# Supplementary material for: Network pharmacology identify intersection genes of quercetin and Alzheimer’s disease as potential therapeutic targets
Source: Front Aging Neurosci. 2022 Aug 23;14:902092. doi: 10.3389/fnagi.2022.902092 (PMC9447902; doi:10.3389/fnagi.2022.902092)
Supplement: Supplementary file 2 [file Table_1.XLSX]

## Sheet: swiss-String
confirmed targets	THRB	SRC	KCC2B	CSK21	PLK1	GSK3B	CXCR1	EGFR	MET	FAK1	AOFA	VGFR2	P85A	MMP2	IGF1R	MMP3	AURKB	AKT1	PYGL	CDK1	DAPK1	V2R	AK1C3	CP19A	CP1B1	MMP9	NEK6	PA21B	AK1A1	PERM	NEK2	MMP13	ALDR	PKN1	LOX12	LOX5	LOX15	AK1C1	FLT3	DHB2	PIM1	AK1C4	XDH	MRP1	ALK	CAH2	MDR1	AA2AR	BACE1
										In total(n=1696)	THRB
											SRC
											KCC2B
											CSK21
											PLK1
uniprot_1	symbol_uniprot_1	string_id_1	uniprot_2	symbol_uniprot_2	string_id_2	combined_score					GSK3B
P00734	THRB	9606.ENSP00000308541	P13569	CFTR	9606.ENSP00000003084	913					CXCR1
P12931	SRC	9606.ENSP00000362680	P11233	RALA	9606.ENSP00000005257	946					EGFR
Q13554	KCC2B	9606.ENSP00000379098	O60359	CCG3	9606.ENSP00000005284	938					MET
P68400	CSK21	9606.ENSP00000217244	O14641	DVL2	9606.ENSP00000005340	963					FAK1
P53350	PLK1	9606.ENSP00000300093	O14641	DVL2	9606.ENSP00000005340	992					AOFA
P49841	GSK3B	9606.ENSP00000324806	O14641	DVL2	9606.ENSP00000005340	984					VGFR2
P25024	CXCR1	9606.ENSP00000295683	P78423	X3CL1	9606.ENSP00000006053	945					P85A
P00533	EGFR	9606.ENSP00000275493	P26006	ITA3	9606.ENSP00000007722	954					MMP2
P08581	MET	9606.ENSP00000317272	P26006	ITA3	9606.ENSP00000007722	953					IGF1R
Q05397	FAK1	9606.ENSP00000341189	P26006	ITA3	9606.ENSP00000007722	958					MMP3
P08581	MET	9606.ENSP00000317272	Q96S59	RANB9	9606.ENSP00000011619	976					AURKB
P21397	AOFA	9606.ENSP00000340684	O95050	INMT	9606.ENSP00000013222	918					AKT1
Q05397	FAK1	9606.ENSP00000341189	Q8TDY2	RBCC1	9606.ENSP00000025008	928					PYGL
P35968	VGFR2	9606.ENSP00000263923	Q12864	CAD17	9606.ENSP00000027335	949					CDK1
P00533	EGFR	9606.ENSP00000275493	Q12864	CAD17	9606.ENSP00000027335	905					DAPK1
P12931	SRC	9606.ENSP00000362680	Q96NW7	LRRC7	9606.ENSP00000035383	942					V2R
P27986	P85A	9606.ENSP00000428056	Q13094	LCP2	9606.ENSP00000046794	919					AK1C3
P08253	MMP2	9606.ENSP00000219070	P07585	PGS2	9606.ENSP00000052754	991					CP19A
P35968	VGFR2	9606.ENSP00000263923	P07585	PGS2	9606.ENSP00000052754	951					CP1B1
P08069	IGF1R	9606.ENSP00000268035	P07585	PGS2	9606.ENSP00000052754	977					MMP9
P00533	EGFR	9606.ENSP00000275493	P07585	PGS2	9606.ENSP00000052754	998					NEK6
P08254	MMP3	9606.ENSP00000299855	P07585	PGS2	9606.ENSP00000052754	967					PA21B
P08581	MET	9606.ENSP00000317272	P07585	PGS2	9606.ENSP00000052754	917					AK1A1
P27986	P85A	9606.ENSP00000428056	Q96PE3	INP4A	9606.ENSP00000074304	920					PERM
P27986	P85A	9606.ENSP00000428056	P29992	GNA11	9606.ENSP00000078429	925					NEK2
Q13554	KCC2B	9606.ENSP00000379098	Q8N5S9	KKCC1	9606.ENSP00000158166	914					MMP13
Q96GD4	AURKB	9606.ENSP00000313950	Q14807	KIF22	9606.ENSP00000160827	903					ALDR
P12931	SRC	9606.ENSP00000362680	P19438	TNR1A	9606.ENSP00000162749	924					PKN1
P00533	EGFR	9606.ENSP00000275493	Q15173	2A5B	9606.ENSP00000164133	900					LOX12
P12931	SRC	9606.ENSP00000362680	Q15173	2A5B	9606.ENSP00000164133	918					LOX5
P31749	AKT1	9606.ENSP00000451828	Q15173	2A5B	9606.ENSP00000164133	978					LOX15
P06737	PYGL	9606.ENSP00000216392	P11217	PYGM	9606.ENSP00000164139	931					AK1C1
Q96GD4	AURKB	9606.ENSP00000313950	Q15645	PCH2	9606.ENSP00000166345	920					FLT3
P06493	CDK1	9606.ENSP00000378699	Q15645	PCH2	9606.ENSP00000166345	971					DHB2
P31749	AKT1	9606.ENSP00000451828	Q14145	KEAP1	9606.ENSP00000171111	970					PIM1
Q05397	FAK1	9606.ENSP00000341189	Q9HBL0	TENS1	9606.ENSP00000171887	967					AK1C4
P12931	SRC	9606.ENSP00000362680	Q9HBL0	TENS1	9606.ENSP00000171887	962					XDH
P27986	P85A	9606.ENSP00000428056	Q9HBL0	TENS1	9606.ENSP00000171887	944					MRP1
P27986	P85A	9606.ENSP00000428056	P08138	TNR16	9606.ENSP00000172229	905					ALK
Q05397	FAK1	9606.ENSP00000341189	O95631	NET1	9606.ENSP00000173229	944					CAH2
P12931	SRC	9606.ENSP00000362680	O95631	NET1	9606.ENSP00000173229	938					MDR1
P53355	DAPK1	9606.ENSP00000386135	O95631	NET1	9606.ENSP00000173229	930					AA2AR
P27986	P85A	9606.ENSP00000428056	O95631	NET1	9606.ENSP00000173229	903					BACE1
P00734	THRB	9606.ENSP00000308541	Q96IY4	CBPB2	9606.ENSP00000181383	995					NOX4
P12931	SRC	9606.ENSP00000362680	Q9NZA1	CLIC5	9606.ENSP00000185206	938					CAH9
P30518	V2R	9606.ENSP00000351805	P41181	AQP2	9606.ENSP00000199280	915					UFO
P42330	AK1C3	9606.ENSP00000369927	P37059	DHB2	9606.ENSP00000199936	929					AK1C2
P11511	CP19A	9606.ENSP00000379683	P37059	DHB2	9606.ENSP00000199936	965					AA1R
Q16678	CP1B1	9606.ENSP00000478561	P37059	DHB2	9606.ENSP00000199936	940					LGUL
P00533	EGFR	9606.ENSP00000275493	P16144	ITB4	9606.ENSP00000200181	983					ABCG2
P08581	MET	9606.ENSP00000317272	P16144	ITB4	9606.ENSP00000200181	963					CAH1
Q05397	FAK1	9606.ENSP00000341189	P16144	ITB4	9606.ENSP00000200181	959					CAH4
P12931	SRC	9606.ENSP00000362680	P16144	ITB4	9606.ENSP00000200181	943					GPR35
P27986	P85A	9606.ENSP00000428056	P16144	ITB4	9606.ENSP00000200181	912					CFTR
P31749	AKT1	9606.ENSP00000451828	P16144	ITB4	9606.ENSP00000200181	943					RALA
Q05397	FAK1	9606.ENSP00000341189	Q15654	TRIP6	9606.ENSP00000200457	952					CCG3
P12931	SRC	9606.ENSP00000362680	Q15654	TRIP6	9606.ENSP00000200457	962					DVL2
P00533	EGFR	9606.ENSP00000275493	Q92754	AP2C	9606.ENSP00000201031	923					X3CL1
P42330	AK1C3	9606.ENSP00000369927	O00204	ST2B1	9606.ENSP00000201586	926					ITA3
P27986	P85A	9606.ENSP00000428056	P40225	TPO	9606.ENSP00000204615	910					RANB9
P08253	MMP2	9606.ENSP00000219070	P98172	EFNB1	9606.ENSP00000204961	914					INMT
Q05397	FAK1	9606.ENSP00000341189	P98172	EFNB1	9606.ENSP00000204961	921					RBCC1
P14780	MMP9	9606.ENSP00000361405	P98172	EFNB1	9606.ENSP00000204961	913					CAD17
P12931	SRC	9606.ENSP00000362680	P98172	EFNB1	9606.ENSP00000204961	961					LRRC7
P27986	P85A	9606.ENSP00000428056	P98172	EFNB1	9606.ENSP00000204961	900					LCP2
P00734	THRB	9606.ENSP00000308541	P02749	APOH	9606.ENSP00000205948	975					PGS2
Q96GD4	AURKB	9606.ENSP00000313950	Q99741	CDC6	9606.ENSP00000209728	907					INP4A
P06493	CDK1	9606.ENSP00000378699	Q99741	CDC6	9606.ENSP00000209728	993					GNA11
Q96GD4	AURKB	9606.ENSP00000313950	Q9NRG9	AAAS	9606.ENSP00000209873	910					KKCC1
Q9HC98	NEK6	9606.ENSP00000362702	Q9NRG9	AAAS	9606.ENSP00000209873	900					KIF22
P06493	CDK1	9606.ENSP00000378699	Q9NRG9	AAAS	9606.ENSP00000209873	908					TNR1A
P35968	VGFR2	9606.ENSP00000263923	O15264	MK13	9606.ENSP00000211287	914					2A5B
P12931	SRC	9606.ENSP00000362680	O15264	MK13	9606.ENSP00000211287	923					PYGM
Q05397	FAK1	9606.ENSP00000341189	P18206	VINC	9606.ENSP00000211998	996					PCH2
P12931	SRC	9606.ENSP00000362680	P18206	VINC	9606.ENSP00000211998	993					KEAP1
P27986	P85A	9606.ENSP00000428056	P18206	VINC	9606.ENSP00000211998	907					TENS1
P68400	CSK21	9606.ENSP00000217244	Q96EB6	SIR1	9606.ENSP00000212015	916					TNR16
P06493	CDK1	9606.ENSP00000378699	O75293	GA45B	9606.ENSP00000215631	951					NET1
P35968	VGFR2	9606.ENSP00000263923	P53778	MK12	9606.ENSP00000215659	916					CBPB2
P12931	SRC	9606.ENSP00000362680	P53778	MK12	9606.ENSP00000215659	928					CLIC5
P08253	MMP2	9606.ENSP00000219070	P13725	ONCM	9606.ENSP00000215781	929					AQP2
P08254	MMP3	9606.ENSP00000299855	P13725	ONCM	9606.ENSP00000215781	944					ITB4
P14780	MMP9	9606.ENSP00000361405	P13725	ONCM	9606.ENSP00000215781	951					TRIP6
P08069	IGF1R	9606.ENSP00000268035	P28482	MK01	9606.ENSP00000215832	935					AP2C
P00533	EGFR	9606.ENSP00000275493	P28482	MK01	9606.ENSP00000215832	962					ST2B1
P00734	THRB	9606.ENSP00000308541	P28482	MK01	9606.ENSP00000215832	918					TPO
P04054	PA21B	9606.ENSP00000312286	P28482	MK01	9606.ENSP00000215832	914					EFNB1
P08581	MET	9606.ENSP00000317272	P28482	MK01	9606.ENSP00000215832	925					APOH
Q05397	FAK1	9606.ENSP00000341189	P28482	MK01	9606.ENSP00000215832	929					CDC6
P12931	SRC	9606.ENSP00000362680	P28482	MK01	9606.ENSP00000215832	956					AAAS
P14550	AK1A1	9606.ENSP00000361140	Q9UGB7	MIOX	9606.ENSP00000216075	951					MK13
P53350	PLK1	9606.ENSP00000300093	P33992	MCM5	9606.ENSP00000216122	932					VINC
Q96GD4	AURKB	9606.ENSP00000313950	P33992	MCM5	9606.ENSP00000216122	929					SIR1
P06493	CDK1	9606.ENSP00000378699	P33992	MCM5	9606.ENSP00000216122	974					GA45B
P27986	P85A	9606.ENSP00000428056	P14784	IL2RB	9606.ENSP00000216223	945					MK12
P31749	AKT1	9606.ENSP00000451828	P14784	IL2RB	9606.ENSP00000216223	925					ONCM
P31749	AKT1	9606.ENSP00000451828	O95696	BRD1	9606.ENSP00000216267	915					MK01
P06737	PYGL	9606.ENSP00000216392	Q9Y572	RIPK3	9606.ENSP00000216274	901					MIOX
P68400	CSK21	9606.ENSP00000217244	Q9Y5B9	SP16H	9606.ENSP00000216297	981					MCM5
P05164	PERM	9606.ENSP00000225275	P08311	CATG	9606.ENSP00000216336	927					IL2RB
P14780	MMP9	9606.ENSP00000361405	P08311	CATG	9606.ENSP00000216336	960					BRD1
P00533	EGFR	9606.ENSP00000275493	Q07890	SOS2	9606.ENSP00000216373	980					RIPK3
Q96GD4	AURKB	9606.ENSP00000313950	P25788	PSA3	9606.ENSP00000216455	933					SP16H
P12931	SRC	9606.ENSP00000362680	P25963	IKBA	9606.ENSP00000216797	977					CATG
P27986	P85A	9606.ENSP00000428056	P25963	IKBA	9606.ENSP00000216797	961					SOS2
Q96GD4	AURKB	9606.ENSP00000313950	O14965	AURKA	9606.ENSP00000216911	994					PSA3
P49841	GSK3B	9606.ENSP00000324806	O14965	AURKA	9606.ENSP00000216911	977					IKBA
P51955	NEK2	9606.ENSP00000355966	O14965	AURKA	9606.ENSP00000216911	912					AURKA
P06493	CDK1	9606.ENSP00000378699	O14965	AURKA	9606.ENSP00000216911	982					PYGB
P31749	AKT1	9606.ENSP00000451828	O14965	AURKA	9606.ENSP00000216911	939					EPCR
P06737	PYGL	9606.ENSP00000216392	P11216	PYGB	9606.ENSP00000216962	971					MYBB
P00734	THRB	9606.ENSP00000308541	Q9UNN8	EPCR	9606.ENSP00000216968	981					TRIB3
P53350	PLK1	9606.ENSP00000300093	P10244	MYBB	9606.ENSP00000217026	978					LBP
P31749	AKT1	9606.ENSP00000451828	Q96RU7	TRIB3	9606.ENSP00000217233	944					ML12A
P08253	MMP2	9606.ENSP00000219070	P18428	LBP	9606.ENSP00000217407	908					STS
P08254	MMP3	9606.ENSP00000299855	P18428	LBP	9606.ENSP00000217407	906					PGRC1
P14780	MMP9	9606.ENSP00000361405	P18428	LBP	9606.ENSP00000217407	914					STAG2
P12931	SRC	9606.ENSP00000362680	P19105	ML12A	9606.ENSP00000217652	931					TIMP1
P42330	AK1C3	9606.ENSP00000369927	P08842	STS	9606.ENSP00000217961	950					AGAL
P00533	EGFR	9606.ENSP00000275493	O00264	PGRC1	9606.ENSP00000217971	968					PAR6A
P53350	PLK1	9606.ENSP00000300093	Q8N3U4	STAG2	9606.ENSP00000218089	971					TSC2
P06493	CDK1	9606.ENSP00000378699	Q8N3U4	STAG2	9606.ENSP00000218089	922					MEFV
P45452	MMP13	9606.ENSP00000260302	P01033	TIMP1	9606.ENSP00000218388	934					CDIPT
P15121	ALDR	9606.ENSP00000285930	P06280	AGAL	9606.ENSP00000218516	901					CSK
P14780	MMP9	9606.ENSP00000361405	P08253	MMP2	9606.ENSP00000219070	908					MS18B
P12931	SRC	9606.ENSP00000362680	P08253	MMP2	9606.ENSP00000219070	960					AGO2
P49841	GSK3B	9606.ENSP00000324806	Q9NPB6	PAR6A	9606.ENSP00000219255	926					PHAG1
P12931	SRC	9606.ENSP00000362680	Q9NPB6	PAR6A	9606.ENSP00000219255	927					TPA
P49841	GSK3B	9606.ENSP00000324806	P49815	TSC2	9606.ENSP00000219476	982					PP2AB
P31749	AKT1	9606.ENSP00000451828	P49815	TSC2	9606.ENSP00000219476	996					CP4F3
Q16512	PKN1	9606.ENSP00000343325	O15553	MEFV	9606.ENSP00000219596	901					DHDH
P27986	P85A	9606.ENSP00000428056	O14735	CDIPT	9606.ENSP00000219789	905					FIZ1
P35968	VGFR2	9606.ENSP00000263923	P41240	CSK	9606.ENSP00000220003	916					CP4F2
P00533	EGFR	9606.ENSP00000275493	P41240	CSK	9606.ENSP00000220003	981					TGFB1
Q05397	FAK1	9606.ENSP00000341189	P41240	CSK	9606.ENSP00000220003	939					CD79A
P12931	SRC	9606.ENSP00000362680	P41240	CSK	9606.ENSP00000220003	992					ST2A1
P27986	P85A	9606.ENSP00000428056	P41240	CSK	9606.ENSP00000220003	926					CDC37
P06493	CDK1	9606.ENSP00000378699	O43482	MS18B	9606.ENSP00000220514	911					EPOR
P00533	EGFR	9606.ENSP00000275493	Q9UKV8	AGO2	9606.ENSP00000220592	981					P85B
P00533	EGFR	9606.ENSP00000275493	Q9NWQ8	PHAG1	9606.ENSP00000220597	931					GSK3A
P12931	SRC	9606.ENSP00000362680	Q9NWQ8	PHAG1	9606.ENSP00000220597	980					PON1
P00734	THRB	9606.ENSP00000308541	P00750	TPA	9606.ENSP00000220809	976					HGF
P00533	EGFR	9606.ENSP00000275493	P62714	PP2AB	9606.ENSP00000221138	922					LAMB1
P12931	SRC	9606.ENSP00000362680	P62714	PP2AB	9606.ENSP00000221138	924					RPA43
P31749	AKT1	9606.ENSP00000451828	P62714	PP2AB	9606.ENSP00000221138	932					ITB8
P18054	LOX12	9606.ENSP00000251535	Q08477	CP4F3	9606.ENSP00000221307	931					CAV2
P09917	LOX5	9606.ENSP00000363512	Q08477	CP4F3	9606.ENSP00000221307	938					CP3A5
P16050	LOX15	9606.ENSP00000458832	Q08477	CP4F3	9606.ENSP00000221307	926					WASL
P15121	ALDR	9606.ENSP00000285930	Q9UQ10	DHDH	9606.ENSP00000221403	946					PAI1
Q04828	AK1C1	9606.ENSP00000370254	Q9UQ10	DHDH	9606.ENSP00000221403	977					CO5
P36888	FLT3	9606.ENSP00000241453	Q96SL8	FIZ1	9606.ENSP00000221665	947					BLNK
P18054	LOX12	9606.ENSP00000251535	P78329	CP4F2	9606.ENSP00000221700	914					KS6B1
P09917	LOX5	9606.ENSP00000363512	P78329	CP4F2	9606.ENSP00000221700	922					CO1A1
P16050	LOX15	9606.ENSP00000458832	P78329	CP4F2	9606.ENSP00000221700	913					HDAC5
P08253	MMP2	9606.ENSP00000219070	P01137	TGFB1	9606.ENSP00000221930	988					EFNB3
P08254	MMP3	9606.ENSP00000299855	P01137	TGFB1	9606.ENSP00000221930	952					VTNC
P14780	MMP9	9606.ENSP00000361405	P01137	TGFB1	9606.ENSP00000221930	991					SIAL
P27986	P85A	9606.ENSP00000428056	P11912	CD79A	9606.ENSP00000221972	922					CXCL6
Q16678	CP1B1	9606.ENSP00000478561	Q06520	ST2A1	9606.ENSP00000222002	931					ST1E1
P31749	AKT1	9606.ENSP00000451828	Q16543	CDC37	9606.ENSP00000222005	965					NFKB1
P27986	P85A	9606.ENSP00000428056	P19235	EPOR	9606.ENSP00000222139	976					IL2
P08069	IGF1R	9606.ENSP00000268035	O00459	P85B	9606.ENSP00000222254	928					CD82
P00533	EGFR	9606.ENSP00000275493	O00459	P85B	9606.ENSP00000222254	992					SPI1
P12931	SRC	9606.ENSP00000362680	O00459	P85B	9606.ENSP00000222254	955					CCND1
P27986	P85A	9606.ENSP00000428056	O00459	P85B	9606.ENSP00000222254	975					SCF
P31749	AKT1	9606.ENSP00000451828	O00459	P85B	9606.ENSP00000222254	916					IL23A
P49841	GSK3B	9606.ENSP00000324806	P49840	GSK3A	9606.ENSP00000222330	935					LKHA4
P31749	AKT1	9606.ENSP00000451828	P49840	GSK3A	9606.ENSP00000222330	992					CDN1B
P05164	PERM	9606.ENSP00000225275	P27169	PON1	9606.ENSP00000222381	923					GDIR2
P08253	MMP2	9606.ENSP00000219070	P14210	HGF	9606.ENSP00000222390	961					IFNG
P00533	EGFR	9606.ENSP00000275493	P14210	HGF	9606.ENSP00000222390	921					NU107
P08254	MMP3	9606.ENSP00000299855	P14210	HGF	9606.ENSP00000222390	951					G3P
P14780	MMP9	9606.ENSP00000361405	P14210	HGF	9606.ENSP00000222390	970					GBB3
P12931	SRC	9606.ENSP00000362680	P14210	HGF	9606.ENSP00000222390	963					NANOG
P27986	P85A	9606.ENSP00000428056	P14210	HGF	9606.ENSP00000222390	919					FBX5
P00533	EGFR	9606.ENSP00000275493	P07942	LAMB1	9606.ENSP00000222399	932					MK14
P08581	MET	9606.ENSP00000317272	P07942	LAMB1	9606.ENSP00000222399	910					GEMI
Q05397	FAK1	9606.ENSP00000341189	P07942	LAMB1	9606.ENSP00000222399	909					LAMA4
P12931	SRC	9606.ENSP00000362680	P07942	LAMB1	9606.ENSP00000222399	906					PAPD7
P27986	P85A	9606.ENSP00000428056	P07942	LAMB1	9606.ENSP00000222399	900					HBEGF
P31749	AKT1	9606.ENSP00000451828	P07942	LAMB1	9606.ENSP00000222399	912					SPRC
P49841	GSK3B	9606.ENSP00000324806	Q3B726	RPA43	9606.ENSP00000222567	900					IL12B
Q05397	FAK1	9606.ENSP00000341189	P26012	ITB8	9606.ENSP00000222573	909					LCAP
P12931	SRC	9606.ENSP00000362680	P26012	ITB8	9606.ENSP00000222573	944					IL4
P00533	EGFR	9606.ENSP00000275493	P51636	CAV2	9606.ENSP00000222693	974					IL5
P12931	SRC	9606.ENSP00000362680	P51636	CAV2	9606.ENSP00000222693	935					NU155
P37059	DHB2	9606.ENSP00000199936	P20815	CP3A5	9606.ENSP00000222982	938					GCR
P42330	AK1C3	9606.ENSP00000369927	P20815	CP3A5	9606.ENSP00000222982	926					RET2
P11511	CP19A	9606.ENSP00000379683	P20815	CP3A5	9606.ENSP00000222982	939					RET1
P08581	MET	9606.ENSP00000317272	O00401	WASL	9606.ENSP00000223023	922					GBB4
Q05397	FAK1	9606.ENSP00000341189	O00401	WASL	9606.ENSP00000223023	979					NCK2
P12931	SRC	9606.ENSP00000362680	O00401	WASL	9606.ENSP00000223023	963					DOK1
P00734	THRB	9606.ENSP00000308541	P05121	PAI1	9606.ENSP00000223095	901					VKGC
P00734	THRB	9606.ENSP00000308541	P01031	CO5	9606.ENSP00000223642	945					CAP7
P12931	SRC	9606.ENSP00000362680	Q8WV28	BLNK	9606.ENSP00000224337	972					PROC
P08069	IGF1R	9606.ENSP00000268035	P23443	KS6B1	9606.ENSP00000225577	943					PRTN3
P49841	GSK3B	9606.ENSP00000324806	P23443	KS6B1	9606.ENSP00000225577	937					SPRE
Q05397	FAK1	9606.ENSP00000341189	P23443	KS6B1	9606.ENSP00000225577	918					CLCN6
P27986	P85A	9606.ENSP00000428056	P23443	KS6B1	9606.ENSP00000225577	959					APOA1
P31749	AKT1	9606.ENSP00000451828	P23443	KS6B1	9606.ENSP00000225577	982					GUAD
P08253	MMP2	9606.ENSP00000219070	P02452	CO1A1	9606.ENSP00000225964	967					NEK9
Q13554	KCC2B	9606.ENSP00000379098	Q9UQL6	HDAC5	9606.ENSP00000225983	905					CND2
P08253	MMP2	9606.ENSP00000219070	Q15768	EFNB3	9606.ENSP00000226091	904					JIP1
P14780	MMP9	9606.ENSP00000361405	Q15768	EFNB3	9606.ENSP00000226091	904					CATA
P12931	SRC	9606.ENSP00000362680	Q15768	EFNB3	9606.ENSP00000226091	933					TNF10
P35968	VGFR2	9606.ENSP00000263923	P04004	VTNC	9606.ENSP00000226218	952					AHR
P12931	SRC	9606.ENSP00000362680	P04004	VTNC	9606.ENSP00000226218	959					WIPF3
P08253	MMP2	9606.ENSP00000219070	P21815	SIAL	9606.ENSP00000226284	919					TWST1
P25024	CXCR1	9606.ENSP00000295683	P80162	CXCL6	9606.ENSP00000226317	998					ZCCHV
P37059	DHB2	9606.ENSP00000199936	P49888	ST1E1	9606.ENSP00000226444	973					AK1D1
P42330	AK1C3	9606.ENSP00000369927	P49888	ST1E1	9606.ENSP00000226444	945					LRP1
P11511	CP19A	9606.ENSP00000379683	P49888	ST1E1	9606.ENSP00000226444	964					ELAF
P12931	SRC	9606.ENSP00000362680	P19838	NFKB1	9606.ENSP00000226574	934					PLCG1
P27986	P85A	9606.ENSP00000428056	P19838	NFKB1	9606.ENSP00000226574	937					SNAI1
P31749	AKT1	9606.ENSP00000451828	P19838	NFKB1	9606.ENSP00000226574	958					BT1A1
P27986	P85A	9606.ENSP00000428056	P60568	IL2	9606.ENSP00000226730	920					H11
P31749	AKT1	9606.ENSP00000451828	P60568	IL2	9606.ENSP00000226730	966					EFNB2
P00533	EGFR	9606.ENSP00000275493	P27701	CD82	9606.ENSP00000227155	975					NUP85
P36888	FLT3	9606.ENSP00000241453	P17947	SPI1	9606.ENSP00000227163	945					MPIP2
P49841	GSK3B	9606.ENSP00000324806	P24385	CCND1	9606.ENSP00000227507	993					CPNS1
P11309	PIM1	9606.ENSP00000362608	P24385	CCND1	9606.ENSP00000227507	915					RRAS
P12931	SRC	9606.ENSP00000362680	P24385	CCND1	9606.ENSP00000227507	983					DLGP5
P06493	CDK1	9606.ENSP00000378699	P24385	CCND1	9606.ENSP00000227507	992					PIN1
P36888	FLT3	9606.ENSP00000241453	P21583	SCF	9606.ENSP00000228280	955					PAR4
P00533	EGFR	9606.ENSP00000275493	P21583	SCF	9606.ENSP00000228280	905					GBG13
P14780	MMP9	9606.ENSP00000361405	P21583	SCF	9606.ENSP00000228280	951					HSPB1
P27986	P85A	9606.ENSP00000428056	P21583	SCF	9606.ENSP00000228280	937					GBG11
P08253	MMP2	9606.ENSP00000219070	Q9NPF7	IL23A	9606.ENSP00000228534	908					GBG1
P08254	MMP3	9606.ENSP00000299855	Q9NPF7	IL23A	9606.ENSP00000228534	911					PTN12
P14780	MMP9	9606.ENSP00000361405	Q9NPF7	IL23A	9606.ENSP00000228534	922					1433F
P27986	P85A	9606.ENSP00000428056	Q9NPF7	IL23A	9606.ENSP00000228534	900					RAC2
P09917	LOX5	9606.ENSP00000363512	P09960	LKHA4	9606.ENSP00000228740	978					LIF
P36888	FLT3	9606.ENSP00000241453	P46527	CDN1B	9606.ENSP00000228872	929					SMO
P12931	SRC	9606.ENSP00000362680	P46527	CDN1B	9606.ENSP00000228872	959					MYOD1
P06493	CDK1	9606.ENSP00000378699	P46527	CDN1B	9606.ENSP00000228872	977					TPH1
P31749	AKT1	9606.ENSP00000451828	P46527	CDN1B	9606.ENSP00000228872	996					RAP1B
P31749	AKT1	9606.ENSP00000451828	P52566	GDIR2	9606.ENSP00000228945	919					SNAT
Q13554	KCC2B	9606.ENSP00000379098	P01579	IFNG	9606.ENSP00000229135	900					ARHG6
P27986	P85A	9606.ENSP00000428056	P01579	IFNG	9606.ENSP00000229135	909					JIP3
Q9HC98	NEK6	9606.ENSP00000362702	P57740	NU107	9606.ENSP00000229179	900					TBG1
P06493	CDK1	9606.ENSP00000378699	P57740	NU107	9606.ENSP00000229179	932					CND3
P00533	EGFR	9606.ENSP00000275493	P04406	G3P	9606.ENSP00000229239	955					RAF1
P31749	AKT1	9606.ENSP00000451828	P04406	G3P	9606.ENSP00000229239	913					TS101
P12931	SRC	9606.ENSP00000362680	P16520	GBB3	9606.ENSP00000229264	904					GA45G
P11309	PIM1	9606.ENSP00000362608	Q9H9S0	NANOG	9606.ENSP00000229307	903					ACTN4
P53350	PLK1	9606.ENSP00000300093	Q9UKT4	FBX5	9606.ENSP00000229758	996					LAMA5
Q96GD4	AURKB	9606.ENSP00000313950	Q9UKT4	FBX5	9606.ENSP00000229758	929					PSF2
P06493	CDK1	9606.ENSP00000378699	Q9UKT4	FBX5	9606.ENSP00000229758	993					FA12
P35968	VGFR2	9606.ENSP00000263923	Q16539	MK14	9606.ENSP00000229795	924					AOC2
P04054	PA21B	9606.ENSP00000312286	Q16539	MK14	9606.ENSP00000229795	919					RARA
P12931	SRC	9606.ENSP00000362680	Q16539	MK14	9606.ENSP00000229795	939					LEG3
P31749	AKT1	9606.ENSP00000451828	Q16539	MK14	9606.ENSP00000229795	956					PO210
P06493	CDK1	9606.ENSP00000378699	O75496	GEMI	9606.ENSP00000230056	985					DHB7
P08581	MET	9606.ENSP00000317272	Q16363	LAMA4	9606.ENSP00000230538	908					RFA1
Q05397	FAK1	9606.ENSP00000341189	Q16363	LAMA4	9606.ENSP00000230538	912					AL3B2
P12931	SRC	9606.ENSP00000362680	Q16363	LAMA4	9606.ENSP00000230538	911					AP3B1
Q13554	KCC2B	9606.ENSP00000379098	Q5XG87	PAPD7	9606.ENSP00000230859	900					KC1G2
P08253	MMP2	9606.ENSP00000219070	Q99075	HBEGF	9606.ENSP00000230990	944					PI4KA
P08069	IGF1R	9606.ENSP00000268035	Q99075	HBEGF	9606.ENSP00000230990	937					MKRN1
P08254	MMP3	9606.ENSP00000299855	Q99075	HBEGF	9606.ENSP00000230990	941					RASK
P14780	MMP9	9606.ENSP00000361405	Q99075	HBEGF	9606.ENSP00000230990	950					CCNB1
P27986	P85A	9606.ENSP00000428056	Q99075	HBEGF	9606.ENSP00000230990	908					CDK7
P08253	MMP2	9606.ENSP00000219070	P09486	SPRC	9606.ENSP00000231061	943					LTOR5
P27986	P85A	9606.ENSP00000428056	P29460	IL12B	9606.ENSP00000231228	900					CCNH
P31749	AKT1	9606.ENSP00000451828	Q9UIQ6	LCAP	9606.ENSP00000231368	926					DOCK2
P21397	AOFA	9606.ENSP00000340684	P05112	IL4	9606.ENSP00000231449	909					PGFRA
P09917	LOX5	9606.ENSP00000363512	P05112	IL4	9606.ENSP00000231449	944					5NTD
P27986	P85A	9606.ENSP00000428056	P05112	IL4	9606.ENSP00000231449	927					CDK4
P16050	LOX15	9606.ENSP00000458832	P05112	IL4	9606.ENSP00000231449	948					TROAP
P27986	P85A	9606.ENSP00000428056	P05113	IL5	9606.ENSP00000231454	916					ESPL1
Q96GD4	AURKB	9606.ENSP00000313950	O75694	NU155	9606.ENSP00000231498	920					MDM2
Q9HC98	NEK6	9606.ENSP00000362702	O75694	NU155	9606.ENSP00000231498	905					LAMC1
P06493	CDK1	9606.ENSP00000378699	O75694	NU155	9606.ENSP00000231498	936					CP27A
P49841	GSK3B	9606.ENSP00000324806	P04150	GCR	9606.ENSP00000231509	931					NUP42
P27986	P85A	9606.ENSP00000428056	P04150	GCR	9606.ENSP00000231509	928					BLK
P17516	AK1C4	9606.ENSP00000369814	P50120	RET2	9606.ENSP00000232217	903					PHLP
P42330	AK1C3	9606.ENSP00000369927	P50120	RET2	9606.ENSP00000232217	904					PO5F1
Q04828	AK1C1	9606.ENSP00000370254	P50120	RET2	9606.ENSP00000232217	904					TLR2
P47989	XDH	9606.ENSP00000368727	P09455	RET1	9606.ENSP00000232219	908					SDCB1
P31749	AKT1	9606.ENSP00000451828	P09455	RET1	9606.ENSP00000232219	918					SORL
P12931	SRC	9606.ENSP00000362680	Q9HAV0	GBB4	9606.ENSP00000232564	907					ADX
P35968	VGFR2	9606.ENSP00000263923	O43639	NCK2	9606.ENSP00000233154	994					TSP1
P08069	IGF1R	9606.ENSP00000268035	O43639	NCK2	9606.ENSP00000233154	942					KIF23
P00533	EGFR	9606.ENSP00000275493	O43639	NCK2	9606.ENSP00000233154	986					ADA10
P08581	MET	9606.ENSP00000317272	O43639	NCK2	9606.ENSP00000233154	920					CP2C9
Q05397	FAK1	9606.ENSP00000341189	O43639	NCK2	9606.ENSP00000233154	947					KIF11
P12931	SRC	9606.ENSP00000362680	O43639	NCK2	9606.ENSP00000233154	933					TOPB1
P12931	SRC	9606.ENSP00000362680	Q99704	DOK1	9606.ENSP00000233668	974					BARD1
P00734	THRB	9606.ENSP00000308541	P38435	VKGC	9606.ENSP00000233838	984					ACHA
P05164	PERM	9606.ENSP00000225275	P20160	CAP7	9606.ENSP00000233997	940					ITAV
P00734	THRB	9606.ENSP00000308541	P04070	PROC	9606.ENSP00000234071	994					GYS2
P49841	GSK3B	9606.ENSP00000324806	P04070	PROC	9606.ENSP00000234071	907					MAT1
P05164	PERM	9606.ENSP00000225275	P24158	PRTN3	9606.ENSP00000234347	961					CCND2
P15121	ALDR	9606.ENSP00000285930	P35270	SPRE	9606.ENSP00000234454	957					PEBP1
P42330	AK1C3	9606.ENSP00000369927	P35270	SPRE	9606.ENSP00000234454	915					MOCOS
Q13554	KCC2B	9606.ENSP00000379098	P51797	CLCN6	9606.ENSP00000234488	900					LRP6
P05164	PERM	9606.ENSP00000225275	P02647	APOA1	9606.ENSP00000236850	959					LMNB1
P00734	THRB	9606.ENSP00000308541	P02647	APOA1	9606.ENSP00000236850	900					NU133
P33527	MRP1	9606.ENSP00000382342	Q9UNQ0	ABCG2	9606.ENSP00000237612	932					VWF
P47989	XDH	9606.ENSP00000368727	Q9Y2T3	GUAD	9606.ENSP00000238018	969					2A5A
P53350	PLK1	9606.ENSP00000300093	Q8TD19	NEK9	9606.ENSP00000238616	949					RORA
Q9HC98	NEK6	9606.ENSP00000362702	Q8TD19	NEK9	9606.ENSP00000238616	931					LPIN2
P06493	CDK1	9606.ENSP00000378699	Q8TD19	NEK9	9606.ENSP00000238616	916					NDC80
P68400	CSK21	9606.ENSP00000217244	Q15003	CND2	9606.ENSP00000240423	908					CY24A
Q96GD4	AURKB	9606.ENSP00000313950	Q15003	CND2	9606.ENSP00000240423	996					PALS1
P06493	CDK1	9606.ENSP00000378699	Q15003	CND2	9606.ENSP00000240423	987					SCRB1
P31749	AKT1	9606.ENSP00000451828	Q9UQF2	JIP1	9606.ENSP00000241014	994					ALDH2
P31749	AKT1	9606.ENSP00000451828	P04040	CATA	9606.ENSP00000241052	972					CADH1
P27986	P85A	9606.ENSP00000428056	P50591	TNF10	9606.ENSP00000241261	909					PGFRB
P27986	P85A	9606.ENSP00000428056	P36888	FLT3	9606.ENSP00000241453	957					APC5
P12931	SRC	9606.ENSP00000362680	P35869	AHR	9606.ENSP00000242057	967					GNB5
Q16678	CP1B1	9606.ENSP00000478561	P35869	AHR	9606.ENSP00000242057	924					MK06
Q05397	FAK1	9606.ENSP00000341189	A6NGB9	WIPF3	9606.ENSP00000242140	903					CILP1
P11309	PIM1	9606.ENSP00000362608	Q15672	TWST1	9606.ENSP00000242261	906					SNX1
Q13554	KCC2B	9606.ENSP00000379098	Q7Z2W4	ZCCHV	9606.ENSP00000242351	900					CCNT1
P37059	DHB2	9606.ENSP00000199936	P51857	AK1D1	9606.ENSP00000242375	926					VGFR3
P17516	AK1C4	9606.ENSP00000369814	P51857	AK1D1	9606.ENSP00000242375	906					PK3C3
P42330	AK1C3	9606.ENSP00000369927	P51857	AK1D1	9606.ENSP00000242375	975					MCM4
Q04828	AK1C1	9606.ENSP00000370254	P51857	AK1D1	9606.ENSP00000242375	987					RBL2
P11511	CP19A	9606.ENSP00000379683	P51857	AK1D1	9606.ENSP00000242375	933					CCG4
P14780	MMP9	9606.ENSP00000361405	Q07954	LRP1	9606.ENSP00000243077	938					RHEB
P31749	AKT1	9606.ENSP00000451828	P19957	ELAF	9606.ENSP00000243924	988					PMYT1
P35968	VGFR2	9606.ENSP00000263923	P19174	PLCG1	9606.ENSP00000244007	989					PKD1
P08069	IGF1R	9606.ENSP00000268035	P19174	PLCG1	9606.ENSP00000244007	927					AXIN1
P08581	MET	9606.ENSP00000317272	P19174	PLCG1	9606.ENSP00000244007	955					CBP
Q05397	FAK1	9606.ENSP00000341189	P19174	PLCG1	9606.ENSP00000244007	988					ITA2B
P12931	SRC	9606.ENSP00000362680	P19174	PLCG1	9606.ENSP00000244007	970					B3AT
Q9UM73	ALK	9606.ENSP00000373700	P19174	PLCG1	9606.ENSP00000244007	979					COTL1
P49841	GSK3B	9606.ENSP00000324806	O95863	SNAI1	9606.ENSP00000244050	982					PSF1
P47989	XDH	9606.ENSP00000368727	Q13410	BT1A1	9606.ENSP00000244513	994					GNAO
P06493	CDK1	9606.ENSP00000378699	Q02539	H11	9606.ENSP00000244573	938					CSK22
P08253	MMP2	9606.ENSP00000219070	P52799	EFNB2	9606.ENSP00000245323	924					NHRF1
P14780	MMP9	9606.ENSP00000361405	P52799	EFNB2	9606.ENSP00000245323	941					TEP1
P12931	SRC	9606.ENSP00000362680	P52799	EFNB2	9606.ENSP00000245323	959					P55G
P27986	P85A	9606.ENSP00000428056	P52799	EFNB2	9606.ENSP00000245323	913					TIMP2
Q9HC98	NEK6	9606.ENSP00000362702	Q9BW27	NUP85	9606.ENSP00000245544	900					RRAGB
P06493	CDK1	9606.ENSP00000378699	Q9BW27	NUP85	9606.ENSP00000245544	921					MP2K2
P53350	PLK1	9606.ENSP00000300093	P30305	MPIP2	9606.ENSP00000245960	967					GNA15
P06493	CDK1	9606.ENSP00000378699	P30305	MPIP2	9606.ENSP00000245960	998					GAB1
Q05397	FAK1	9606.ENSP00000341189	P04632	CPNS1	9606.ENSP00000246533	918					MK03
P12931	SRC	9606.ENSP00000362680	P04632	CPNS1	9606.ENSP00000246533	917					M3K8
P08581	MET	9606.ENSP00000317272	P10301	RRAS	9606.ENSP00000246792	940					A1BG
Q05397	FAK1	9606.ENSP00000341189	P10301	RRAS	9606.ENSP00000246792	917					KPCT
P12931	SRC	9606.ENSP00000362680	P10301	RRAS	9606.ENSP00000246792	948					PPM1F
P53350	PLK1	9606.ENSP00000300093	Q15398	DLGP5	9606.ENSP00000247191	971					EP300
Q96GD4	AURKB	9606.ENSP00000313950	Q15398	DLGP5	9606.ENSP00000247191	984					NMDE4
P51955	NEK2	9606.ENSP00000355966	Q15398	DLGP5	9606.ENSP00000247191	961					IL1B
P06493	CDK1	9606.ENSP00000378699	Q15398	DLGP5	9606.ENSP00000247191	996					SPTN4
P49841	GSK3B	9606.ENSP00000324806	Q13526	PIN1	9606.ENSP00000247970	953					ASF1B
P06493	CDK1	9606.ENSP00000378699	Q13526	PIN1	9606.ENSP00000247970	967					KPCG
P00734	THRB	9606.ENSP00000308541	Q96RI0	PAR4	9606.ENSP00000248076	996					CD81
P12931	SRC	9606.ENSP00000362680	Q9P2W3	GBG13	9606.ENSP00000248150	917					TAF1B
P31749	AKT1	9606.ENSP00000451828	P04792	HSPB1	9606.ENSP00000248553	995					EPAS1
P12931	SRC	9606.ENSP00000362680	P61952	GBG11	9606.ENSP00000248564	901					SGO1
P00734	THRB	9606.ENSP00000308541	P63211	GBG1	9606.ENSP00000248572	900					AKT3
P12931	SRC	9606.ENSP00000362680	P63211	GBG1	9606.ENSP00000248572	901					RPA1
P27986	P85A	9606.ENSP00000428056	P63211	GBG1	9606.ENSP00000248572	902					STAM2
P31749	AKT1	9606.ENSP00000451828	P63211	GBG1	9606.ENSP00000248572	901					GRB14
P00533	EGFR	9606.ENSP00000275493	Q05209	PTN12	9606.ENSP00000248594	984					STRN
P08069	IGF1R	9606.ENSP00000268035	Q04917	1433F	9606.ENSP00000248975	919					PK3CA
P06493	CDK1	9606.ENSP00000378699	Q04917	1433F	9606.ENSP00000248975	916					SL9A1
P31749	AKT1	9606.ENSP00000451828	Q04917	1433F	9606.ENSP00000248975	937					NECT1
P12931	SRC	9606.ENSP00000362680	P15153	RAC2	9606.ENSP00000249071	934					CBL
P31749	AKT1	9606.ENSP00000451828	P15153	RAC2	9606.ENSP00000249071	951					MUC18
P08253	MMP2	9606.ENSP00000219070	P15018	LIF	9606.ENSP00000249075	928					GPC1
P08254	MMP3	9606.ENSP00000299855	P15018	LIF	9606.ENSP00000249075	925					FARP2
P14780	MMP9	9606.ENSP00000361405	P15018	LIF	9606.ENSP00000249075	932					NGEF
P31749	AKT1	9606.ENSP00000451828	Q99835	SMO	9606.ENSP00000249373	934					CBLB
P31749	AKT1	9606.ENSP00000451828	P15172	MYOD1	9606.ENSP00000250003	959					LAMC2
P15121	ALDR	9606.ENSP00000285930	P17752	TPH1	9606.ENSP00000250018	929					MCM6
P00918	CAH2	9606.ENSP00000285379	P61224	RAP1B	9606.ENSP00000250559	900					CCNT2
P08581	MET	9606.ENSP00000317272	P61224	RAP1B	9606.ENSP00000250559	922					LPH
Q05397	FAK1	9606.ENSP00000341189	P61224	RAP1B	9606.ENSP00000250559	927					NID1
P27986	P85A	9606.ENSP00000428056	P61224	RAP1B	9606.ENSP00000250559	907					PORED
P21397	AOFA	9606.ENSP00000340684	Q16613	SNAT	9606.ENSP00000250615	939					CD80
Q05397	FAK1	9606.ENSP00000341189	Q15052	ARHG6	9606.ENSP00000250617	931					TXND9
P12931	SRC	9606.ENSP00000362680	Q15052	ARHG6	9606.ENSP00000250617	926					1433E
Q05397	FAK1	9606.ENSP00000341189	Q9UPT6	JIP3	9606.ENSP00000250894	957					FYV1
P12931	SRC	9606.ENSP00000362680	Q9UPT6	JIP3	9606.ENSP00000250894	938					CUL3
P53350	PLK1	9606.ENSP00000300093	P23258	TBG1	9606.ENSP00000251413	962					FGF2
P68400	CSK21	9606.ENSP00000217244	Q9BPX3	CND3	9606.ENSP00000251496	902					GRAM
P53350	PLK1	9606.ENSP00000300093	Q9BPX3	CND3	9606.ENSP00000251496	965					SHC2
Q96GD4	AURKB	9606.ENSP00000313950	Q9BPX3	CND3	9606.ENSP00000251496	997					CERU
P09917	LOX5	9606.ENSP00000363512	P18054	LOX12	9606.ENSP00000251535	913					THA
P16050	LOX15	9606.ENSP00000458832	P18054	LOX12	9606.ENSP00000251535	905					STAT3
P08069	IGF1R	9606.ENSP00000268035	P04049	RAF1	9606.ENSP00000251849	923					NSUN2
P00734	THRB	9606.ENSP00000308541	P04049	RAF1	9606.ENSP00000251849	907					KLKB1
P12931	SRC	9606.ENSP00000362680	P04049	RAF1	9606.ENSP00000251849	940					P63
P31749	AKT1	9606.ENSP00000451828	P04049	RAF1	9606.ENSP00000251849	992					ITA9
P00533	EGFR	9606.ENSP00000275493	Q99816	TS101	9606.ENSP00000251968	958					F13A
P06493	CDK1	9606.ENSP00000378699	O95257	GA45G	9606.ENSP00000252506	938					NUP54
Q05397	FAK1	9606.ENSP00000341189	O43707	ACTN4	9606.ENSP00000252699	945					ZAP70
P12931	SRC	9606.ENSP00000362680	O43707	ACTN4	9606.ENSP00000252699	953					MGLL
P27986	P85A	9606.ENSP00000428056	O43707	ACTN4	9606.ENSP00000252699	906					MCM2
P08581	MET	9606.ENSP00000317272	O15230	LAMA5	9606.ENSP00000252999	907					FBW1B
Q05397	FAK1	9606.ENSP00000341189	O15230	LAMA5	9606.ENSP00000252999	914					TENA
P12931	SRC	9606.ENSP00000362680	O15230	LAMA5	9606.ENSP00000252999	908					AMBP
P06493	CDK1	9606.ENSP00000378699	Q9Y248	PSF2	9606.ENSP00000253462	941					CENPE
P00734	THRB	9606.ENSP00000308541	P00748	FA12	9606.ENSP00000253496	948					CASP6
P21397	AOFA	9606.ENSP00000340684	O75106	AOC2	9606.ENSP00000253799	951					LEF1
P31749	AKT1	9606.ENSP00000451828	P10276	RARA	9606.ENSP00000254066	968					EGF
P35968	VGFR2	9606.ENSP00000263923	P17931	LEG3	9606.ENSP00000254301	943					PAPS1
P00533	EGFR	9606.ENSP00000275493	P17931	LEG3	9606.ENSP00000254301	995					SRF
Q96GD4	AURKB	9606.ENSP00000313950	Q8TEM1	PO210	9606.ENSP00000254508	907					SEM3A
Q9HC98	NEK6	9606.ENSP00000362702	Q8TEM1	PO210	9606.ENSP00000254508	901					NRP1
P06493	CDK1	9606.ENSP00000378699	Q8TEM1	PO210	9606.ENSP00000254508	934					PI51B
P37059	DHB2	9606.ENSP00000199936	P56937	DHB7	9606.ENSP00000254521	913					WNT2
P11511	CP19A	9606.ENSP00000379683	P56937	DHB7	9606.ENSP00000254521	961					ADH4
Q16678	CP1B1	9606.ENSP00000478561	P56937	DHB7	9606.ENSP00000254521	935					KAP2
P08183	MDR1	9606.ENSP00000478255	P27694	RFA1	9606.ENSP00000254719	903					KAP3
P21397	AOFA	9606.ENSP00000340684	P48448	AL3B2	9606.ENSP00000255084	945					CDK6
P14550	AK1A1	9606.ENSP00000361140	P48448	AL3B2	9606.ENSP00000255084	943					ANLN
Q13554	KCC2B	9606.ENSP00000379098	O00203	AP3B1	9606.ENSP00000255194	904					SIN1
P49841	GSK3B	9606.ENSP00000324806	P78368	KC1G2	9606.ENSP00000255641	930					P3C2A
P06493	CDK1	9606.ENSP00000378699	P42356	PI4KA	9606.ENSP00000255882	916					TIMP3
P31749	AKT1	9606.ENSP00000451828	Q9UHC7	MKRN1	9606.ENSP00000255977	910					SC5A1
P36888	FLT3	9606.ENSP00000241453	P01116	RASK	9606.ENSP00000256078	961					RET5
P08069	IGF1R	9606.ENSP00000268035	P01116	RASK	9606.ENSP00000256078	944					CDK2
P00533	EGFR	9606.ENSP00000275493	P01116	RASK	9606.ENSP00000256078	998					ITB7
P08581	MET	9606.ENSP00000317272	P01116	RASK	9606.ENSP00000256078	980					ERBB3
Q05397	FAK1	9606.ENSP00000341189	P01116	RASK	9606.ENSP00000256078	953					RB
P11309	PIM1	9606.ENSP00000362608	P01116	RASK	9606.ENSP00000256078	920					PAXI
P12931	SRC	9606.ENSP00000362680	P01116	RASK	9606.ENSP00000256078	985					DHSO
Q9UM73	ALK	9606.ENSP00000373700	P01116	RASK	9606.ENSP00000256078	978					PML
Q13554	KCC2B	9606.ENSP00000379098	P01116	RASK	9606.ENSP00000256078	906					IQGA1
P27986	P85A	9606.ENSP00000428056	P01116	RASK	9606.ENSP00000256078	959					MLP3B
Q96GD4	AURKB	9606.ENSP00000313950	P14635	CCNB1	9606.ENSP00000256442	990					CADH2
P51955	NEK2	9606.ENSP00000355966	P14635	CCNB1	9606.ENSP00000256442	956					SAT2
P06493	CDK1	9606.ENSP00000378699	P50613	CDK7	9606.ENSP00000256443	980					P53
P31749	AKT1	9606.ENSP00000451828	O43504	LTOR5	9606.ENSP00000256644	925					GDIR1
P06493	CDK1	9606.ENSP00000378699	P51946	CCNH	9606.ENSP00000256897	983					ERBB2
P31749	AKT1	9606.ENSP00000451828	Q92608	DOCK2	9606.ENSP00000256935	920					PNMT
P00533	EGFR	9606.ENSP00000275493	P16234	PGFRA	9606.ENSP00000257290	958					PFKAL
P27986	P85A	9606.ENSP00000428056	P16234	PGFRA	9606.ENSP00000257290	990					SH3G1
P29274	AA2AR	9606.ENSP00000480012	P21589	5NTD	9606.ENSP00000257770	906					INAR1
P49841	GSK3B	9606.ENSP00000324806	P11802	CDK4	9606.ENSP00000257904	923					SODC
P12931	SRC	9606.ENSP00000362680	P11802	CDK4	9606.ENSP00000257904	935					CBLC
P06493	CDK1	9606.ENSP00000378699	P11802	CDK4	9606.ENSP00000257904	933					CCG8
Q96GD4	AURKB	9606.ENSP00000313950	Q12815	TROAP	9606.ENSP00000257909	928					SH3L3
P53350	PLK1	9606.ENSP00000300093	Q14674	ESPL1	9606.ENSP00000257934	981					FCG2A
Q96GD4	AURKB	9606.ENSP00000313950	Q14674	ESPL1	9606.ENSP00000257934	983					NUF2
P51955	NEK2	9606.ENSP00000355966	Q14674	ESPL1	9606.ENSP00000257934	932					MEF2D
P06493	CDK1	9606.ENSP00000378699	Q14674	ESPL1	9606.ENSP00000257934	992					RHOB
P08069	IGF1R	9606.ENSP00000268035	Q00987	MDM2	9606.ENSP00000258149	988					GALM
P06493	CDK1	9606.ENSP00000378699	Q00987	MDM2	9606.ENSP00000258149	965
Q13554	KCC2B	9606.ENSP00000379098	Q00987	MDM2	9606.ENSP00000258149	902					RS27A
P31749	AKT1	9606.ENSP00000451828	Q00987	MDM2	9606.ENSP00000258149	998					NAT8
P08581	MET	9606.ENSP00000317272	P11047	LAMC1	9606.ENSP00000258341	913					RALB
Q05397	FAK1	9606.ENSP00000341189	P11047	LAMC1	9606.ENSP00000258341	928					RAB5A
P12931	SRC	9606.ENSP00000362680	P11047	LAMC1	9606.ENSP00000258341	915					LRIG1
P17516	AK1C4	9606.ENSP00000369814	Q02318	CP27A	9606.ENSP00000258415	932					EI2BE
Q96GD4	AURKB	9606.ENSP00000313950	O15504	NUP42	9606.ENSP00000258742	900					CCNA2
Q9HC98	NEK6	9606.ENSP00000362702	O15504	NUP42	9606.ENSP00000258742	900					S5A1
P06493	CDK1	9606.ENSP00000378699	O15504	NUP42	9606.ENSP00000258742	900					SKP2
P00533	EGFR	9606.ENSP00000275493	P51451	BLK	9606.ENSP00000259089	977					RASA1
Q05397	FAK1	9606.ENSP00000341189	P51451	BLK	9606.ENSP00000259089	913					RHG26
P12931	SRC	9606.ENSP00000362680	P51451	BLK	9606.ENSP00000259089	903					H2B1A
P68400	CSK21	9606.ENSP00000217244	Q13371	PHLP	9606.ENSP00000259467	904					PAFA
P06493	CDK1	9606.ENSP00000378699	Q01860	PO5F1	9606.ENSP00000259915	927					SCUB3
P27986	P85A	9606.ENSP00000428056	O60603	TLR2	9606.ENSP00000260010	927					CDCA5
P12931	SRC	9606.ENSP00000362680	O00560	SDCB1	9606.ENSP00000260130	974					EPHA1
P56817	BACE1	9606.ENSP00000318585	Q92673	SORL	9606.ENSP00000260197	930					5HT2C
P15121	ALDR	9606.ENSP00000285930	P10109	ADX	9606.ENSP00000260270	987					NTRK2
P08253	MMP2	9606.ENSP00000219070	P07996	TSP1	9606.ENSP00000260356	956					NOTC1
P14780	MMP9	9606.ENSP00000361405	P07996	TSP1	9606.ENSP00000260356	964					US6NL
Q96GD4	AURKB	9606.ENSP00000313950	Q02241	KIF23	9606.ENSP00000260363	998					DHB12
P51955	NEK2	9606.ENSP00000355966	Q02241	KIF23	9606.ENSP00000260363	904					SSRP1
P06493	CDK1	9606.ENSP00000378699	Q02241	KIF23	9606.ENSP00000260363	995					PAK1
P56817	BACE1	9606.ENSP00000318585	O14672	ADA10	9606.ENSP00000260408	906					LTOR1
P18054	LOX12	9606.ENSP00000251535	P11712	CP2C9	9606.ENSP00000260682	917					NINL
P09917	LOX5	9606.ENSP00000363512	P11712	CP2C9	9606.ENSP00000260682	930					FCERB
P16050	LOX15	9606.ENSP00000458832	P11712	CP2C9	9606.ENSP00000260682	922					MMP10
P53350	PLK1	9606.ENSP00000300093	P52732	KIF11	9606.ENSP00000260731	993					HNMT
Q96GD4	AURKB	9606.ENSP00000313950	P52732	KIF11	9606.ENSP00000260731	993					DOCK1
P51955	NEK2	9606.ENSP00000355966	P52732	KIF11	9606.ENSP00000260731	969					IL18
P06493	CDK1	9606.ENSP00000378699	P52732	KIF11	9606.ENSP00000260731	998					PTPS
P53350	PLK1	9606.ENSP00000300093	Q92547	TOPB1	9606.ENSP00000260810	930					EPS8
Q96GD4	AURKB	9606.ENSP00000313950	Q99728	BARD1	9606.ENSP00000260947	924					DHPR
Q05397	FAK1	9606.ENSP00000341189	P02708	ACHA	9606.ENSP00000261007	901					ZO1
P12931	SRC	9606.ENSP00000362680	P02708	ACHA	9606.ENSP00000261007	903					FBXW7
P35968	VGFR2	9606.ENSP00000263923	P06756	ITAV	9606.ENSP00000261023	939					EPHA4
P08069	IGF1R	9606.ENSP00000268035	P06756	ITAV	9606.ENSP00000261023	936					SPC25
Q05397	FAK1	9606.ENSP00000341189	P06756	ITAV	9606.ENSP00000261023	989					PDE3B
P12931	SRC	9606.ENSP00000362680	P06756	ITAV	9606.ENSP00000261023	963					KCC4
P27986	P85A	9606.ENSP00000428056	P06756	ITAV	9606.ENSP00000261023	911					VGFR1
P06737	PYGL	9606.ENSP00000216392	P54840	GYS2	9606.ENSP00000261195	923					GRIA4
P06493	CDK1	9606.ENSP00000378699	P51948	MAT1	9606.ENSP00000261245	940					ITA1
P12931	SRC	9606.ENSP00000362680	P30279	CCND2	9606.ENSP00000261254	931					SMCA5
P06493	CDK1	9606.ENSP00000378699	P30279	CCND2	9606.ENSP00000261254	983					RBP2
Q96GD4	AURKB	9606.ENSP00000313950	P30086	PEBP1	9606.ENSP00000261313	927					PLA2R
P12931	SRC	9606.ENSP00000362680	P30086	PEBP1	9606.ENSP00000261313	927					ITB6
P16050	LOX15	9606.ENSP00000458832	P30086	PEBP1	9606.ENSP00000261313	975					THY1
P47989	XDH	9606.ENSP00000368727	Q96EN8	MOCOS	9606.ENSP00000261326	919					UBS3B
P49841	GSK3B	9606.ENSP00000324806	O75581	LRP6	9606.ENSP00000261349	994					WNT3A
P06493	CDK1	9606.ENSP00000378699	P20700	LMNB1	9606.ENSP00000261366	990					PPR3A
Q9HC98	NEK6	9606.ENSP00000362702	Q8WUM0	NU133	9606.ENSP00000261396	902					A4
P06493	CDK1	9606.ENSP00000378699	Q8WUM0	NU133	9606.ENSP00000261396	921					ATS5
P00734	THRB	9606.ENSP00000308541	P04275	VWF	9606.ENSP00000261405	982					SKA1
P00533	EGFR	9606.ENSP00000275493	Q15172	2A5A	9606.ENSP00000261461	905					NU205
P49841	GSK3B	9606.ENSP00000324806	Q15172	2A5A	9606.ENSP00000261461	925					DPTOR
P12931	SRC	9606.ENSP00000362680	Q15172	2A5A	9606.ENSP00000261461	920					CSF1R
P31749	AKT1	9606.ENSP00000451828	Q15172	2A5A	9606.ENSP00000261461	966					SMC2
P11309	PIM1	9606.ENSP00000362608	P35398	RORA	9606.ENSP00000261523	900					ARY2
P06493	CDK1	9606.ENSP00000378699	Q92539	LPIN2	9606.ENSP00000261596	934					GNAQ
P06493	CDK1	9606.ENSP00000378699	O14777	NDC80	9606.ENSP00000261597	992					MMP16
Q9NPH5	NOX4	9606.ENSP00000263317	P13498	CY24A	9606.ENSP00000261623	998					BATF
P31749	AKT1	9606.ENSP00000451828	P13498	CY24A	9606.ENSP00000261623	963					DCK
P12931	SRC	9606.ENSP00000362680	Q8N3R9	PALS1	9606.ENSP00000261681	901					TIAM1
P12931	SRC	9606.ENSP00000362680	Q8WTV0	SCRB1	9606.ENSP00000261693	932					BUB1B
P21397	AOFA	9606.ENSP00000340684	P05091	ALDH2	9606.ENSP00000261733	961					TIMP4
P14550	AK1A1	9606.ENSP00000361140	P05091	ALDH2	9606.ENSP00000261733	944					KIT
P08069	IGF1R	9606.ENSP00000268035	P12830	CADH1	9606.ENSP00000261769	997					CCNB2
P00918	CAH2	9606.ENSP00000285379	P12830	CADH1	9606.ENSP00000261769	919					DPYL5
P08254	MMP3	9606.ENSP00000299855	P12830	CADH1	9606.ENSP00000261769	965					PK3CB
P14780	MMP9	9606.ENSP00000361405	P12830	CADH1	9606.ENSP00000261769	983					H2B1D
P27986	P85A	9606.ENSP00000428056	P12830	CADH1	9606.ENSP00000261769	940					NCF1
P00533	EGFR	9606.ENSP00000275493	P09619	PGFRB	9606.ENSP00000261799	946					FCERG
P12931	SRC	9606.ENSP00000362680	P09619	PGFRB	9606.ENSP00000261799	991					IMB1
P27986	P85A	9606.ENSP00000428056	P09619	PGFRB	9606.ENSP00000261799	998					INGR2
P31749	AKT1	9606.ENSP00000451828	P09619	PGFRB	9606.ENSP00000261799	937					CBR1
P51955	NEK2	9606.ENSP00000355966	Q9UJX4	APC5	9606.ENSP00000261819	951					LST2
P12931	SRC	9606.ENSP00000362680	O14775	GNB5	9606.ENSP00000261837	911					TFF2
P06493	CDK1	9606.ENSP00000378699	Q16659	MK06	9606.ENSP00000261845	917					TFF1
P08069	IGF1R	9606.ENSP00000268035	O75339	CILP1	9606.ENSP00000261883	906					PKN3
P00533	EGFR	9606.ENSP00000275493	Q13596	SNX1	9606.ENSP00000261889	919					CCR5
P06493	CDK1	9606.ENSP00000378699	O60563	CCNT1	9606.ENSP00000261900	971					C11B1
P35968	VGFR2	9606.ENSP00000263923	P35916	VGFR3	9606.ENSP00000261937	988					PE2R1
Q05397	FAK1	9606.ENSP00000341189	P35916	VGFR3	9606.ENSP00000261937	935					LTC4S
P12931	SRC	9606.ENSP00000362680	P35916	VGFR3	9606.ENSP00000261937	935					AP2M1
P27986	P85A	9606.ENSP00000428056	P35916	VGFR3	9606.ENSP00000261937	950					NMDE3
P27986	P85A	9606.ENSP00000428056	Q8NEB9	PK3C3	9606.ENSP00000262039	911					STA5B
P53350	PLK1	9606.ENSP00000300093	P33991	MCM4	9606.ENSP00000262105	947					ITA5
P06493	CDK1	9606.ENSP00000378699	P33991	MCM4	9606.ENSP00000262105	985					WNT1
P06493	CDK1	9606.ENSP00000378699	Q08999	RBL2	9606.ENSP00000262133	953					SLX4
Q13554	KCC2B	9606.ENSP00000379098	Q9UBN1	CCG4	9606.ENSP00000262138	921					GBG3
P31749	AKT1	9606.ENSP00000451828	Q15382	RHEB	9606.ENSP00000262187	993					SPN90
P53350	PLK1	9606.ENSP00000300093	Q99640	PMYT1	9606.ENSP00000262300	995					LRP5
P06493	CDK1	9606.ENSP00000378699	Q99640	PMYT1	9606.ENSP00000262300	997					GDE
Q05397	FAK1	9606.ENSP00000341189	P98161	PKD1	9606.ENSP00000262304	914					VCAM1
P31749	AKT1	9606.ENSP00000451828	O15169	AXIN1	9606.ENSP00000262320	975					NICA
P12931	SRC	9606.ENSP00000362680	Q92793	CBP	9606.ENSP00000262367	900					CAN2
Q16790	CAH9	9606.ENSP00000367608	Q92793	CBP	9606.ENSP00000262367	911					NUP35
P31749	AKT1	9606.ENSP00000451828	Q92793	CBP	9606.ENSP00000262367	978					HPGDS
P27986	P85A	9606.ENSP00000428056	P08514	ITA2B	9606.ENSP00000262407	902					KPCI
P31749	AKT1	9606.ENSP00000451828	P08514	ITA2B	9606.ENSP00000262407	935					ALBU
P00918	CAH2	9606.ENSP00000285379	P02730	B3AT	9606.ENSP00000262418	933					CXCL3
P09917	LOX5	9606.ENSP00000363512	Q14019	COTL1	9606.ENSP00000262428	995					CXCL5
P06493	CDK1	9606.ENSP00000378699	Q14691	PSF1	9606.ENSP00000262460	970					CXCL7
Q05397	FAK1	9606.ENSP00000341189	P09471	GNAO	9606.ENSP00000262494	903					CDCP1
P12931	SRC	9606.ENSP00000362680	P09471	GNAO	9606.ENSP00000262494	941					TDGF1
P31749	AKT1	9606.ENSP00000451828	P09471	GNAO	9606.ENSP00000262494	939					ITB5
P68400	CSK21	9606.ENSP00000217244	P19784	CSK22	9606.ENSP00000262506	976					H2AZ
P00533	EGFR	9606.ENSP00000275493	O14745	NHRF1	9606.ENSP00000262613	982					RON
P00734	THRB	9606.ENSP00000308541	O14745	NHRF1	9606.ENSP00000262613	900					MD2L1
P31749	AKT1	9606.ENSP00000451828	Q99973	TEP1	9606.ENSP00000262715	916					GRIA2
P08069	IGF1R	9606.ENSP00000268035	Q92569	P55G	9606.ENSP00000262741	996					ITA2
P00533	EGFR	9606.ENSP00000275493	Q92569	P55G	9606.ENSP00000262741	978					EDIL3
Q05397	FAK1	9606.ENSP00000341189	Q92569	P55G	9606.ENSP00000262741	941					PAR3
P12931	SRC	9606.ENSP00000362680	Q92569	P55G	9606.ENSP00000262741	949					ISK1
P27986	P85A	9606.ENSP00000428056	Q92569	P55G	9606.ENSP00000262741	920					MAP1B
P45452	MMP13	9606.ENSP00000260302	P16035	TIMP2	9606.ENSP00000262768	976					RICTR
P08254	MMP3	9606.ENSP00000299855	P16035	TIMP2	9606.ENSP00000262768	966					TLR3
P14780	MMP9	9606.ENSP00000361405	P16035	TIMP2	9606.ENSP00000262768	936					IL3
P31749	AKT1	9606.ENSP00000451828	Q5VZM2	RRAGB	9606.ENSP00000262850	946					CSF2
P00734	THRB	9606.ENSP00000308541	P36507	MP2K2	9606.ENSP00000262948	914					NPM
P27986	P85A	9606.ENSP00000428056	P36507	MP2K2	9606.ENSP00000262948	930					SHH
P25024	CXCR1	9606.ENSP00000295683	P30679	GNA15	9606.ENSP00000262958	935					CO1A2
P35968	VGFR2	9606.ENSP00000263923	Q13480	GAB1	9606.ENSP00000262995	920					RAD21
P00533	EGFR	9606.ENSP00000275493	Q13480	GAB1	9606.ENSP00000262995	998					ORC5
P08581	MET	9606.ENSP00000317272	Q13480	GAB1	9606.ENSP00000262995	998					NOS3
P12931	SRC	9606.ENSP00000362680	Q13480	GAB1	9606.ENSP00000262995	972					COEA1
P27986	P85A	9606.ENSP00000428056	Q13480	GAB1	9606.ENSP00000262995	993					VEGFD
P31749	AKT1	9606.ENSP00000451828	Q13480	GAB1	9606.ENSP00000262995	965					MELK
P08069	IGF1R	9606.ENSP00000268035	P27361	MK03	9606.ENSP00000263025	939					WDFY2
P00533	EGFR	9606.ENSP00000275493	P27361	MK03	9606.ENSP00000263025	960					PGM2L
P00734	THRB	9606.ENSP00000308541	P27361	MK03	9606.ENSP00000263025	933					SHIP2
P04054	PA21B	9606.ENSP00000312286	P27361	MK03	9606.ENSP00000263025	929					CRYL1
P08581	MET	9606.ENSP00000317272	P27361	MK03	9606.ENSP00000263025	936					ARF6
Q05397	FAK1	9606.ENSP00000341189	P27361	MK03	9606.ENSP00000263025	944					TSC1
P12931	SRC	9606.ENSP00000362680	P27361	MK03	9606.ENSP00000263025	971					HPRT
P53355	DAPK1	9606.ENSP00000386135	P27361	MK03	9606.ENSP00000263025	950					WAPL
P31749	AKT1	9606.ENSP00000451828	P27361	MK03	9606.ENSP00000263025	906					RAPSN
P31749	AKT1	9606.ENSP00000451828	P41279	M3K8	9606.ENSP00000263056	947					ENPL
P27986	P85A	9606.ENSP00000428056	P04217	A1BG	9606.ENSP00000263100	909					CNDH2
P31749	AKT1	9606.ENSP00000451828	P04217	A1BG	9606.ENSP00000263100	929					PAF15
P12931	SRC	9606.ENSP00000362680	Q04759	KPCT	9606.ENSP00000263125	922					CCG2
Q13554	KCC2B	9606.ENSP00000379098	P49593	PPM1F	9606.ENSP00000263212	908					TPX2
Q16790	CAH9	9606.ENSP00000367608	Q09472	EP300	9606.ENSP00000263253	929					CRK
P31749	AKT1	9606.ENSP00000451828	Q09472	EP300	9606.ENSP00000263253	998					RIR1
P08183	MDR1	9606.ENSP00000478255	Q09472	EP300	9606.ENSP00000263253	917					GBG8
P12931	SRC	9606.ENSP00000362680	O15399	NMDE4	9606.ENSP00000263269	920					RAB8A
P27986	P85A	9606.ENSP00000428056	P01584	IL1B	9606.ENSP00000263341	921					CDT1
P12931	SRC	9606.ENSP00000362680	Q9H254	SPTN4	9606.ENSP00000263373	908					CP2A6
Q96GD4	AURKB	9606.ENSP00000313950	Q9NVP2	ASF1B	9606.ENSP00000263382	910					LIN37
P12931	SRC	9606.ENSP00000362680	P05129	KPCG	9606.ENSP00000263431	919					PP14A
P00533	EGFR	9606.ENSP00000275493	P60033	CD81	9606.ENSP00000263645	957					PELP1
P49841	GSK3B	9606.ENSP00000324806	Q53T94	TAF1B	9606.ENSP00000263663	900					H3BLT4
Q16790	CAH9	9606.ENSP00000367608	Q99814	EPAS1	9606.ENSP00000263734	960					CP7A1
P53350	PLK1	9606.ENSP00000300093	Q5FBB7	SGO1	9606.ENSP00000263753	984					CCL11
Q96GD4	AURKB	9606.ENSP00000313950	Q5FBB7	SGO1	9606.ENSP00000263753	997					RPAC2
P51955	NEK2	9606.ENSP00000355966	Q5FBB7	SGO1	9606.ENSP00000263753	912					MP2K1
P06493	CDK1	9606.ENSP00000378699	Q5FBB7	SGO1	9606.ENSP00000263753	948					BUB1
P49841	GSK3B	9606.ENSP00000324806	Q9Y243	AKT3	9606.ENSP00000263826	966					B2CL1
P27986	P85A	9606.ENSP00000428056	Q9Y243	AKT3	9606.ENSP00000263826	900					CLC7A
P49841	GSK3B	9606.ENSP00000324806	O95602	RPA1	9606.ENSP00000263857	903					IGF1
P00533	EGFR	9606.ENSP00000275493	O75886	STAM2	9606.ENSP00000263904	922					BGLR
P31749	AKT1	9606.ENSP00000451828	Q14449	GRB14	9606.ENSP00000263915	933					PA2G4
P31749	AKT1	9606.ENSP00000451828	O43815	STRN	9606.ENSP00000263918	926					AURKC
Q05397	FAK1	9606.ENSP00000341189	P35968	VGFR2	9606.ENSP00000263923	932					AF1L2
P12931	SRC	9606.ENSP00000362680	P35968	VGFR2	9606.ENSP00000263923	992					JUNB
P27986	P85A	9606.ENSP00000428056	P35968	VGFR2	9606.ENSP00000263923	951					DCXR
P36888	FLT3	9606.ENSP00000241453	P42336	PK3CA	9606.ENSP00000263967	905					HSPB3
P35968	VGFR2	9606.ENSP00000263923	P42336	PK3CA	9606.ENSP00000263967	976					PDS5A
P08069	IGF1R	9606.ENSP00000268035	P42336	PK3CA	9606.ENSP00000263967	989					BCR
P00533	EGFR	9606.ENSP00000275493	P42336	PK3CA	9606.ENSP00000263967	996					MPIP1
P08581	MET	9606.ENSP00000317272	P42336	PK3CA	9606.ENSP00000263967	976					INSR
Q05397	FAK1	9606.ENSP00000341189	P42336	PK3CA	9606.ENSP00000263967	953					GPIX
P12931	SRC	9606.ENSP00000362680	P42336	PK3CA	9606.ENSP00000263967	971					RAC3
Q9UM73	ALK	9606.ENSP00000373700	P42336	PK3CA	9606.ENSP00000263967	954					ACHB
P31749	AKT1	9606.ENSP00000451828	P42336	PK3CA	9606.ENSP00000263967	998					CTNA1
P00533	EGFR	9606.ENSP00000275493	P19634	SL9A1	9606.ENSP00000263980	981					UBB
P00918	CAH2	9606.ENSP00000285379	P19634	SL9A1	9606.ENSP00000263980	987					IRS1
Q05397	FAK1	9606.ENSP00000341189	Q15223	NECT1	9606.ENSP00000264025	904					IL13
P35968	VGFR2	9606.ENSP00000263923	P22681	CBL	9606.ENSP00000264033	983					SOCS5
P30530	UFO	9606.ENSP00000301178	P22681	CBL	9606.ENSP00000264033	915					GBB2
P35968	VGFR2	9606.ENSP00000263923	P43121	MUC18	9606.ENSP00000264036	984					KPCB
P12931	SRC	9606.ENSP00000362680	P35052	GPC1	9606.ENSP00000264039	947					ADRB2
P12931	SRC	9606.ENSP00000362680	O94887	FARP2	9606.ENSP00000264042	924					S1PR1
P12931	SRC	9606.ENSP00000362680	Q8N5V2	NGEF	9606.ENSP00000264051	931					TUB
P00533	EGFR	9606.ENSP00000275493	Q13191	CBLB	9606.ENSP00000264122	997					FEN1
P27986	P85A	9606.ENSP00000428056	Q13191	CBLB	9606.ENSP00000264122	981					TOMT
P31749	AKT1	9606.ENSP00000451828	Q13191	CBLB	9606.ENSP00000264122	927					KC1G1
P08253	MMP2	9606.ENSP00000219070	Q13753	LAMC2	9606.ENSP00000264144	925					ARF4
P45452	MMP13	9606.ENSP00000260302	Q13753	LAMC2	9606.ENSP00000264144	915					FIBB
P00533	EGFR	9606.ENSP00000275493	Q13753	LAMC2	9606.ENSP00000264144	949					KPCE
P08254	MMP3	9606.ENSP00000299855	Q13753	LAMC2	9606.ENSP00000264144	917					GRM5
P08581	MET	9606.ENSP00000317272	Q13753	LAMC2	9606.ENSP00000264144	916					FOS
Q05397	FAK1	9606.ENSP00000341189	Q13753	LAMC2	9606.ENSP00000264144	911					ITPR1
P12931	SRC	9606.ENSP00000362680	Q13753	LAMC2	9606.ENSP00000264144	908					1433G
P27986	P85A	9606.ENSP00000428056	Q13753	LAMC2	9606.ENSP00000264144	901					ACM1
P31749	AKT1	9606.ENSP00000451828	Q13753	LAMC2	9606.ENSP00000264144	920					ADH1B
P53350	PLK1	9606.ENSP00000300093	Q14566	MCM6	9606.ENSP00000264156	912					ADA1B
P06493	CDK1	9606.ENSP00000378699	Q14566	MCM6	9606.ENSP00000264156	973					BGAL
P06493	CDK1	9606.ENSP00000378699	O60583	CCNT2	9606.ENSP00000264157	940					ESCO2
P15121	ALDR	9606.ENSP00000285930	P09848	LPH	9606.ENSP00000264162	909					SDC2
P08254	MMP3	9606.ENSP00000299855	P14543	NID1	9606.ENSP00000264187	940					RPTOR
P14780	MMP9	9606.ENSP00000361405	P14543	NID1	9606.ENSP00000264187	944					MCM7
P37059	DHB2	9606.ENSP00000199936	Q9H8P0	PORED	9606.ENSP00000264228	940					MMP14
P17516	AK1C4	9606.ENSP00000369814	Q9H8P0	PORED	9606.ENSP00000264228	944					H2AV
P42330	AK1C3	9606.ENSP00000369927	Q9H8P0	PORED	9606.ENSP00000264228	950					KS6B2
P52895	AK1C2	9606.ENSP00000370129	Q9H8P0	PORED	9606.ENSP00000264228	942					TRY1
Q04828	AK1C1	9606.ENSP00000370254	Q9H8P0	PORED	9606.ENSP00000264228	934					GPVI
P11511	CP19A	9606.ENSP00000379683	Q9H8P0	PORED	9606.ENSP00000264228	930					PLMN
P27986	P85A	9606.ENSP00000428056	P33681	CD80	9606.ENSP00000264246	905					VCIP1
P31749	AKT1	9606.ENSP00000451828	O14530	TXND9	9606.ENSP00000264255	985					DPYL2
P31749	AKT1	9606.ENSP00000451828	P62258	1433E	9606.ENSP00000264335	960					TERT
P27986	P85A	9606.ENSP00000428056	Q9Y2I7	FYV1	9606.ENSP00000264380	912					KAPCA
Q96GD4	AURKB	9606.ENSP00000313950	Q13618	CUL3	9606.ENSP00000264414	982					ADA17
P08253	MMP2	9606.ENSP00000219070	P09038	FGF2	9606.ENSP00000264498	969					RAB1B
P35968	VGFR2	9606.ENSP00000263923	P09038	FGF2	9606.ENSP00000264498	937					P2RY2
P08254	MMP3	9606.ENSP00000299855	P09038	FGF2	9606.ENSP00000264498	960					MLC1
P14780	MMP9	9606.ENSP00000361405	P09038	FGF2	9606.ENSP00000264498	974					NUP93
P56817	BACE1	9606.ENSP00000318585	P51124	GRAM	9606.ENSP00000264553	954					CASP3
P35968	VGFR2	9606.ENSP00000263923	P98077	SHC2	9606.ENSP00000264554	991					CKS1
P00533	EGFR	9606.ENSP00000275493	P98077	SHC2	9606.ENSP00000264554	974					CP4AB
P12931	SRC	9606.ENSP00000362680	P98077	SHC2	9606.ENSP00000264554	909					VEGFB
P05164	PERM	9606.ENSP00000225275	P00450	CERU	9606.ENSP00000264613	969					2AAB
P27986	P85A	9606.ENSP00000428056	P10827	THA	9606.ENSP00000264637	958					PP1R8
P08253	MMP2	9606.ENSP00000219070	P40763	STAT3	9606.ENSP00000264657	975					PTN2
P36888	FLT3	9606.ENSP00000241453	P40763	STAT3	9606.ENSP00000264657	947					GGA2
P08069	IGF1R	9606.ENSP00000268035	P40763	STAT3	9606.ENSP00000264657	929					ELMO1
P08254	MMP3	9606.ENSP00000299855	P40763	STAT3	9606.ENSP00000264657	964					ARBK1
P08581	MET	9606.ENSP00000317272	P40763	STAT3	9606.ENSP00000264657	929					TPMT
Q05397	FAK1	9606.ENSP00000341189	P40763	STAT3	9606.ENSP00000264657	960					AOC3
P14780	MMP9	9606.ENSP00000361405	P40763	STAT3	9606.ENSP00000264657	973					SOMA
P11309	PIM1	9606.ENSP00000362608	P40763	STAT3	9606.ENSP00000264657	944					KKCC2
P27986	P85A	9606.ENSP00000428056	P40763	STAT3	9606.ENSP00000264657	954					CLSPN
P31749	AKT1	9606.ENSP00000451828	P40763	STAT3	9606.ENSP00000264657	988					GNAI2
Q96GD4	AURKB	9606.ENSP00000313950	Q08J23	NSUN2	9606.ENSP00000264670	968					DAB2
P08254	MMP3	9606.ENSP00000299855	P03952	KLKB1	9606.ENSP00000264690	916					PRKDC
P53350	PLK1	9606.ENSP00000300093	Q9H3D4	P63	9606.ENSP00000264731	923					GRHPR
P49841	GSK3B	9606.ENSP00000324806	Q9H3D4	P63	9606.ENSP00000264731	907					KPBB
P12931	SRC	9606.ENSP00000362680	Q13797	ITA9	9606.ENSP00000264741	920					KLK2
P00734	THRB	9606.ENSP00000308541	P00488	F13A	9606.ENSP00000264870	952					KHDR1
Q96GD4	AURKB	9606.ENSP00000313950	Q7Z3B4	NUP54	9606.ENSP00000264883	909					PDS5B
Q9HC98	NEK6	9606.ENSP00000362702	Q7Z3B4	NUP54	9606.ENSP00000264883	900					GORS1
P06493	CDK1	9606.ENSP00000378699	Q7Z3B4	NUP54	9606.ENSP00000264883	916					ANC2
P12931	SRC	9606.ENSP00000362680	P43403	ZAP70	9606.ENSP00000264972	922					PAK2
P15121	ALDR	9606.ENSP00000285930	Q99685	MGLL	9606.ENSP00000265052	902					KLK3
P14550	AK1A1	9606.ENSP00000361140	Q99685	MGLL	9606.ENSP00000265052	902					C9J9W1
P53350	PLK1	9606.ENSP00000300093	P49736	MCM2	9606.ENSP00000265056	946					ANGP2
P06493	CDK1	9606.ENSP00000378699	P49736	MCM2	9606.ENSP00000265056	985					EDNRA
P35968	VGFR2	9606.ENSP00000263923	Q9UKB1	FBW1B	9606.ENSP00000265094	936					LX12B
P12931	SRC	9606.ENSP00000362680	P24821	TENA	9606.ENSP00000265131	908					SWP70
P00734	THRB	9606.ENSP00000308541	P02760	AMBP	9606.ENSP00000265132	960					TYSY
P53350	PLK1	9606.ENSP00000300093	Q02224	CENPE	9606.ENSP00000265148	998					TLN1
Q96GD4	AURKB	9606.ENSP00000313950	Q02224	CENPE	9606.ENSP00000265148	989					NUP98
P51955	NEK2	9606.ENSP00000355966	Q02224	CENPE	9606.ENSP00000265148	943					DVL3
P06493	CDK1	9606.ENSP00000378699	Q02224	CENPE	9606.ENSP00000265148	991					AGGF1
Q05397	FAK1	9606.ENSP00000341189	P55212	CASP6	9606.ENSP00000265164	912					BAIP2
P08069	IGF1R	9606.ENSP00000268035	Q9UJU2	LEF1	9606.ENSP00000265165	917					RBP10
P12931	SRC	9606.ENSP00000362680	P01133	EGF	9606.ENSP00000265171	986					PLXD1
P27986	P85A	9606.ENSP00000428056	P01133	EGF	9606.ENSP00000265171	957					ARBK2
Q13554	KCC2B	9606.ENSP00000379098	O43252	PAPS1	9606.ENSP00000265174	900					SPTN5
P68400	CSK21	9606.ENSP00000217244	P11831	SRF	9606.ENSP00000265354	952					GYS1
P49841	GSK3B	9606.ENSP00000324806	Q14563	SEM3A	9606.ENSP00000265362	927					ROCK2
P49841	GSK3B	9606.ENSP00000324806	O14786	NRP1	9606.ENSP00000265371	910					NUCL
P27986	P85A	9606.ENSP00000428056	O14986	PI51B	9606.ENSP00000265382	904					CD5R1
P49841	GSK3B	9606.ENSP00000324806	P09544	WNT2	9606.ENSP00000265441	915					CP8B1
P21397	AOFA	9606.ENSP00000340684	P08319	ADH4	9606.ENSP00000265512	923					KCC2G
P00734	THRB	9606.ENSP00000308541	P13861	KAP2	9606.ENSP00000265563	902					SKA3
Q05397	FAK1	9606.ENSP00000341189	P13861	KAP2	9606.ENSP00000265563	902					ICOS
Q16512	PKN1	9606.ENSP00000343325	P13861	KAP2	9606.ENSP00000265563	912					CXCR2
P06493	CDK1	9606.ENSP00000378699	P13861	KAP2	9606.ENSP00000265563	914					NUDC
P00734	THRB	9606.ENSP00000308541	P31323	KAP3	9606.ENSP00000265717	902					ATRAP
Q05397	FAK1	9606.ENSP00000341189	P31323	KAP3	9606.ENSP00000265717	902					TNS2
Q16512	PKN1	9606.ENSP00000343325	P31323	KAP3	9606.ENSP00000265717	914					EZH2
P06493	CDK1	9606.ENSP00000378699	P31323	KAP3	9606.ENSP00000265717	920					EPN2
P49841	GSK3B	9606.ENSP00000324806	Q00534	CDK6	9606.ENSP00000265734	920					EMAL4
P12931	SRC	9606.ENSP00000362680	Q00534	CDK6	9606.ENSP00000265734	928					WIPF2
P06493	CDK1	9606.ENSP00000378699	Q00534	CDK6	9606.ENSP00000265734	926					PAR1
Q96GD4	AURKB	9606.ENSP00000313950	Q9NQW6	ANLN	9606.ENSP00000265748	904					IL23R
P06493	CDK1	9606.ENSP00000378699	Q9NQW6	ANLN	9606.ENSP00000265748	938					DPYL1
P31749	AKT1	9606.ENSP00000451828	Q9BPZ7	SIN1	9606.ENSP00000265960	995					TACC1
P27986	P85A	9606.ENSP00000428056	O00443	P3C2A	9606.ENSP00000265970	907					ING5
P08253	MMP2	9606.ENSP00000219070	P35625	TIMP3	9606.ENSP00000266085	998					PKHF2
P35968	VGFR2	9606.ENSP00000263923	P35625	TIMP3	9606.ENSP00000266085	981					MMP1
P08254	MMP3	9606.ENSP00000299855	P35625	TIMP3	9606.ENSP00000266085	930					MTG1
P14780	MMP9	9606.ENSP00000361405	P35625	TIMP3	9606.ENSP00000266085	987					SPAG5
P00533	EGFR	9606.ENSP00000275493	P13866	SC5A1	9606.ENSP00000266088	987					SMC1A
P47989	XDH	9606.ENSP00000368727	P82980	RET5	9606.ENSP00000266560	900					SOX2
P06493	CDK1	9606.ENSP00000378699	P24941	CDK2	9606.ENSP00000266970	987					AAKG1
Q05397	FAK1	9606.ENSP00000341189	P26010	ITB7	9606.ENSP00000267082	955					A2MG
P12931	SRC	9606.ENSP00000362680	P26010	ITB7	9606.ENSP00000267082	910					KIF15
P00533	EGFR	9606.ENSP00000275493	P21860	ERBB3	9606.ENSP00000267101	997					RPAB5
P08581	MET	9606.ENSP00000317272	P21860	ERBB3	9606.ENSP00000267101	944					BIP
P12931	SRC	9606.ENSP00000362680	P21860	ERBB3	9606.ENSP00000267101	921					TCHP
P31749	AKT1	9606.ENSP00000451828	P21860	ERBB3	9606.ENSP00000267101	988					ZYX
P06493	CDK1	9606.ENSP00000378699	P06400	RB	9606.ENSP00000267163	996					KC1D
P31749	AKT1	9606.ENSP00000451828	P06400	RB	9606.ENSP00000267163	955					SEPT1
P35968	VGFR2	9606.ENSP00000263923	P49023	PAXI	9606.ENSP00000267257	950					LAMA3
P08069	IGF1R	9606.ENSP00000268035	P49023	PAXI	9606.ENSP00000267257	953					CP2B6
P00533	EGFR	9606.ENSP00000275493	P49023	PAXI	9606.ENSP00000267257	969					2AAA
P27986	P85A	9606.ENSP00000428056	P49023	PAXI	9606.ENSP00000267257	973					CD28
P15121	ALDR	9606.ENSP00000285930	Q00796	DHSO	9606.ENSP00000267814	995					CND1
P12931	SRC	9606.ENSP00000362680	P08069	IGF1R	9606.ENSP00000268035	959					2ABA
P27986	P85A	9606.ENSP00000428056	P08069	IGF1R	9606.ENSP00000268035	991					LASP1
P31749	AKT1	9606.ENSP00000451828	P29590	PML	9606.ENSP00000268058	964					HASP
P35968	VGFR2	9606.ENSP00000263923	P46940	IQGA1	9606.ENSP00000268182	997					CARM1
P12931	SRC	9606.ENSP00000362680	P46940	IQGA1	9606.ENSP00000268182	966					C11B2
P31749	AKT1	9606.ENSP00000451828	P46940	IQGA1	9606.ENSP00000268182	988					PP1A
P35968	VGFR2	9606.ENSP00000263923	Q9GZQ8	MLP3B	9606.ENSP00000268607	951					PSN1
P12931	SRC	9606.ENSP00000362680	Q9GZQ8	MLP3B	9606.ENSP00000268607	924					TACC3
P08581	MET	9606.ENSP00000317272	P19022	CADH2	9606.ENSP00000269141	951					RORG
P12931	SRC	9606.ENSP00000362680	P19022	CADH2	9606.ENSP00000269141	900					NOS2
P27986	P85A	9606.ENSP00000428056	P19022	CADH2	9606.ENSP00000269141	938					MYT1
P21397	AOFA	9606.ENSP00000340684	Q96F10	SAT2	9606.ENSP00000269298	903					AP2A2
P68400	CSK21	9606.ENSP00000217244	P04637	P53	9606.ENSP00000269305	992					IL3RA
P00533	EGFR	9606.ENSP00000275493	P04637	P53	9606.ENSP00000269305	908					H2A1J
P53350	PLK1	9606.ENSP00000300093	P04637	P53	9606.ENSP00000269305	989					EFNA5
Q96GD4	AURKB	9606.ENSP00000313950	P04637	P53	9606.ENSP00000269305	937					TRAK1
Q05397	FAK1	9606.ENSP00000341189	P04637	P53	9606.ENSP00000269305	955					TPH2
P12931	SRC	9606.ENSP00000362680	P04637	P53	9606.ENSP00000269305	925					LIN9
P06493	CDK1	9606.ENSP00000378699	P04637	P53	9606.ENSP00000269305	977					AMER1
P53355	DAPK1	9606.ENSP00000386135	P04637	P53	9606.ENSP00000269305	944					KPCL
P31749	AKT1	9606.ENSP00000451828	P04637	P53	9606.ENSP00000269305	989					SP1
P08183	MDR1	9606.ENSP00000478255	P04637	P53	9606.ENSP00000269305	960					GP1BA
P31749	AKT1	9606.ENSP00000451828	P52565	GDIR1	9606.ENSP00000269321	990					SHC4
P00533	EGFR	9606.ENSP00000275493	P04626	ERBB2	9606.ENSP00000269571	998					H15
Q05397	FAK1	9606.ENSP00000341189	P04626	ERBB2	9606.ENSP00000269571	970					CASP9
P12931	SRC	9606.ENSP00000362680	P04626	ERBB2	9606.ENSP00000269571	985					SOCS3
P27986	P85A	9606.ENSP00000428056	P04626	ERBB2	9606.ENSP00000269571	996					PDGFB
P21397	AOFA	9606.ENSP00000340684	P11086	PNMT	9606.ENSP00000269582	940					RPA12
P31749	AKT1	9606.ENSP00000451828	P17858	PFKAL	9606.ENSP00000269848	948					HGS
Q05397	FAK1	9606.ENSP00000341189	Q99961	SH3G1	9606.ENSP00000269886	911					PGCB
P12931	SRC	9606.ENSP00000362680	Q99961	SH3G1	9606.ENSP00000269886	939					FES
P30530	UFO	9606.ENSP00000301178	P17181	INAR1	9606.ENSP00000270139	944					CD86
P31749	AKT1	9606.ENSP00000451828	P00441	SODC	9606.ENSP00000270142	957					EPHB3
P00533	EGFR	9606.ENSP00000275493	Q9ULV8	CBLC	9606.ENSP00000270279	994					H2A2C
P12931	SRC	9606.ENSP00000362680	Q9ULV8	CBLC	9606.ENSP00000270279	966					RARB
Q13554	KCC2B	9606.ENSP00000379098	Q8WXS5	CCG8	9606.ENSP00000270458	916					PTC1
P00533	EGFR	9606.ENSP00000275493	Q9H299	SH3L3	9606.ENSP00000270792	903					CP2AD
P12931	SRC	9606.ENSP00000362680	P12318	FCG2A	9606.ENSP00000271450	943					SMAD3
P53350	PLK1	9606.ENSP00000300093	Q9BZD4	NUF2	9606.ENSP00000271452	942					IPSP
Q96GD4	AURKB	9606.ENSP00000313950	Q9BZD4	NUF2	9606.ENSP00000271452	973					CP2U1
P06493	CDK1	9606.ENSP00000378699	Q9BZD4	NUF2	9606.ENSP00000271452	979					KPCD1
Q13554	KCC2B	9606.ENSP00000379098	Q14814	MEF2D	9606.ENSP00000271555	909					MK11
P31749	AKT1	9606.ENSP00000451828	Q14814	MEF2D	9606.ENSP00000271555	933					PARVA
Q16512	PKN1	9606.ENSP00000343325	P62745	RHOB	9606.ENSP00000272233	907					TF
P15121	ALDR	9606.ENSP00000285930	Q96C23	GALM	9606.ENSP00000272252	922					UNC5B
Q13554	KCC2B	9606.ENSP00000379098			9606.ENSP00000272298	979					GBG2
P36888	FLT3	9606.ENSP00000241453	P62979	RS27A	9606.ENSP00000272317	918					ERC6L
P08581	MET	9606.ENSP00000317272	P62979	RS27A	9606.ENSP00000272317	907					PTPRB
P56817	BACE1	9606.ENSP00000318585	Q9UHE5	NAT8	9606.ENSP00000272425	925					HS90A
P12931	SRC	9606.ENSP00000362680	P11234	RALB	9606.ENSP00000272519	925					STA10
P00533	EGFR	9606.ENSP00000275493	P20339	RAB5A	9606.ENSP00000273047	981					SF3B1
P25024	CXCR1	9606.ENSP00000295683	P20339	RAB5A	9606.ENSP00000273047	900					CDKN3
P08581	MET	9606.ENSP00000317272	P20339	RAB5A	9606.ENSP00000273047	925					KNL1
P12931	SRC	9606.ENSP00000362680	P20339	RAB5A	9606.ENSP00000273047	953					SPDYA
P27986	P85A	9606.ENSP00000428056	P20339	RAB5A	9606.ENSP00000273047	982					FIBG
P00533	EGFR	9606.ENSP00000275493	Q96JA1	LRIG1	9606.ENSP00000273261	996					CENPA
P08581	MET	9606.ENSP00000317272	Q96JA1	LRIG1	9606.ENSP00000273261	922					E41L1
P49841	GSK3B	9606.ENSP00000324806	Q13144	EI2BE	9606.ENSP00000273783	974					IL17F
P53350	PLK1	9606.ENSP00000300093	P20248	CCNA2	9606.ENSP00000274026	994					EPHA3
Q96GD4	AURKB	9606.ENSP00000313950	P20248	CCNA2	9606.ENSP00000274026	989					2A5E
P51955	NEK2	9606.ENSP00000355966	P20248	CCNA2	9606.ENSP00000274026	967					LCK
P37059	DHB2	9606.ENSP00000199936	P18405	S5A1	9606.ENSP00000274192	964					RTN4
P17516	AK1C4	9606.ENSP00000369814	P18405	S5A1	9606.ENSP00000274192	960					CP3A4
P42330	AK1C3	9606.ENSP00000369927	P18405	S5A1	9606.ENSP00000274192	975					PLCB1
P52895	AK1C2	9606.ENSP00000370129	P18405	S5A1	9606.ENSP00000274192	967					SYUA
Q04828	AK1C1	9606.ENSP00000370254	P18405	S5A1	9606.ENSP00000274192	971					UGPA
P11511	CP19A	9606.ENSP00000379683	P18405	S5A1	9606.ENSP00000274192	969					GRDN
P06493	CDK1	9606.ENSP00000378699	Q13309	SKP2	9606.ENSP00000274255	970					APC1
P31749	AKT1	9606.ENSP00000451828	Q13309	SKP2	9606.ENSP00000274255	960					GRAP2
Q96GD4	AURKB	9606.ENSP00000313950	P20936	RASA1	9606.ENSP00000274376	933					CAV1
Q05397	FAK1	9606.ENSP00000341189	P20936	RASA1	9606.ENSP00000274376	932					UPAR
P12931	SRC	9606.ENSP00000362680	P20936	RASA1	9606.ENSP00000274376	966					KCC2D
P06493	CDK1	9606.ENSP00000378699	P20936	RASA1	9606.ENSP00000274376	906					FGFR3
Q05397	FAK1	9606.ENSP00000341189	Q9UNA1	RHG26	9606.ENSP00000274498	946					BCAP
P06493	CDK1	9606.ENSP00000378699	Q96A08	H2B1A	9606.ENSP00000274764	930					DPYL4
P04054	PA21B	9606.ENSP00000312286	Q13093	PAFA	9606.ENSP00000274793	968					LBR
P08253	MMP2	9606.ENSP00000219070	Q8IX30	SCUB3	9606.ENSP00000274938	929					TAF1A
P14780	MMP9	9606.ENSP00000361405	Q8IX30	SCUB3	9606.ENSP00000274938	932					MYB
P08581	MET	9606.ENSP00000317272	P00533	EGFR	9606.ENSP00000275493	946					ASM
Q05397	FAK1	9606.ENSP00000341189	P00533	EGFR	9606.ENSP00000275493	973					TIF1A
P12931	SRC	9606.ENSP00000362680	P00533	EGFR	9606.ENSP00000275493	995					4EBP1
P27986	P85A	9606.ENSP00000428056	P00533	EGFR	9606.ENSP00000275493	997					TAU
P53350	PLK1	9606.ENSP00000300093	Q96FF9	CDCA5	9606.ENSP00000275517	964					MEF2C
Q96GD4	AURKB	9606.ENSP00000313950	Q96FF9	CDCA5	9606.ENSP00000275517	904					PTN11
P06493	CDK1	9606.ENSP00000378699	Q96FF9	CDCA5	9606.ENSP00000275517	990					1433S
P12931	SRC	9606.ENSP00000362680	P21709	EPHA1	9606.ENSP00000275815	914					H2A1D
P00734	THRB	9606.ENSP00000308541	P28335	5HT2C	9606.ENSP00000276198	905					PTN
P12931	SRC	9606.ENSP00000362680	Q16620	NTRK2	9606.ENSP00000277120	927					NEO1
P31749	AKT1	9606.ENSP00000451828	P46531	NOTC1	9606.ENSP00000277541	924					STA5A
P00533	EGFR	9606.ENSP00000275493	Q92738	US6NL	9606.ENSP00000277575	922					SMAD4
P11511	CP19A	9606.ENSP00000379683	Q53GQ0	DHB12	9606.ENSP00000278353	935					F1142
Q16678	CP1B1	9606.ENSP00000478561	Q53GQ0	DHB12	9606.ENSP00000278353	906					CO9A3
P68400	CSK21	9606.ENSP00000217244	Q08945	SSRP1	9606.ENSP00000278412	978					PP1G
P53350	PLK1	9606.ENSP00000300093	Q13153	PAK1	9606.ENSP00000278568	939					CAV3
Q05397	FAK1	9606.ENSP00000341189	Q13153	PAK1	9606.ENSP00000278568	913					LIN54
P12931	SRC	9606.ENSP00000362680	Q13153	PAK1	9606.ENSP00000278568	935					CP1A2
P31749	AKT1	9606.ENSP00000451828	Q13153	PAK1	9606.ENSP00000278568	987					ERBB4
P31749	AKT1	9606.ENSP00000451828	Q6IAA8	LTOR1	9606.ENSP00000278671	923					NUP43
P53350	PLK1	9606.ENSP00000300093	Q9Y2I6	NINL	9606.ENSP00000278886	979					FOXM1
Q05397	FAK1	9606.ENSP00000341189	Q01362	FCERB	9606.ENSP00000278888	900					BAZ1B
P27986	P85A	9606.ENSP00000428056	Q01362	FCERB	9606.ENSP00000278888	900					NOXA1
P08254	MMP3	9606.ENSP00000299855	P09238	MMP10	9606.ENSP00000279441	933					RPAB4
P14780	MMP9	9606.ENSP00000361405	P09238	MMP10	9606.ENSP00000279441	966					GNAI1
P21397	AOFA	9606.ENSP00000340684	P50135	HNMT	9606.ENSP00000280097	943					LTOR4
Q05397	FAK1	9606.ENSP00000341189	Q14185	DOCK1	9606.ENSP00000280333	972					JAK1
P12931	SRC	9606.ENSP00000362680	Q14185	DOCK1	9606.ENSP00000280333	975					TCL1B
P31749	AKT1	9606.ENSP00000451828	Q14185	DOCK1	9606.ENSP00000280333	967					DPYL3
P09917	LOX5	9606.ENSP00000363512	Q14116	IL18	9606.ENSP00000280357	929					ESR2
P15121	ALDR	9606.ENSP00000285930	Q03393	PTPS	9606.ENSP00000280362	911					CADH5
P42330	AK1C3	9606.ENSP00000369927	Q03393	PTPS	9606.ENSP00000280362	902					IL17
P00533	EGFR	9606.ENSP00000275493	Q12929	EPS8	9606.ENSP00000281172	996					PDPK1
P27986	P85A	9606.ENSP00000428056	Q12929	EPS8	9606.ENSP00000281172	921					CTNB1
P15121	ALDR	9606.ENSP00000285930	P09417	DHPR	9606.ENSP00000281243	943					SDC3
P12931	SRC	9606.ENSP00000362680	Q07157	ZO1	9606.ENSP00000281537	997					H10
P49841	GSK3B	9606.ENSP00000324806	Q969H0	FBXW7	9606.ENSP00000281708	917					MP2K3
P12931	SRC	9606.ENSP00000362680	P54764	EPHA4	9606.ENSP00000281821	939					UBQL2
P06493	CDK1	9606.ENSP00000378699	Q9HBM1	SPC25	9606.ENSP00000282074	927					PLS1
P31749	AKT1	9606.ENSP00000451828	Q13370	PDE3B	9606.ENSP00000282096	910					E2F1
Q13554	KCC2B	9606.ENSP00000379098	Q16566	KCC4	9606.ENSP00000282356	911					DLG1
P35968	VGFR2	9606.ENSP00000263923	P17948	VGFR1	9606.ENSP00000282397	998					PFKAM
Q05397	FAK1	9606.ENSP00000341189	P17948	VGFR1	9606.ENSP00000282397	974					AL3A2
P12931	SRC	9606.ENSP00000362680	P17948	VGFR1	9606.ENSP00000282397	930					NUP50
P27986	P85A	9606.ENSP00000428056	P17948	VGFR1	9606.ENSP00000282397	985					DDX21
Q13554	KCC2B	9606.ENSP00000379098	P48058	GRIA4	9606.ENSP00000282499	946					CRKL
P35968	VGFR2	9606.ENSP00000263923	P56199	ITA1	9606.ENSP00000282588	927					MEF2A
P00533	EGFR	9606.ENSP00000275493	P56199	ITA1	9606.ENSP00000282588	925					ATG7
Q05397	FAK1	9606.ENSP00000341189	P56199	ITA1	9606.ENSP00000282588	932					PDGFA
P12931	SRC	9606.ENSP00000362680	P56199	ITA1	9606.ENSP00000282588	923					FYN
P27986	P85A	9606.ENSP00000428056	P56199	ITA1	9606.ENSP00000282588	905					SND1
P49841	GSK3B	9606.ENSP00000324806	O60264	SMCA5	9606.ENSP00000283131	908					AL9A1
Q9HC98	NEK6	9606.ENSP00000362702	P49792	RBP2	9606.ENSP00000283195	900					H0Y4K8
P06493	CDK1	9606.ENSP00000378699	P49792	RBP2	9606.ENSP00000283195	929					OCLN
P04054	PA21B	9606.ENSP00000312286	Q13018	PLA2R	9606.ENSP00000283243	903					GIT2
Q05397	FAK1	9606.ENSP00000341189	P18564	ITB6	9606.ENSP00000283249	907					AGK
P12931	SRC	9606.ENSP00000362680	P04216	THY1	9606.ENSP00000284240	927					GFRA1
P00533	EGFR	9606.ENSP00000275493	Q8TF42	UBS3B	9606.ENSP00000284273	926					COIA1
P49841	GSK3B	9606.ENSP00000324806	P56704	WNT3A	9606.ENSP00000284523	983					RET
P49841	GSK3B	9606.ENSP00000324806	Q16821	PPR3A	9606.ENSP00000284601	910					TNR6
P49841	GSK3B	9606.ENSP00000324806	P05067	A4	9606.ENSP00000284981	936					UBC9
P45452	MMP13	9606.ENSP00000260302	Q9UNA0	ATS5	9606.ENSP00000284987	906					SPD2A
Q96GD4	AURKB	9606.ENSP00000313950	Q96BD8	SKA1	9606.ENSP00000285116	931					RAC1
P42330	AK1C3	9606.ENSP00000369927	P15121	ALDR	9606.ENSP00000285930	906					AKAP9
Q96GD4	AURKB	9606.ENSP00000313950	Q92621	NU205	9606.ENSP00000285968	927					AMPH
Q9HC98	NEK6	9606.ENSP00000362702	Q92621	NU205	9606.ENSP00000285968	912					UBE2C
P06493	CDK1	9606.ENSP00000378699	Q92621	NU205	9606.ENSP00000285968	935					SIAH1
P31749	AKT1	9606.ENSP00000451828	Q8TB45	DPTOR	9606.ENSP00000286234	965					SPTB2
P27986	P85A	9606.ENSP00000428056	P07333	CSF1R	9606.ENSP00000286301	955					H2B1K
P68400	CSK21	9606.ENSP00000217244	O95347	SMC2	9606.ENSP00000286398	908					ADA15
P53350	PLK1	9606.ENSP00000300093	O95347	SMC2	9606.ENSP00000286398	955					MPRI
Q96GD4	AURKB	9606.ENSP00000313950	O95347	SMC2	9606.ENSP00000286398	969					CALM1
P06493	CDK1	9606.ENSP00000378699	O95347	SMC2	9606.ENSP00000286398	994					CAVN1
P05164	PERM	9606.ENSP00000225275	P11245	ARY2	9606.ENSP00000286479	912					RAB4B
P47989	XDH	9606.ENSP00000368727	P11245	ARY2	9606.ENSP00000286479	913					TICN3
P00734	THRB	9606.ENSP00000308541	P50148	GNAQ	9606.ENSP00000286548	937					H9KV45
P12931	SRC	9606.ENSP00000362680	P50148	GNAQ	9606.ENSP00000286548	923					CO9A1
P08253	MMP2	9606.ENSP00000219070	P51512	MMP16	9606.ENSP00000286614	924					ACTB
P45452	MMP13	9606.ENSP00000260302	P51512	MMP16	9606.ENSP00000286614	910					SMC4
P11309	PIM1	9606.ENSP00000362608	Q16520	BATF	9606.ENSP00000286639	906					FXR1
P06493	CDK1	9606.ENSP00000378699	P27707	DCK	9606.ENSP00000286648	912					BMX
P12931	SRC	9606.ENSP00000362680	Q13009	TIAM1	9606.ENSP00000286827	980					BRPF3
P27986	P85A	9606.ENSP00000428056	Q13009	TIAM1	9606.ENSP00000286827	922					PHF8
P31749	AKT1	9606.ENSP00000451828	Q13009	TIAM1	9606.ENSP00000286827	983					EPHB4
Q96GD4	AURKB	9606.ENSP00000313950	O60566	BUB1B	9606.ENSP00000287598	995					DHB11
P51955	NEK2	9606.ENSP00000355966	O60566	BUB1B	9606.ENSP00000287598	989					EPHA2
P08253	MMP2	9606.ENSP00000219070	Q99727	TIMP4	9606.ENSP00000287814	953					CASP8
P27986	P85A	9606.ENSP00000428056	P10721	KIT	9606.ENSP00000288135	997					PLXB1
P53350	PLK1	9606.ENSP00000300093	O95067	CCNB2	9606.ENSP00000288207	997					ARNT
Q96GD4	AURKB	9606.ENSP00000313950	O95067	CCNB2	9606.ENSP00000288207	991					MAX
P51955	NEK2	9606.ENSP00000355966	O95067	CCNB2	9606.ENSP00000288207	980					GLPK2
P49841	GSK3B	9606.ENSP00000324806	Q9BPU6	DPYL5	9606.ENSP00000288699	910					ELN
P08069	IGF1R	9606.ENSP00000268035	P42338	PK3CB	9606.ENSP00000289153	930					M3K5
P00533	EGFR	9606.ENSP00000275493	P42338	PK3CB	9606.ENSP00000289153	966					AP2A1
P12931	SRC	9606.ENSP00000362680	P42338	PK3CB	9606.ENSP00000289153	956					KLHL9
P31749	AKT1	9606.ENSP00000451828	P42338	PK3CB	9606.ENSP00000289153	993					PK3CG
P06493	CDK1	9606.ENSP00000378699	P58876	H2B1D	9606.ENSP00000289316	911					KIRR1
Q9NPH5	NOX4	9606.ENSP00000263317	P14598	NCF1	9606.ENSP00000289473	966					MYOF
P31749	AKT1	9606.ENSP00000451828	P14598	NCF1	9606.ENSP00000289473	987					CD2AP
Q05397	FAK1	9606.ENSP00000341189	P30273	FCERG	9606.ENSP00000289902	934					TRPV6
P27986	P85A	9606.ENSP00000428056	P30273	FCERG	9606.ENSP00000289902	903					NU214
P08581	MET	9606.ENSP00000317272	Q14974	IMB1	9606.ENSP00000290158	902					AK1BA
Q13554	KCC2B	9606.ENSP00000379098	P38484	INGR2	9606.ENSP00000290219	907					PTN22
P15121	ALDR	9606.ENSP00000285930	P16152	CBR1	9606.ENSP00000290349	957					MYO1C
P42330	AK1C3	9606.ENSP00000369927	P16152	CBR1	9606.ENSP00000290349	970					PLXA4
P00533	EGFR	9606.ENSP00000275493	Q9HCC9	LST2	9606.ENSP00000290974	930					RXRG
Q13554	KCC2B	9606.ENSP00000379098			9606.ENSP00000291295	978					FA8
P53355	DAPK1	9606.ENSP00000386135			9606.ENSP00000291295	960					MYLK
P00533	EGFR	9606.ENSP00000275493	Q03403	TFF2	9606.ENSP00000291526	922					CDC16
P00533	EGFR	9606.ENSP00000275493	P04155	TFF1	9606.ENSP00000291527	937					NRP2
Q16512	PKN1	9606.ENSP00000343325	Q6P5Z2	PKN3	9606.ENSP00000291906	909					EST1
P00734	THRB	9606.ENSP00000308541	P51681	CCR5	9606.ENSP00000292303	915					RIR2
P37059	DHB2	9606.ENSP00000199936	P15538	C11B1	9606.ENSP00000292427	923					CP2D6
P42330	AK1C3	9606.ENSP00000369927	P15538	C11B1	9606.ENSP00000292427	947					PAK3
Q04828	AK1C1	9606.ENSP00000370254	P15538	C11B1	9606.ENSP00000292427	918					GTPB4
P11511	CP19A	9606.ENSP00000379683	P15538	C11B1	9606.ENSP00000292427	947					ENPP1
P00734	THRB	9606.ENSP00000308541	P34995	PE2R1	9606.ENSP00000292513	905					CTRB1
P09917	LOX5	9606.ENSP00000363512	Q16873	LTC4S	9606.ENSP00000292596	986					LAMC3
P00533	EGFR	9606.ENSP00000275493	Q96CW1	AP2M1	9606.ENSP00000292807	922					STAT1
P00734	THRB	9606.ENSP00000308541	Q96CW1	AP2M1	9606.ENSP00000292807	913					ZEB1
P12931	SRC	9606.ENSP00000362680	Q14957	NMDE3	9606.ENSP00000293190	919					COMT
P36888	FLT3	9606.ENSP00000241453	P51692	STA5B	9606.ENSP00000293328	944					SAC2
Q9NPH5	NOX4	9606.ENSP00000263317	P51692	STA5B	9606.ENSP00000293328	911					PNPH
P00533	EGFR	9606.ENSP00000275493	P51692	STA5B	9606.ENSP00000293328	998					MTOR
P11309	PIM1	9606.ENSP00000362608	P51692	STA5B	9606.ENSP00000293328	931					GPX6
P12931	SRC	9606.ENSP00000362680	P51692	STA5B	9606.ENSP00000293328	968					FZD5
Q05397	FAK1	9606.ENSP00000341189	P08648	ITA5	9606.ENSP00000293379	955					PGH1
P49841	GSK3B	9606.ENSP00000324806	P04628	WNT1	9606.ENSP00000293549	902					GPX7
P53350	PLK1	9606.ENSP00000300093	Q8IY92	SLX4	9606.ENSP00000294008	927					SMC3
P12931	SRC	9606.ENSP00000362680	P63215	GBG3	9606.ENSP00000294117	904					CD3Z
Q05397	FAK1	9606.ENSP00000341189	Q9NZQ3	SPN90	9606.ENSP00000294129	911					SMS1
P49841	GSK3B	9606.ENSP00000324806	O75197	LRP5	9606.ENSP00000294304	966					COX2
P06737	PYGL	9606.ENSP00000216392	P35573	GDE	9606.ENSP00000294724	992					GRM1
Q05397	FAK1	9606.ENSP00000341189	P19320	VCAM1	9606.ENSP00000294728	933					NRG2
P12931	SRC	9606.ENSP00000362680	P19320	VCAM1	9606.ENSP00000294728	954					CC14A
P56817	BACE1	9606.ENSP00000318585	Q92542	NICA	9606.ENSP00000294785	979					DMD
Q05397	FAK1	9606.ENSP00000341189	P17655	CAN2	9606.ENSP00000295006	976					GAB2
P12931	SRC	9606.ENSP00000362680	P17655	CAN2	9606.ENSP00000295006	947					NU2M
Q96GD4	AURKB	9606.ENSP00000313950	Q8NFH5	NUP35	9606.ENSP00000295119	925					RHGBA
Q9HC98	NEK6	9606.ENSP00000362702	Q8NFH5	NUP35	9606.ENSP00000295119	909					QKI
P06493	CDK1	9606.ENSP00000378699	Q8NFH5	NUP35	9606.ENSP00000295119	936					BECN1
P42330	AK1C3	9606.ENSP00000369927	O60760	HPGDS	9606.ENSP00000295256	936					CD47
P12931	SRC	9606.ENSP00000362680	P41743	KPCI	9606.ENSP00000295797	930					EXO1
P00734	THRB	9606.ENSP00000308541	P02768	ALBU	9606.ENSP00000295897	965					DISC1
P25024	CXCR1	9606.ENSP00000295683	P19876	CXCL3	9606.ENSP00000296026	944					ANGT
P25024	CXCR1	9606.ENSP00000295683	P42830	CXCL5	9606.ENSP00000296027	989					ACTS
P25024	CXCR1	9606.ENSP00000295683	P02775	CXCL7	9606.ENSP00000296028	972					RAB4A
P12931	SRC	9606.ENSP00000362680	Q9H5V8	CDCP1	9606.ENSP00000296129	977					RHOU
P12931	SRC	9606.ENSP00000362680	P13385	TDGF1	9606.ENSP00000296145	933					H31T
Q05397	FAK1	9606.ENSP00000341189	P18084	ITB5	9606.ENSP00000296181	971					TSP2
P12931	SRC	9606.ENSP00000362680	P18084	ITB5	9606.ENSP00000296181	935					CENPF
P06493	CDK1	9606.ENSP00000378699	P0C0S5	H2AZ	9606.ENSP00000296417	986					DTL
P31749	AKT1	9606.ENSP00000451828	Q04912	RON	9606.ENSP00000296474	957					DHI1
P53350	PLK1	9606.ENSP00000300093	Q13257	MD2L1	9606.ENSP00000296509	987					PLXA2
Q96GD4	AURKB	9606.ENSP00000313950	Q13257	MD2L1	9606.ENSP00000296509	988					EZRI
P51955	NEK2	9606.ENSP00000355966	Q13257	MD2L1	9606.ENSP00000296509	967					MAPK2
P06493	CDK1	9606.ENSP00000378699	Q13257	MD2L1	9606.ENSP00000296509	998					P3C2B
Q13554	KCC2B	9606.ENSP00000379098	P42262	GRIA2	9606.ENSP00000296526	964					OPT
P08581	MET	9606.ENSP00000317272	P17301	ITA2	9606.ENSP00000296585	932					KIF14
Q05397	FAK1	9606.ENSP00000341189	P17301	ITA2	9606.ENSP00000296585	958					NEK7
Q05397	FAK1	9606.ENSP00000341189	O43854	EDIL3	9606.ENSP00000296591	917					ASPM
P00734	THRB	9606.ENSP00000308541	O00254	PAR3	9606.ENSP00000296641	995					F13B
P12931	SRC	9606.ENSP00000362680	O00254	PAR3	9606.ENSP00000296641	907					RGS1
P00533	EGFR	9606.ENSP00000275493	P00995	ISK1	9606.ENSP00000296695	975					PA24A
P68400	CSK21	9606.ENSP00000217244	P46821	MAP1B	9606.ENSP00000296755	914					PGH2
P31749	AKT1	9606.ENSP00000451828	Q6R327	RICTR	9606.ENSP00000296782	998					TPR
P12931	SRC	9606.ENSP00000362680	O15455	TLR3	9606.ENSP00000296795	942					NCF2
P27986	P85A	9606.ENSP00000428056	P08700	IL3	9606.ENSP00000296870	919					UTRN
P27986	P85A	9606.ENSP00000428056	P04141	CSF2	9606.ENSP00000296871	911					PODO
Q96GD4	AURKB	9606.ENSP00000313950	P06748	NPM	9606.ENSP00000296930	972					CYBP
Q9UM73	ALK	9606.ENSP00000373700	P06748	NPM	9606.ENSP00000296930	991					TNFL6
P06493	CDK1	9606.ENSP00000378699	Q15465	SHH	9606.ENSP00000297261	925					INGR1
P08253	MMP2	9606.ENSP00000219070	P08123	CO1A2	9606.ENSP00000297268	949					FA5
P53350	PLK1	9606.ENSP00000300093	O60216	RAD21	9606.ENSP00000297338	937					SGK1
P06493	CDK1	9606.ENSP00000378699	O60216	RAD21	9606.ENSP00000297338	968					PO2F1
P06493	CDK1	9606.ENSP00000378699	O43913	ORC5	9606.ENSP00000297431	936					FCG3A
P35968	VGFR2	9606.ENSP00000263923	P29474	NOS3	9606.ENSP00000297494	983					JAM1
Q13554	KCC2B	9606.ENSP00000379098	P29474	NOS3	9606.ENSP00000297494	901					FCERA
P45452	MMP13	9606.ENSP00000260302	Q05707	COEA1	9606.ENSP00000297848	924					SPTA1
P14780	MMP9	9606.ENSP00000361405	Q05707	COEA1	9606.ENSP00000297848	934					INSRR
P27986	P85A	9606.ENSP00000428056	O43915	VEGFD	9606.ENSP00000297904	910					PTPRK
P06493	CDK1	9606.ENSP00000378699	Q14680	MELK	9606.ENSP00000298048	985					LMNA
P31749	AKT1	9606.ENSP00000451828	Q96P53	WDFY2	9606.ENSP00000298125	908					LTOR2
P06737	PYGL	9606.ENSP00000216392	Q6PCE3	PGM2L	9606.ENSP00000298198	933					EFNA1
P08581	MET	9606.ENSP00000317272	O15357	SHIP2	9606.ENSP00000298229	972					TPM3
P31749	AKT1	9606.ENSP00000451828	O15357	SHIP2	9606.ENSP00000298229	965					KI67
P14550	AK1A1	9606.ENSP00000361140	Q9Y2S2	CRYL1	9606.ENSP00000298248	916					ADA12
P00533	EGFR	9606.ENSP00000275493	P62330	ARF6	9606.ENSP00000298316	953					S10A4
P08581	MET	9606.ENSP00000317272	P62330	ARF6	9606.ENSP00000298316	940					S10A8
P12931	SRC	9606.ENSP00000362680	P62330	ARF6	9606.ENSP00000298316	959					BCCIP
P27986	P85A	9606.ENSP00000428056	P62330	ARF6	9606.ENSP00000298316	911					THEM4
P53350	PLK1	9606.ENSP00000300093	Q92574	TSC1	9606.ENSP00000298552	952					BUB3
P49841	GSK3B	9606.ENSP00000324806	Q92574	TSC1	9606.ENSP00000298552	963					PI51A
P31749	AKT1	9606.ENSP00000451828	Q92574	TSC1	9606.ENSP00000298552	997					MCL1
P47989	XDH	9606.ENSP00000368727	P00492	HPRT	9606.ENSP00000298556	934					BAG3
P06493	CDK1	9606.ENSP00000378699	Q7Z5K2	WAPL	9606.ENSP00000298767	941					H2B2E
Q05397	FAK1	9606.ENSP00000341189	Q13702	RAPSN	9606.ENSP00000298854	900					FCGR1
P12931	SRC	9606.ENSP00000362680	Q13702	RAPSN	9606.ENSP00000298854	929					EPHA7
P31749	AKT1	9606.ENSP00000451828	P14625	ENPL	9606.ENSP00000299767	937					CASP7
P06493	CDK1	9606.ENSP00000378699	Q6IBW4	CNDH2	9606.ENSP00000299821	915					3BHS1
P14780	MMP9	9606.ENSP00000361405	P08254	MMP3	9606.ENSP00000299855	918					RRAGD
Q96GD4	AURKB	9606.ENSP00000313950	Q15004	PAF15	9606.ENSP00000300035	932					MTCP1
P06493	CDK1	9606.ENSP00000378699	Q15004	PAF15	9606.ENSP00000300035	956					CD2
Q96GD4	AURKB	9606.ENSP00000313950	P53350	PLK1	9606.ENSP00000300093	987					NGF
P06493	CDK1	9606.ENSP00000378699	P53350	PLK1	9606.ENSP00000300093	996					RASN
Q13554	KCC2B	9606.ENSP00000379098	Q9Y698	CCG2	9606.ENSP00000300105	918					DKC1
P53350	PLK1	9606.ENSP00000300093	Q9ULW0	TPX2	9606.ENSP00000300403	994					PLXA3
Q96GD4	AURKB	9606.ENSP00000313950	Q9ULW0	TPX2	9606.ENSP00000300403	985					RAP1A
P51955	NEK2	9606.ENSP00000355966	Q9ULW0	TPX2	9606.ENSP00000300403	945					TTK
P06493	CDK1	9606.ENSP00000378699	Q9ULW0	TPX2	9606.ENSP00000300403	967					GNAI3
P35968	VGFR2	9606.ENSP00000263923	P46108	CRK	9606.ENSP00000300574	922					CP17A
P08069	IGF1R	9606.ENSP00000268035	P46108	CRK	9606.ENSP00000300574	965					SUFU
P00533	EGFR	9606.ENSP00000275493	P46108	CRK	9606.ENSP00000300574	996					MYO6
P08581	MET	9606.ENSP00000317272	P46108	CRK	9606.ENSP00000300574	962					VAV3
Q05397	FAK1	9606.ENSP00000341189	P46108	CRK	9606.ENSP00000300574	998					L1CAM
P27986	P85A	9606.ENSP00000428056	P46108	CRK	9606.ENSP00000300574	992					FBW1A
P06493	CDK1	9606.ENSP00000378699	P23921	RIR1	9606.ENSP00000300738	967					EVI5
P12931	SRC	9606.ENSP00000362680	Q9UK08	GBG8	9606.ENSP00000300873	901					IKKA
P53350	PLK1	9606.ENSP00000300093	P61006	RAB8A	9606.ENSP00000300935	928					MRP2
P06493	CDK1	9606.ENSP00000378699	Q9H211	CDT1	9606.ENSP00000301019	991					PKN2
P52895	AK1C2	9606.ENSP00000370129	P11509	CP2A6	9606.ENSP00000301141	914					CD40L
Q04828	AK1C1	9606.ENSP00000370254	P11509	CP2A6	9606.ENSP00000301141	917					GBG5
P11511	CP19A	9606.ENSP00000379683	P11509	CP2A6	9606.ENSP00000301141	935					TP4A1
P53350	PLK1	9606.ENSP00000300093	Q96GY3	LIN37	9606.ENSP00000301159	928					KAPCB
P12931	SRC	9606.ENSP00000362680	P30530	UFO	9606.ENSP00000301178	922					GBG12
Q16512	PKN1	9606.ENSP00000343325	Q96A00	PP14A	9606.ENSP00000301242	921					FRAT2
P08069	IGF1R	9606.ENSP00000268035	Q8IZL8	PELP1	9606.ENSP00000301396	927					FRAT1
P27986	P85A	9606.ENSP00000428056	Q8IZL8	PELP1	9606.ENSP00000301396	934					PGM1
P31749	AKT1	9606.ENSP00000451828	Q8IZL8	PELP1	9606.ENSP00000301396	938					GNAS1
P53350	PLK1	9606.ENSP00000300093	H3BLT4	H3BLT4	9606.ENSP00000301633	927					XIAP
P51955	NEK2	9606.ENSP00000355966	H3BLT4	H3BLT4	9606.ENSP00000301633	951					CP2J2
P11309	PIM1	9606.ENSP00000362608	H3BLT4	H3BLT4	9606.ENSP00000301633	914					JUN
P06493	CDK1	9606.ENSP00000378699	H3BLT4	H3BLT4	9606.ENSP00000301633	991					DAB1
P42330	AK1C3	9606.ENSP00000369927	P22680	CP7A1	9606.ENSP00000301645	908					CP2C8
P00734	THRB	9606.ENSP00000308541	P51671	CCL11	9606.ENSP00000302234	908					CP2CJ
P12931	SRC	9606.ENSP00000362680	P51671	CCL11	9606.ENSP00000302234	912					NDC1
P49841	GSK3B	9606.ENSP00000324806	P0DPB6	RPAC2	9606.ENSP00000302478	903					RUNX2
P00734	THRB	9606.ENSP00000308541	Q02750	MP2K1	9606.ENSP00000302486	919					CEP55
P12931	SRC	9606.ENSP00000362680	Q02750	MP2K1	9606.ENSP00000302486	955					NMDZ1
P06493	CDK1	9606.ENSP00000378699	Q02750	MP2K1	9606.ENSP00000302486	929					HS90B
P27986	P85A	9606.ENSP00000428056	Q02750	MP2K1	9606.ENSP00000302486	944					ORC1
P51955	NEK2	9606.ENSP00000355966	O43683	BUB1	9606.ENSP00000302530	973					PTN1
P31749	AKT1	9606.ENSP00000451828	Q07817	B2CL1	9606.ENSP00000302564	998					PTGDS
P12931	SRC	9606.ENSP00000362680	Q9BXN2	CLC7A	9606.ENSP00000302569	944					EPS15
P08253	MMP2	9606.ENSP00000219070	P05019	IGF1	9606.ENSP00000302665	959					VAV2
P00533	EGFR	9606.ENSP00000275493	P05019	IGF1	9606.ENSP00000302665	912					CP4AM
P00734	THRB	9606.ENSP00000308541	P05019	IGF1	9606.ENSP00000302665	939					AGTR2
P12931	SRC	9606.ENSP00000362680	P05019	IGF1	9606.ENSP00000302665	976					PTEN
P27986	P85A	9606.ENSP00000428056	P05019	IGF1	9606.ENSP00000302665	949					NCOA3
P14550	AK1A1	9606.ENSP00000361140	P08236	BGLR	9606.ENSP00000302728	911					GNDS
P31749	AKT1	9606.ENSP00000451828	Q9UQ80	PA2G4	9606.ENSP00000302886	928					IRS4
Q96GD4	AURKB	9606.ENSP00000313950	Q9UQB9	AURKC	9606.ENSP00000302898	967					NRG3
P12931	SRC	9606.ENSP00000362680	Q8N4X5	AF1L2	9606.ENSP00000303042	912					RPGF1
P27986	P85A	9606.ENSP00000428056	Q8N4X5	AF1L2	9606.ENSP00000303042	954					KIF2C
P11309	PIM1	9606.ENSP00000362608	P17275	JUNB	9606.ENSP00000303315	916					TNR5
P15121	ALDR	9606.ENSP00000285930	Q7Z4W1	DCXR	9606.ENSP00000303356	924					ABL1
P31749	AKT1	9606.ENSP00000451828	Q12988	HSPB3	9606.ENSP00000303394	984					RPAC1
P06493	CDK1	9606.ENSP00000378699	Q29RF7	PDS5A	9606.ENSP00000303427	957					CDC20
P27986	P85A	9606.ENSP00000428056	P11274	BCR	9606.ENSP00000303507	952					TPOR
P53350	PLK1	9606.ENSP00000300093	P30304	MPIP1	9606.ENSP00000303706	970					YBOX1
P06493	CDK1	9606.ENSP00000378699	P30304	MPIP1	9606.ENSP00000303706	996					NU188
P08069	IGF1R	9606.ENSP00000268035	P06213	INSR	9606.ENSP00000303830	971					FOXO6
P27986	P85A	9606.ENSP00000428056	P06213	INSR	9606.ENSP00000303830	995					SDC4
P31749	AKT1	9606.ENSP00000451828	P06213	INSR	9606.ENSP00000303830	942					SPTN1
P12931	SRC	9606.ENSP00000362680	P14770	GPIX	9606.ENSP00000303942	914					CO9A2
P12931	SRC	9606.ENSP00000362680	P60763	RAC3	9606.ENSP00000304283	920					UROK
Q05397	FAK1	9606.ENSP00000341189	P11230	ACHB	9606.ENSP00000304290	901					1433B
P12931	SRC	9606.ENSP00000362680	P11230	ACHB	9606.ENSP00000304290	904					ADA
P35968	VGFR2	9606.ENSP00000263923	P35221	CTNA1	9606.ENSP00000304669	906					DYN1
P08069	IGF1R	9606.ENSP00000268035	P35221	CTNA1	9606.ENSP00000304669	907					CCND3
P00533	EGFR	9606.ENSP00000275493	P35221	CTNA1	9606.ENSP00000304669	975					RRAGC
P00918	CAH2	9606.ENSP00000285379	P35221	CTNA1	9606.ENSP00000304669	900					NGAL
P08254	MMP3	9606.ENSP00000299855	P35221	CTNA1	9606.ENSP00000304669	906					BOREA
P08581	MET	9606.ENSP00000317272	P35221	CTNA1	9606.ENSP00000304669	914					EAF6
P12931	SRC	9606.ENSP00000362680	P35221	CTNA1	9606.ENSP00000304669	934					LPIN3
P27986	P85A	9606.ENSP00000428056	P35221	CTNA1	9606.ENSP00000304669	920					CDK9
P36888	FLT3	9606.ENSP00000241453	P0CG47	UBB	9606.ENSP00000304697	915					RBBP4
P08581	MET	9606.ENSP00000317272	P0CG47	UBB	9606.ENSP00000304697	907					HDAC1
P00533	EGFR	9606.ENSP00000275493	P35568	IRS1	9606.ENSP00000304895	961					DEN1A
P12931	SRC	9606.ENSP00000362680	P35568	IRS1	9606.ENSP00000304895	994					RBL1
P31749	AKT1	9606.ENSP00000451828	P35568	IRS1	9606.ENSP00000304895	960					COGA1
P21397	AOFA	9606.ENSP00000340684	P35225	IL13	9606.ENSP00000304915	904					OGT1
P09917	LOX5	9606.ENSP00000363512	P35225	IL13	9606.ENSP00000304915	944					GELS
P16050	LOX15	9606.ENSP00000458832	P35225	IL13	9606.ENSP00000304915	944					RFA2
P00533	EGFR	9606.ENSP00000275493	O75159	SOCS5	9606.ENSP00000305133	958					UB2D1
P12931	SRC	9606.ENSP00000362680	P62879	GBB2	9606.ENSP00000305260	910					ZWINT
P00533	EGFR	9606.ENSP00000275493	P05771	KPCB	9606.ENSP00000305355	935					DESM
P12931	SRC	9606.ENSP00000362680	P05771	KPCB	9606.ENSP00000305355	920					TLR4
P00734	THRB	9606.ENSP00000308541	P07550	ADRB2	9606.ENSP00000305372	918					FGR
P12931	SRC	9606.ENSP00000362680	P07550	ADRB2	9606.ENSP00000305372	989					PHF20
P12931	SRC	9606.ENSP00000362680	P21453	S1PR1	9606.ENSP00000305416	938					IL2RG
P27986	P85A	9606.ENSP00000428056	P21453	S1PR1	9606.ENSP00000305416	906					CDC26
P31749	AKT1	9606.ENSP00000451828	P21453	S1PR1	9606.ENSP00000305416	964					FOXO4
P00734	THRB	9606.ENSP00000308541	P50607	TUB	9606.ENSP00000305426	900					CEGT
P06493	CDK1	9606.ENSP00000378699	P39748	FEN1	9606.ENSP00000305480	936					GBG10
P21397	AOFA	9606.ENSP00000340684	Q8WZ04	TOMT	9606.ENSP00000305742	912					ITPR3
Q16678	CP1B1	9606.ENSP00000478561	Q8WZ04	TOMT	9606.ENSP00000305742	902					DLG3
P49841	GSK3B	9606.ENSP00000324806	Q9HCP0	KC1G1	9606.ENSP00000305777	925					KIF4A
P00533	EGFR	9606.ENSP00000275493	P18085	ARF4	9606.ENSP00000306010	987					LPAR1
P00734	THRB	9606.ENSP00000308541	P02675	FIBB	9606.ENSP00000306099	997					MUSK
Q16512	PKN1	9606.ENSP00000343325	Q02156	KPCE	9606.ENSP00000306124	902					PTN3
P12931	SRC	9606.ENSP00000362680	Q02156	KPCE	9606.ENSP00000306124	953					EPHB2
P06493	CDK1	9606.ENSP00000378699	Q02156	KPCE	9606.ENSP00000306124	907					DHB8
P29274	AA2AR	9606.ENSP00000480012	P41594	GRM5	9606.ENSP00000306138	985					RXRB
P00533	EGFR	9606.ENSP00000275493	P01100	FOS	9606.ENSP00000306245	977					ANDR
Q05397	FAK1	9606.ENSP00000341189	P01100	FOS	9606.ENSP00000306245	936					PGBM
P11309	PIM1	9606.ENSP00000362608	P01100	FOS	9606.ENSP00000306245	912					AOXA
P12931	SRC	9606.ENSP00000362680	P01100	FOS	9606.ENSP00000306245	936					CCNY
P31749	AKT1	9606.ENSP00000451828	Q14643	ITPR1	9606.ENSP00000306253	904					TGFR1
P31749	AKT1	9606.ENSP00000451828	P61981	1433G	9606.ENSP00000306330	957					COFA1
P00734	THRB	9606.ENSP00000308541	P11229	ACM1	9606.ENSP00000306490	900					NOTC4
Q05397	FAK1	9606.ENSP00000341189	P11229	ACM1	9606.ENSP00000306490	904					M3K20
P12931	SRC	9606.ENSP00000362680	P11229	ACM1	9606.ENSP00000306490	916					DHB3
P21397	AOFA	9606.ENSP00000340684	P00325	ADH1B	9606.ENSP00000306606	942					TFDP1
P00734	THRB	9606.ENSP00000308541	P35368	ADA1B	9606.ENSP00000306662	908					RCC2
P15121	ALDR	9606.ENSP00000285930	P16278	BGAL	9606.ENSP00000306920	906					FA10
Q96GD4	AURKB	9606.ENSP00000313950	Q56NI9	ESCO2	9606.ENSP00000306999	944					ARHG7
P06493	CDK1	9606.ENSP00000378699	Q56NI9	ESCO2	9606.ENSP00000306999	939					KSYK
P08253	MMP2	9606.ENSP00000219070	P34741	SDC2	9606.ENSP00000307046	950					CKS2
P12931	SRC	9606.ENSP00000362680	P34741	SDC2	9606.ENSP00000307046	926					SHC3
P27986	P85A	9606.ENSP00000428056	P34741	SDC2	9606.ENSP00000307046	906					S1PR3
P31749	AKT1	9606.ENSP00000451828	Q8N122	RPTOR	9606.ENSP00000307272	994					IRS2
P53350	PLK1	9606.ENSP00000300093	P33993	MCM7	9606.ENSP00000307288	972					GWL
P06493	CDK1	9606.ENSP00000378699	P33993	MCM7	9606.ENSP00000307288	981					CCNB3
P08253	MMP2	9606.ENSP00000219070	P50281	MMP14	9606.ENSP00000308208	923					DLG2
P45452	MMP13	9606.ENSP00000260302	P50281	MMP14	9606.ENSP00000308208	931					ABI1
P12931	SRC	9606.ENSP00000362680	P50281	MMP14	9606.ENSP00000308208	929					HNRPK
P06493	CDK1	9606.ENSP00000378699	Q71UI9	H2AV	9606.ENSP00000308405	974					H0YCD9
P31749	AKT1	9606.ENSP00000451828	Q9UBS0	KS6B2	9606.ENSP00000308413	935					GNA14
P12931	SRC	9606.ENSP00000362680	P00734	THRB	9606.ENSP00000308541	945					WASP
P45452	MMP13	9606.ENSP00000260302	P07477	TRY1	9606.ENSP00000308720	902					SPY2
P08254	MMP3	9606.ENSP00000299855	P07477	TRY1	9606.ENSP00000308720	900					KAPCG
P14780	MMP9	9606.ENSP00000361405	P07477	TRY1	9606.ENSP00000308720	910					PK3CD
P27986	P85A	9606.ENSP00000428056	Q9HCN6	GPVI	9606.ENSP00000308782	908					H2B1L
P45452	MMP13	9606.ENSP00000260302	P00747	PLMN	9606.ENSP00000308938	949					TBCD4
P08254	MMP3	9606.ENSP00000299855	P00747	PLMN	9606.ENSP00000308938	980					HIF3A
P14780	MMP9	9606.ENSP00000361405	P00747	PLMN	9606.ENSP00000308938	984					AL1B1
P06493	CDK1	9606.ENSP00000378699	Q96JH7	VCIP1	9606.ENSP00000309031	918					SHB
P49841	GSK3B	9606.ENSP00000324806	Q16555	DPYL2	9606.ENSP00000309539	964					H2A1C
P31749	AKT1	9606.ENSP00000451828	O14746	TERT	9606.ENSP00000309572	993					RPA49
P35968	VGFR2	9606.ENSP00000263923	P17612	KAPCA	9606.ENSP00000309591	902					RTN3
P08069	IGF1R	9606.ENSP00000268035	P17612	KAPCA	9606.ENSP00000309591	910					RECK
P49841	GSK3B	9606.ENSP00000324806	P17612	KAPCA	9606.ENSP00000309591	953					CKAP2
P00533	EGFR	9606.ENSP00000275493	P78536	ADA17	9606.ENSP00000309968	949					FUND1
P06493	CDK1	9606.ENSP00000378699	Q9H0U4	RAB1B	9606.ENSP00000310226	903					AOFB
P00734	THRB	9606.ENSP00000308541	P41231	P2RY2	9606.ENSP00000310305	906					P73
P12931	SRC	9606.ENSP00000362680	P41231	P2RY2	9606.ENSP00000310305	902					PAK5
Q05397	FAK1	9606.ENSP00000341189	Q15049	MLC1	9606.ENSP00000310375	903					NU160
Q96GD4	AURKB	9606.ENSP00000313950	Q8N1F7	NUP93	9606.ENSP00000310668	913					KPCZ
Q9HC98	NEK6	9606.ENSP00000362702	Q8N1F7	NUP93	9606.ENSP00000310668	912					CY24B
P06493	CDK1	9606.ENSP00000378699	Q8N1F7	NUP93	9606.ENSP00000310668	931					OPTN
Q05397	FAK1	9606.ENSP00000341189	P42574	CASP3	9606.ENSP00000311032	953					DVL1
P31749	AKT1	9606.ENSP00000451828	P42574	CASP3	9606.ENSP00000311032	935					NPHN
P53350	PLK1	9606.ENSP00000300093	P61024	CKS1	9606.ENSP00000311083	915					PCNA
Q96GD4	AURKB	9606.ENSP00000313950	P61024	CKS1	9606.ENSP00000311083	951					SAT1
P18054	LOX12	9606.ENSP00000251535	Q02928	CP4AB	9606.ENSP00000311095	915					AGRIN
P09917	LOX5	9606.ENSP00000363512	Q02928	CP4AB	9606.ENSP00000311095	914					EDN1
P16050	LOX15	9606.ENSP00000458832	Q02928	CP4AB	9606.ENSP00000311095	911					E2F4
P35968	VGFR2	9606.ENSP00000263923	P49765	VEGFB	9606.ENSP00000311127	975					CASL
P00533	EGFR	9606.ENSP00000275493	P30154	2AAB	9606.ENSP00000311344	926					FOXO1
P12931	SRC	9606.ENSP00000362680	P30154	2AAB	9606.ENSP00000311344	907					CP1A1
P31749	AKT1	9606.ENSP00000451828	P30154	2AAB	9606.ENSP00000311344	970					KPB2
P68400	CSK21	9606.ENSP00000217244	Q12972	PP1R8	9606.ENSP00000311677	957					IL2RA
P35968	VGFR2	9606.ENSP00000263923	P17706	PTN2	9606.ENSP00000311857	917					TIE2
P00533	EGFR	9606.ENSP00000275493	P17706	PTN2	9606.ENSP00000311857	984					CDK14
P08581	MET	9606.ENSP00000317272	P17706	PTN2	9606.ENSP00000311857	920					RFC3
P12931	SRC	9606.ENSP00000362680	P17706	PTN2	9606.ENSP00000311857	963					KLOT
P56817	BACE1	9606.ENSP00000318585	Q9UJY4	GGA2	9606.ENSP00000311962	938					BRCA2
Q05397	FAK1	9606.ENSP00000341189	Q92556	ELMO1	9606.ENSP00000312185	910					LX15B
P12931	SRC	9606.ENSP00000362680	Q92556	ELMO1	9606.ENSP00000312185	928					NEU2
P25024	CXCR1	9606.ENSP00000295683	P25098	ARBK1	9606.ENSP00000312262	949					PTPRA
P00734	THRB	9606.ENSP00000308541	P25098	ARBK1	9606.ENSP00000312262	905					RRAGA
P30518	V2R	9606.ENSP00000351805	P25098	ARBK1	9606.ENSP00000312262	949					SH3G2
P47989	XDH	9606.ENSP00000368727	P51580	TPMT	9606.ENSP00000312304	937					IRF4
P21397	AOFA	9606.ENSP00000340684	Q16853	AOC3	9606.ENSP00000312326	911					DUT
P27986	P85A	9606.ENSP00000428056	P01241	SOMA	9606.ENSP00000312673	900					IBP3
Q13554	KCC2B	9606.ENSP00000379098	Q96RR4	KKCC2	9606.ENSP00000312741	910					CCM2
P53350	PLK1	9606.ENSP00000300093	Q9HAW4	CLSPN	9606.ENSP00000312995	993					PFKAP
P25024	CXCR1	9606.ENSP00000295683	P04899	GNAI2	9606.ENSP00000312999	958					SDC1
Q05397	FAK1	9606.ENSP00000341189	P04899	GNAI2	9606.ENSP00000312999	903					GLYG2
P30542	AA1R	9606.ENSP00000356205	P04899	GNAI2	9606.ENSP00000312999	977					TY3H
P12931	SRC	9606.ENSP00000362680	P04899	GNAI2	9606.ENSP00000312999	925					ASMT
P31749	AKT1	9606.ENSP00000451828	P04899	GNAI2	9606.ENSP00000312999	943					CDK8
P12931	SRC	9606.ENSP00000362680	P98082	DAB2	9606.ENSP00000313391	914					MBB1A
P00533	EGFR	9606.ENSP00000275493	P78527	PRKDC	9606.ENSP00000313420	990					JAK2
P31749	AKT1	9606.ENSP00000451828	P78527	PRKDC	9606.ENSP00000313420	998					NUP58
Q04760	LGUL	9606.ENSP00000362463	Q9UBQ7	GRHPR	9606.ENSP00000313432	943					1433T
P06737	PYGL	9606.ENSP00000216392	Q93100	KPBB	9606.ENSP00000313504	959					ACK1
Q16512	PKN1	9606.ENSP00000343325	P20151	KLK2	9606.ENSP00000313581	910					PGM2
P14780	MMP9	9606.ENSP00000361405	P20151	KLK2	9606.ENSP00000313581	918					GPNMB
P06493	CDK1	9606.ENSP00000378699	Q07666	KHDR1	9606.ENSP00000313829	928					TP53B
P27986	P85A	9606.ENSP00000428056	Q07666	KHDR1	9606.ENSP00000313829	927					VLDLR
P06493	CDK1	9606.ENSP00000378699	Q9NTI5	PDS5B	9606.ENSP00000313851	926					SODE
P53350	PLK1	9606.ENSP00000300093	Q9BQQ3	GORS1	9606.ENSP00000313869	995					GBG7
P06493	CDK1	9606.ENSP00000378699	Q9BQQ3	GORS1	9606.ENSP00000313869	956					FSCN1
P53350	PLK1	9606.ENSP00000300093	Q96GD4	AURKB	9606.ENSP00000313950	987					RHG05
P51955	NEK2	9606.ENSP00000355966	Q96GD4	AURKB	9606.ENSP00000313950	920					CHK2
P06493	CDK1	9606.ENSP00000378699	Q96GD4	AURKB	9606.ENSP00000313950	980					E9PI54
P51955	NEK2	9606.ENSP00000355966	Q9UJX6	ANC2	9606.ENSP00000314004	936					DOK6
P35968	VGFR2	9606.ENSP00000263923	Q13177	PAK2	9606.ENSP00000314067	900					STAG1
Q05397	FAK1	9606.ENSP00000341189	Q13177	PAK2	9606.ENSP00000314067	911					SEC13
P12931	SRC	9606.ENSP00000362680	Q13177	PAK2	9606.ENSP00000314067	960					BRPF1
Q16512	PKN1	9606.ENSP00000343325	P07288	KLK3	9606.ENSP00000314151	901					PI5L1
P27986	P85A	9606.ENSP00000428056	C9J9W1	C9J9W1	9606.ENSP00000314807	918					GPX3
P35968	VGFR2	9606.ENSP00000263923	O15123	ANGP2	9606.ENSP00000314897	924					CH60
P27986	P85A	9606.ENSP00000428056	O15123	ANGP2	9606.ENSP00000314897	904					SAC1
P00533	EGFR	9606.ENSP00000275493	P25101	EDNRA	9606.ENSP00000315011	936					DYN2
P31749	AKT1	9606.ENSP00000451828	P25101	EDNRA	9606.ENSP00000315011	937					ACHG
P18054	LOX12	9606.ENSP00000251535	O75342	LX12B	9606.ENSP00000315167	911					GPX2
P09917	LOX5	9606.ENSP00000363512	O75342	LX12B	9606.ENSP00000315167	908					LAMA1
P16050	LOX15	9606.ENSP00000458832	O75342	LX12B	9606.ENSP00000315167	913					EPHA6
P31749	AKT1	9606.ENSP00000451828	Q9UH65	SWP70	9606.ENSP00000315630	921					AKTS1
Q96GD4	AURKB	9606.ENSP00000313950	P04818	TYSY	9606.ENSP00000315644	937					GBG4
P06493	CDK1	9606.ENSP00000378699	P04818	TYSY	9606.ENSP00000315644	985					LAMB3
Q05397	FAK1	9606.ENSP00000341189	Q9Y490	TLN1	9606.ENSP00000316029	988					AKT2
P12931	SRC	9606.ENSP00000362680	Q9Y490	TLN1	9606.ENSP00000316029	974					TBP
P27986	P85A	9606.ENSP00000428056	Q9Y490	TLN1	9606.ENSP00000316029	912					AFAD
Q9HC98	NEK6	9606.ENSP00000362702	P52948	NUP98	9606.ENSP00000316032	927					SUMO1
P06493	CDK1	9606.ENSP00000378699	P52948	NUP98	9606.ENSP00000316032	944					SH22A
P68400	CSK21	9606.ENSP00000217244	Q92997	DVL3	9606.ENSP00000316054	955					STAT4
P49841	GSK3B	9606.ENSP00000324806	Q92997	DVL3	9606.ENSP00000316054	955					RFC4
Q13554	KCC2B	9606.ENSP00000379098	Q8N302	AGGF1	9606.ENSP00000316109	900					WIPF1
P31749	AKT1	9606.ENSP00000451828	Q9UQB8	BAIP2	9606.ENSP00000316338	985					GRB2
P08581	MET	9606.ENSP00000317272	Q6VN20	RBP10	9606.ENSP00000316589	957					ECT2
P35968	VGFR2	9606.ENSP00000263923	Q9Y4D7	PLXD1	9606.ENSP00000317128	977					KAP0
P00533	EGFR	9606.ENSP00000275493	P08581	MET	9606.ENSP00000317272	946					CD79B
P12931	SRC	9606.ENSP00000362680	P08581	MET	9606.ENSP00000317272	982					GIPC1
P27986	P85A	9606.ENSP00000428056	P08581	MET	9606.ENSP00000317272	971					PIAS3
P30518	V2R	9606.ENSP00000351805	P35626	ARBK2	9606.ENSP00000317578	918					DOPO
P12931	SRC	9606.ENSP00000362680	Q9NRC6	SPTN5	9606.ENSP00000317790	917					B2L11
P49841	GSK3B	9606.ENSP00000324806	P13807	GYS1	9606.ENSP00000317904	987					PTPA
P35968	VGFR2	9606.ENSP00000263923	O75116	ROCK2	9606.ENSP00000317985	928					PLXA1
P53350	PLK1	9606.ENSP00000300093	O75116	ROCK2	9606.ENSP00000317985	915					HMMR
Q05397	FAK1	9606.ENSP00000341189	O75116	ROCK2	9606.ENSP00000317985	920					PLAK
P12931	SRC	9606.ENSP00000362680	O75116	ROCK2	9606.ENSP00000317985	920					PTTG1
P00533	EGFR	9606.ENSP00000275493	P19338	NUCL	9606.ENSP00000318195	977					STABP
Q96GD4	AURKB	9606.ENSP00000313950	P19338	NUCL	9606.ENSP00000318195	916					DYR2
P49841	GSK3B	9606.ENSP00000324806	Q15078	CD5R1	9606.ENSP00000318486	943					PROS
P17516	AK1C4	9606.ENSP00000369814	Q9UNU6	CP8B1	9606.ENSP00000318867	924					PRC1
Q13554	KCC2B	9606.ENSP00000379098	Q13555	KCC2G	9606.ENSP00000319060	953					ACTN1
P53350	PLK1	9606.ENSP00000300093	Q8IX90	SKA3	9606.ENSP00000319417	931					BAD
P27986	P85A	9606.ENSP00000428056	Q9Y6W8	ICOS	9606.ENSP00000319476	940					BRD7
P25024	CXCR1	9606.ENSP00000295683	P25025	CXCR2	9606.ENSP00000319635	944					AKAP5
P53350	PLK1	9606.ENSP00000300093	Q9Y266	NUDC	9606.ENSP00000319664	972					KPCD
Q13554	KCC2B	9606.ENSP00000379098	Q6RW13	ATRAP	9606.ENSP00000319713	900					INCE
P30530	UFO	9606.ENSP00000301178	Q63HR2	TNS2	9606.ENSP00000319756	952					PP2BB
P06493	CDK1	9606.ENSP00000378699	Q15910	EZH2	9606.ENSP00000320147	997					PP2BA
P35968	VGFR2	9606.ENSP00000263923	O95208	EPN2	9606.ENSP00000320543	950					TGFI1
Q9HC98	NEK6	9606.ENSP00000362702	Q9HC35	EMAL4	9606.ENSP00000320663	924					GIT1
Q9UM73	ALK	9606.ENSP00000373700	Q9HC35	EMAL4	9606.ENSP00000320663	998					CDC23
Q05397	FAK1	9606.ENSP00000341189	Q8TF74	WIPF2	9606.ENSP00000320924	900					KI20A
P00734	THRB	9606.ENSP00000308541	P25116	PAR1	9606.ENSP00000321326	998					ADH6
P27986	P85A	9606.ENSP00000428056	Q5VWK5	IL23R	9606.ENSP00000321345	900					NRG4
P49841	GSK3B	9606.ENSP00000324806	Q14194	DPYL1	9606.ENSP00000321606	922					SIN3A
Q96GD4	AURKB	9606.ENSP00000313950	O75410	TACC1	9606.ENSP00000321703	969					ALAT1
P31749	AKT1	9606.ENSP00000451828	Q8WYH8	ING5	9606.ENSP00000322142	918					OSTP
P31749	AKT1	9606.ENSP00000451828	Q9H8W4	PKHF2	9606.ENSP00000322373	955					FZR1
P08253	MMP2	9606.ENSP00000219070	P03956	MMP1	9606.ENSP00000322788	921					P121A
P08254	MMP3	9606.ENSP00000299855	P03956	MMP1	9606.ENSP00000322788	953					PP1B
P14780	MMP9	9606.ENSP00000361405	P03956	MMP1	9606.ENSP00000322788	961					H3BQD8
P25024	CXCR1	9606.ENSP00000295683	Q9BT17	MTG1	9606.ENSP00000323047	900					ST1A1
Q96GD4	AURKB	9606.ENSP00000313950	Q96R06	SPAG5	9606.ENSP00000323300	954					MK08
P51955	NEK2	9606.ENSP00000355966	Q96R06	SPAG5	9606.ENSP00000323300	938					ST1A2
P06493	CDK1	9606.ENSP00000378699	Q96R06	SPAG5	9606.ENSP00000323300	908					GROA
P53350	PLK1	9606.ENSP00000300093	Q14683	SMC1A	9606.ENSP00000323421	947					IL4RA
P06493	CDK1	9606.ENSP00000378699	Q14683	SMC1A	9606.ENSP00000323421	939					FETA
P11309	PIM1	9606.ENSP00000362608	P48431	SOX2	9606.ENSP00000323588	906					SDF1
Q16512	PKN1	9606.ENSP00000343325	P54619	AAKG1	9606.ENSP00000323867	901					MPRIP
P06493	CDK1	9606.ENSP00000378699	P54619	AAKG1	9606.ENSP00000323867	915					ICAL
P08253	MMP2	9606.ENSP00000219070	P01023	A2MG	9606.ENSP00000323929	937					RAE1L
P53350	PLK1	9606.ENSP00000300093	Q9NS87	KIF15	9606.ENSP00000324020	915					GLI3
Q96GD4	AURKB	9606.ENSP00000313950	Q9NS87	KIF15	9606.ENSP00000324020	961					1433Z
P51955	NEK2	9606.ENSP00000355966	Q9NS87	KIF15	9606.ENSP00000324020	909					NFAC2
P06493	CDK1	9606.ENSP00000378699	Q9NS87	KIF15	9606.ENSP00000324020	928					ITB1
P49841	GSK3B	9606.ENSP00000324806	P62875	RPAB5	9606.ENSP00000324124	901					UBP8
P00533	EGFR	9606.ENSP00000275493	P11021	BIP	9606.ENSP00000324173	985					CO4A3
P31749	AKT1	9606.ENSP00000451828	P11021	BIP	9606.ENSP00000324173	992					THB
P49841	GSK3B	9606.ENSP00000324806	Q9BT92	TCHP	9606.ENSP00000324404	933					ILK
P00734	THRB	9606.ENSP00000308541	Q15942	ZYX	9606.ENSP00000324422	908					KC1E
Q05397	FAK1	9606.ENSP00000341189	Q15942	ZYX	9606.ENSP00000324422	962					S38A9
P12931	SRC	9606.ENSP00000362680	Q15942	ZYX	9606.ENSP00000324422	963					KAT6A
P27986	P85A	9606.ENSP00000428056	Q15942	ZYX	9606.ENSP00000324422	905					ITA4
P49841	GSK3B	9606.ENSP00000324806	P48730	KC1D	9606.ENSP00000324464	943					CCNF
Q96GD4	AURKB	9606.ENSP00000313950	Q8WYJ6	SEPT1	9606.ENSP00000324511	976					GPER1
P08253	MMP2	9606.ENSP00000219070	Q16787	LAMA3	9606.ENSP00000324532	916					NCF4
P45452	MMP13	9606.ENSP00000260302	Q16787	LAMA3	9606.ENSP00000324532	914					LIS1
P08254	MMP3	9606.ENSP00000299855	Q16787	LAMA3	9606.ENSP00000324532	916					DEK
P08581	MET	9606.ENSP00000317272	Q16787	LAMA3	9606.ENSP00000324532	915					INS
Q05397	FAK1	9606.ENSP00000341189	Q16787	LAMA3	9606.ENSP00000324532	916					CD151
P12931	SRC	9606.ENSP00000362680	Q16787	LAMA3	9606.ENSP00000324532	911					FAK2
P18054	LOX12	9606.ENSP00000251535	P20813	CP2B6	9606.ENSP00000324648	902					WEE2
P09917	LOX5	9606.ENSP00000363512	P20813	CP2B6	9606.ENSP00000324648	911					KDM7A
P16050	LOX15	9606.ENSP00000458832	P20813	CP2B6	9606.ENSP00000324648	907					PP2BC
Q16678	CP1B1	9606.ENSP00000478561	P20813	CP2B6	9606.ENSP00000324648	921					ROBO3
P00533	EGFR	9606.ENSP00000275493	P30153	2AAA	9606.ENSP00000324804	935					SH3K1
P12931	SRC	9606.ENSP00000362680	P30153	2AAA	9606.ENSP00000324804	919					ITB2
P31749	AKT1	9606.ENSP00000451828	P30153	2AAA	9606.ENSP00000324804	993					EPHB1
P31749	AKT1	9606.ENSP00000451828	P49841	GSK3B	9606.ENSP00000324806	996					BCL2
P27986	P85A	9606.ENSP00000428056	P10747	CD28	9606.ENSP00000324890	993					FUBP2
P68400	CSK21	9606.ENSP00000217244	Q15021	CND1	9606.ENSP00000325017	912					CABIN
P53350	PLK1	9606.ENSP00000300093	Q15021	CND1	9606.ENSP00000325017	925					KCC2A
Q96GD4	AURKB	9606.ENSP00000313950	Q15021	CND1	9606.ENSP00000325017	990					UB2D2
P06493	CDK1	9606.ENSP00000378699	Q15021	CND1	9606.ENSP00000325017	994					GRB10
P00533	EGFR	9606.ENSP00000275493	P63151	2ABA	9606.ENSP00000325074	936					KSR1
P25024	CXCR1	9606.ENSP00000295683	Q14847	LASP1	9606.ENSP00000325240	931					CTND1
Q96GD4	AURKB	9606.ENSP00000313950	Q8TF76	HASP	9606.ENSP00000325290	901					DLG4
P12931	SRC	9606.ENSP00000362680	Q86X55	CARM1	9606.ENSP00000325690	917					ROCK1
P37059	DHB2	9606.ENSP00000199936	P19099	C11B2	9606.ENSP00000325822	913					SEH1
P42330	AK1C3	9606.ENSP00000369927	P19099	C11B2	9606.ENSP00000325822	933					SHPS1
Q04828	AK1C1	9606.ENSP00000370254	P19099	C11B2	9606.ENSP00000325822	913					NRIP1
P11511	CP19A	9606.ENSP00000379683	P19099	C11B2	9606.ENSP00000325822	946					CDC42
Q16512	PKN1	9606.ENSP00000343325	P62136	PP1A	9606.ENSP00000326031	925					GP1BB
P06493	CDK1	9606.ENSP00000378699	P62136	PP1A	9606.ENSP00000326031	963					GPV
P56817	BACE1	9606.ENSP00000318585	P49768	PSN1	9606.ENSP00000326366	985					NCOR2
P49841	GSK3B	9606.ENSP00000324806	P49768	PSN1	9606.ENSP00000326366	992					IL3RB
P53350	PLK1	9606.ENSP00000300093	Q9Y6A5	TACC3	9606.ENSP00000326550	969					COLI
Q96GD4	AURKB	9606.ENSP00000313950	Q9Y6A5	TACC3	9606.ENSP00000326550	974					TF65
P06493	CDK1	9606.ENSP00000378699	Q9Y6A5	TACC3	9606.ENSP00000326550	970					BCL6
P11309	PIM1	9606.ENSP00000362608	P51449	RORG	9606.ENSP00000327025	900					ALKL2
P12931	SRC	9606.ENSP00000362680	P35228	NOS2	9606.ENSP00000327251	949					NRG1
P27986	P85A	9606.ENSP00000428056	P35228	NOS2	9606.ENSP00000327251	905					PRR5
P31749	AKT1	9606.ENSP00000451828	P35228	NOS2	9606.ENSP00000327251	965					CDN1A
P06493	CDK1	9606.ENSP00000378699	Q01538	MYT1	9606.ENSP00000327465	970					XPO1
P00533	EGFR	9606.ENSP00000275493	O94973	AP2A2	9606.ENSP00000327694	915					SAA1
P27986	P85A	9606.ENSP00000428056	P26951	IL3RA	9606.ENSP00000327890	900					FA11
P06493	CDK1	9606.ENSP00000378699	Q99878	H2A1J	9606.ENSP00000328484	911					KIF2A
P12931	SRC	9606.ENSP00000362680	P52803	EFNA5	9606.ENSP00000328777	951					TCL1A
Q13554	KCC2B	9606.ENSP00000379098	Q9UPV9	TRAK1	9606.ENSP00000328998	905					NOLC1
P15121	ALDR	9606.ENSP00000285930	Q8IWU9	TPH2	9606.ENSP00000329093	902					MK
P53350	PLK1	9606.ENSP00000300093	Q5TKA1	LIN9	9606.ENSP00000329102	952					PPARA
P49841	GSK3B	9606.ENSP00000324806	Q5JTC6	AMER1	9606.ENSP00000329117	940					IL6
P12931	SRC	9606.ENSP00000362680	P24723	KPCL	9606.ENSP00000329127	935					RHG35
P27986	P85A	9606.ENSP00000428056	P08047	SP1	9606.ENSP00000329357	907					KAP1
P00734	THRB	9606.ENSP00000308541	P07359	GP1BA	9606.ENSP00000329380	993					BIEA
P12931	SRC	9606.ENSP00000362680	P07359	GP1BA	9606.ENSP00000329380	946					FOXO3
P00533	EGFR	9606.ENSP00000275493	Q6S5L8	SHC4	9606.ENSP00000329668	977					CEBPD
P06493	CDK1	9606.ENSP00000378699	P16401	H15	9606.ENSP00000330074	911					IL1R1
P31749	AKT1	9606.ENSP00000451828	P55211	CASP9	9606.ENSP00000330237	984					ARRS
Q05397	FAK1	9606.ENSP00000341189	O14543	SOCS3	9606.ENSP00000330341	920					FHL2
P27986	P85A	9606.ENSP00000428056	O14543	SOCS3	9606.ENSP00000330341	925					CXCR4
P31749	AKT1	9606.ENSP00000451828	O14543	SOCS3	9606.ENSP00000330341	963					ITA6
P35968	VGFR2	9606.ENSP00000263923	P01127	PDGFB	9606.ENSP00000330382	949					CNDG2
P12931	SRC	9606.ENSP00000362680	P01127	PDGFB	9606.ENSP00000330382	945					AL7A1
P27986	P85A	9606.ENSP00000428056	P01127	PDGFB	9606.ENSP00000330382	935					M3K2
P31749	AKT1	9606.ENSP00000451828	P01127	PDGFB	9606.ENSP00000330382	952					RAB1A
P49841	GSK3B	9606.ENSP00000324806	Q9P1U0	RPA12	9606.ENSP00000331111	901					PGCA
P00533	EGFR	9606.ENSP00000275493	O14964	HGS	9606.ENSP00000331201	992					CREB1
P08581	MET	9606.ENSP00000317272	O14964	HGS	9606.ENSP00000331201	958					SOS1
P12931	SRC	9606.ENSP00000362680	O14964	HGS	9606.ENSP00000331201	933					RL40
P08253	MMP2	9606.ENSP00000219070	Q96GW7	PGCB	9606.ENSP00000331210	941					LAMB2
P45452	MMP13	9606.ENSP00000260302	Q96GW7	PGCB	9606.ENSP00000331210	934					TISB
P08254	MMP3	9606.ENSP00000299855	Q96GW7	PGCB	9606.ENSP00000331210	943					RARG
P35968	VGFR2	9606.ENSP00000263923	P07332	FES	9606.ENSP00000331504	921					CHK1
P27986	P85A	9606.ENSP00000428056	P07332	FES	9606.ENSP00000331504	931					DCC
P27986	P85A	9606.ENSP00000428056	P42081	CD86	9606.ENSP00000332049	909					MYPT1
P08253	MMP2	9606.ENSP00000219070	P54753	EPHB3	9606.ENSP00000332118	928					NFAC1
P14780	MMP9	9606.ENSP00000361405	P54753	EPHB3	9606.ENSP00000332118	903					GLI2
P06493	CDK1	9606.ENSP00000378699	Q16777	H2A2C	9606.ENSP00000332194	942					PTN6
P31749	AKT1	9606.ENSP00000451828	P10826	RARB	9606.ENSP00000332296	921					BCAR1
P06493	CDK1	9606.ENSP00000378699	Q13635	PTC1	9606.ENSP00000332353	940					JAK3
P52895	AK1C2	9606.ENSP00000370129	Q16696	CP2AD	9606.ENSP00000332679	911					IGF2
Q04828	AK1C1	9606.ENSP00000370254	Q16696	CP2AD	9606.ENSP00000332679	916					GPX5
P31749	AKT1	9606.ENSP00000451828	P84022	SMAD3	9606.ENSP00000332973	996					RELN
P00734	THRB	9606.ENSP00000308541	P05154	IPSP	9606.ENSP00000333203	994					PI3R5
P18054	LOX12	9606.ENSP00000251535	Q7Z449	CP2U1	9606.ENSP00000333212	916					CDC7
P09917	LOX5	9606.ENSP00000363512	Q7Z449	CP2U1	9606.ENSP00000333212	911					FGFR1
P16050	LOX15	9606.ENSP00000458832	Q7Z449	CP2U1	9606.ENSP00000333212	909					S4A4
P08069	IGF1R	9606.ENSP00000268035	Q15139	KPCD1	9606.ENSP00000333568	924					FETUA
P35968	VGFR2	9606.ENSP00000263923	Q15759	MK11	9606.ENSP00000333685	914					KIFC1
P12931	SRC	9606.ENSP00000362680	Q15759	MK11	9606.ENSP00000333685	930					SLAP1
P31749	AKT1	9606.ENSP00000451828	Q9NVD7	PARVA	9606.ENSP00000334008	939					CSF2R
P00734	THRB	9606.ENSP00000308541	P13726	TF	9606.ENSP00000334145	991					APC7
P53355	DAPK1	9606.ENSP00000386135	Q8IZJ1	UNC5B	9606.ENSP00000334329	976					ICEF1
P27986	P85A	9606.ENSP00000428056	Q8IZJ1	UNC5B	9606.ENSP00000334329	900					PTN13
P25024	CXCR1	9606.ENSP00000295683	P59768	GBG2	9606.ENSP00000334448	900					LPAR3
Q05397	FAK1	9606.ENSP00000341189	P59768	GBG2	9606.ENSP00000334448	925					MECP2
P12931	SRC	9606.ENSP00000362680	P59768	GBG2	9606.ENSP00000334448	906					DYR
P27986	P85A	9606.ENSP00000428056	P59768	GBG2	9606.ENSP00000334448	909					NTF3
P06493	CDK1	9606.ENSP00000378699	Q2NKX8	ERC6L	9606.ENSP00000334675	982					LPIN1
P35968	VGFR2	9606.ENSP00000263923	P23467	PTPRB	9606.ENSP00000334928	921					E2F5
P68400	CSK21	9606.ENSP00000217244	P07900	HS90A	9606.ENSP00000335153	934					CD44
P08253	MMP2	9606.ENSP00000219070	P07900	HS90A	9606.ENSP00000335153	938					ITK
P36888	FLT3	9606.ENSP00000241453	P07900	HS90A	9606.ENSP00000335153	978					NCOA2
P35968	VGFR2	9606.ENSP00000263923	P07900	HS90A	9606.ENSP00000335153	992					PTPRJ
P53350	PLK1	9606.ENSP00000300093	P07900	HS90A	9606.ENSP00000335153	922					RHOA
Q96GD4	AURKB	9606.ENSP00000313950	P07900	HS90A	9606.ENSP00000335153	930					FOXA2
Q05397	FAK1	9606.ENSP00000341189	P07900	HS90A	9606.ENSP00000335153	961					LAMA2
P06493	CDK1	9606.ENSP00000378699	P07900	HS90A	9606.ENSP00000335153	926					HAKAI
P68400	CSK21	9606.ENSP00000217244	Q9Y365	STA10	9606.ENSP00000335247	910					SHC1
P49841	GSK3B	9606.ENSP00000324806	O75533	SF3B1	9606.ENSP00000335321	901					GLPK
Q96GD4	AURKB	9606.ENSP00000313950	Q16667	CDKN3	9606.ENSP00000335357	901					KBTB8
P06493	CDK1	9606.ENSP00000378699	Q16667	CDKN3	9606.ENSP00000335357	993					MAVS
Q96GD4	AURKB	9606.ENSP00000313950	Q8NG31	KNL1	9606.ENSP00000335463	916					PVR
P06493	CDK1	9606.ENSP00000378699	Q5MJ70	SPDYA	9606.ENSP00000335628	900					WEE1
P00734	THRB	9606.ENSP00000308541	P02679	FIBG	9606.ENSP00000336829	998					LAP4B
P53350	PLK1	9606.ENSP00000300093	P49450	CENPA	9606.ENSP00000336868	903					FBX43
P06493	CDK1	9606.ENSP00000378699	P49450	CENPA	9606.ENSP00000336868	927					ODFP2
Q13554	KCC2B	9606.ENSP00000379098	Q9H4G0	E41L1	9606.ENSP00000337168	909					GRB7
P27986	P85A	9606.ENSP00000428056	Q9H4G0	E41L1	9606.ENSP00000337168	901					DDC
P08253	MMP2	9606.ENSP00000219070	Q96PD4	IL17F	9606.ENSP00000337432	910					ARRB2
P08254	MMP3	9606.ENSP00000299855	Q96PD4	IL17F	9606.ENSP00000337432	928					RPAB2
P14780	MMP9	9606.ENSP00000361405	Q96PD4	IL17F	9606.ENSP00000337432	929					RGAP1
P12931	SRC	9606.ENSP00000362680	P29320	EPHA3	9606.ENSP00000337451	938					ESR1
P00533	EGFR	9606.ENSP00000275493	Q16537	2A5E	9606.ENSP00000337641	916					SHIP1
P12931	SRC	9606.ENSP00000362680	Q16537	2A5E	9606.ENSP00000337641	916					CDC45
P31749	AKT1	9606.ENSP00000451828	Q16537	2A5E	9606.ENSP00000337641	953					ESRP1
P00533	EGFR	9606.ENSP00000275493	P06239	LCK	9606.ENSP00000337825	932					RGRF1
Q05397	FAK1	9606.ENSP00000341189	P06239	LCK	9606.ENSP00000337825	949					SUMO2
P12931	SRC	9606.ENSP00000362680	P06239	LCK	9606.ENSP00000337825	906					UNC5C
P27986	P85A	9606.ENSP00000428056	P06239	LCK	9606.ENSP00000337825	984					TRPV4
P31749	AKT1	9606.ENSP00000451828	P06239	LCK	9606.ENSP00000337825	939					EPN1
P56817	BACE1	9606.ENSP00000318585	Q9NQC3	RTN4	9606.ENSP00000337838	994					ENPP3
P37059	DHB2	9606.ENSP00000199936	P08684	CP3A4	9606.ENSP00000337915	931					TAF1
P21397	AOFA	9606.ENSP00000340684	P08684	CP3A4	9606.ENSP00000337915	935					GPX1
P42330	AK1C3	9606.ENSP00000369927	P08684	CP3A4	9606.ENSP00000337915	932					RASH
Q04828	AK1C1	9606.ENSP00000370254	P08684	CP3A4	9606.ENSP00000337915	925					CYH2
P11511	CP19A	9606.ENSP00000379683	P08684	CP3A4	9606.ENSP00000337915	944					HDAC9
P16050	LOX15	9606.ENSP00000458832	P08684	CP3A4	9606.ENSP00000337915	909					KPCA
P08183	MDR1	9606.ENSP00000478255	P08684	CP3A4	9606.ENSP00000337915	964					CP21A
P00734	THRB	9606.ENSP00000308541	Q9NQ66	PLCB1	9606.ENSP00000338185	900					GDNF
P68400	CSK21	9606.ENSP00000217244	P37840	SYUA	9606.ENSP00000338345	974					ARRB1
P12931	SRC	9606.ENSP00000362680	P37840	SYUA	9606.ENSP00000338345	944					SYNJ1
P06737	PYGL	9606.ENSP00000216392	Q16851	UGPA	9606.ENSP00000338703	973					FGFR2
P00533	EGFR	9606.ENSP00000275493	Q3V6T2	GRDN	9606.ENSP00000338728	912					MP2K4
P31749	AKT1	9606.ENSP00000451828	Q3V6T2	GRDN	9606.ENSP00000338728	985					TAF1D
P51955	NEK2	9606.ENSP00000355966	Q9H1A4	APC1	9606.ENSP00000339109	979					STMN1
P00533	EGFR	9606.ENSP00000275493	O75791	GRAP2	9606.ENSP00000339186	960					F131B
P35968	VGFR2	9606.ENSP00000263923	Q03135	CAV1	9606.ENSP00000339191	993					AFAP1
P08069	IGF1R	9606.ENSP00000268035	Q03135	CAV1	9606.ENSP00000339191	923					MD2BP
Q13554	KCC2B	9606.ENSP00000379098	Q03135	CAV1	9606.ENSP00000339191	910					GLGB
P27986	P85A	9606.ENSP00000428056	Q03135	CAV1	9606.ENSP00000339191	934					MARK3
P31749	AKT1	9606.ENSP00000451828	Q03135	CAV1	9606.ENSP00000339191	975					TOP2A
P08183	MDR1	9606.ENSP00000478255	Q03135	CAV1	9606.ENSP00000339191	942					AL3A1
P00533	EGFR	9606.ENSP00000275493	Q03405	UPAR	9606.ENSP00000339328	998					PDC6I
P08581	MET	9606.ENSP00000317272	Q03405	UPAR	9606.ENSP00000339328	944					IL5RA
P12931	SRC	9606.ENSP00000362680	Q03405	UPAR	9606.ENSP00000339328	964					IL10
Q13554	KCC2B	9606.ENSP00000379098	Q13557	KCC2D	9606.ENSP00000339740	996					DEP1A
P12931	SRC	9606.ENSP00000362680	P22607	FGFR3	9606.ENSP00000339824	929					2A5G
P27986	P85A	9606.ENSP00000428056	P22607	FGFR3	9606.ENSP00000339824	945					CDN1C
P27986	P85A	9606.ENSP00000428056	Q6ZUJ8	BCAP	9606.ENSP00000339826	925					HJURP
P49841	GSK3B	9606.ENSP00000324806	O14531	DPYL4	9606.ENSP00000339850	913					HGFL
P06493	CDK1	9606.ENSP00000378699	Q14739	LBR	9606.ENSP00000339883	940					BDNF
P49841	GSK3B	9606.ENSP00000324806	Q15573	TAF1A	9606.ENSP00000339976	900					MUC20
P11309	PIM1	9606.ENSP00000362608	P10242	MYB	9606.ENSP00000339992	945					PEBB
P27986	P85A	9606.ENSP00000428056	P17405	ASM	9606.ENSP00000340409	906					GTSE1
Q13554	KCC2B	9606.ENSP00000379098	O15164	TIF1A	9606.ENSP00000340507	902					RPAB3
P31749	AKT1	9606.ENSP00000451828	Q13541	4EBP1	9606.ENSP00000340691	994					GDN
Q13554	KCC2B	9606.ENSP00000379098	P10636	TAU	9606.ENSP00000340820	940					K1549
Q05397	FAK1	9606.ENSP00000341189	Q06413	MEF2C	9606.ENSP00000340874	944					GOGA2
Q13554	KCC2B	9606.ENSP00000379098	Q06413	MEF2C	9606.ENSP00000340874	914					ALS
P31749	AKT1	9606.ENSP00000451828	Q06413	MEF2C	9606.ENSP00000340874	943					B4E171
P36888	FLT3	9606.ENSP00000241453	Q06124	PTN11	9606.ENSP00000340944	963					NCK1
P35968	VGFR2	9606.ENSP00000263923	Q06124	PTN11	9606.ENSP00000340944	986					MUC4
P08581	MET	9606.ENSP00000317272	Q06124	PTN11	9606.ENSP00000340944	989					SLBP
Q05397	FAK1	9606.ENSP00000341189	Q06124	PTN11	9606.ENSP00000340944	993					2A5D
P12931	SRC	9606.ENSP00000362680	Q06124	PTN11	9606.ENSP00000340944	985					NECT3
P27986	P85A	9606.ENSP00000428056	Q06124	PTN11	9606.ENSP00000340944	998					MCM10
P31749	AKT1	9606.ENSP00000451828	Q06124	PTN11	9606.ENSP00000340944	978					PP2AA
P00533	EGFR	9606.ENSP00000275493	P31947	1433S	9606.ENSP00000340989	940					CDN2A
P06493	CDK1	9606.ENSP00000378699	P31947	1433S	9606.ENSP00000340989	964					BRCA1
P31749	AKT1	9606.ENSP00000451828	P31947	1433S	9606.ENSP00000340989	978					RYBP
P06493	CDK1	9606.ENSP00000378699	P20671	H2A1D	9606.ENSP00000341094	910					RXRA
P12931	SRC	9606.ENSP00000362680	P21246	PTN	9606.ENSP00000341170	945					CDK5
Q9UM73	ALK	9606.ENSP00000373700	P21246	PTN	9606.ENSP00000341170	993					NCPR
P35968	VGFR2	9606.ENSP00000263923	Q05397	FAK1	9606.ENSP00000341189	932					BAG1
P00533	EGFR	9606.ENSP00000275493	Q05397	FAK1	9606.ENSP00000341189	973					PDK2
P12931	SRC	9606.ENSP00000362680	Q05397	FAK1	9606.ENSP00000341189	994					KC1A
P27986	P85A	9606.ENSP00000428056	Q05397	FAK1	9606.ENSP00000341189	995					ACTN3
Q05397	FAK1	9606.ENSP00000341189	Q92859	NEO1	9606.ENSP00000341198	937					PDGFC
P36888	FLT3	9606.ENSP00000241453	P42229	STA5A	9606.ENSP00000341208	948					DAPP1
Q9NPH5	NOX4	9606.ENSP00000263317	P42229	STA5A	9606.ENSP00000341208	912					GPX8
P00533	EGFR	9606.ENSP00000275493	P42229	STA5A	9606.ENSP00000341208	998					LTOR3
P11309	PIM1	9606.ENSP00000362608	P42229	STA5A	9606.ENSP00000341208	937					NEDD4
P12931	SRC	9606.ENSP00000362680	P42229	STA5A	9606.ENSP00000341208	982					INP4B
P31749	AKT1	9606.ENSP00000451828	Q13485	SMAD4	9606.ENSP00000341551	929					GBGT2
Q13554	KCC2B	9606.ENSP00000379098	Q9NRY5	F1142	9606.ENSP00000341597	901					ERBIN
P45452	MMP13	9606.ENSP00000260302	Q14050	CO9A3	9606.ENSP00000341640	922					APC4
P08254	MMP3	9606.ENSP00000299855	Q14050	CO9A3	9606.ENSP00000341640	930					RACK1
Q96GD4	AURKB	9606.ENSP00000313950	P36873	PP1G	9606.ENSP00000341779	979					CXCL2
P49841	GSK3B	9606.ENSP00000324806	P36873	PP1G	9606.ENSP00000341779	970					CEBPA
P51955	NEK2	9606.ENSP00000355966	P36873	PP1G	9606.ENSP00000341779	979					ANGP1
P12931	SRC	9606.ENSP00000362680	P56539	CAV3	9606.ENSP00000341940	972					TOPK
P53350	PLK1	9606.ENSP00000300093	Q6MZP7	LIN54	9606.ENSP00000341947	947					LYN
P47989	XDH	9606.ENSP00000368727	P05177	CP1A2	9606.ENSP00000342007	910					GRIA1
P42330	AK1C3	9606.ENSP00000369927	P05177	CP1A2	9606.ENSP00000342007	918					CCNE2
P16050	LOX15	9606.ENSP00000458832	P05177	CP1A2	9606.ENSP00000342007	904					ASAP1
P00533	EGFR	9606.ENSP00000275493	Q15303	ERBB4	9606.ENSP00000342235	976					HDAC2
P27986	P85A	9606.ENSP00000428056	Q15303	ERBB4	9606.ENSP00000342235	949					IKKB
Q9HC98	NEK6	9606.ENSP00000362702	Q8NFH3	NUP43	9606.ENSP00000342262	900					TFF3
P06493	CDK1	9606.ENSP00000378699	Q8NFH3	NUP43	9606.ENSP00000342262	911					I23O1
P53350	PLK1	9606.ENSP00000300093	Q08050	FOXM1	9606.ENSP00000342307	995					IGLL5
Q96GD4	AURKB	9606.ENSP00000313950	Q08050	FOXM1	9606.ENSP00000342307	949					NTRK1
P06493	CDK1	9606.ENSP00000378699	Q08050	FOXM1	9606.ENSP00000342307	996					CD3G
P49841	GSK3B	9606.ENSP00000324806	Q9UIG0	BAZ1B	9606.ENSP00000342434	908					HSF1
Q9NPH5	NOX4	9606.ENSP00000263317	Q86UR1	NOXA1	9606.ENSP00000342848	902					TYK2
P31749	AKT1	9606.ENSP00000451828	Q86UR1	NOXA1	9606.ENSP00000342848	972					CAN1
P49841	GSK3B	9606.ENSP00000324806	P53803	RPAB4	9606.ENSP00000342889	900					HSP7C
P00533	EGFR	9606.ENSP00000275493	P63096	GNAI1	9606.ENSP00000343027	935					SPTN2
P00734	THRB	9606.ENSP00000308541	P63096	GNAI1	9606.ENSP00000343027	905					TRAF6
Q05397	FAK1	9606.ENSP00000341189	P63096	GNAI1	9606.ENSP00000343027	907					FCG3B
P12931	SRC	9606.ENSP00000362680	P63096	GNAI1	9606.ENSP00000343027	923					CNDD3
P27986	P85A	9606.ENSP00000428056	P63096	GNAI1	9606.ENSP00000343027	906					H2AX
P31749	AKT1	9606.ENSP00000451828	P63096	GNAI1	9606.ENSP00000343027	926					CDC27
P31749	AKT1	9606.ENSP00000451828	Q0VGL1	LTOR4	9606.ENSP00000343118	914					CD19
P00533	EGFR	9606.ENSP00000275493	P23458	JAK1	9606.ENSP00000343204	949					HIF1A
Q13554	KCC2B	9606.ENSP00000379098	P23458	JAK1	9606.ENSP00000343204	901					GGA3
P27986	P85A	9606.ENSP00000428056	P23458	JAK1	9606.ENSP00000343204	975					IMA1
P31749	AKT1	9606.ENSP00000451828	P23458	JAK1	9606.ENSP00000343204	931					H2AJ
P31749	AKT1	9606.ENSP00000451828	O95988	TCL1B	9606.ENSP00000343223	989					APC15
P06493	CDK1	9606.ENSP00000378699	Q16512	PKN1	9606.ENSP00000343325	908					ARF1
P49841	GSK3B	9606.ENSP00000324806	Q14195	DPYL3	9606.ENSP00000343690	928					CP2E1
P12931	SRC	9606.ENSP00000362680	Q92731	ESR2	9606.ENSP00000343925	995					NR4A1
Q05397	FAK1	9606.ENSP00000341189	P33151	CADH5	9606.ENSP00000344115	900					TSHR
P12931	SRC	9606.ENSP00000362680	P33151	CADH5	9606.ENSP00000344115	951					NNMT
P08253	MMP2	9606.ENSP00000219070	Q16552	IL17	9606.ENSP00000344192	943					UBC
P08254	MMP3	9606.ENSP00000299855	Q16552	IL17	9606.ENSP00000344192	955					CCR3
P14780	MMP9	9606.ENSP00000361405	Q16552	IL17	9606.ENSP00000344192	964					ITAM
Q16512	PKN1	9606.ENSP00000343325	O15530	PDPK1	9606.ENSP00000344220	932					ARG28
P12931	SRC	9606.ENSP00000362680	O15530	PDPK1	9606.ENSP00000344220	951					CDCA3
P27986	P85A	9606.ENSP00000428056	O15530	PDPK1	9606.ENSP00000344220	963					PTK6
P31749	AKT1	9606.ENSP00000451828	O15530	PDPK1	9606.ENSP00000344220	995					DAG1
P68400	CSK21	9606.ENSP00000217244	P35222	CTNB1	9606.ENSP00000344456	903					KLH13
P35968	VGFR2	9606.ENSP00000263923	P35222	CTNB1	9606.ENSP00000344456	998					ARY1
P08069	IGF1R	9606.ENSP00000268035	P35222	CTNB1	9606.ENSP00000344456	989					LPAR2
P00918	CAH2	9606.ENSP00000285379	P35222	CTNB1	9606.ENSP00000344456	914					I23O2
P08254	MMP3	9606.ENSP00000299855	P35222	CTNB1	9606.ENSP00000344456	958					ACTN2
P08581	MET	9606.ENSP00000317272	P35222	CTNB1	9606.ENSP00000344456	994					NU153
Q16790	CAH9	9606.ENSP00000367608	P35222	CTNB1	9606.ENSP00000344456	942					RPA2
P27986	P85A	9606.ENSP00000428056	P35222	CTNB1	9606.ENSP00000344456	993					FKBP5
P31749	AKT1	9606.ENSP00000451828	P35222	CTNB1	9606.ENSP00000344456	996					USO1
P00533	EGFR	9606.ENSP00000275493	O75056	SDC3	9606.ENSP00000344468	919					HCK
P12931	SRC	9606.ENSP00000362680	O75056	SDC3	9606.ENSP00000344468	979					3BHS2
P06493	CDK1	9606.ENSP00000378699	P07305	H10	9606.ENSP00000344504	930					P3C2G
Q16512	PKN1	9606.ENSP00000343325	P46734	MP2K3	9606.ENSP00000345083	937					PCGF5
P12931	SRC	9606.ENSP00000362680	P46734	MP2K3	9606.ENSP00000345083	926					GTR14
Q13554	KCC2B	9606.ENSP00000379098	P46734	MP2K3	9606.ENSP00000345083	910					VIME
P30518	V2R	9606.ENSP00000351805	Q9UHD9	UBQL2	9606.ENSP00000345195	901					LIMS1
P00533	EGFR	9606.ENSP00000275493	O15162	PLS1	9606.ENSP00000345494	904					SODM
P06493	CDK1	9606.ENSP00000378699	Q01094	E2F1	9606.ENSP00000345571	983					FRS2
P31749	AKT1	9606.ENSP00000451828	Q01094	E2F1	9606.ENSP00000345571	951					MGA
P12931	SRC	9606.ENSP00000362680	Q12959	DLG1	9606.ENSP00000345731	972					MGAL
P27986	P85A	9606.ENSP00000428056	Q12959	DLG1	9606.ENSP00000345731	927					NUP37
P31749	AKT1	9606.ENSP00000451828	P08237	PFKAM	9606.ENSP00000345771	944					PH4H
P21397	AOFA	9606.ENSP00000340684	P51648	AL3A2	9606.ENSP00000345774	935					APAF
P14550	AK1A1	9606.ENSP00000361140	P51648	AL3A2	9606.ENSP00000345774	952					AGAP2
Q96GD4	AURKB	9606.ENSP00000313950	Q9UKX7	NUP50	9606.ENSP00000345895	923					MP3B2
Q9HC98	NEK6	9606.ENSP00000362702	Q9UKX7	NUP50	9606.ENSP00000345895	903					PLGF
P06493	CDK1	9606.ENSP00000378699	Q9UKX7	NUP50	9606.ENSP00000345895	914					NUMB
P49841	GSK3B	9606.ENSP00000324806	Q9NR30	DDX21	9606.ENSP00000346120	904					H17B6
P08069	IGF1R	9606.ENSP00000268035	P46109	CRKL	9606.ENSP00000346300	986					SPTB1
P00533	EGFR	9606.ENSP00000275493	P46109	CRKL	9606.ENSP00000346300	985					LIN52
P08581	MET	9606.ENSP00000317272	P46109	CRKL	9606.ENSP00000346300	930					PTN21
Q05397	FAK1	9606.ENSP00000341189	P46109	CRKL	9606.ENSP00000346300	967					ITB3
P12931	SRC	9606.ENSP00000362680	P46109	CRKL	9606.ENSP00000346300	943					NUSAP
P27986	P85A	9606.ENSP00000428056	P46109	CRKL	9606.ENSP00000346300	991					TLN2
Q13554	KCC2B	9606.ENSP00000379098	Q02078	MEF2A	9606.ENSP00000346389	902					TAF1C
P31749	AKT1	9606.ENSP00000451828	Q02078	MEF2A	9606.ENSP00000346389	936					PHKG2
Q13554	KCC2B	9606.ENSP00000379098	O95352	ATG7	9606.ENSP00000346437	904					LST8
P27986	P85A	9606.ENSP00000428056	P04085	PDGFA	9606.ENSP00000346508	917					PECA1
P35968	VGFR2	9606.ENSP00000263923	P06241	FYN	9606.ENSP00000346671	957					PHLP2
P00533	EGFR	9606.ENSP00000275493	P06241	FYN	9606.ENSP00000346671	938					NUP88
P49841	GSK3B	9606.ENSP00000324806	P06241	FYN	9606.ENSP00000346671	923					YES
Q05397	FAK1	9606.ENSP00000341189	P06241	FYN	9606.ENSP00000346671	980					SPC24
P12931	SRC	9606.ENSP00000362680	P06241	FYN	9606.ENSP00000346671	996					RPA34
P27986	P85A	9606.ENSP00000428056	P06241	FYN	9606.ENSP00000346671	994					ELNE
P11309	PIM1	9606.ENSP00000362608	Q7KZF4	SND1	9606.ENSP00000346762	927					PI51C
Q13554	KCC2B	9606.ENSP00000379098	Q7KZF4	SND1	9606.ENSP00000346762	900					DHB1
P14550	AK1A1	9606.ENSP00000361140	P49189	AL9A1	9606.ENSP00000346827	954					MP2K6
P08069	IGF1R	9606.ENSP00000268035	H0Y4K8	H0Y4K8	9606.ENSP00000346839	983					PAK4
Q05397	FAK1	9606.ENSP00000341189	H0Y4K8	H0Y4K8	9606.ENSP00000346839	991					I12R1
P12931	SRC	9606.ENSP00000362680	H0Y4K8	H0Y4K8	9606.ENSP00000346839	981					NUP62
P12931	SRC	9606.ENSP00000362680	Q16625	OCLN	9606.ENSP00000347379	928					FPR1
Q05397	FAK1	9606.ENSP00000341189	Q14161	GIT2	9606.ENSP00000347464	961					OXLA
P12931	SRC	9606.ENSP00000362680	Q14161	GIT2	9606.ENSP00000347464	939					VAV
Q13554	KCC2B	9606.ENSP00000379098	Q53H12	AGK	9606.ENSP00000347581	903					AL3B1
Q05397	FAK1	9606.ENSP00000341189	P56159	GFRA1	9606.ENSP00000347591	921					TBCD7
P12931	SRC	9606.ENSP00000362680	P56159	GFRA1	9606.ENSP00000347591	972					PDIP2
P27986	P85A	9606.ENSP00000428056	P56159	GFRA1	9606.ENSP00000347591	900					H2B1J
P08253	MMP2	9606.ENSP00000219070	P39060	COIA1	9606.ENSP00000347665	991					MYPT2
P45452	MMP13	9606.ENSP00000260302	P39060	COIA1	9606.ENSP00000347665	924					H3PS2
P35968	VGFR2	9606.ENSP00000263923	P39060	COIA1	9606.ENSP00000347665	954					NMDE2
P08254	MMP3	9606.ENSP00000299855	P39060	COIA1	9606.ENSP00000347665	941					H2B1O
P14780	MMP9	9606.ENSP00000361405	P39060	COIA1	9606.ENSP00000347665	963					CP4F8
Q05397	FAK1	9606.ENSP00000341189	P07949	RET	9606.ENSP00000347942	976					S5A2
P12931	SRC	9606.ENSP00000362680	P07949	RET	9606.ENSP00000347942	958					APC16
P27986	P85A	9606.ENSP00000428056	P07949	RET	9606.ENSP00000347942	973					TCTP
P00533	EGFR	9606.ENSP00000275493	P25445	TNR6	9606.ENSP00000347979	946					H2B1M
P12931	SRC	9606.ENSP00000362680	P25445	TNR6	9606.ENSP00000347979	971					NOS1
P27986	P85A	9606.ENSP00000428056	P25445	TNR6	9606.ENSP00000347979	930					MARCS
Q96GD4	AURKB	9606.ENSP00000313950	P63279	UBC9	9606.ENSP00000348056	948					AKAP1
P12931	SRC	9606.ENSP00000362680	Q5TCZ1	SPD2A	9606.ENSP00000348215	965					RPAB1
P35968	VGFR2	9606.ENSP00000263923	P63000	RAC1	9606.ENSP00000348461	923					GREM1
P00533	EGFR	9606.ENSP00000275493	P63000	RAC1	9606.ENSP00000348461	944					APC10
Q05397	FAK1	9606.ENSP00000341189	P63000	RAC1	9606.ENSP00000348461	954					VEGFA
P12931	SRC	9606.ENSP00000362680	P63000	RAC1	9606.ENSP00000348461	973					HV311
Q13554	KCC2B	9606.ENSP00000379098	P63000	RAC1	9606.ENSP00000348461	904					GNAZ
P27986	P85A	9606.ENSP00000428056	P63000	RAC1	9606.ENSP00000348461	970					CBY1
P31749	AKT1	9606.ENSP00000451828	P63000	RAC1	9606.ENSP00000348461	984					H2B1H
Q16512	PKN1	9606.ENSP00000343325	Q99996	AKAP9	9606.ENSP00000348573	958					BORA
P06493	CDK1	9606.ENSP00000378699	Q99996	AKAP9	9606.ENSP00000348573	931					KIZ
Q13554	KCC2B	9606.ENSP00000379098	Q99996	AKAP9	9606.ENSP00000348573	900					UHRF1
P00533	EGFR	9606.ENSP00000275493	P49418	AMPH	9606.ENSP00000348602	918					MYC
P53350	PLK1	9606.ENSP00000300093	O00762	UBE2C	9606.ENSP00000348838	961					DEN1B
Q96GD4	AURKB	9606.ENSP00000313950	O00762	UBE2C	9606.ENSP00000348838	979					AL5AP
P51955	NEK2	9606.ENSP00000355966	O00762	UBE2C	9606.ENSP00000348838	969					HYEP
P06493	CDK1	9606.ENSP00000378699	O00762	UBE2C	9606.ENSP00000348838	996					VEGFC
P49841	GSK3B	9606.ENSP00000324806	Q8IUQ4	SIAH1	9606.ENSP00000349156	934					NCAM1
P12931	SRC	9606.ENSP00000362680	Q01082	SPTB2	9606.ENSP00000349259	916					PI3R6
P06493	CDK1	9606.ENSP00000378699	O60814	H2B1K	9606.ENSP00000349430	912					IQEC1
P12931	SRC	9606.ENSP00000362680	Q13444	ADA15	9606.ENSP00000349436	970					DHI1L
P08069	IGF1R	9606.ENSP00000268035	P11717	MPRI	9606.ENSP00000349437	944					CP3A7
P68400	CSK21	9606.ENSP00000217244	P0DP23	CALM1	9606.ENSP00000349467	916					EPHA5
P00533	EGFR	9606.ENSP00000275493	P0DP23	CALM1	9606.ENSP00000349467	915					MCM3
Q13554	KCC2B	9606.ENSP00000379098	P0DP23	CALM1	9606.ENSP00000349467	963					SOCS2
P53355	DAPK1	9606.ENSP00000386135	P0DP23	CALM1	9606.ENSP00000349467	975					DDX24
P00533	EGFR	9606.ENSP00000275493	Q6NZI2	CAVN1	9606.ENSP00000349541	975					GRIA3
P08581	MET	9606.ENSP00000317272	P61018	RAB4B	9606.ENSP00000349560	921					P121C
P08253	MMP2	9606.ENSP00000219070	Q9BQ16	TICN3	9606.ENSP00000349677	937					H2BFS
P00533	EGFR	9606.ENSP00000275493	H9KV45	H9KV45	9606.ENSP00000349722	905					GBB1
P45452	MMP13	9606.ENSP00000260302	P20849	CO9A1	9606.ENSP00000349790	944					EPHB6
P08254	MMP3	9606.ENSP00000299855	P20849	CO9A1	9606.ENSP00000349790	927					TEBP
P49841	GSK3B	9606.ENSP00000324806	P60709	ACTB	9606.ENSP00000349960	964					NFL
P31749	AKT1	9606.ENSP00000451828	P60709	ACTB	9606.ENSP00000349960	933					CCL4
P68400	CSK21	9606.ENSP00000217244	Q9NTJ3	SMC4	9606.ENSP00000349961	916					PLCG2
P53350	PLK1	9606.ENSP00000300093	Q9NTJ3	SMC4	9606.ENSP00000349961	971					PI42B
Q96GD4	AURKB	9606.ENSP00000313950	Q9NTJ3	SMC4	9606.ENSP00000349961	994					M3K14
P06493	CDK1	9606.ENSP00000378699	Q9NTJ3	SMC4	9606.ENSP00000349961	996					H2B1B
Q13554	KCC2B	9606.ENSP00000379098	P51114	FXR1	9606.ENSP00000350170	925					DHR11
Q05397	FAK1	9606.ENSP00000341189	P51813	BMX	9606.ENSP00000350224	943					WASF2
P12931	SRC	9606.ENSP00000362680	P51813	BMX	9606.ENSP00000350224	932					GHR
P31749	AKT1	9606.ENSP00000451828	Q9ULD4	BRPF3	9606.ENSP00000350267	902					FURIN
P06493	CDK1	9606.ENSP00000378699	Q9UPP1	PHF8	9606.ENSP00000350676	921					BTK
P08253	MMP2	9606.ENSP00000219070	P54760	EPHB4	9606.ENSP00000350896	922					NEMO
P14780	MMP9	9606.ENSP00000361405	P54760	EPHB4	9606.ENSP00000350896	920					H2B1N
P27986	P85A	9606.ENSP00000428056	P54760	EPHB4	9606.ENSP00000350896	914					H2AB1
P11511	CP19A	9606.ENSP00000379683	Q8NBQ5	DHB11	9606.ENSP00000351035	924					MIS12
Q05397	FAK1	9606.ENSP00000341189	P29317	EPHA2	9606.ENSP00000351209	954					SRCN1
P12931	SRC	9606.ENSP00000362680	P29317	EPHA2	9606.ENSP00000351209	927					MUC1
P27986	P85A	9606.ENSP00000428056	P29317	EPHA2	9606.ENSP00000351209	943					TRY2
P12931	SRC	9606.ENSP00000362680	Q14790	CASP8	9606.ENSP00000351273	981					HEP2
P27986	P85A	9606.ENSP00000428056	Q14790	CASP8	9606.ENSP00000351273	977					EREG
P08581	MET	9606.ENSP00000317272	O43157	PLXB1	9606.ENSP00000351338	957					CCNA1
Q16790	CAH9	9606.ENSP00000367608	P27540	ARNT	9606.ENSP00000351407	964					APC
P31749	AKT1	9606.ENSP00000451828	P27540	ARNT	9606.ENSP00000351407	979					CCNE1
P49841	GSK3B	9606.ENSP00000324806	P61244	MAX	9606.ENSP00000351490	904					PHLP1
P11309	PIM1	9606.ENSP00000362608	P61244	MAX	9606.ENSP00000351490	929					CENPU
P15121	ALDR	9606.ENSP00000285930	Q14410	GLPK2	9606.ENSP00000351706	919					CXA1
P14550	AK1A1	9606.ENSP00000361140	Q14410	GLPK2	9606.ENSP00000351706	919					DP13A
P14780	MMP9	9606.ENSP00000361405	P15502	ELN	9606.ENSP00000351807	922					TGFA
Q13554	KCC2B	9606.ENSP00000379098	Q99683	M3K5	9606.ENSP00000351908	908					AXIN2
P31749	AKT1	9606.ENSP00000451828	Q99683	M3K5	9606.ENSP00000351908	996					FIBA
P00734	THRB	9606.ENSP00000308541	O95782	AP2A1	9606.ENSP00000351926	900					IL8
Q96GD4	AURKB	9606.ENSP00000313950	Q9P2J3	KLHL9	9606.ENSP00000351933	984					MPIP3
P27986	P85A	9606.ENSP00000428056	P48736	PK3CG	9606.ENSP00000352121	995					PRGR
P31749	AKT1	9606.ENSP00000451828	P48736	PK3CG	9606.ENSP00000352121	986					GAS6
P27986	P85A	9606.ENSP00000428056	Q96J84	KIRR1	9606.ENSP00000352138	901					GGA1
P35968	VGFR2	9606.ENSP00000263923	Q9NZM1	MYOF	9606.ENSP00000352208	944					ANT3
P27986	P85A	9606.ENSP00000428056	Q9Y5K6	CD2AP	9606.ENSP00000352264	925					GA45A
P12931	SRC	9606.ENSP00000362680	Q9H1D0	TRPV6	9606.ENSP00000352358	917					CSK2B
Q96GD4	AURKB	9606.ENSP00000313950	P35658	NU214	9606.ENSP00000352400	906					TRBM
Q9HC98	NEK6	9606.ENSP00000362702	P35658	NU214	9606.ENSP00000352400	900					ERRFI
P06493	CDK1	9606.ENSP00000378699	P35658	NU214	9606.ENSP00000352400	909					BTC
P15121	ALDR	9606.ENSP00000285930	O60218	AK1BA	9606.ENSP00000352584	908					AREG
P42330	AK1C3	9606.ENSP00000369927	O60218	AK1BA	9606.ENSP00000352584	913					NMDE1
P12931	SRC	9606.ENSP00000362680	Q9Y2R2	PTN22	9606.ENSP00000352833	977					GLO2
P49841	GSK3B	9606.ENSP00000324806	O00159	MYO1C	9606.ENSP00000352834	908					EPGN
P49841	GSK3B	9606.ENSP00000324806	Q9HCM2	PLXA4	9606.ENSP00000352882	912					FLT3L
P31749	AKT1	9606.ENSP00000451828	P48443	RXRG	9606.ENSP00000352900	909
P00734	THRB	9606.ENSP00000308541	P00451	FA8	9606.ENSP00000353393	992
Q96GD4	AURKB	9606.ENSP00000313950	Q15746	MYLK	9606.ENSP00000353452	904
Q05397	FAK1	9606.ENSP00000341189	Q15746	MYLK	9606.ENSP00000353452	921
Q13554	KCC2B	9606.ENSP00000379098	Q15746	MYLK	9606.ENSP00000353452	916
P53350	PLK1	9606.ENSP00000300093	Q13042	CDC16	9606.ENSP00000353549	905
P51955	NEK2	9606.ENSP00000355966	Q13042	CDC16	9606.ENSP00000353549	991
P35968	VGFR2	9606.ENSP00000263923	O60462	NRP2	9606.ENSP00000353582	997
P05164	PERM	9606.ENSP00000225275	P23141	EST1	9606.ENSP00000353720	931
P53350	PLK1	9606.ENSP00000300093	P31350	RIR2	9606.ENSP00000353770	909
Q96GD4	AURKB	9606.ENSP00000313950	P31350	RIR2	9606.ENSP00000353770	950
P51955	NEK2	9606.ENSP00000355966	P31350	RIR2	9606.ENSP00000353770	924
P06493	CDK1	9606.ENSP00000378699	P31350	RIR2	9606.ENSP00000353770	992
P21397	AOFA	9606.ENSP00000340684	P10635	CP2D6	9606.ENSP00000353820	955
Q04828	AK1C1	9606.ENSP00000370254	P10635	CP2D6	9606.ENSP00000353820	908
Q05397	FAK1	9606.ENSP00000341189	O75914	PAK3	9606.ENSP00000353864	905
P12931	SRC	9606.ENSP00000362680	O75914	PAK3	9606.ENSP00000353864	921
P31749	AKT1	9606.ENSP00000451828	Q9BZE4	GTPB4	9606.ENSP00000354040	957
P06737	PYGL	9606.ENSP00000216392	P22413	ENPP1	9606.ENSP00000354238	916
P08254	MMP3	9606.ENSP00000299855	P17538	CTRB1	9606.ENSP00000354294	900
P14780	MMP9	9606.ENSP00000361405	P17538	CTRB1	9606.ENSP00000354294	902
P08581	MET	9606.ENSP00000317272	Q9Y6N6	LAMC3	9606.ENSP00000354360	903
Q05397	FAK1	9606.ENSP00000341189	Q9Y6N6	LAMC3	9606.ENSP00000354360	919
P12931	SRC	9606.ENSP00000362680	Q9Y6N6	LAMC3	9606.ENSP00000354360	921
P00533	EGFR	9606.ENSP00000275493	P42224	STAT1	9606.ENSP00000354394	996
P12931	SRC	9606.ENSP00000362680	P42224	STAT1	9606.ENSP00000354394	980
Q13554	KCC2B	9606.ENSP00000379098	P42224	STAT1	9606.ENSP00000354394	902
P27986	P85A	9606.ENSP00000428056	P42224	STAT1	9606.ENSP00000354394	940
P31749	AKT1	9606.ENSP00000451828	P42224	STAT1	9606.ENSP00000354394	977
P11309	PIM1	9606.ENSP00000362608	P37275	ZEB1	9606.ENSP00000354487	902
P21397	AOFA	9606.ENSP00000340684	P21964	COMT	9606.ENSP00000354511	989
Q16678	CP1B1	9606.ENSP00000478561	P21964	COMT	9606.ENSP00000354511	971
P27986	P85A	9606.ENSP00000428056	Q9Y2H2	SAC2	9606.ENSP00000354519	908
P47989	XDH	9606.ENSP00000368727	P00491	PNPH	9606.ENSP00000354532	950
P00533	EGFR	9606.ENSP00000275493	P42345	MTOR	9606.ENSP00000354558	978
P27986	P85A	9606.ENSP00000428056	P42345	MTOR	9606.ENSP00000354558	965
P09917	LOX5	9606.ENSP00000363512	P59796	GPX6	9606.ENSP00000354581	911
P49841	GSK3B	9606.ENSP00000324806	Q13467	FZD5	9606.ENSP00000354607	940
P05164	PERM	9606.ENSP00000225275	P23219	PGH1	9606.ENSP00000354612	933
P18054	LOX12	9606.ENSP00000251535	P23219	PGH1	9606.ENSP00000354612	961
P09917	LOX5	9606.ENSP00000363512	P23219	PGH1	9606.ENSP00000354612	973
P16050	LOX15	9606.ENSP00000458832	P23219	PGH1	9606.ENSP00000354612	960
P09917	LOX5	9606.ENSP00000363512	Q96SL4	GPX7	9606.ENSP00000354677	909
P53350	PLK1	9606.ENSP00000300093	Q9UQE7	SMC3	9606.ENSP00000354720	963
P06493	CDK1	9606.ENSP00000378699	Q9UQE7	SMC3	9606.ENSP00000354720	967
P12931	SRC	9606.ENSP00000362680	P20963	CD3Z	9606.ENSP00000354782	946
P27986	P85A	9606.ENSP00000428056	P20963	CD3Z	9606.ENSP00000354782	912
P27986	P85A	9606.ENSP00000428056	Q86VZ5	SMS1	9606.ENSP00000354829	900
P05164	PERM	9606.ENSP00000225275	P00403	COX2	9606.ENSP00000354876	901
P00533	EGFR	9606.ENSP00000275493	P00403	COX2	9606.ENSP00000354876	981
Q13554	KCC2B	9606.ENSP00000379098	Q13255	GRM1	9606.ENSP00000354896	915
P00533	EGFR	9606.ENSP00000275493	O14511	NRG2	9606.ENSP00000354910	996
P27986	P85A	9606.ENSP00000428056	O14511	NRG2	9606.ENSP00000354910	904
P53350	PLK1	9606.ENSP00000300093	Q9UNH5	CC14A	9606.ENSP00000354916	927
Q05397	FAK1	9606.ENSP00000341189	P11532	DMD	9606.ENSP00000354923	929
P12931	SRC	9606.ENSP00000362680	P11532	DMD	9606.ENSP00000354923	930
P00533	EGFR	9606.ENSP00000275493	Q9UQC2	GAB2	9606.ENSP00000354952	953
P08581	MET	9606.ENSP00000317272	Q9UQC2	GAB2	9606.ENSP00000354952	973
P27986	P85A	9606.ENSP00000428056	Q9UQC2	GAB2	9606.ENSP00000354952	996
P31749	AKT1	9606.ENSP00000451828	Q9UQC2	GAB2	9606.ENSP00000354952	966
P12931	SRC	9606.ENSP00000362680	P03891	NU2M	9606.ENSP00000355046	986
P06493	CDK1	9606.ENSP00000378699	Q6P4F7	RHGBA	9606.ENSP00000355090	917
Q13554	KCC2B	9606.ENSP00000379098	Q96PU8	QKI	9606.ENSP00000355094	904
P00533	EGFR	9606.ENSP00000275493	Q14457	BECN1	9606.ENSP00000355231	974
P53355	DAPK1	9606.ENSP00000386135	Q14457	BECN1	9606.ENSP00000355231	961
P31749	AKT1	9606.ENSP00000451828	Q14457	BECN1	9606.ENSP00000355231	977
P35968	VGFR2	9606.ENSP00000263923	Q08722	CD47	9606.ENSP00000355361	987
Q05397	FAK1	9606.ENSP00000341189	Q08722	CD47	9606.ENSP00000355361	935
P12931	SRC	9606.ENSP00000362680	Q08722	CD47	9606.ENSP00000355361	955
P06493	CDK1	9606.ENSP00000378699	Q9UQ84	EXO1	9606.ENSP00000355506	966
P49841	GSK3B	9606.ENSP00000324806	Q9NRI5	DISC1	9606.ENSP00000355593	947
P00734	THRB	9606.ENSP00000308541	P01019	ANGT	9606.ENSP00000355627	962
P12931	SRC	9606.ENSP00000362680	P01019	ANGT	9606.ENSP00000355627	956
P27986	P85A	9606.ENSP00000428056	P01019	ANGT	9606.ENSP00000355627	911
P35968	VGFR2	9606.ENSP00000263923	P68133	ACTS	9606.ENSP00000355645	922
Q05397	FAK1	9606.ENSP00000341189	P68133	ACTS	9606.ENSP00000355645	916
P12931	SRC	9606.ENSP00000362680	P68133	ACTS	9606.ENSP00000355645	947
P27986	P85A	9606.ENSP00000428056	P68133	ACTS	9606.ENSP00000355645	925
P08581	MET	9606.ENSP00000317272	P20338	RAB4A	9606.ENSP00000355651	925
P27986	P85A	9606.ENSP00000428056	Q7L0Q8	RHOU	9606.ENSP00000355652	912
P31749	AKT1	9606.ENSP00000451828	Q7L0Q8	RHOU	9606.ENSP00000355652	963
Q96GD4	AURKB	9606.ENSP00000313950	Q16695	H31T	9606.ENSP00000355657	914
P06493	CDK1	9606.ENSP00000378699	Q16695	H31T	9606.ENSP00000355657	923
P08253	MMP2	9606.ENSP00000219070	P35442	TSP2	9606.ENSP00000355751	971
P53350	PLK1	9606.ENSP00000300093	P49454	CENPF	9606.ENSP00000355922	960
Q96GD4	AURKB	9606.ENSP00000313950	P49454	CENPF	9606.ENSP00000355922	928
P51955	NEK2	9606.ENSP00000355966	P49454	CENPF	9606.ENSP00000355922	961
P06493	CDK1	9606.ENSP00000378699	P49454	CENPF	9606.ENSP00000355922	937
P06493	CDK1	9606.ENSP00000378699	Q9NZJ0	DTL	9606.ENSP00000355958	944
Q96GD4	AURKB	9606.ENSP00000313950	P51955	NEK2	9606.ENSP00000355966	920
P06493	CDK1	9606.ENSP00000378699	P51955	NEK2	9606.ENSP00000355966	940
P17516	AK1C4	9606.ENSP00000369814	P28845	DHI1	9606.ENSP00000355995	949
P49841	GSK3B	9606.ENSP00000324806	O75051	PLXA2	9606.ENSP00000356000	910
P00734	THRB	9606.ENSP00000308541	P15311	EZRI	9606.ENSP00000356042	910
Q05397	FAK1	9606.ENSP00000341189	P15311	EZRI	9606.ENSP00000356042	967
P12931	SRC	9606.ENSP00000362680	P15311	EZRI	9606.ENSP00000356042	992
P09917	LOX5	9606.ENSP00000363512	P49137	MAPK2	9606.ENSP00000356070	972
P00533	EGFR	9606.ENSP00000275493	O00750	P3C2B	9606.ENSP00000356155	938
P27986	P85A	9606.ENSP00000428056	O00750	P3C2B	9606.ENSP00000356155	961
P08253	MMP2	9606.ENSP00000219070	Q9UBM4	OPT	9606.ENSP00000356191	904
P45452	MMP13	9606.ENSP00000260302	Q9UBM4	OPT	9606.ENSP00000356191	911
Q96GD4	AURKB	9606.ENSP00000313950	Q15058	KIF14	9606.ENSP00000356319	911
P06493	CDK1	9606.ENSP00000378699	Q15058	KIF14	9606.ENSP00000356319	906
Q9HC98	NEK6	9606.ENSP00000362702	Q8TDX7	NEK7	9606.ENSP00000356355	984
P53350	PLK1	9606.ENSP00000300093	Q8IZT6	ASPM	9606.ENSP00000356379	976
Q96GD4	AURKB	9606.ENSP00000313950	Q8IZT6	ASPM	9606.ENSP00000356379	977
P51955	NEK2	9606.ENSP00000355966	Q8IZT6	ASPM	9606.ENSP00000356379	951
P06493	CDK1	9606.ENSP00000378699	Q8IZT6	ASPM	9606.ENSP00000356379	994
P00734	THRB	9606.ENSP00000308541	P05160	F13B	9606.ENSP00000356382	952
Q05397	FAK1	9606.ENSP00000341189	Q08116	RGS1	9606.ENSP00000356429	902
P09917	LOX5	9606.ENSP00000363512	P47712	PA24A	9606.ENSP00000356436	928
P18054	LOX12	9606.ENSP00000251535	P35354	PGH2	9606.ENSP00000356438	951
P09917	LOX5	9606.ENSP00000363512	P35354	PGH2	9606.ENSP00000356438	982
P16050	LOX15	9606.ENSP00000458832	P35354	PGH2	9606.ENSP00000356438	961
Q96GD4	AURKB	9606.ENSP00000313950	P12270	TPR	9606.ENSP00000356448	917
Q9HC98	NEK6	9606.ENSP00000362702	P12270	TPR	9606.ENSP00000356448	902
P06493	CDK1	9606.ENSP00000378699	P12270	TPR	9606.ENSP00000356448	921
Q9NPH5	NOX4	9606.ENSP00000263317	P19878	NCF2	9606.ENSP00000356505	943
P31749	AKT1	9606.ENSP00000451828	P19878	NCF2	9606.ENSP00000356505	992
Q05397	FAK1	9606.ENSP00000341189	P46939	UTRN	9606.ENSP00000356515	925
P12931	SRC	9606.ENSP00000362680	P46939	UTRN	9606.ENSP00000356515	928
P27986	P85A	9606.ENSP00000428056	Q9NP85	PODO	9606.ENSP00000356587	900
P49841	GSK3B	9606.ENSP00000324806	Q9HB71	CYBP	9606.ENSP00000356652	915
P12931	SRC	9606.ENSP00000362680	P48023	TNFL6	9606.ENSP00000356694	953
P27986	P85A	9606.ENSP00000428056	P48023	TNFL6	9606.ENSP00000356694	966
Q13554	KCC2B	9606.ENSP00000379098	P15260	INGR1	9606.ENSP00000356713	900
P27986	P85A	9606.ENSP00000428056	P15260	INGR1	9606.ENSP00000356713	945
P00734	THRB	9606.ENSP00000308541	P12259	FA5	9606.ENSP00000356771	990
P12931	SRC	9606.ENSP00000362680	O00141	SGK1	9606.ENSP00000356832	928
P11309	PIM1	9606.ENSP00000362608	P14859	PO2F1	9606.ENSP00000356840	900
P12931	SRC	9606.ENSP00000362680	P08637	FCG3A	9606.ENSP00000356946	927
P27986	P85A	9606.ENSP00000428056	P08637	FCG3A	9606.ENSP00000356946	905
Q05397	FAK1	9606.ENSP00000341189	Q9Y624	JAM1	9606.ENSP00000357005	928
P27986	P85A	9606.ENSP00000428056	Q9Y624	JAM1	9606.ENSP00000357005	900
Q05397	FAK1	9606.ENSP00000341189	P12319	FCERA	9606.ENSP00000357097	904
P27986	P85A	9606.ENSP00000428056	P12319	FCERA	9606.ENSP00000357097	900
P12931	SRC	9606.ENSP00000362680	P02549	SPTA1	9606.ENSP00000357129	905
P08069	IGF1R	9606.ENSP00000268035	P14616	INSRR	9606.ENSP00000357178	906
P00533	EGFR	9606.ENSP00000275493	Q15262	PTPRK	9606.ENSP00000357196	968
P06493	CDK1	9606.ENSP00000378699	P02545	LMNA	9606.ENSP00000357283	964
Q13554	KCC2B	9606.ENSP00000379098	P02545	LMNA	9606.ENSP00000357283	900
P31749	AKT1	9606.ENSP00000451828	Q9Y2Q5	LTOR2	9606.ENSP00000357288	921
Q05397	FAK1	9606.ENSP00000341189	P20827	EFNA1	9606.ENSP00000357392	928
P12931	SRC	9606.ENSP00000362680	P20827	EFNA1	9606.ENSP00000357392	947
P27986	P85A	9606.ENSP00000428056	P20827	EFNA1	9606.ENSP00000357392	901
Q9UM73	ALK	9606.ENSP00000373700	P06753	TPM3	9606.ENSP00000357516	933
Q96GD4	AURKB	9606.ENSP00000313950	P46013	KI67	9606.ENSP00000357643	919
P06493	CDK1	9606.ENSP00000378699	P46013	KI67	9606.ENSP00000357643	959
P12931	SRC	9606.ENSP00000362680	O43184	ADA12	9606.ENSP00000357668	978
P00533	EGFR	9606.ENSP00000275493	P26447	S10A4	9606.ENSP00000357705	915
P08581	MET	9606.ENSP00000317272	P05109	S10A8	9606.ENSP00000357722	987
P12931	SRC	9606.ENSP00000362680	P05109	S10A8	9606.ENSP00000357722	983
P06493	CDK1	9606.ENSP00000378699	Q9P287	BCCIP	9606.ENSP00000357748	914
P31749	AKT1	9606.ENSP00000451828	Q5T1C6	THEM4	9606.ENSP00000357804	997
Q96GD4	AURKB	9606.ENSP00000313950	O43684	BUB3	9606.ENSP00000357858	910
P06493	CDK1	9606.ENSP00000378699	O43684	BUB3	9606.ENSP00000357858	994
P27986	P85A	9606.ENSP00000428056	Q99755	PI51A	9606.ENSP00000357883	909
P27986	P85A	9606.ENSP00000428056	Q07820	MCL1	9606.ENSP00000358022	934
P31749	AKT1	9606.ENSP00000451828	Q07820	MCL1	9606.ENSP00000358022	975
P12931	SRC	9606.ENSP00000362680	O95817	BAG3	9606.ENSP00000358081	906
P06493	CDK1	9606.ENSP00000378699	Q16778	H2B2E	9606.ENSP00000358151	947
P12931	SRC	9606.ENSP00000362680	P12314	FCGR1	9606.ENSP00000358165	939
P12931	SRC	9606.ENSP00000362680	Q15375	EPHA7	9606.ENSP00000358309	911
Q05397	FAK1	9606.ENSP00000341189	P55210	CASP7	9606.ENSP00000358327	919
P37059	DHB2	9606.ENSP00000199936	P14060	3BHS1	9606.ENSP00000358421	963
P42330	AK1C3	9606.ENSP00000369927	P14060	3BHS1	9606.ENSP00000358421	969
Q04828	AK1C1	9606.ENSP00000370254	P14060	3BHS1	9606.ENSP00000358421	953
P11511	CP19A	9606.ENSP00000379683	P14060	3BHS1	9606.ENSP00000358421	988
P31749	AKT1	9606.ENSP00000451828	Q9NQL2	RRAGD	9606.ENSP00000358423	934
P31749	AKT1	9606.ENSP00000451828	P56278	MTCP1	9606.ENSP00000358488	938
P12931	SRC	9606.ENSP00000362680	P06729	CD2	9606.ENSP00000358490	943
P27986	P85A	9606.ENSP00000428056	P06729	CD2	9606.ENSP00000358490	905
P27986	P85A	9606.ENSP00000428056	P01138	NGF	9606.ENSP00000358525	919
P36888	FLT3	9606.ENSP00000241453	P01111	RASN	9606.ENSP00000358548	974
P08069	IGF1R	9606.ENSP00000268035	P01111	RASN	9606.ENSP00000358548	916
P00533	EGFR	9606.ENSP00000275493	P01111	RASN	9606.ENSP00000358548	985
P08581	MET	9606.ENSP00000317272	P01111	RASN	9606.ENSP00000358548	957
Q05397	FAK1	9606.ENSP00000341189	P01111	RASN	9606.ENSP00000358548	927
P11309	PIM1	9606.ENSP00000362608	P01111	RASN	9606.ENSP00000358548	912
P12931	SRC	9606.ENSP00000362680	P01111	RASN	9606.ENSP00000358548	972
Q9UM73	ALK	9606.ENSP00000373700	P01111	RASN	9606.ENSP00000358548	926
Q13554	KCC2B	9606.ENSP00000379098	P01111	RASN	9606.ENSP00000358548	906
P27986	P85A	9606.ENSP00000428056	P01111	RASN	9606.ENSP00000358548	961
P31749	AKT1	9606.ENSP00000451828	O60832	DKC1	9606.ENSP00000358563	915
P49841	GSK3B	9606.ENSP00000324806	P51805	PLXA3	9606.ENSP00000358696	905
P00918	CAH2	9606.ENSP00000285379	P62834	RAP1A	9606.ENSP00000358723	900
P08581	MET	9606.ENSP00000317272	P62834	RAP1A	9606.ENSP00000358723	923
P27986	P85A	9606.ENSP00000428056	P62834	RAP1A	9606.ENSP00000358723	914
P53350	PLK1	9606.ENSP00000300093	P33981	TTK	9606.ENSP00000358813	955
Q96GD4	AURKB	9606.ENSP00000313950	P33981	TTK	9606.ENSP00000358813	966
P51955	NEK2	9606.ENSP00000355966	P33981	TTK	9606.ENSP00000358813	907
P06493	CDK1	9606.ENSP00000378699	P33981	TTK	9606.ENSP00000358813	993
P00533	EGFR	9606.ENSP00000275493	P08754	GNAI3	9606.ENSP00000358867	952
Q05397	FAK1	9606.ENSP00000341189	P08754	GNAI3	9606.ENSP00000358867	904
P12931	SRC	9606.ENSP00000362680	P08754	GNAI3	9606.ENSP00000358867	920
P31749	AKT1	9606.ENSP00000451828	P08754	GNAI3	9606.ENSP00000358867	923
P37059	DHB2	9606.ENSP00000199936	P05093	CP17A	9606.ENSP00000358903	961
P42330	AK1C3	9606.ENSP00000369927	P05093	CP17A	9606.ENSP00000358903	968
Q04828	AK1C1	9606.ENSP00000370254	P05093	CP17A	9606.ENSP00000358903	938
P11511	CP19A	9606.ENSP00000379683	P05093	CP17A	9606.ENSP00000358903	951
P49841	GSK3B	9606.ENSP00000324806	Q9UMX1	SUFU	9606.ENSP00000358918	973
Q13554	KCC2B	9606.ENSP00000379098	Q9UM54	MYO6	9606.ENSP00000358994	900
P35968	VGFR2	9606.ENSP00000263923	Q9UKW4	VAV3	9606.ENSP00000359073	924
P00533	EGFR	9606.ENSP00000275493	Q9UKW4	VAV3	9606.ENSP00000359073	959
Q05397	FAK1	9606.ENSP00000341189	Q9UKW4	VAV3	9606.ENSP00000359073	916
P00533	EGFR	9606.ENSP00000275493	P32004	L1CAM	9606.ENSP00000359077	921
P12931	SRC	9606.ENSP00000362680	P32004	L1CAM	9606.ENSP00000359077	925
P49841	GSK3B	9606.ENSP00000324806	Q9Y297	FBW1A	9606.ENSP00000359206	990
Q96GD4	AURKB	9606.ENSP00000313950	O60447	EVI5	9606.ENSP00000359356	969
P31749	AKT1	9606.ENSP00000451828	O15111	IKKA	9606.ENSP00000359424	991
Q9UNQ0	ABCG2	9606.ENSP00000237612	Q92887	MRP2	9606.ENSP00000359478	903
Q16512	PKN1	9606.ENSP00000343325	Q16513	PKN2	9606.ENSP00000359552	903
P27986	P85A	9606.ENSP00000428056	P29965	CD40L	9606.ENSP00000359663	912
P31749	AKT1	9606.ENSP00000451828	P29965	CD40L	9606.ENSP00000359663	947
P12931	SRC	9606.ENSP00000362680	P63218	GBG5	9606.ENSP00000359675	904
P12931	SRC	9606.ENSP00000362680	Q93096	TP4A1	9606.ENSP00000359685	921
P35968	VGFR2	9606.ENSP00000263923	P22694	KAPCB	9606.ENSP00000359719	901
P08069	IGF1R	9606.ENSP00000268035	P22694	KAPCB	9606.ENSP00000359719	914
P00734	THRB	9606.ENSP00000308541	P22694	KAPCB	9606.ENSP00000359719	900
Q05397	FAK1	9606.ENSP00000341189	P22694	KAPCB	9606.ENSP00000359719	902
Q16512	PKN1	9606.ENSP00000343325	P22694	KAPCB	9606.ENSP00000359719	903
P06493	CDK1	9606.ENSP00000378699	P22694	KAPCB	9606.ENSP00000359719	922
P12931	SRC	9606.ENSP00000362680	Q9UBI6	GBG12	9606.ENSP00000360021	901
P49841	GSK3B	9606.ENSP00000324806	O75474	FRAT2	9606.ENSP00000360058	963
P49841	GSK3B	9606.ENSP00000324806	Q92837	FRAT1	9606.ENSP00000360060	990
P06737	PYGL	9606.ENSP00000216392	P36871	PGM1	9606.ENSP00000360124	981
P00734	THRB	9606.ENSP00000308541	Q5JWF2	GNAS1	9606.ENSP00000360141	912
P30518	V2R	9606.ENSP00000351805	Q5JWF2	GNAS1	9606.ENSP00000360141	965
P31749	AKT1	9606.ENSP00000451828	P98170	XIAP	9606.ENSP00000360242	955
P18054	LOX12	9606.ENSP00000251535	P51589	CP2J2	9606.ENSP00000360247	922
P09917	LOX5	9606.ENSP00000363512	P51589	CP2J2	9606.ENSP00000360247	937
P16050	LOX15	9606.ENSP00000458832	P51589	CP2J2	9606.ENSP00000360247	927
P68400	CSK21	9606.ENSP00000217244	P05412	JUN	9606.ENSP00000360266	974
P49841	GSK3B	9606.ENSP00000324806	P05412	JUN	9606.ENSP00000360266	990
P12931	SRC	9606.ENSP00000362680	P05412	JUN	9606.ENSP00000360266	949
P31749	AKT1	9606.ENSP00000451828	P05412	JUN	9606.ENSP00000360266	974
P27986	P85A	9606.ENSP00000428056	O75553	DAB1	9606.ENSP00000360280	900
P31749	AKT1	9606.ENSP00000451828	O75553	DAB1	9606.ENSP00000360280	918
P18054	LOX12	9606.ENSP00000251535	P10632	CP2C8	9606.ENSP00000360317	902
P09917	LOX5	9606.ENSP00000363512	P10632	CP2C8	9606.ENSP00000360317	921
P16050	LOX15	9606.ENSP00000458832	P10632	CP2C8	9606.ENSP00000360317	910
P18054	LOX12	9606.ENSP00000251535	P33261	CP2CJ	9606.ENSP00000360372	911
P21397	AOFA	9606.ENSP00000340684	P33261	CP2CJ	9606.ENSP00000360372	932
P09917	LOX5	9606.ENSP00000363512	P33261	CP2CJ	9606.ENSP00000360372	921
P16050	LOX15	9606.ENSP00000458832	P33261	CP2CJ	9606.ENSP00000360372	917
Q96GD4	AURKB	9606.ENSP00000313950	Q9BTX1	NDC1	9606.ENSP00000360483	923
Q9HC98	NEK6	9606.ENSP00000362702	Q9BTX1	NDC1	9606.ENSP00000360483	901
P06493	CDK1	9606.ENSP00000378699	Q9BTX1	NDC1	9606.ENSP00000360483	963
P45452	MMP13	9606.ENSP00000260302	Q13950	RUNX2	9606.ENSP00000360493	976
P06493	CDK1	9606.ENSP00000378699	Q13950	RUNX2	9606.ENSP00000360493	939
P31749	AKT1	9606.ENSP00000451828	Q13950	RUNX2	9606.ENSP00000360493	968
P53350	PLK1	9606.ENSP00000300093	Q53EZ4	CEP55	9606.ENSP00000360540	910
Q96GD4	AURKB	9606.ENSP00000313950	Q53EZ4	CEP55	9606.ENSP00000360540	917
P51955	NEK2	9606.ENSP00000355966	Q53EZ4	CEP55	9606.ENSP00000360540	930
P06493	CDK1	9606.ENSP00000378699	Q53EZ4	CEP55	9606.ENSP00000360540	970
P12931	SRC	9606.ENSP00000362680	Q05586	NMDZ1	9606.ENSP00000360608	917
P00533	EGFR	9606.ENSP00000275493	P08238	HS90B	9606.ENSP00000360609	965
P12931	SRC	9606.ENSP00000362680	P08238	HS90B	9606.ENSP00000360609	993
P31749	AKT1	9606.ENSP00000451828	P08238	HS90B	9606.ENSP00000360609	983
P06493	CDK1	9606.ENSP00000378699	Q13415	ORC1	9606.ENSP00000360623	923
Q9NPH5	NOX4	9606.ENSP00000263317	P18031	PTN1	9606.ENSP00000360683	951
P08069	IGF1R	9606.ENSP00000268035	P18031	PTN1	9606.ENSP00000360683	998
P08581	MET	9606.ENSP00000317272	P18031	PTN1	9606.ENSP00000360683	981
P12931	SRC	9606.ENSP00000362680	P18031	PTN1	9606.ENSP00000360683	997
P27986	P85A	9606.ENSP00000428056	P18031	PTN1	9606.ENSP00000360683	940
P31749	AKT1	9606.ENSP00000451828	P18031	PTN1	9606.ENSP00000360683	975
P42330	AK1C3	9606.ENSP00000369927	P41222	PTGDS	9606.ENSP00000360687	943
P08581	MET	9606.ENSP00000317272	P42566	EPS15	9606.ENSP00000360798	947
P35968	VGFR2	9606.ENSP00000263923	P52735	VAV2	9606.ENSP00000360916	943
P00533	EGFR	9606.ENSP00000275493	P52735	VAV2	9606.ENSP00000360916	972
Q05397	FAK1	9606.ENSP00000341189	P52735	VAV2	9606.ENSP00000360916	932
P12931	SRC	9606.ENSP00000362680	P52735	VAV2	9606.ENSP00000360916	941
P27986	P85A	9606.ENSP00000428056	P52735	VAV2	9606.ENSP00000360916	909
P31749	AKT1	9606.ENSP00000451828	P52735	VAV2	9606.ENSP00000360916	907
P18054	LOX12	9606.ENSP00000251535	Q5TCH4	CP4AM	9606.ENSP00000360958	918
P09917	LOX5	9606.ENSP00000363512	Q5TCH4	CP4AM	9606.ENSP00000360958	916
P16050	LOX15	9606.ENSP00000458832	Q5TCH4	CP4AM	9606.ENSP00000360958	909
P00734	THRB	9606.ENSP00000308541	P50052	AGTR2	9606.ENSP00000360973	907
P27986	P85A	9606.ENSP00000428056	P50052	AGTR2	9606.ENSP00000360973	909
P68400	CSK21	9606.ENSP00000217244	P60484	PTEN	9606.ENSP00000361021	976
P08069	IGF1R	9606.ENSP00000268035	P60484	PTEN	9606.ENSP00000361021	943
P00533	EGFR	9606.ENSP00000275493	P60484	PTEN	9606.ENSP00000361021	931
Q05397	FAK1	9606.ENSP00000341189	P60484	PTEN	9606.ENSP00000361021	995
P31749	AKT1	9606.ENSP00000451828	P60484	PTEN	9606.ENSP00000361021	992
P12931	SRC	9606.ENSP00000362680	Q9Y6Q9	NCOA3	9606.ENSP00000361066	920
P12931	SRC	9606.ENSP00000362680	Q12967	GNDS	9606.ENSP00000361120	902
P31749	AKT1	9606.ENSP00000451828	Q12967	GNDS	9606.ENSP00000361120	971
P08069	IGF1R	9606.ENSP00000268035	O14654	IRS4	9606.ENSP00000361202	932
P27986	P85A	9606.ENSP00000428056	O14654	IRS4	9606.ENSP00000361202	921
P00533	EGFR	9606.ENSP00000275493	P56975	NRG3	9606.ENSP00000361214	967
P08581	MET	9606.ENSP00000317272	Q13905	RPGF1	9606.ENSP00000361263	923
Q05397	FAK1	9606.ENSP00000341189	Q13905	RPGF1	9606.ENSP00000361263	939
P12931	SRC	9606.ENSP00000362680	Q13905	RPGF1	9606.ENSP00000361263	974
P53350	PLK1	9606.ENSP00000300093	Q99661	KIF2C	9606.ENSP00000361298	975
P51955	NEK2	9606.ENSP00000355966	Q99661	KIF2C	9606.ENSP00000361298	948
P06493	CDK1	9606.ENSP00000378699	Q99661	KIF2C	9606.ENSP00000361298	964
P27986	P85A	9606.ENSP00000428056	P25942	TNR5	9606.ENSP00000361359	955
P31749	AKT1	9606.ENSP00000451828	P25942	TNR5	9606.ENSP00000361359	956
P08253	MMP2	9606.ENSP00000219070	P14780	MMP9	9606.ENSP00000361405	908
P08254	MMP3	9606.ENSP00000299855	P14780	MMP9	9606.ENSP00000361405	918
P12931	SRC	9606.ENSP00000362680	P14780	MMP9	9606.ENSP00000361405	970
P12931	SRC	9606.ENSP00000362680	P00519	ABL1	9606.ENSP00000361423	970
P27986	P85A	9606.ENSP00000428056	P00519	ABL1	9606.ENSP00000361423	921
[truncated: 1,275 more rows]
[truncated: 10 more columns]

## Sheet: drugbank-String
confirmed targets	HS90A	ESR1	CSK21	CSK2B	RUVB2	ESR2	HIBCH	SF3B3	PK3CG	CEBPB	CP1B1	ATPB	ATPG	ATPA	HCK	HSP72	ACTB	UBA1	CP2C8	AHR	EIF3F	PIM1	CBR1	MRP2	MRP1	MDR1	SHBG	NR1I2	SO1B1	MOT2	MOT1	ABCG2
										In total(n=1174)	HS90A
											ESR1
											CSK21
											CSK2B
uniprot_1	symbol_uniprot_1	string_id_1	uniprot_2	symbol_uniprot_2	string_id_2	combined_score					RUVB2
P07900	HS90A	9606.ENSP00000335153	Q02790	FKBP4	9606.ENSP00000001008	999					ESR2
P03372	ESR1	9606.ENSP00000405330	Q02790	FKBP4	9606.ENSP00000001008	950					HIBCH
P07900	HS90A	9606.ENSP00000335153	P13569	CFTR	9606.ENSP00000003084	998					SF3B3
P68400	CSK21	9606.ENSP00000217244	O14641	DVL2	9606.ENSP00000005340	963					PK3CG
P67870	CSK2B	9606.ENSP00000365042	O14641	DVL2	9606.ENSP00000005340	942					CEBPB
P07900	HS90A	9606.ENSP00000335153	Q9H6T3	RPAP3	9606.ENSP00000005386	997					CP1B1
Q9Y230	RUVB2	9606.ENSP00000473172	Q9H6T3	RPAP3	9606.ENSP00000005386	999					ATPB
Q92731	ESR2	9606.ENSP00000343925	P29992	GNA11	9606.ENSP00000078429	907					ATPG
P03372	ESR1	9606.ENSP00000405330	P29992	GNA11	9606.ENSP00000078429	924					ATPA
P03372	ESR1	9606.ENSP00000405330	Q8WUI4	HDAC7	9606.ENSP00000080059	960					HCK
Q6NVY1	HIBCH	9606.ENSP00000352706	P82673	RT35	9606.ENSP00000081029	932					HSP72
Q15393	SF3B3	9606.ENSP00000305790	O60306	AQR	9606.ENSP00000156471	974					ACTB
P03372	ESR1	9606.ENSP00000405330	O94953	KDM4B	9606.ENSP00000159111	944					UBA1
Q9Y230	RUVB2	9606.ENSP00000473172	O94805	ACL6B	9606.ENSP00000160382	906					CP2C8
P48736	PK3CG	9606.ENSP00000352121	P29322	EPHA8	9606.ENSP00000166244	971					AHR
P17676	CEBPB	9606.ENSP00000305422	P08243	ASNS	9606.ENSP00000175506	953					EIF3F
Q9Y230	RUVB2	9606.ENSP00000473172	Q9GZN1	ARP6	9606.ENSP00000188312	997					PIM1
Q15393	SF3B3	9606.ENSP00000305790	Q9NW64	RBM22	9606.ENSP00000199814	947					CBR1
Q16678	CP1B1	9606.ENSP00000478561	P37059	DHB2	9606.ENSP00000199936	940					MRP2
P03372	ESR1	9606.ENSP00000405330	Q92754	AP2C	9606.ENSP00000201031	976					MRP1
P06576	ATPB	9606.ENSP00000262030	P31930	QCR1	9606.ENSP00000203407	967					MDR1
P36542	ATPG	9606.ENSP00000349142	P31930	QCR1	9606.ENSP00000203407	964					SHBG
P25705	ATPA	9606.ENSP00000381736	P31930	QCR1	9606.ENSP00000203407	978					NR1I2
P08631	HCK	9606.ENSP00000444986	P98172	EFNB1	9606.ENSP00000204961	919					SO1B1
P36542	ATPG	9606.ENSP00000349142	P09622	DLDH	9606.ENSP00000205402	928					MOT2
P25705	ATPA	9606.ENSP00000381736	P09622	DLDH	9606.ENSP00000205402	924					MOT1
P54652	HSP72	9606.ENSP00000378199	Q9NRG9	AAAS	9606.ENSP00000209873	900					ABCG2
P60709	ACTB	9606.ENSP00000349960	P18206	VINC	9606.ENSP00000211998	975					FKBP4
P68400	CSK21	9606.ENSP00000217244	Q96EB6	SIR1	9606.ENSP00000212015	916					CFTR
P03372	ESR1	9606.ENSP00000405330	Q96EB6	SIR1	9606.ENSP00000212015	909					DVL2
P22314	UBA1	9606.ENSP00000338413	P49427	UB2R1	9606.ENSP00000215574	998					RPAP3
P17676	CEBPB	9606.ENSP00000305422	P28482	MK01	9606.ENSP00000215832	960					GNA11
P07900	HS90A	9606.ENSP00000335153	P28482	MK01	9606.ENSP00000215832	980					HDAC7
P03372	ESR1	9606.ENSP00000405330	P28482	MK01	9606.ENSP00000215832	984					RT35
P07900	HS90A	9606.ENSP00000335153	Q96GD0	PLPP	9606.ENSP00000215904	969					AQR
P06576	ATPB	9606.ENSP00000262030	Q9NS69	TOM22	9606.ENSP00000216034	971					KDM4B
P25705	ATPA	9606.ENSP00000381736	Q9NS69	TOM22	9606.ENSP00000216034	932					ACL6B
P60709	ACTB	9606.ENSP00000349960	P35579	MYH9	9606.ENSP00000216181	980					EPHA8
P07900	HS90A	9606.ENSP00000335153	P50502	F10A1	9606.ENSP00000216218	945					ASNS
P54652	HSP72	9606.ENSP00000378199	P50502	F10A1	9606.ENSP00000216218	933					ARP6
P60709	ACTB	9606.ENSP00000349960	P62877	RBX1	9606.ENSP00000216225	939					RBM22
P06576	ATPB	9606.ENSP00000262030	Q99798	ACON	9606.ENSP00000216254	990					DHB2
P25705	ATPA	9606.ENSP00000381736	Q99798	ACON	9606.ENSP00000216254	986					AP2C
P07900	HS90A	9606.ENSP00000335153	Q9Y572	RIPK3	9606.ENSP00000216274	910					QCR1
P68400	CSK21	9606.ENSP00000217244	Q9Y5B9	SP16H	9606.ENSP00000216297	981					EFNB1
P67870	CSK2B	9606.ENSP00000365042	Q9Y5B9	SP16H	9606.ENSP00000216297	992					DLDH
P06576	ATPB	9606.ENSP00000262030	Q9Y5K8	VATD	9606.ENSP00000216442	929					AAAS
P36542	ATPG	9606.ENSP00000349142	Q9Y5K8	VATD	9606.ENSP00000216442	939					VINC
P25705	ATPA	9606.ENSP00000381736	Q9Y5K8	VATD	9606.ENSP00000216442	937					SIR1
P67870	CSK2B	9606.ENSP00000365042	P25963	IKBA	9606.ENSP00000216797	905					UB2R1
P17676	CEBPB	9606.ENSP00000305422	Q96RU7	TRIB3	9606.ENSP00000217233	951					MK01
P07900	HS90A	9606.ENSP00000335153	P68400	CSK21	9606.ENSP00000217244	934					PLPP
P06576	ATPB	9606.ENSP00000262030	P51553	IDH3G	9606.ENSP00000217901	978					TOM22
P25705	ATPA	9606.ENSP00000381736	P51553	IDH3G	9606.ENSP00000217901	967					MYH9
P07900	HS90A	9606.ENSP00000335153	P08253	MMP2	9606.ENSP00000219070	938					F10A1
P03372	ESR1	9606.ENSP00000405330	Q13087	PDIA2	9606.ENSP00000219406	908					RBX1
P03372	ESR1	9606.ENSP00000405330	P29372	3MG	9606.ENSP00000219431	930					ACON
P03372	ESR1	9606.ENSP00000405330	P49815	TSC2	9606.ENSP00000219476	913					RIPK3
P03372	ESR1	9606.ENSP00000405330	Q9UNE7	CHIP	9606.ENSP00000219548	997					SP16H
P48736	PK3CG	9606.ENSP00000352121	O14735	CDIPT	9606.ENSP00000219789	913					VATD
Q9Y230	RUVB2	9606.ENSP00000473172	Q8IWI9	MGAP	9606.ENSP00000219905	906					IKBA
P08631	HCK	9606.ENSP00000444986	P41240	CSK	9606.ENSP00000220003	931					TRIB3
P07900	HS90A	9606.ENSP00000335153	Q9UKV8	AGO2	9606.ENSP00000220592	998					IDH3G
P07900	HS90A	9606.ENSP00000335153	O43353	RIPK2	9606.ENSP00000220751	948					MMP2
P22314	UBA1	9606.ENSP00000338413	P00750	TPA	9606.ENSP00000220809	900					PDIA2
P07900	HS90A	9606.ENSP00000335153	O00399	DCTN6	9606.ENSP00000221114	900					3MG
P10632	CP2C8	9606.ENSP00000360317	Q08477	CP4F3	9606.ENSP00000221307	947					TSC2
P35869	AHR	9606.ENSP00000242057	Q01201	RELB	9606.ENSP00000221452	989					CHIP
P07900	HS90A	9606.ENSP00000335153	O43765	SGTA	9606.ENSP00000221566	970					CDIPT
P10632	CP2C8	9606.ENSP00000360317	P78329	CP4F2	9606.ENSP00000221700	950					MGAP
P67870	CSK2B	9606.ENSP00000365042	P01137	TGFB1	9606.ENSP00000221930	902					CSK
Q16678	CP1B1	9606.ENSP00000478561	Q06520	ST2A1	9606.ENSP00000222002	931					AGO2
O00303	EIF3F	9606.ENSP00000431800	Q02543	RL18A	9606.ENSP00000222247	943					RIPK2
P48736	PK3CG	9606.ENSP00000352121	O00459	P85B	9606.ENSP00000222254	967					TPA
P22314	UBA1	9606.ENSP00000338413	Q9Y2X8	UB2D4	9606.ENSP00000222402	992					DCTN6
P25705	ATPA	9606.ENSP00000381736	Q02218	ODO1	9606.ENSP00000222673	907					CP4F3
P07900	HS90A	9606.ENSP00000335153	Q9Y239	NOD1	9606.ENSP00000222823	977					RELB
P60709	ACTB	9606.ENSP00000349960	O00401	WASL	9606.ENSP00000223023	950					SGTA
P08631	HCK	9606.ENSP00000444986	Q8WV28	BLNK	9606.ENSP00000224337	947					CP4F2
P07900	HS90A	9606.ENSP00000335153	P30405	PPIF	9606.ENSP00000225174	991					TGFB1
P07900	HS90A	9606.ENSP00000335153	P23443	KS6B1	9606.ENSP00000225577	976					ST2A1
P03372	ESR1	9606.ENSP00000405330	P23443	KS6B1	9606.ENSP00000225577	903					RL18A
O00303	EIF3F	9606.ENSP00000431800	P23443	KS6B1	9606.ENSP00000225577	934					P85B
P03372	ESR1	9606.ENSP00000405330	P17844	DDX5	9606.ENSP00000225792	992					UB2D4
Q6NVY1	HIBCH	9606.ENSP00000352706	Q9P0M9	RM27	9606.ENSP00000225969	946					ODO1
P07900	HS90A	9606.ENSP00000335153	P04004	VTNC	9606.ENSP00000226218	913					NOD1
P07900	HS90A	9606.ENSP00000335153	P60568	IL2	9606.ENSP00000226730	948					WASL
Q9Y230	RUVB2	9606.ENSP00000473172	Q9NY12	GAR1	9606.ENSP00000226796	958					BLNK
P17676	CEBPB	9606.ENSP00000305422	P17947	SPI1	9606.ENSP00000227163	922					PPIF
P11309	PIM1	9606.ENSP00000362608	P24385	CCND1	9606.ENSP00000227507	915					KS6B1
P06576	ATPB	9606.ENSP00000262030	Q00325	MPCP	9606.ENSP00000228318	978					DDX5
P36542	ATPG	9606.ENSP00000349142	Q00325	MPCP	9606.ENSP00000228318	936					RM27
P25705	ATPA	9606.ENSP00000381736	Q00325	MPCP	9606.ENSP00000228318	957					VTNC
P07900	HS90A	9606.ENSP00000335153	P46527	CDN1B	9606.ENSP00000228872	940					IL2
P07900	HS90A	9606.ENSP00000335153	P01579	IFNG	9606.ENSP00000229135	931					GAR1
P54652	HSP72	9606.ENSP00000378199	P57740	NU107	9606.ENSP00000229179	907					SPI1
P07900	HS90A	9606.ENSP00000335153	P04406	G3P	9606.ENSP00000229239	912					CCND1
P60709	ACTB	9606.ENSP00000349960	P04406	G3P	9606.ENSP00000229239	972					MPCP
P03372	ESR1	9606.ENSP00000405330	P04406	G3P	9606.ENSP00000229239	968					CDN1B
P11309	PIM1	9606.ENSP00000362608	Q9H9S0	NANOG	9606.ENSP00000229307	903					IFNG
P17676	CEBPB	9606.ENSP00000305422	Q16539	MK14	9606.ENSP00000229795	950					NU107
P03372	ESR1	9606.ENSP00000405330	Q16539	MK14	9606.ENSP00000229795	956					G3P
P08631	HCK	9606.ENSP00000444986	Q16539	MK14	9606.ENSP00000229795	930					NANOG
O00303	EIF3F	9606.ENSP00000431800	P25398	RS12	9606.ENSP00000230050	972					MK14
P07900	HS90A	9606.ENSP00000335153	Q99075	HBEGF	9606.ENSP00000230990	914					RS12
P07900	HS90A	9606.ENSP00000335153	Q99614	TTC1	9606.ENSP00000231238	985					HBEGF
P07900	HS90A	9606.ENSP00000335153	P63208	SKP1	9606.ENSP00000231487	989					TTC1
P54652	HSP72	9606.ENSP00000378199	O75694	NU155	9606.ENSP00000231498	906					SKP1
P60709	ACTB	9606.ENSP00000349960	P04150	GCR	9606.ENSP00000231509	956					NU155
P03372	ESR1	9606.ENSP00000405330	P04150	GCR	9606.ENSP00000231509	930					GCR
Q6NVY1	HIBCH	9606.ENSP00000352706	Q08426	ECHP	9606.ENSP00000231887	913					ECHP
P07900	HS90A	9606.ENSP00000335153	Q05086	UBE3A	9606.ENSP00000232165	932					UBE3A
P03372	ESR1	9606.ENSP00000405330	Q05086	UBE3A	9606.ENSP00000232165	900					IN80B
Q9Y230	RUVB2	9606.ENSP00000473172	Q9C086	IN80B	9606.ENSP00000233331	998					NDUS7
P36542	ATPG	9606.ENSP00000349142	O75251	NDUS7	9606.ENSP00000233627	960					DOK1
P08631	HCK	9606.ENSP00000444986	Q99704	DOK1	9606.ENSP00000233668	950					CH10
P07900	HS90A	9606.ENSP00000335153	P61604	CH10	9606.ENSP00000233893	974					SPRE
P16152	CBR1	9606.ENSP00000290349	P35270	SPRE	9606.ENSP00000234454	973					CATD
P03372	ESR1	9606.ENSP00000405330	P07339	CATD	9606.ENSP00000236671	961					DUS1
Q92887	MRP2	9606.ENSP00000359478	Q9UNQ0	ABCG2	9606.ENSP00000237612	903					EGR1
P33527	MRP1	9606.ENSP00000382342	Q9UNQ0	ABCG2	9606.ENSP00000237612	932					CND2
P07900	HS90A	9606.ENSP00000335153	P28562	DUS1	9606.ENSP00000239223	931					FLT3
P17676	CEBPB	9606.ENSP00000305422	P18146	EGR1	9606.ENSP00000239938	934					TWST1
P68400	CSK21	9606.ENSP00000217244	Q15003	CND2	9606.ENSP00000240423	908					EGR2
P67870	CSK2B	9606.ENSP00000365042	Q15003	CND2	9606.ENSP00000240423	922					LRP1
P07900	HS90A	9606.ENSP00000335153	P36888	FLT3	9606.ENSP00000241453	978					SNRPA
P03372	ESR1	9606.ENSP00000405330	P35869	AHR	9606.ENSP00000242057	998					ATP5E
Q16678	CP1B1	9606.ENSP00000478561	P35869	AHR	9606.ENSP00000242057	924					PLCG1
P11309	PIM1	9606.ENSP00000362608	Q15672	TWST1	9606.ENSP00000242261	906					RU1C
P17676	CEBPB	9606.ENSP00000305422	P11161	EGR2	9606.ENSP00000242480	950					EIF3L
P07900	HS90A	9606.ENSP00000335153	Q07954	LRP1	9606.ENSP00000243077	969					EREG
Q15393	SF3B3	9606.ENSP00000305790	P09012	SNRPA	9606.ENSP00000243563	962					PIWL1
P06576	ATPB	9606.ENSP00000262030	P56381	ATP5E	9606.ENSP00000243997	998					IRF1
P08631	HCK	9606.ENSP00000444986	P19174	PLCG1	9606.ENSP00000244007	983					NUP85
Q15393	SF3B3	9606.ENSP00000305790	P09234	RU1C	9606.ENSP00000244520	962					RU2B
P60709	ACTB	9606.ENSP00000349960			9606.ENSP00000244537	940					YETS4
Q9Y230	RUVB2	9606.ENSP00000473172			9606.ENSP00000244537	927					TBA4A
P07900	HS90A	9606.ENSP00000335153	O14944	EREG	9606.ENSP00000244869	908					HSPB1
P07900	HS90A	9606.ENSP00000335153	Q96J94	PIWL1	9606.ENSP00000245255	931					MPPB
P07900	HS90A	9606.ENSP00000335153	P10914	IRF1	9606.ENSP00000245414	948					LSM8
P60709	ACTB	9606.ENSP00000349960	P10914	IRF1	9606.ENSP00000245414	948					PIAS1
P54652	HSP72	9606.ENSP00000378199	Q9BW27	NUP85	9606.ENSP00000245544	901					FOXA1
Q15393	SF3B3	9606.ENSP00000305790	P08579	RU2B	9606.ENSP00000246071	998					NEDD8
P60709	ACTB	9606.ENSP00000349960	O95619	YETS4	9606.ENSP00000247843	946					RS16
Q9Y230	RUVB2	9606.ENSP00000473172	O95619	YETS4	9606.ENSP00000247843	995					CND3
P03372	ESR1	9606.ENSP00000405330	P68366	TBA4A	9606.ENSP00000248437	906					LOX12
P07900	HS90A	9606.ENSP00000335153	P04792	HSPB1	9606.ENSP00000248553	966					TDRD1
P03372	ESR1	9606.ENSP00000405330	P04792	HSPB1	9606.ENSP00000248553	958					FKBP6
P06576	ATPB	9606.ENSP00000262030	O75439	MPPB	9606.ENSP00000249269	986					LSM7
P25705	ATPA	9606.ENSP00000381736	O75439	MPPB	9606.ENSP00000249269	943					ACTN4
Q15393	SF3B3	9606.ENSP00000305790	O95777	LSM8	9606.ENSP00000249299	992					NDUAA
P03372	ESR1	9606.ENSP00000405330	O75925	PIAS1	9606.ENSP00000249636	960					TAF4
P03372	ESR1	9606.ENSP00000405330	P55317	FOXA1	9606.ENSP00000250448	998					UBC12
Q92731	ESR2	9606.ENSP00000343925	Q15843	NEDD8	9606.ENSP00000250495	908					IF2G
P03372	ESR1	9606.ENSP00000405330	Q15843	NEDD8	9606.ENSP00000250495	927					PPR1B
O00303	EIF3F	9606.ENSP00000431800	P62249	RS16	9606.ENSP00000251453	994					NR0B2
P68400	CSK21	9606.ENSP00000217244	Q9BPX3	CND3	9606.ENSP00000251496	902					ARP10
P67870	CSK2B	9606.ENSP00000365042	Q9BPX3	CND3	9606.ENSP00000251496	907					DNJB1
P10632	CP2C8	9606.ENSP00000360317	P18054	LOX12	9606.ENSP00000251535	902					SMRC1
P07900	HS90A	9606.ENSP00000335153	Q9BXT4	TDRD1	9606.ENSP00000251864	925					PO210
P07900	HS90A	9606.ENSP00000335153	O75344	FKBP6	9606.ENSP00000252037	970					DHB7
Q15393	SF3B3	9606.ENSP00000305790	Q9UK45	LSM7	9606.ENSP00000252622	993					RFA1
P60709	ACTB	9606.ENSP00000349960	O43707	ACTN4	9606.ENSP00000252699	922					BRD8
P36542	ATPG	9606.ENSP00000349142	O95299	NDUAA	9606.ENSP00000252711	968					NASP
Q9Y230	RUVB2	9606.ENSP00000473172	O00268	TAF4	9606.ENSP00000252996	920					HPBP1
P22314	UBA1	9606.ENSP00000338413	P61081	UBC12	9606.ENSP00000253023	993					RASK
Q92731	ESR2	9606.ENSP00000343925	P61081	UBC12	9606.ENSP00000253023	900					IF2A
P03372	ESR1	9606.ENSP00000405330	P61081	UBC12	9606.ENSP00000253023	900					DOCK2
O00303	EIF3F	9606.ENSP00000431800	P41091	IF2G	9606.ENSP00000253039	983					DDB2
P67870	CSK2B	9606.ENSP00000365042	Q9UD71	PPR1B	9606.ENSP00000254079	941					PR38A
Q92731	ESR2	9606.ENSP00000343925	Q15466	NR0B2	9606.ENSP00000254227	952					MDM2
P03372	ESR1	9606.ENSP00000405330	Q15466	NR0B2	9606.ENSP00000254227	980					DC1L2
P07900	HS90A	9606.ENSP00000335153	Q9NZ32	ARP10	9606.ENSP00000254286	923					COX5B
P54652	HSP72	9606.ENSP00000378199	P25685	DNJB1	9606.ENSP00000254322	941					RT09
P60709	ACTB	9606.ENSP00000349960	Q92922	SMRC1	9606.ENSP00000254480	942					EPC2
P54652	HSP72	9606.ENSP00000378199	Q8TEM1	PO210	9606.ENSP00000254508	904					NUP42
Q16678	CP1B1	9606.ENSP00000478561	P56937	DHB7	9606.ENSP00000254521	935					HUS1
P08183	MDR1	9606.ENSP00000478255	P27694	RFA1	9606.ENSP00000254719	903					SRSF1
P60709	ACTB	9606.ENSP00000349960	Q9H0E9	BRD8	9606.ENSP00000254900	918					NDUB5
Q9Y230	RUVB2	9606.ENSP00000473172	Q9H0E9	BRD8	9606.ENSP00000254900	990					BLK
P07900	HS90A	9606.ENSP00000335153	P49321	NASP	9606.ENSP00000255120	922					CC115
P07900	HS90A	9606.ENSP00000335153	Q9NZL4	HPBP1	9606.ENSP00000255631	916					PHLP
P07900	HS90A	9606.ENSP00000335153	P01116	RASK	9606.ENSP00000256078	965					RIPK1
P48736	PK3CG	9606.ENSP00000352121	P01116	RASK	9606.ENSP00000256078	986					RM15
P11309	PIM1	9606.ENSP00000362608	P01116	RASK	9606.ENSP00000256078	920					BUD13
O00303	EIF3F	9606.ENSP00000431800	P05198	IF2A	9606.ENSP00000256383	986					ITAV
P08631	HCK	9606.ENSP00000444986	Q92608	DOCK2	9606.ENSP00000256935	938					NU133
P60709	ACTB	9606.ENSP00000349960	Q92466	DDB2	9606.ENSP00000256996	928					RORA
Q15393	SF3B3	9606.ENSP00000305790	Q8NAV1	PR38A	9606.ENSP00000257181	986					SNW1
P07900	HS90A	9606.ENSP00000335153	Q00987	MDM2	9606.ENSP00000258149	983					PGFRB
P03372	ESR1	9606.ENSP00000405330	Q00987	MDM2	9606.ENSP00000258149	952					EIF3J
P07900	HS90A	9606.ENSP00000335153	O43237	DC1L2	9606.ENSP00000258198	903					CCNT1
P06576	ATPB	9606.ENSP00000262030	P10606	COX5B	9606.ENSP00000258424	973					RBM25
P36542	ATPG	9606.ENSP00000349142	P10606	COX5B	9606.ENSP00000258424	956					SMAD2
P25705	ATPA	9606.ENSP00000381736	P10606	COX5B	9606.ENSP00000258424	933					DNJB6
Q6NVY1	HIBCH	9606.ENSP00000352706	P82933	RT09	9606.ENSP00000258455	943					KCNH2
Q9Y230	RUVB2	9606.ENSP00000473172	Q52LR7	EPC2	9606.ENSP00000258484	913					SMRD3
P54652	HSP72	9606.ENSP00000378199	O15504	NUP42	9606.ENSP00000258742	900					TYY1
P07900	HS90A	9606.ENSP00000335153	O60921	HUS1	9606.ENSP00000258774	907					PIHD1
Q15393	SF3B3	9606.ENSP00000305790	Q07955	SRSF1	9606.ENSP00000258962	990					ELOB
P08631	HCK	9606.ENSP00000444986	Q07955	SRSF1	9606.ENSP00000258962	918					TELO2
P36542	ATPG	9606.ENSP00000349142	O43674	NDUB5	9606.ENSP00000259037	971					AXIN1
P08631	HCK	9606.ENSP00000444986	P51451	BLK	9606.ENSP00000259089	906					CBP
P06576	ATPB	9606.ENSP00000262030	Q96NT0	CC115	9606.ENSP00000259229	900					KANL1
P36542	ATPG	9606.ENSP00000349142	Q96NT0	CC115	9606.ENSP00000259229	900					GNAO
P25705	ATPA	9606.ENSP00000381736	Q96NT0	CC115	9606.ENSP00000259229	900					CSK22
P68400	CSK21	9606.ENSP00000217244	Q13371	PHLP	9606.ENSP00000259467	904					P55G
P67870	CSK2B	9606.ENSP00000365042	Q13371	PHLP	9606.ENSP00000259467	904					M10L1
P07900	HS90A	9606.ENSP00000335153	Q13546	RIPK1	9606.ENSP00000259808	994					GNA15
Q6NVY1	HIBCH	9606.ENSP00000352706	Q9P015	RM15	9606.ENSP00000260102	931					GAB1
Q15393	SF3B3	9606.ENSP00000305790	Q9BRD0	BUD13	9606.ENSP00000260210	998					MK03
P07900	HS90A	9606.ENSP00000335153	P06756	ITAV	9606.ENSP00000261023	915					EPC1
P54652	HSP72	9606.ENSP00000378199	Q8WUM0	NU133	9606.ENSP00000261396	901					EST1A
P11309	PIM1	9606.ENSP00000362608	P35398	RORA	9606.ENSP00000261523	900					A1BG
Q15393	SF3B3	9606.ENSP00000305790	Q13573	SNW1	9606.ENSP00000261531	985					SNF5
P48736	PK3CG	9606.ENSP00000352121	P09619	PGFRB	9606.ENSP00000261799	931					CAZA1
P08631	HCK	9606.ENSP00000444986	P09619	PGFRB	9606.ENSP00000261799	918					UB2R2
O00303	EIF3F	9606.ENSP00000431800	O75822	EIF3J	9606.ENSP00000261868	998					ARP3
P03372	ESR1	9606.ENSP00000405330	O60563	CCNT1	9606.ENSP00000261900	948					EP300
Q15393	SF3B3	9606.ENSP00000305790	P49756	RBM25	9606.ENSP00000261973	986					PP12C
P17676	CEBPB	9606.ENSP00000305422	Q15796	SMAD2	9606.ENSP00000262160	954					KAT2B
P03372	ESR1	9606.ENSP00000405330	Q15796	SMAD2	9606.ENSP00000262160	903					NDUS3
P54652	HSP72	9606.ENSP00000378199	O75190	DNJB6	9606.ENSP00000262177	966					LRP2
P07900	HS90A	9606.ENSP00000335153	Q12809	KCNH2	9606.ENSP00000262186	982					AKT3
P60709	ACTB	9606.ENSP00000349960	Q6STE5	SMRD3	9606.ENSP00000262188	904					STRN
P17676	CEBPB	9606.ENSP00000305422	P25490	TYY1	9606.ENSP00000262238	950					VGFR2
P60709	ACTB	9606.ENSP00000349960	P25490	TYY1	9606.ENSP00000262238	938					PK3CA
Q9Y230	RUVB2	9606.ENSP00000473172	P25490	TYY1	9606.ENSP00000262238	994					CBL
P07900	HS90A	9606.ENSP00000335153	Q9NWS0	PIHD1	9606.ENSP00000262265	903					GPC1
P07900	HS90A	9606.ENSP00000335153	Q15370	ELOB	9606.ENSP00000262306	938					NGEF
Q9Y230	RUVB2	9606.ENSP00000473172	Q9Y4R8	TELO2	9606.ENSP00000262319	956					ATF2
P03372	ESR1	9606.ENSP00000405330	O15169	AXIN1	9606.ENSP00000262320	933					CBLB
P17676	CEBPB	9606.ENSP00000305422	Q92793	CBP	9606.ENSP00000262367	981					NOP58
P60709	ACTB	9606.ENSP00000349960	Q92793	CBP	9606.ENSP00000262367	948					FYV1
P54652	HSP72	9606.ENSP00000378199	Q92793	CBP	9606.ENSP00000262367	904					CSN4
P03372	ESR1	9606.ENSP00000405330	Q92793	CBP	9606.ENSP00000262367	998					RBBP5
Q9Y230	RUVB2	9606.ENSP00000473172	Q7Z3B3	KANL1	9606.ENSP00000262419	900					UBE2S
P03372	ESR1	9606.ENSP00000405330	P09471	GNAO	9606.ENSP00000262494	912					HDAC4
P68400	CSK21	9606.ENSP00000217244	P19784	CSK22	9606.ENSP00000262506	976					STAT3
P48736	PK3CG	9606.ENSP00000352121	Q92569	P55G	9606.ENSP00000262741	966					PRGC1
P07900	HS90A	9606.ENSP00000335153	Q9BXT6	M10L1	9606.ENSP00000262794	911					NUP54
Q92731	ESR2	9606.ENSP00000343925	P30679	GNA15	9606.ENSP00000262958	904					SDHA
P03372	ESR1	9606.ENSP00000405330	P30679	GNA15	9606.ENSP00000262958	910					ZAP70
P08631	HCK	9606.ENSP00000444986	Q13480	GAB1	9606.ENSP00000262995	920					RM03
P17676	CEBPB	9606.ENSP00000305422	P27361	MK03	9606.ENSP00000263025	972					CASP6
P07900	HS90A	9606.ENSP00000335153	P27361	MK03	9606.ENSP00000263025	990					EGF
Q92731	ESR2	9606.ENSP00000343925	P27361	MK03	9606.ENSP00000263025	916					GPAT1
P03372	ESR1	9606.ENSP00000405330	P27361	MK03	9606.ENSP00000263025	974					UBE2B
P60709	ACTB	9606.ENSP00000349960	Q9H2F5	EPC1	9606.ENSP00000263062	951					SRF
Q9Y230	RUVB2	9606.ENSP00000473172	Q9H2F5	EPC1	9606.ENSP00000263062	989					PI51B
P07900	HS90A	9606.ENSP00000335153	Q86US8	EST1A	9606.ENSP00000263073	918					3HIDH
P08631	HCK	9606.ENSP00000444986	P04217	A1BG	9606.ENSP00000263100	909					SMCA2
Q92731	ESR2	9606.ENSP00000343925	Q12824	SNF5	9606.ENSP00000263121	900					NDUA9
P60709	ACTB	9606.ENSP00000349960	Q12824	SNF5	9606.ENSP00000263121	954					RUXF
P07900	HS90A	9606.ENSP00000335153	P52907	CAZA1	9606.ENSP00000263168	917					SMRC2
P60709	ACTB	9606.ENSP00000349960	P52907	CAZA1	9606.ENSP00000263168	909					ERBB3
P22314	UBA1	9606.ENSP00000338413	Q712K3	UB2R2	9606.ENSP00000263228	995					RB
P60709	ACTB	9606.ENSP00000349960	P61158	ARP3	9606.ENSP00000263238	930					PAXI
P54652	HSP72	9606.ENSP00000378199	Q09472	EP300	9606.ENSP00000263253	904					MFAP1
P08183	MDR1	9606.ENSP00000478255	Q09472	EP300	9606.ENSP00000263253	917					UB2Q2
P48736	PK3CG	9606.ENSP00000352121	Q9BZL4	PP12C	9606.ENSP00000263433	935					IQGA1
P60709	ACTB	9606.ENSP00000349960	Q92831	KAT2B	9606.ENSP00000263754	957					QCR2
P03372	ESR1	9606.ENSP00000405330	Q92831	KAT2B	9606.ENSP00000263754	923					NDUBA
P36542	ATPG	9606.ENSP00000349142	O75489	NDUS3	9606.ENSP00000263774	979					NCOR1
P25705	ATPA	9606.ENSP00000381736	O75489	NDUS3	9606.ENSP00000263774	922					CSN3
P04278	SHBG	9606.ENSP00000369816	P98164	LRP2	9606.ENSP00000263816	973					UN45B
P07900	HS90A	9606.ENSP00000335153	Q9Y243	AKT3	9606.ENSP00000263826	924					P53
P48736	PK3CG	9606.ENSP00000352121	Q9Y243	AKT3	9606.ENSP00000263826	935					ERBB2
P03372	ESR1	9606.ENSP00000405330	O43815	STRN	9606.ENSP00000263918	997					TXN4A
P07900	HS90A	9606.ENSP00000335153	P35968	VGFR2	9606.ENSP00000263923	992					RS11
P48736	PK3CG	9606.ENSP00000352121	P42336	PK3CA	9606.ENSP00000263967	919					PRD16
P03372	ESR1	9606.ENSP00000405330	P42336	PK3CA	9606.ENSP00000263967	982					FCG2A
P48736	PK3CG	9606.ENSP00000352121	P22681	CBL	9606.ENSP00000264033	926					RS27A
P08631	HCK	9606.ENSP00000444986	P22681	CBL	9606.ENSP00000264033	988					RT05
P08631	HCK	9606.ENSP00000444986	P35052	GPC1	9606.ENSP00000264039	901					DC1L1
P08631	HCK	9606.ENSP00000444986	Q8N5V2	NGEF	9606.ENSP00000264051	920					VATA
P60709	ACTB	9606.ENSP00000349960	P15336	ATF2	9606.ENSP00000264110	929					RASA1
P03372	ESR1	9606.ENSP00000405330	P15336	ATF2	9606.ENSP00000264110	924					NHP2
Q9Y230	RUVB2	9606.ENSP00000473172	P15336	ATF2	9606.ENSP00000264110	972					ZMAT2
P48736	PK3CG	9606.ENSP00000352121	Q13191	CBLB	9606.ENSP00000264122	911					EGFR
Q9Y230	RUVB2	9606.ENSP00000473172	Q9Y2X3	NOP58	9606.ENSP00000264279	981					EPHA1
P48736	PK3CG	9606.ENSP00000352121	Q9Y2I7	FYV1	9606.ENSP00000264380	938					NDUB9
P60709	ACTB	9606.ENSP00000349960	Q9BT78	CSN4	9606.ENSP00000264389	907					CDN2B
Q9Y230	RUVB2	9606.ENSP00000473172	Q15291	RBBP5	9606.ENSP00000264515	911					DHB12
P22314	UBA1	9606.ENSP00000338413	Q16763	UBE2S	9606.ENSP00000264552	997					SSRP1
P03372	ESR1	9606.ENSP00000405330	P56524	HDAC4	9606.ENSP00000264606	983					RS3
P17676	CEBPB	9606.ENSP00000305422	P40763	STAT3	9606.ENSP00000264657	951					ATM
P11309	PIM1	9606.ENSP00000362608	P40763	STAT3	9606.ENSP00000264657	944					TCPE
P03372	ESR1	9606.ENSP00000405330	P40763	STAT3	9606.ENSP00000264657	988					PIHD2
P08631	HCK	9606.ENSP00000444986	P40763	STAT3	9606.ENSP00000264657	976					PTPS
O75469	NR1I2	9606.ENSP00000336528	Q9UBK2	PRGC1	9606.ENSP00000264867	982					EPS8
P03372	ESR1	9606.ENSP00000405330	Q9UBK2	PRGC1	9606.ENSP00000264867	993					PO4F2
P54652	HSP72	9606.ENSP00000378199	Q7Z3B4	NUP54	9606.ENSP00000264883	903					ADT1
P06576	ATPB	9606.ENSP00000262030	P31040	SDHA	9606.ENSP00000264932	966					ZO1
P25705	ATPA	9606.ENSP00000381736	P31040	SDHA	9606.ENSP00000264932	953					EPHA4
P08631	HCK	9606.ENSP00000444986	P43403	ZAP70	9606.ENSP00000264972	918					HSPB8
Q6NVY1	HIBCH	9606.ENSP00000352706	P09001	RM03	9606.ENSP00000264995	945					PDE3B
P60709	ACTB	9606.ENSP00000349960	P55212	CASP6	9606.ENSP00000265164	902					CXA1
P07900	HS90A	9606.ENSP00000335153	P01133	EGF	9606.ENSP00000265171	951					RBP2
P08631	HCK	9606.ENSP00000444986	P01133	EGF	9606.ENSP00000265171	930					T2EA
P03372	ESR1	9606.ENSP00000405330	Q9HCL2	GPAT1	9606.ENSP00000265276	907					CFDP1
P22314	UBA1	9606.ENSP00000338413	P63146	UBE2B	9606.ENSP00000265339	998					CEBPG
P68400	CSK21	9606.ENSP00000217244	P11831	SRF	9606.ENSP00000265354	952					TOM70
P48736	PK3CG	9606.ENSP00000352121	O14986	PI51B	9606.ENSP00000265382	937					ASZ1
Q6NVY1	HIBCH	9606.ENSP00000352706	P31937	3HIDH	9606.ENSP00000265395	996					AT5G3
P17676	CEBPB	9606.ENSP00000305422	P51531	SMCA2	9606.ENSP00000265773	985					XPC
P36542	ATPG	9606.ENSP00000349142	Q16795	NDUA9	9606.ENSP00000266544	971					FLCN
P25705	ATPA	9606.ENSP00000381736	Q16795	NDUA9	9606.ENSP00000266544	932					VA0D2
Q15393	SF3B3	9606.ENSP00000305790	P62306	RUXF	9606.ENSP00000266735	998					ALDR
P60709	ACTB	9606.ENSP00000349960	Q8TAQ2	SMRC2	9606.ENSP00000267064	990					NU205
P07900	HS90A	9606.ENSP00000335153	P21860	ERBB3	9606.ENSP00000267101	978					SMC2
P07900	HS90A	9606.ENSP00000335153	P06400	RB	9606.ENSP00000267163	933					GNAQ
P08631	HCK	9606.ENSP00000444986	P49023	PAXI	9606.ENSP00000267257	946					BATF
Q15393	SF3B3	9606.ENSP00000305790	P55081	MFAP1	9606.ENSP00000267812	998					UB2L6
P22314	UBA1	9606.ENSP00000338413	Q8WVN8	UB2Q2	9606.ENSP00000267938	971					BAG4
P60709	ACTB	9606.ENSP00000349960	P46940	IQGA1	9606.ENSP00000268182	963					ATAD2
P06576	ATPB	9606.ENSP00000262030	P22695	QCR2	9606.ENSP00000268379	990					CX6A2
P36542	ATPG	9606.ENSP00000349142	P22695	QCR2	9606.ENSP00000268379	988					PPARG
P25705	ATPA	9606.ENSP00000381736	P22695	QCR2	9606.ENSP00000268379	989					RM17
P36542	ATPG	9606.ENSP00000349142	O96000	NDUBA	9606.ENSP00000268668	925					PK3CB
O75469	NR1I2	9606.ENSP00000336528	O75376	NCOR1	9606.ENSP00000268712	959					FCERG
Q92731	ESR2	9606.ENSP00000343925	O75376	NCOR1	9606.ENSP00000268712	980					ACTC
P60709	ACTB	9606.ENSP00000349960	Q9UNS2	CSN3	9606.ENSP00000268717	901					CTBP1
P07900	HS90A	9606.ENSP00000335153	Q8IWX7	UN45B	9606.ENSP00000268876	998					VA0D1
P68400	CSK21	9606.ENSP00000217244	P04637	P53	9606.ENSP00000269305	992					TFF1
P67870	CSK2B	9606.ENSP00000365042	P04637	P53	9606.ENSP00000269305	972					TM199
P03372	ESR1	9606.ENSP00000405330	P04637	P53	9606.ENSP00000269305	994					UB2Q1
P08183	MDR1	9606.ENSP00000478255	P04637	P53	9606.ENSP00000269305	960					ATPK
P03372	ESR1	9606.ENSP00000405330	P04626	ERBB2	9606.ENSP00000269571	941					STA5B
Q15393	SF3B3	9606.ENSP00000305790	P83876	TXN4A	9606.ENSP00000269601	993					IF4A1
O00303	EIF3F	9606.ENSP00000431800	P62280	RS11	9606.ENSP00000270625	985					NUP35
P17676	CEBPB	9606.ENSP00000305422	Q9HAZ2	PRD16	9606.ENSP00000270722	990					CXCR1
P08631	HCK	9606.ENSP00000444986	P12318	FCG2A	9606.ENSP00000271450	969					ALBU
P22314	UBA1	9606.ENSP00000338413	P62979	RS27A	9606.ENSP00000272317	997					TDGF1
O00303	EIF3F	9606.ENSP00000431800	P62979	RS27A	9606.ENSP00000272317	970					SNIP1
Q6NVY1	HIBCH	9606.ENSP00000352706	P82675	RT05	9606.ENSP00000272418	952					H2AZ
P07900	HS90A	9606.ENSP00000335153	Q9Y6G9	DC1L1	9606.ENSP00000273130	910					ANXA5
P06576	ATPB	9606.ENSP00000262030	P38606	VATA	9606.ENSP00000273398	955					ABCE1
P36542	ATPG	9606.ENSP00000349142	P38606	VATA	9606.ENSP00000273398	942					RS23
P08631	HCK	9606.ENSP00000444986	P20936	RASA1	9606.ENSP00000274376	931					NDUS4
Q9Y230	RUVB2	9606.ENSP00000473172	Q9NX24	NHP2	9606.ENSP00000274606	987					TCRG1
Q15393	SF3B3	9606.ENSP00000305790	Q96NC0	ZMAT2	9606.ENSP00000274712	995					MAP1B
P03372	ESR1	9606.ENSP00000405330	P00533	EGFR	9606.ENSP00000275493	996					H2A1A
P08631	HCK	9606.ENSP00000444986	P00533	EGFR	9606.ENSP00000275493	985					GRP75
P08631	HCK	9606.ENSP00000444986	P21709	EPHA1	9606.ENSP00000275815	906					NOS3
P36542	ATPG	9606.ENSP00000349142	Q9Y6M9	NDUB9	9606.ENSP00000276689	981					NOL6
P17676	CEBPB	9606.ENSP00000305422	P42772	CDN2B	9606.ENSP00000276925	928					COF2
Q16678	CP1B1	9606.ENSP00000478561	Q53GQ0	DHB12	9606.ENSP00000278353	906					SHIP2
P68400	CSK21	9606.ENSP00000217244	Q08945	SSRP1	9606.ENSP00000278412	978					PRDX3
P67870	CSK2B	9606.ENSP00000365042	Q08945	SSRP1	9606.ENSP00000278412	996					PIWL4
P07900	HS90A	9606.ENSP00000335153	P23396	RS3	9606.ENSP00000278572	953					CSN2
O00303	EIF3F	9606.ENSP00000431800	P23396	RS3	9606.ENSP00000278572	990					TCPB
P07900	HS90A	9606.ENSP00000335153	Q13315	ATM	9606.ENSP00000278616	947					IDH3A
P60709	ACTB	9606.ENSP00000349960	P48643	TCPE	9606.ENSP00000280326	936					DCTN5
Q9Y230	RUVB2	9606.ENSP00000473172	Q8WWB5	PIHD2	9606.ENSP00000280350	949					PLK1
P16152	CBR1	9606.ENSP00000290349	Q03393	PTPS	9606.ENSP00000280362	903					RM16
P48736	PK3CG	9606.ENSP00000352121	Q12929	EPS8	9606.ENSP00000281172	907					SMD1
P03372	ESR1	9606.ENSP00000405330	Q12837	PO4F2	9606.ENSP00000281321	986					MED1
P06576	ATPB	9606.ENSP00000262030	P12235	ADT1	9606.ENSP00000281456	987					ATP5L
P25705	ATPA	9606.ENSP00000381736	P12235	ADT1	9606.ENSP00000281456	983					KMT2D
P60709	ACTB	9606.ENSP00000349960	Q07157	ZO1	9606.ENSP00000281537	960					TBA1A
P08631	HCK	9606.ENSP00000444986	P54764	EPHA4	9606.ENSP00000281821	904					TBA1C
P07900	HS90A	9606.ENSP00000335153	Q9UJY1	HSPB8	9606.ENSP00000281938	958					CP2A6
P48736	PK3CG	9606.ENSP00000352121	Q13370	PDE3B	9606.ENSP00000282096	998					PELP1
P60709	ACTB	9606.ENSP00000349960	P17302	CXA1	9606.ENSP00000282561	963					H3BLT4
P54652	HSP72	9606.ENSP00000378199	P49792	RBP2	9606.ENSP00000283195	927					SRRM2
P60709	ACTB	9606.ENSP00000349960	P29083	T2EA	9606.ENSP00000283875	902					DDB1
P03372	ESR1	9606.ENSP00000405330	P29083	T2EA	9606.ENSP00000283875	913					LSM3
Q9Y230	RUVB2	9606.ENSP00000473172	Q9UEE9	CFDP1	9606.ENSP00000283882	918					CCL11
P17676	CEBPB	9606.ENSP00000305422	P53567	CEBPG	9606.ENSP00000284000	912					EMB
P06576	ATPB	9606.ENSP00000262030	O94826	TOM70	9606.ENSP00000284320	946					HSPB2
P07900	HS90A	9606.ENSP00000335153	O94826	TOM70	9606.ENSP00000284320	997					MP2K1
P25705	ATPA	9606.ENSP00000381736	O94826	TOM70	9606.ENSP00000284320	933					CXXC5
P07900	HS90A	9606.ENSP00000335153	Q8WWH4	ASZ1	9606.ENSP00000284629	908					IGF1
P06576	ATPB	9606.ENSP00000262030	P48201	AT5G3	9606.ENSP00000284727	995					RS9
P36542	ATPG	9606.ENSP00000349142	P48201	AT5G3	9606.ENSP00000284727	996					HSP74
P25705	ATPA	9606.ENSP00000381736	P48201	AT5G3	9606.ENSP00000284727	995					U2AFM
P60709	ACTB	9606.ENSP00000349960	Q01831	XPC	9606.ENSP00000285021	900					JUNB
P07900	HS90A	9606.ENSP00000335153	Q8NFG4	FLCN	9606.ENSP00000285071	947					HSPB3
P06576	ATPB	9606.ENSP00000262030	Q8N8Y2	VA0D2	9606.ENSP00000285393	907					UB2E1
P36542	ATPG	9606.ENSP00000349142	Q8N8Y2	VA0D2	9606.ENSP00000285393	904					PPID
P25705	ATPA	9606.ENSP00000381736	Q8N8Y2	VA0D2	9606.ENSP00000285393	924					CSN6
P16152	CBR1	9606.ENSP00000290349	P15121	ALDR	9606.ENSP00000285930	957					ZNHI1
P54652	HSP72	9606.ENSP00000378199	Q92621	NU205	9606.ENSP00000285968	903					UBB
P68400	CSK21	9606.ENSP00000217244	O95347	SMC2	9606.ENSP00000286398	908					IRS1
P67870	CSK2B	9606.ENSP00000365042	O95347	SMC2	9606.ENSP00000286398	905					S1PR1
Q92731	ESR2	9606.ENSP00000343925	P50148	GNAQ	9606.ENSP00000286548	933					TOMT
P03372	ESR1	9606.ENSP00000405330	P50148	GNAQ	9606.ENSP00000286548	936					ATP5I
P11309	PIM1	9606.ENSP00000362608	Q16520	BATF	9606.ENSP00000286639	906					GRM5
P22314	UBA1	9606.ENSP00000338413	O14933	UB2L6	9606.ENSP00000287156	976					FOS
P54652	HSP72	9606.ENSP00000378199	O95429	BAG4	9606.ENSP00000287322	949					UCRI
P03372	ESR1	9606.ENSP00000405330	Q6PL18	ATAD2	9606.ENSP00000287394	973					IL8
P36542	ATPG	9606.ENSP00000349142	Q02221	CX6A2	9606.ENSP00000287490	910					RM13
P17676	CEBPB	9606.ENSP00000305422	P37231	PPARG	9606.ENSP00000287820	997					ODPB
Q6NVY1	HIBCH	9606.ENSP00000352706	Q9NRX2	RM17	9606.ENSP00000288937	938					ARNT2
P48736	PK3CG	9606.ENSP00000352121	P42338	PK3CB	9606.ENSP00000289153	921					U2AF2
P08631	HCK	9606.ENSP00000444986	P42338	PK3CB	9606.ENSP00000289153	956					EF2
P48736	PK3CG	9606.ENSP00000352121	P30273	FCERG	9606.ENSP00000289902	923					MLKL
P60709	ACTB	9606.ENSP00000349960	P68032	ACTC	9606.ENSP00000290378	958					THRB
P22314	UBA1	9606.ENSP00000338413	Q13363	CTBP1	9606.ENSP00000290921	906					GPVI
P06576	ATPB	9606.ENSP00000262030	P61421	VA0D1	9606.ENSP00000290949	932					RM11
P36542	ATPG	9606.ENSP00000349142	P61421	VA0D1	9606.ENSP00000290949	961					PLMN
P25705	ATPA	9606.ENSP00000381736	P61421	VA0D1	9606.ENSP00000290949	961					CTSR1
P03372	ESR1	9606.ENSP00000405330			9606.ENSP00000291295	913					RL15
P03372	ESR1	9606.ENSP00000405330	P04155	TFF1	9606.ENSP00000291527	992					HCFC1
P06576	ATPB	9606.ENSP00000262030	Q8N511	TM199	9606.ENSP00000292114	901					QCR6
P36542	ATPG	9606.ENSP00000349142	Q8N511	TM199	9606.ENSP00000292114	901					TERT
P25705	ATPA	9606.ENSP00000381736	Q8N511	TM199	9606.ENSP00000292114	900					KAPCA
P22314	UBA1	9606.ENSP00000338413	Q7Z7E8	UB2Q1	9606.ENSP00000292211	926					M3K11
P36542	ATPG	9606.ENSP00000349142	P56134	ATPK	9606.ENSP00000292475	998					NUP93
P11309	PIM1	9606.ENSP00000362608	P51692	STA5B	9606.ENSP00000293328	931					CCAR2
O00303	EIF3F	9606.ENSP00000431800	P60842	IF4A1	9606.ENSP00000293831	962					DDX23
P54652	HSP72	9606.ENSP00000378199	Q8NFH5	NUP35	9606.ENSP00000295119	900					CASP3
P08631	HCK	9606.ENSP00000444986	P25024	CXCR1	9606.ENSP00000295683	944					CP4AB
Q9Y6L6	SO1B1	9606.ENSP00000256958	P02768	ALBU	9606.ENSP00000295897	970					TRI59
P60709	ACTB	9606.ENSP00000349960	P02768	ALBU	9606.ENSP00000295897	919					RAD9A
P04278	SHBG	9606.ENSP00000369816	P02768	ALBU	9606.ENSP00000295897	989					RL4
P08631	HCK	9606.ENSP00000444986	P13385	TDGF1	9606.ENSP00000296145	904					RSF1
Q15393	SF3B3	9606.ENSP00000305790	Q8TAD8	SNIP1	9606.ENSP00000296215	996					PP1R8
Q9Y230	RUVB2	9606.ENSP00000473172	P0C0S5	H2AZ	9606.ENSP00000296417	964					MSL2
P60709	ACTB	9606.ENSP00000349960	P08758	ANXA5	9606.ENSP00000296511	906					ELMO1
O00303	EIF3F	9606.ENSP00000431800	P61221	ABCE1	9606.ENSP00000296577	931					MS3L1
O00303	EIF3F	9606.ENSP00000431800	P62266	RS23	9606.ENSP00000296674	993					ARBK1
P36542	ATPG	9606.ENSP00000349142	O43181	NDUS4	9606.ENSP00000296684	963					RM46
Q15393	SF3B3	9606.ENSP00000305790	O14776	TCRG1	9606.ENSP00000296702	967					CFLAR
P68400	CSK21	9606.ENSP00000217244	P46821	MAP1B	9606.ENSP00000296755	914					PRGC2
P60709	ACTB	9606.ENSP00000349960	Q96QV6	H2A1A	9606.ENSP00000297012	920					TAF7
Q9Y230	RUVB2	9606.ENSP00000473172	Q96QV6	H2A1A	9606.ENSP00000297012	929					GNAI2
P06576	ATPB	9606.ENSP00000262030	P38646	GRP75	9606.ENSP00000297185	902					UBA6
P07900	HS90A	9606.ENSP00000335153	P38646	GRP75	9606.ENSP00000297185	976					AURKB
P25705	ATPA	9606.ENSP00000381736	P38646	GRP75	9606.ENSP00000297185	978					SENP3
Q92731	ESR2	9606.ENSP00000343925	P29474	NOS3	9606.ENSP00000297494	984					DNJA2
P60709	ACTB	9606.ENSP00000349960	P29474	NOS3	9606.ENSP00000297494	974					LX12B
P03372	ESR1	9606.ENSP00000405330	P29474	NOS3	9606.ENSP00000297494	998					SHQ1
P67870	CSK2B	9606.ENSP00000365042	Q9H6R4	NOL6	9606.ENSP00000297990	902					PRPF3
P60709	ACTB	9606.ENSP00000349960	Q9Y281	COF2	9606.ENSP00000298159	986					NDUS8
P48736	PK3CG	9606.ENSP00000352121	O15357	SHIP2	9606.ENSP00000298229	933					NUP98
P36542	ATPG	9606.ENSP00000349142	P30048	PRDX3	9606.ENSP00000298510	907					DVL3
P07900	HS90A	9606.ENSP00000335153	Q7Z3Z4	PIWL4	9606.ENSP00000299001	969					CY1
P60709	ACTB	9606.ENSP00000349960	P61201	CSN2	9606.ENSP00000299259	907					TCPA
P07900	HS90A	9606.ENSP00000335153	P78371	TCPB	9606.ENSP00000299300	923					COX5A
P60709	ACTB	9606.ENSP00000349960	P78371	TCPB	9606.ENSP00000299300	921					ROCK2
P25705	ATPA	9606.ENSP00000381736	P50213	IDH3A	9606.ENSP00000299518	914					NUCL
P07900	HS90A	9606.ENSP00000335153	Q9BTE1	DCTN5	9606.ENSP00000300087	902					RUVB1
P07900	HS90A	9606.ENSP00000335153	P53350	PLK1	9606.ENSP00000300093	922					YMEL1
Q6NVY1	HIBCH	9606.ENSP00000352706	Q9NX20	RM16	9606.ENSP00000300151	927					RS15A
Q15393	SF3B3	9606.ENSP00000305790	P62314	SMD1	9606.ENSP00000300413	998					HS105
Q92731	ESR2	9606.ENSP00000343925	Q15648	MED1	9606.ENSP00000300651	980					PINX1
P06576	ATPB	9606.ENSP00000262030	O75964	ATP5L	9606.ENSP00000300688	998					MGN2
P36542	ATPG	9606.ENSP00000349142	O75964	ATP5L	9606.ENSP00000300688	998					CHRD1
P25705	ATPA	9606.ENSP00000381736	O75964	ATP5L	9606.ENSP00000300688	998					DC1I1
P03372	ESR1	9606.ENSP00000405330	O14686	KMT2D	9606.ENSP00000301067	989					EZH2
P03372	ESR1	9606.ENSP00000405330	Q71U36	TBA1A	9606.ENSP00000301071	928					TIM22
P03372	ESR1	9606.ENSP00000405330	Q9BQE3	TBA1C	9606.ENSP00000301072	912					ARI1A
P16152	CBR1	9606.ENSP00000290349	P11509	CP2A6	9606.ENSP00000301141	910					ING3
Q9Y230	RUVB2	9606.ENSP00000473172	Q8IZL8	PELP1	9606.ENSP00000301396	908					CALR
P11309	PIM1	9606.ENSP00000362608	H3BLT4	H3BLT4	9606.ENSP00000301633	914					EFTU
Q15393	SF3B3	9606.ENSP00000305790	Q9UQ35	SRRM2	9606.ENSP00000301740	996					NDUV1
P60709	ACTB	9606.ENSP00000349960	Q16531	DDB1	9606.ENSP00000301764	930					COE1
Q15393	SF3B3	9606.ENSP00000305790	P62310	LSM3	9606.ENSP00000302160	995					MTG1
P08631	HCK	9606.ENSP00000444986	P51671	CCL11	9606.ENSP00000302234	906					SOX2
O60669	MOT2	9606.ENSP00000261187	Q6PCB8	EMB	9606.ENSP00000302289	993					UBE2O
P07900	HS90A	9606.ENSP00000335153	Q16082	HSPB2	9606.ENSP00000302476	902					DDX54
P48736	PK3CG	9606.ENSP00000352121	Q02750	MP2K1	9606.ENSP00000302486	947					TRI25
P03372	ESR1	9606.ENSP00000405330	Q7LFL8	CXXC5	9606.ENSP00000302543	915					SMCE1
P03372	ESR1	9606.ENSP00000405330	P05019	IGF1	9606.ENSP00000302665	998					PRP31
O00303	EIF3F	9606.ENSP00000431800	P46781	RS9	9606.ENSP00000302896	990					BIP
P03372	ESR1	9606.ENSP00000405330	P34932	HSP74	9606.ENSP00000302961	953					TCAB1
Q15393	SF3B3	9606.ENSP00000305790	Q15696	U2AFM	9606.ENSP00000303015	967					TCHP
P11309	PIM1	9606.ENSP00000362608	P17275	JUNB	9606.ENSP00000303315	916					CP2B6
P07900	HS90A	9606.ENSP00000335153	Q12988	HSPB3	9606.ENSP00000303394	921					GSK3B
Q92731	ESR2	9606.ENSP00000343925	Q12988	HSPB3	9606.ENSP00000303394	921					STK11
P22314	UBA1	9606.ENSP00000338413	P51965	UB2E1	9606.ENSP00000303709	995					CND1
P03372	ESR1	9606.ENSP00000405330	Q08752	PPID	9606.ENSP00000303754	943					PRGR
P60709	ACTB	9606.ENSP00000349960	Q7L5N1	CSN6	9606.ENSP00000304102	916					CARM1
Q9Y230	RUVB2	9606.ENSP00000473172	O43257	ZNHI1	9606.ENSP00000304593	990					COT1
P22314	UBA1	9606.ENSP00000338413	P0CG47	UBB	9606.ENSP00000304697	992					CAZA3
P48736	PK3CG	9606.ENSP00000352121	P35568	IRS1	9606.ENSP00000304895	949					NCBP2
P03372	ESR1	9606.ENSP00000405330	P35568	IRS1	9606.ENSP00000304895	971					RORG
P08631	HCK	9606.ENSP00000444986	P21453	S1PR1	9606.ENSP00000305416	906					MAF
P03372	ESR1	9606.ENSP00000405330	P17676	CEBPB	9606.ENSP00000305422	998					MDHM
Q16678	CP1B1	9606.ENSP00000478561	Q8WZ04	TOMT	9606.ENSP00000305742	902					NOS2
P06576	ATPB	9606.ENSP00000262030	P56385	ATP5I	9606.ENSP00000306003	998					NDUV2
P36542	ATPG	9606.ENSP00000349142	P56385	ATP5I	9606.ENSP00000306003	998					PDIA1
P03372	ESR1	9606.ENSP00000405330	P41594	GRM5	9606.ENSP00000306138	952					PIF1
Q92731	ESR2	9606.ENSP00000343925	P01100	FOS	9606.ENSP00000306245	970					H2A1J
P11309	PIM1	9606.ENSP00000362608	P01100	FOS	9606.ENSP00000306245	912					EFNA5
P03372	ESR1	9606.ENSP00000405330	P01100	FOS	9606.ENSP00000306245	998					HAX1
P06576	ATPB	9606.ENSP00000262030	P47985	UCRI	9606.ENSP00000306397	977					SP1
P36542	ATPG	9606.ENSP00000349142	P47985	UCRI	9606.ENSP00000306397	978					VATL
P25705	ATPA	9606.ENSP00000381736	P47985	UCRI	9606.ENSP00000306397	975					SOCS3
P17676	CEBPB	9606.ENSP00000305422	P10145	IL8	9606.ENSP00000306512	971					PDGFB
P08631	HCK	9606.ENSP00000444986	P10145	IL8	9606.ENSP00000306512	933					NDUAC
Q6NVY1	HIBCH	9606.ENSP00000352706	Q9BYD1	RM13	9606.ENSP00000306548	936					IP6K2
P36542	ATPG	9606.ENSP00000349142	P11177	ODPB	9606.ENSP00000307241	943					MO4L1
P35869	AHR	9606.ENSP00000242057	Q9HBZ2	ARNT2	9606.ENSP00000307479	959					EF1G
Q15393	SF3B3	9606.ENSP00000305790	P26368	U2AF2	9606.ENSP00000307863	913					H2A2C
P06576	ATPB	9606.ENSP00000262030	P13639	EF2	9606.ENSP00000307940	934					NOP10
P07900	HS90A	9606.ENSP00000335153	Q8NB16	MLKL	9606.ENSP00000308351	914					CP2AD
P08631	HCK	9606.ENSP00000444986	P00734	THRB	9606.ENSP00000308541	901					H2A2B
P48736	PK3CG	9606.ENSP00000352121	Q9HCN6	GPVI	9606.ENSP00000308782	925					SMAD3
P07900	HS90A	9606.ENSP00000335153	Q9Y3B7	RM11	9606.ENSP00000308897	919					CP2U1
P22314	UBA1	9606.ENSP00000338413	P00747	PLMN	9606.ENSP00000308938	900					UBA7
P54652	HSP72	9606.ENSP00000378199	Q8NEC5	CTSR1	9606.ENSP00000309052	934					TBA8
O00303	EIF3F	9606.ENSP00000431800	P61313	RL15	9606.ENSP00000309334	941					MTA1
Q9Y230	RUVB2	9606.ENSP00000473172	P51610	HCFC1	9606.ENSP00000309555	912					MK11
P36542	ATPG	9606.ENSP00000349142	P07919	QCR6	9606.ENSP00000309565	901					BASI
P03372	ESR1	9606.ENSP00000405330	O14746	TERT	9606.ENSP00000309572	949					AROS
Q9Y230	RUVB2	9606.ENSP00000473172	O14746	TERT	9606.ENSP00000309572	980					PARVA
P07900	HS90A	9606.ENSP00000335153	P17612	KAPCA	9606.ENSP00000309591	969					GNAL
P17676	CEBPB	9606.ENSP00000305422	Q16584	M3K11	9606.ENSP00000309597	909					GBG2
P07900	HS90A	9606.ENSP00000335153	Q16584	M3K11	9606.ENSP00000309597	980					STA10
P54652	HSP72	9606.ENSP00000378199	Q8N1F7	NUP93	9606.ENSP00000310668	911					DHX15
P54652	HSP72	9606.ENSP00000378199	Q8N163	CCAR2	9606.ENSP00000310670	901					ATF4
Q15393	SF3B3	9606.ENSP00000305790	Q9BUQ8	DDX23	9606.ENSP00000310723	921					ARP8
P60709	ACTB	9606.ENSP00000349960	P42574	CASP3	9606.ENSP00000311032	983					MEN1
P10632	CP2C8	9606.ENSP00000360317	Q02928	CP4AB	9606.ENSP00000311095	952					NLRP3
P03372	ESR1	9606.ENSP00000405330	Q8IWR1	TRI59	9606.ENSP00000311219	921					EPHA3
P07900	HS90A	9606.ENSP00000335153	Q99638	RAD9A	9606.ENSP00000311360	928					SRA1
O00303	EIF3F	9606.ENSP00000431800	P36578	RL4	9606.ENSP00000311430	925					RCAS1
P35869	AHR	9606.ENSP00000242057	Q96T23	RSF1	9606.ENSP00000311513	904					LCK
P07900	HS90A	9606.ENSP00000335153	Q96T23	RSF1	9606.ENSP00000311513	963					CP3A4
P68400	CSK21	9606.ENSP00000217244	Q12972	PP1R8	9606.ENSP00000311677	957					SYUA
P67870	CSK2B	9606.ENSP00000365042	Q12972	PP1R8	9606.ENSP00000311677	944					UB2G2
P60709	ACTB	9606.ENSP00000349960	Q9HCI7	MSL2	9606.ENSP00000311827	902					BAG5
Q9Y230	RUVB2	9606.ENSP00000473172	Q9HCI7	MSL2	9606.ENSP00000311827	900					EF1A1
P08631	HCK	9606.ENSP00000444986	Q92556	ELMO1	9606.ENSP00000312185	966					RBMX2
P60709	ACTB	9606.ENSP00000349960	Q8N5Y2	MS3L1	9606.ENSP00000312244	914					RS7
Q9Y230	RUVB2	9606.ENSP00000473172	Q8N5Y2	MS3L1	9606.ENSP00000312244	931					CAV1
P07900	HS90A	9606.ENSP00000335153	P25098	ARBK1	9606.ENSP00000312262	922					NELFB
Q6NVY1	HIBCH	9606.ENSP00000352706	Q9H2W6	RM46	9606.ENSP00000312311	966					NDUA4
P07900	HS90A	9606.ENSP00000335153	O15519	CFLAR	9606.ENSP00000312455	909					FGFR3
P06576	ATPB	9606.ENSP00000262030	Q86YN6	PRGC2	9606.ENSP00000312649	911					RM43
Q9Y230	RUVB2	9606.ENSP00000473172	Q15545	TAF7	9606.ENSP00000312709	916					MYB
P03372	ESR1	9606.ENSP00000405330	P04899	GNAI2	9606.ENSP00000312999	936					UB2V1
P08631	HCK	9606.ENSP00000444986	P04899	GNAI2	9606.ENSP00000312999	921					KAT5
P22314	UBA1	9606.ENSP00000338413	A0AVT1	UBA6	9606.ENSP00000313454	919					TIF1A
P07900	HS90A	9606.ENSP00000335153	Q96GD4	AURKB	9606.ENSP00000313950	930					ZNF14
Q9Y230	RUVB2	9606.ENSP00000473172	Q9H4L4	SENP3	9606.ENSP00000314029	906					TAU
P07900	HS90A	9606.ENSP00000335153	O60884	DNJA2	9606.ENSP00000314030	977					PTN11
P54652	HSP72	9606.ENSP00000378199	O60884	DNJA2	9606.ENSP00000314030	936					1433S
P10632	CP2C8	9606.ENSP00000360317	O75342	LX12B	9606.ENSP00000315167	906					H2A1D
Q9Y230	RUVB2	9606.ENSP00000473172	Q6PI26	SHQ1	9606.ENSP00000315182	908					FAK1
Q15393	SF3B3	9606.ENSP00000305790	O43395	PRPF3	9606.ENSP00000315379	996					STA5A
P36542	ATPG	9606.ENSP00000349142	O00217	NDUS8	9606.ENSP00000315774	915					SMAD4
P54652	HSP72	9606.ENSP00000378199	P52948	NUP98	9606.ENSP00000316032	921					RS2
P68400	CSK21	9606.ENSP00000217244	Q92997	DVL3	9606.ENSP00000316054	955					CP1A2
P67870	CSK2B	9606.ENSP00000365042	Q92997	DVL3	9606.ENSP00000316054	914					CISY
P06576	ATPB	9606.ENSP00000262030	P08574	CY1	9606.ENSP00000317159	998					ERBB4
P36542	ATPG	9606.ENSP00000349142	P08574	CY1	9606.ENSP00000317159	943					NUP43
P25705	ATPA	9606.ENSP00000381736	P08574	CY1	9606.ENSP00000317159	994					PTGES
P60709	ACTB	9606.ENSP00000349960	P17987	TCPA	9606.ENSP00000317334	936					CBG
P06576	ATPB	9606.ENSP00000262030	P20674	COX5A	9606.ENSP00000317780	973					GNAI1
P36542	ATPG	9606.ENSP00000349142	P20674	COX5A	9606.ENSP00000317780	971					JAK1
P25705	ATPA	9606.ENSP00000381736	P20674	COX5A	9606.ENSP00000317780	944					PDPK1
P07900	HS90A	9606.ENSP00000335153	O75116	ROCK2	9606.ENSP00000317985	924					ATF3
P07900	HS90A	9606.ENSP00000335153	P19338	NUCL	9606.ENSP00000318195	956					CTNB1
P07900	HS90A	9606.ENSP00000335153	Q9Y265	RUVB1	9606.ENSP00000318297	992					PGES2
P60709	ACTB	9606.ENSP00000349960	Q9Y265	RUVB1	9606.ENSP00000318297	995					HMGB1
P25705	ATPA	9606.ENSP00000381736	Q96TA2	YMEL1	9606.ENSP00000318480	906					NUP50
O00303	EIF3F	9606.ENSP00000431800	P62244	RS15A	9606.ENSP00000318646	982					RS21
P07900	HS90A	9606.ENSP00000335153	Q92598	HS105	9606.ENSP00000318687	950					RS17
P54652	HSP72	9606.ENSP00000378199	Q92598	HS105	9606.ENSP00000318687	984					RS3A
P07900	HS90A	9606.ENSP00000335153	Q96BK5	PINX1	9606.ENSP00000318966	940					RSSA
Q15393	SF3B3	9606.ENSP00000305790	Q96A72	MGN2	9606.ENSP00000319240	941					CSN8
P07900	HS90A	9606.ENSP00000335153	Q9UHD1	CHRD1	9606.ENSP00000319255	992					ATG7
P07900	HS90A	9606.ENSP00000335153	O14576	DC1I1	9606.ENSP00000320130	910					VPS72
P03372	ESR1	9606.ENSP00000405330	Q15910	EZH2	9606.ENSP00000320147	989					FYN
P06576	ATPB	9606.ENSP00000262030	Q9Y584	TIM22	9606.ENSP00000320236	924					SND1
P25705	ATPA	9606.ENSP00000381736	Q9Y584	TIM22	9606.ENSP00000320236	906					HD
P60709	ACTB	9606.ENSP00000349960	O14497	ARI1A	9606.ENSP00000320485	986					KCTD6
P60709	ACTB	9606.ENSP00000349960	Q9NXR8	ING3	9606.ENSP00000320566	920					UBE2H
Q9Y230	RUVB2	9606.ENSP00000473172	Q9NXR8	ING3	9606.ENSP00000320566	985					MRTFA
P07900	HS90A	9606.ENSP00000335153	P27797	CALR	9606.ENSP00000320866	900					UBC9
P06576	ATPB	9606.ENSP00000262030	P49411	EFTU	9606.ENSP00000322439	913					SVIL
P25705	ATPA	9606.ENSP00000381736	P49411	EFTU	9606.ENSP00000322439	928					RAC1
P06576	ATPB	9606.ENSP00000262030	P49821	NDUV1	9606.ENSP00000322450	957					UBA5
P36542	ATPG	9606.ENSP00000349142	P49821	NDUV1	9606.ENSP00000322450	922					UBE2C
P25705	ATPA	9606.ENSP00000381736	P49821	NDUV1	9606.ENSP00000322450	905					RS26
P17676	CEBPB	9606.ENSP00000305422	Q9UH73	COE1	9606.ENSP00000322898	943					PI3R4
P08631	HCK	9606.ENSP00000444986	Q9BT17	MTG1	9606.ENSP00000323047	900					PIWL2
P11309	PIM1	9606.ENSP00000362608	P48431	SOX2	9606.ENSP00000323588	906					CALM1
P22314	UBA1	9606.ENSP00000338413	Q9C0C9	UBE2O	9606.ENSP00000323687	943					MCRS1
Q92731	ESR2	9606.ENSP00000343925	Q8TDD1	DDX54	9606.ENSP00000323858	964					H9KV45
P03372	ESR1	9606.ENSP00000405330	Q8TDD1	DDX54	9606.ENSP00000323858	951					IRF5
P03372	ESR1	9606.ENSP00000405330	Q14258	TRI25	9606.ENSP00000323889	948					SMC4
Q92731	ESR2	9606.ENSP00000343925	Q969G3	SMCE1	9606.ENSP00000323967	927					CSN5
P60709	ACTB	9606.ENSP00000349960	Q969G3	SMCE1	9606.ENSP00000323967	992					RD23B
Q15393	SF3B3	9606.ENSP00000305790	Q8WWY3	PRP31	9606.ENSP00000324122	998					MCR
Q9Y230	RUVB2	9606.ENSP00000473172	Q8WWY3	PRP31	9606.ENSP00000324122	968					NF1
P07900	HS90A	9606.ENSP00000335153	P11021	BIP	9606.ENSP00000324173	978					SYF1
Q9Y230	RUVB2	9606.ENSP00000473172	Q9BUR4	TCAB1	9606.ENSP00000324203	969					EPHA2
P07900	HS90A	9606.ENSP00000335153	Q9BT92	TCHP	9606.ENSP00000324404	920					TOM7
P10632	CP2C8	9606.ENSP00000360317	P20813	CP2B6	9606.ENSP00000324648	908					ARNT
Q16678	CP1B1	9606.ENSP00000478561	P20813	CP2B6	9606.ENSP00000324648	921					WDR5
P60709	ACTB	9606.ENSP00000349960	P49841	GSK3B	9606.ENSP00000324806	964					MAX
P03372	ESR1	9606.ENSP00000405330	Q15831	STK11	9606.ENSP00000324856	976					STIP1
P68400	CSK21	9606.ENSP00000217244	Q15021	CND1	9606.ENSP00000325017	912					TERA
P67870	CSK2B	9606.ENSP00000365042	Q15021	CND1	9606.ENSP00000325017	908					TGFR2
P07900	HS90A	9606.ENSP00000335153	P06401	PRGR	9606.ENSP00000325120	996					TRPV6
P03372	ESR1	9606.ENSP00000405330	P06401	PRGR	9606.ENSP00000325120	952					NU214
P03372	ESR1	9606.ENSP00000405330	Q86X55	CARM1	9606.ENSP00000325690	994					DNMT1
P03372	ESR1	9606.ENSP00000405330	P10589	COT1	9606.ENSP00000325819	969					VATH
P07900	HS90A	9606.ENSP00000335153	Q96KX2	CAZA3	9606.ENSP00000326238	902					AK1BA
Q15393	SF3B3	9606.ENSP00000305790	P52298	NCBP2	9606.ENSP00000326806	944					MYO1C
P11309	PIM1	9606.ENSP00000362608	P51449	RORG	9606.ENSP00000327025	900					TRRAP
P35869	AHR	9606.ENSP00000242057	O75444	MAF	9606.ENSP00000327048	992					MOES
P06576	ATPB	9606.ENSP00000262030	P40926	MDHM	9606.ENSP00000327070	978					MYH10
P36542	ATPG	9606.ENSP00000349142	P40926	MDHM	9606.ENSP00000327070	963					CP2D6
P25705	ATPA	9606.ENSP00000381736	P40926	MDHM	9606.ENSP00000327070	964					UBE2Z
P07900	HS90A	9606.ENSP00000335153	P35228	NOS2	9606.ENSP00000327251	963					UBA3
P36542	ATPG	9606.ENSP00000349142	P19404	NDUV2	9606.ENSP00000327268	970					STAT1
P60709	ACTB	9606.ENSP00000349960	P07237	PDIA1	9606.ENSP00000327801	927					ZEB1
P07900	HS90A	9606.ENSP00000335153	Q9H611	PIF1	9606.ENSP00000328174	905					COMT
P60709	ACTB	9606.ENSP00000349960	Q99878	H2A1J	9606.ENSP00000328484	981					MTOR
Q9Y230	RUVB2	9606.ENSP00000473172	Q99878	H2A1J	9606.ENSP00000328484	922					PGH1
P48736	PK3CG	9606.ENSP00000352121	P52803	EFNA5	9606.ENSP00000328777	911					ATP6
P08631	HCK	9606.ENSP00000444986	P52803	EFNA5	9606.ENSP00000328777	913					CD3Z
P07900	HS90A	9606.ENSP00000335153	O00165	HAX1	9606.ENSP00000329002	945					GRM1
Q92731	ESR2	9606.ENSP00000343925	P08047	SP1	9606.ENSP00000329357	995					NRG2
P25705	ATPA	9606.ENSP00000381736	P27449	VATL	9606.ENSP00000329757	912					DMD
P07900	HS90A	9606.ENSP00000335153	O14543	SOCS3	9606.ENSP00000330341	937					CAZA2
P48736	PK3CG	9606.ENSP00000352121	P01127	PDGFB	9606.ENSP00000330382	929					GAB2
P08631	HCK	9606.ENSP00000444986	P01127	PDGFB	9606.ENSP00000330382	903					INO80
P36542	ATPG	9606.ENSP00000349142	Q9UI09	NDUAC	9606.ENSP00000330737	959					BECN1
P07900	HS90A	9606.ENSP00000335153	Q9UHH9	IP6K2	9606.ENSP00000331103	981					SMG5
P60709	ACTB	9606.ENSP00000349960	Q9UBU8	MO4L1	9606.ENSP00000331310	943					ATP8
Q9Y230	RUVB2	9606.ENSP00000473172	Q9UBU8	MO4L1	9606.ENSP00000331310	997					FUMH
P06576	ATPB	9606.ENSP00000262030	P26641	EF1G	9606.ENSP00000331901	903					TOM20
P60709	ACTB	9606.ENSP00000349960	Q16777	H2A2C	9606.ENSP00000332194	949					EGLN1
Q9Y230	RUVB2	9606.ENSP00000473172	Q16777	H2A2C	9606.ENSP00000332194	950					ANGT
Q9Y230	RUVB2	9606.ENSP00000473172	Q9NPE3	NOP10	9606.ENSP00000332198	972					RHOU
P16152	CBR1	9606.ENSP00000290349	Q16696	CP2AD	9606.ENSP00000332679	908					H2A3
P60709	ACTB	9606.ENSP00000349960	Q8IUE6	H2A2B	9606.ENSP00000332790	915					PARP1
Q9Y230	RUVB2	9606.ENSP00000473172	Q8IUE6	H2A2B	9606.ENSP00000332790	933					SMYD2
P17676	CEBPB	9606.ENSP00000305422	P84022	SMAD3	9606.ENSP00000332973	997					IRF6
P03372	ESR1	9606.ENSP00000405330	P84022	SMAD3	9606.ENSP00000332973	978					EZRI
P10632	CP2C8	9606.ENSP00000360317	Q7Z449	CP2U1	9606.ENSP00000333212	929					UBE2T
P22314	UBA1	9606.ENSP00000338413	P41226	UBA7	9606.ENSP00000333266	905					UCHL5
P03372	ESR1	9606.ENSP00000405330	Q9NY65	TBA8	9606.ENSP00000333326	901					TAB2
P03372	ESR1	9606.ENSP00000405330	Q13330	MTA1	9606.ENSP00000333633	996					PGH2
P17676	CEBPB	9606.ENSP00000305422	Q15759	MK11	9606.ENSP00000333685	940					TPR
Q92731	ESR2	9606.ENSP00000343925	Q15759	MK11	9606.ENSP00000333685	936					RING2
P03372	ESR1	9606.ENSP00000405330	Q15759	MK11	9606.ENSP00000333685	923					SGK1
P08631	HCK	9606.ENSP00000444986	Q15759	MK11	9606.ENSP00000333685	920					PO2F1
O60669	MOT2	9606.ENSP00000261187	P35613	BASI	9606.ENSP00000333769	944					MAEL
P53985	MOT1	9606.ENSP00000441065	P35613	BASI	9606.ENSP00000333769	998					FCG3A
P54652	HSP72	9606.ENSP00000378199	Q86WX3	AROS	9606.ENSP00000333948	900					C560
P60709	ACTB	9606.ENSP00000349960	Q9NVD7	PARVA	9606.ENSP00000334008	935					NDUS2
Q92731	ESR2	9606.ENSP00000343925	P38405	GNAL	9606.ENSP00000334051	904					USF1
P03372	ESR1	9606.ENSP00000405330	P38405	GNAL	9606.ENSP00000334051	904					RT29
Q92731	ESR2	9606.ENSP00000343925	P59768	GBG2	9606.ENSP00000334448	900					EFNA1
P48736	PK3CG	9606.ENSP00000352121	P59768	GBG2	9606.ENSP00000334448	951					HSF2
P03372	ESR1	9606.ENSP00000405330	P59768	GBG2	9606.ENSP00000334448	900					IL6RA
P68400	CSK21	9606.ENSP00000217244	P07900	HS90A	9606.ENSP00000335153	934					ECHM
Q92731	ESR2	9606.ENSP00000343925	P07900	HS90A	9606.ENSP00000335153	964					RS27
P60709	ACTB	9606.ENSP00000349960	P07900	HS90A	9606.ENSP00000335153	935					TDRKH
P54652	HSP72	9606.ENSP00000378199	P07900	HS90A	9606.ENSP00000335153	954					PI51A
Q9Y230	RUVB2	9606.ENSP00000473172	P07900	HS90A	9606.ENSP00000335153	959					PRP17
P68400	CSK21	9606.ENSP00000217244	Q9Y365	STA10	9606.ENSP00000335247	910					MCL1
P67870	CSK2B	9606.ENSP00000365042	Q9Y365	STA10	9606.ENSP00000335247	900					BAG3
Q15393	SF3B3	9606.ENSP00000305790	O43143	DHX15	9606.ENSP00000336741	981					FCGR1
P17676	CEBPB	9606.ENSP00000305422	P18848	ATF4	9606.ENSP00000336790	976					EPHA7
P60709	ACTB	9606.ENSP00000349960	Q9H981	ARP8	9606.ENSP00000336842	921					CASP7
Q9Y230	RUVB2	9606.ENSP00000473172	Q9H981	ARP8	9606.ENSP00000336842	997					TF7L2
P03372	ESR1	9606.ENSP00000405330	O00255	MEN1	9606.ENSP00000337088	979					RASN
P07900	HS90A	9606.ENSP00000335153	Q96P20	NLRP3	9606.ENSP00000337383	996					SPF27
P08631	HCK	9606.ENSP00000444986	P29320	EPHA3	9606.ENSP00000337451	906					DKC1
P03372	ESR1	9606.ENSP00000405330	Q9HD15	SRA1	9606.ENSP00000337513	965					ATPMK
P03372	ESR1	9606.ENSP00000405330	O00559	RCAS1	9606.ENSP00000337675	932					GNAI3
P07900	HS90A	9606.ENSP00000335153	P06239	LCK	9606.ENSP00000337825	914					DPCD
P08631	HCK	9606.ENSP00000444986	P06239	LCK	9606.ENSP00000337825	906					CETN2
P16152	CBR1	9606.ENSP00000290349	P08684	CP3A4	9606.ENSP00000337915	929					IKKA
O75469	NR1I2	9606.ENSP00000336528	P08684	CP3A4	9606.ENSP00000337915	906					MRGBP
P10632	CP2C8	9606.ENSP00000360317	P08684	CP3A4	9606.ENSP00000337915	954					TF2B
P08183	MDR1	9606.ENSP00000478255	P08684	CP3A4	9606.ENSP00000337915	964					LMO4
P68400	CSK21	9606.ENSP00000217244	P37840	SYUA	9606.ENSP00000338345	974					CD40L
P08631	HCK	9606.ENSP00000444986	P37840	SYUA	9606.ENSP00000338345	901					BAG2
P22314	UBA1	9606.ENSP00000338413	P60604	UB2G2	9606.ENSP00000338348	994					UBE2U
P54652	HSP72	9606.ENSP00000378199	Q9UL15	BAG5	9606.ENSP00000338814	957					LCOR
P07900	HS90A	9606.ENSP00000335153	P68104	EF1A1	9606.ENSP00000339063	923					GNAS1
P60709	ACTB	9606.ENSP00000349960	P68104	EF1A1	9606.ENSP00000339063	921					CP2J2
Q15393	SF3B3	9606.ENSP00000305790	Q9Y388	RBMX2	9606.ENSP00000339090	998					JUN
O00303	EIF3F	9606.ENSP00000431800	P62081	RS7	9606.ENSP00000339095	975					TTC4
P07900	HS90A	9606.ENSP00000335153	Q03135	CAV1	9606.ENSP00000339191	989					CP2CJ
Q92731	ESR2	9606.ENSP00000343925	Q03135	CAV1	9606.ENSP00000339191	995					NDC1
P03372	ESR1	9606.ENSP00000405330	Q03135	CAV1	9606.ENSP00000339191	998					RUNX2
P08183	MDR1	9606.ENSP00000478255	Q03135	CAV1	9606.ENSP00000339191	942					R113A
P03372	ESR1	9606.ENSP00000405330	Q8WX92	NELFB	9606.ENSP00000339495	922					RM41
P36542	ATPG	9606.ENSP00000349142	O00483	NDUA4	9606.ENSP00000339720	917					CDC5L
P07900	HS90A	9606.ENSP00000335153	P22607	FGFR3	9606.ENSP00000339824	933					HS90B
Q6NVY1	HIBCH	9606.ENSP00000352706	Q8N983	RM43	9606.ENSP00000339844	937					UBE2A
P17676	CEBPB	9606.ENSP00000305422	P10242	MYB	9606.ENSP00000339992	994					ADT2
P11309	PIM1	9606.ENSP00000362608	P10242	MYB	9606.ENSP00000339992	945					MPPA
P03372	ESR1	9606.ENSP00000405330	P10242	MYB	9606.ENSP00000339992	941					RT02
P22314	UBA1	9606.ENSP00000338413	Q13404	UB2V1	9606.ENSP00000340305	972					VAV2
P60709	ACTB	9606.ENSP00000349960	Q92993	KAT5	9606.ENSP00000340330	982					CP4AM
P03372	ESR1	9606.ENSP00000405330	Q92993	KAT5	9606.ENSP00000340330	947					PTEN
P03372	ESR1	9606.ENSP00000405330	O15164	TIF1A	9606.ENSP00000340507	982					NRG3
Q92731	ESR2	9606.ENSP00000343925	P17017	ZNF14	9606.ENSP00000340514	935					TNR5
P07900	HS90A	9606.ENSP00000335153	P10636	TAU	9606.ENSP00000340820	941					DMAP1
P60709	ACTB	9606.ENSP00000349960	P10636	TAU	9606.ENSP00000340820	938					ABL1
P03372	ESR1	9606.ENSP00000405330	Q06124	PTN11	9606.ENSP00000340944	900					YBOX1
P08631	HCK	9606.ENSP00000444986	Q06124	PTN11	9606.ENSP00000340944	946					NU188
P07900	HS90A	9606.ENSP00000335153	P31947	1433S	9606.ENSP00000340989	936					SET
P60709	ACTB	9606.ENSP00000349960	P20671	H2A1D	9606.ENSP00000341094	911					UROK
Q9Y230	RUVB2	9606.ENSP00000473172	P20671	H2A1D	9606.ENSP00000341094	922					TOM34
P07900	HS90A	9606.ENSP00000335153	Q05397	FAK1	9606.ENSP00000341189	961					DYN1
P08631	HCK	9606.ENSP00000444986	Q05397	FAK1	9606.ENSP00000341189	936					RT16
P11309	PIM1	9606.ENSP00000362608	P42229	STA5A	9606.ENSP00000341208	937					EAF6
P03372	ESR1	9606.ENSP00000405330	P42229	STA5A	9606.ENSP00000341208	976					RT15
P17676	CEBPB	9606.ENSP00000305422	Q13485	SMAD4	9606.ENSP00000341551	998					EGLN
P03372	ESR1	9606.ENSP00000405330	Q13485	SMAD4	9606.ENSP00000341551	996					AGO1
O00303	EIF3F	9606.ENSP00000431800	P15880	RS2	9606.ENSP00000341885	992					CDK9
P10632	CP2C8	9606.ENSP00000360317	P05177	CP1A2	9606.ENSP00000342007	928					TTI1
P06576	ATPB	9606.ENSP00000262030	O75390	CISY	9606.ENSP00000342056	992					HDAC1
P25705	ATPA	9606.ENSP00000381736	O75390	CISY	9606.ENSP00000342056	989					SRC
P07900	HS90A	9606.ENSP00000335153	Q15303	ERBB4	9606.ENSP00000342235	972					CSN7B
P03372	ESR1	9606.ENSP00000405330	Q15303	ERBB4	9606.ENSP00000342235	982					RS4X
P54652	HSP72	9606.ENSP00000378199	Q8NFH3	NUP43	9606.ENSP00000342262	901					PPIL1
P16152	CBR1	9606.ENSP00000290349	O14684	PTGES	9606.ENSP00000342385	943					OGT1
P04278	SHBG	9606.ENSP00000369816	P08185	CBG	9606.ENSP00000342850	909					NDUA8
P03372	ESR1	9606.ENSP00000405330	P63096	GNAI1	9606.ENSP00000343027	954					ITBP2
P08631	HCK	9606.ENSP00000444986	P23458	JAK1	9606.ENSP00000343204	909					RL10A
P07900	HS90A	9606.ENSP00000335153	Q92731	ESR2	9606.ENSP00000343925	964					TLR4
P03372	ESR1	9606.ENSP00000405330	Q92731	ESR2	9606.ENSP00000343925	987					FGR
P07900	HS90A	9606.ENSP00000335153	O15530	PDPK1	9606.ENSP00000344220	981					PHF20
P48736	PK3CG	9606.ENSP00000352121	O15530	PDPK1	9606.ENSP00000344220	939					PRP4
P17676	CEBPB	9606.ENSP00000305422	P18847	ATF3	9606.ENSP00000344352	982					FOXO4
P68400	CSK21	9606.ENSP00000217244	P35222	CTNB1	9606.ENSP00000344456	903					LOX5
P03372	ESR1	9606.ENSP00000405330	P35222	CTNB1	9606.ENSP00000344456	992					RL11
P16152	CBR1	9606.ENSP00000290349	Q9H7Z7	PGES2	9606.ENSP00000345341	937					BMPR2
P17676	CEBPB	9606.ENSP00000305422	Q9H7Z7	PGES2	9606.ENSP00000345341	942					EPHB2
P60709	ACTB	9606.ENSP00000349960	P09429	HMGB1	9606.ENSP00000345347	961					DHB8
P54652	HSP72	9606.ENSP00000378199	Q9UKX7	NUP50	9606.ENSP00000345895	900					KLF4
O00303	EIF3F	9606.ENSP00000431800	P63220	RS21	9606.ENSP00000345957	957					ANDR
O00303	EIF3F	9606.ENSP00000431800	P08708	RS17	9606.ENSP00000346046	977					AOXA
O00303	EIF3F	9606.ENSP00000431800	P61247	RS3A	9606.ENSP00000346050	996					NCOA6
P06576	ATPB	9606.ENSP00000262030	P08865	RSSA	9606.ENSP00000346067	912					LAS1L
O00303	EIF3F	9606.ENSP00000431800	P08865	RSSA	9606.ENSP00000346067	991					TEX10
P60709	ACTB	9606.ENSP00000349960	Q99627	CSN8	9606.ENSP00000346340	907					IF2B
P22314	UBA1	9606.ENSP00000338413	O95352	ATG7	9606.ENSP00000346437	956					TGFR1
Q9Y230	RUVB2	9606.ENSP00000473172	Q15906	VPS72	9606.ENSP00000346464	996					PINK1
P07900	HS90A	9606.ENSP00000335153	P06241	FYN	9606.ENSP00000346671	969					FKBPL
P48736	PK3CG	9606.ENSP00000352121	P06241	FYN	9606.ENSP00000346671	933					CUL4A
P08631	HCK	9606.ENSP00000444986	P06241	FYN	9606.ENSP00000346671	905					SDHB
P11309	PIM1	9606.ENSP00000362608	Q7KZF4	SND1	9606.ENSP00000346762	927					HS71L
P60709	ACTB	9606.ENSP00000349960			9606.ENSP00000347168	922					LSM2
Q9Y230	RUVB2	9606.ENSP00000473172			9606.ENSP00000347168	904					KSYK
P07900	HS90A	9606.ENSP00000335153	P42858	HD	9606.ENSP00000347184	964					ABI1
P03372	ESR1	9606.ENSP00000405330	Q8NC69	KCTD6	9606.ENSP00000347188	906					DHX16
P22314	UBA1	9606.ENSP00000338413	P62256	UBE2H	9606.ENSP00000347836	993					GNA14
P60709	ACTB	9606.ENSP00000349960	Q969V6	MRTFA	9606.ENSP00000347847	905					WASP
O75469	NR1I2	9606.ENSP00000336528	P63279	UBC9	9606.ENSP00000348056	928					PO4F1
P03372	ESR1	9606.ENSP00000405330	P63279	UBC9	9606.ENSP00000348056	965					CRNL1
P60709	ACTB	9606.ENSP00000349960	O95425	SVIL	9606.ENSP00000348128	902					H2A1H
P07900	HS90A	9606.ENSP00000335153	P63000	RAC1	9606.ENSP00000348461	931					KLF5
P22314	UBA1	9606.ENSP00000338413	Q9GZZ9	UBA5	9606.ENSP00000348565	924					H2A1C
P22314	UBA1	9606.ENSP00000338413	O00762	UBE2C	9606.ENSP00000348838	996					ARP2
O00303	EIF3F	9606.ENSP00000431800	P62854	RS26	9606.ENSP00000348849	988					FUND1
P48736	PK3CG	9606.ENSP00000352121	Q99570	PI3R4	9606.ENSP00000349205	923					NU160
P07900	HS90A	9606.ENSP00000335153	Q8TC59	PIWL2	9606.ENSP00000349208	984					KPCZ
P68400	CSK21	9606.ENSP00000217244	P0DP23	CALM1	9606.ENSP00000349467	916					QCR8
P03372	ESR1	9606.ENSP00000405330	P0DP23	CALM1	9606.ENSP00000349467	925					DVL1
Q9Y230	RUVB2	9606.ENSP00000473172	Q96EZ8	MCRS1	9606.ENSP00000349640	985					NR0B1
P22314	UBA1	9606.ENSP00000338413	H9KV45	H9KV45	9606.ENSP00000349722	998					PCNA
P60709	ACTB	9606.ENSP00000349960	Q13568	IRF5	9606.ENSP00000349770	926					DNJC2
P07900	HS90A	9606.ENSP00000335153	P60709	ACTB	9606.ENSP00000349960	935					GATA3
Q9Y230	RUVB2	9606.ENSP00000473172	P60709	ACTB	9606.ENSP00000349960	994					EDN1
P68400	CSK21	9606.ENSP00000217244	Q9NTJ3	SMC4	9606.ENSP00000349961	916					WBP4
P67870	CSK2B	9606.ENSP00000365042	Q9NTJ3	SMC4	9606.ENSP00000349961	912					FOXO1
P60709	ACTB	9606.ENSP00000349960	Q92905	CSN5	9606.ENSP00000350512	936					KS6A3
O00303	EIF3F	9606.ENSP00000431800	Q92905	CSN5	9606.ENSP00000350512	958					AP2A
P60709	ACTB	9606.ENSP00000349960	P54727	RD23B	9606.ENSP00000350708	931					IF1AX
P07900	HS90A	9606.ENSP00000335153	P08235	MCR	9606.ENSP00000350815	941					CP1A1
P60709	ACTB	9606.ENSP00000349960	P21359	NF1	9606.ENSP00000351015	940					DNJA1
Q15393	SF3B3	9606.ENSP00000305790	Q9HCS7	SYF1	9606.ENSP00000351137	996					SMAD9
P08631	HCK	9606.ENSP00000444986	P29317	EPHA2	9606.ENSP00000351209	912					NDUB6
P06576	ATPB	9606.ENSP00000262030	Q9P0U1	TOM7	9606.ENSP00000351214	912					LX15B
P25705	ATPA	9606.ENSP00000381736	Q9P0U1	TOM7	9606.ENSP00000351214	912					IFNB
P35869	AHR	9606.ENSP00000242057	P27540	ARNT	9606.ENSP00000351407	998					RS6
P03372	ESR1	9606.ENSP00000405330	P27540	ARNT	9606.ENSP00000351407	918					AK1C3
Q9Y230	RUVB2	9606.ENSP00000473172	P61964	WDR5	9606.ENSP00000351446	951					TYB4
P11309	PIM1	9606.ENSP00000362608	P61244	MAX	9606.ENSP00000351490	929					ECHA
Q9Y230	RUVB2	9606.ENSP00000473172	P61244	MAX	9606.ENSP00000351490	941					TAF9
P54652	HSP72	9606.ENSP00000378199	P31948	STIP1	9606.ENSP00000351646	944					KAD6
P07900	HS90A	9606.ENSP00000335153	P55072	TERA	9606.ENSP00000351777	955					ZDH21
P67870	CSK2B	9606.ENSP00000365042	P37173	TGFR2	9606.ENSP00000351905	908					IRF4
P08631	HCK	9606.ENSP00000444986	Q9H1D0	TRPV6	9606.ENSP00000352358	909					DUT
P54652	HSP72	9606.ENSP00000378199	P35658	NU214	9606.ENSP00000352400	909					PREP
P07900	HS90A	9606.ENSP00000335153	P26358	DNMT1	9606.ENSP00000352516	977					AT5EL
P06576	ATPB	9606.ENSP00000262030	Q9UI12	VATH	9606.ENSP00000352522	908					CWC27
P36542	ATPG	9606.ENSP00000349142	Q9UI12	VATH	9606.ENSP00000352522	910					AIPL1
P25705	ATPA	9606.ENSP00000381736	Q9UI12	VATH	9606.ENSP00000352522	947					TF3A
P16152	CBR1	9606.ENSP00000290349	O60218	AK1BA	9606.ENSP00000352584	910					ASMT
P60709	ACTB	9606.ENSP00000349960	O00159	MYO1C	9606.ENSP00000352834	925					IL6RB
P60709	ACTB	9606.ENSP00000349960	Q9Y4A5	TRRAP	9606.ENSP00000352925	955					GREB1
P60709	ACTB	9606.ENSP00000349960	P26038	MOES	9606.ENSP00000353408	952					E2F6
P60709	ACTB	9606.ENSP00000349960	P35580	MYH10	9606.ENSP00000353590	932					JAK2
P16152	CBR1	9606.ENSP00000290349	P10635	CP2D6	9606.ENSP00000353820	915					NUP58
P22314	UBA1	9606.ENSP00000338413	Q9H832	UBE2Z	9606.ENSP00000354201	980					CD37L
P22314	UBA1	9606.ENSP00000338413	Q8TBC4	UBA3	9606.ENSP00000354340	945					RAD1
Q92731	ESR2	9606.ENSP00000343925	Q8TBC4	UBA3	9606.ENSP00000354340	930					FSCN1
P03372	ESR1	9606.ENSP00000405330	Q8TBC4	UBA3	9606.ENSP00000354340	945					SEC13
P35869	AHR	9606.ENSP00000242057	P42224	STAT1	9606.ENSP00000354394	990					PI5L1
P07900	HS90A	9606.ENSP00000335153	P42224	STAT1	9606.ENSP00000354394	942					RM02
P11309	PIM1	9606.ENSP00000362608	P37275	ZEB1	9606.ENSP00000354487	902					ACVL1
Q16678	CP1B1	9606.ENSP00000478561	P21964	COMT	9606.ENSP00000354511	971					CH60
P07900	HS90A	9606.ENSP00000335153	P42345	MTOR	9606.ENSP00000354558	976					FANCA
O00303	EIF3F	9606.ENSP00000431800	P42345	MTOR	9606.ENSP00000354558	927					EP400
P10632	CP2C8	9606.ENSP00000360317	P23219	PGH1	9606.ENSP00000354612	917					EPHA6
P36542	ATPG	9606.ENSP00000349142	P00846	ATP6	9606.ENSP00000354632	997					TFPT
P08631	HCK	9606.ENSP00000444986	P20963	CD3Z	9606.ENSP00000354782	926					RL13A
P03372	ESR1	9606.ENSP00000405330	Q13255	GRM1	9606.ENSP00000354896	970					AKT2
P07900	HS90A	9606.ENSP00000335153	O14511	NRG2	9606.ENSP00000354910	925					TBP
P60709	ACTB	9606.ENSP00000349960	P11532	DMD	9606.ENSP00000354923	905					AFAD
P07900	HS90A	9606.ENSP00000335153	P47755	CAZA2	9606.ENSP00000354947	910					SUMO1
P08631	HCK	9606.ENSP00000444986	Q9UQC2	GAB2	9606.ENSP00000354952	931					RMP
P60709	ACTB	9606.ENSP00000349960	Q9ULG1	INO80	9606.ENSP00000355205	926					CSN1
P07900	HS90A	9606.ENSP00000335153	Q14457	BECN1	9606.ENSP00000355231	926					NCOA7
P48736	PK3CG	9606.ENSP00000352121	Q14457	BECN1	9606.ENSP00000355231	956					GRB2
P07900	HS90A	9606.ENSP00000335153	Q9UPR3	SMG5	9606.ENSP00000355261	913					TDG
P06576	ATPB	9606.ENSP00000262030	P03928	ATP8	9606.ENSP00000355265	992					PIAS3
P36542	ATPG	9606.ENSP00000349142	P03928	ATP8	9606.ENSP00000355265	985					CUL5
P25705	ATPA	9606.ENSP00000381736	P03928	ATP8	9606.ENSP00000355265	990					NRF1
P25705	ATPA	9606.ENSP00000381736	P07954	FUMH	9606.ENSP00000355518	913					AT5G1
P06576	ATPB	9606.ENSP00000262030	Q15388	TOM20	9606.ENSP00000355566	958					IRF2
P07900	HS90A	9606.ENSP00000335153	Q15388	TOM20	9606.ENSP00000355566	949					SUCA
P25705	ATPA	9606.ENSP00000381736	Q15388	TOM20	9606.ENSP00000355566	962					RM19
P07900	HS90A	9606.ENSP00000335153	Q9GZT9	EGLN1	9606.ENSP00000355601	962					COT2
P08631	HCK	9606.ENSP00000444986	P01019	ANGT	9606.ENSP00000355627	900					DYR2
P07900	HS90A	9606.ENSP00000335153	Q7L0Q8	RHOU	9606.ENSP00000355652	910					AT5G2
P60709	ACTB	9606.ENSP00000349960	Q7L7L0	H2A3	9606.ENSP00000355656	915					ACTN1
Q9Y230	RUVB2	9606.ENSP00000473172	Q7L7L0	H2A3	9606.ENSP00000355656	928					T2FA
P03372	ESR1	9606.ENSP00000405330	P09874	PARP1	9606.ENSP00000355759	950					AHSA2
P07900	HS90A	9606.ENSP00000335153	Q9NRG4	SMYD2	9606.ENSP00000355924	977					KPCD
P60709	ACTB	9606.ENSP00000349960	O14896	IRF6	9606.ENSP00000355988	913					DNJA4
P60709	ACTB	9606.ENSP00000349960	P15311	EZRI	9606.ENSP00000356042	988					NRG4
P22314	UBA1	9606.ENSP00000338413	Q9NPD8	UBE2T	9606.ENSP00000356243	991					SIN3A
Q9Y230	RUVB2	9606.ENSP00000473172	Q9Y5K5	UCHL5	9606.ENSP00000356425	997					SMRD1
P03372	ESR1	9606.ENSP00000405330	Q9NYJ8	TAB2	9606.ENSP00000356426	933					GRM2
P10632	CP2C8	9606.ENSP00000360317	P35354	PGH2	9606.ENSP00000356438	930					ALDOA
P54652	HSP72	9606.ENSP00000378199	P12270	TPR	9606.ENSP00000356448	905					P121A
Q9Y230	RUVB2	9606.ENSP00000473172	Q99496	RING2	9606.ENSP00000356480	927					CDK1
P07900	HS90A	9606.ENSP00000335153	O00141	SGK1	9606.ENSP00000356832	947					H3BQD8
P11309	PIM1	9606.ENSP00000362608	P14859	PO2F1	9606.ENSP00000356840	900					ST1A1
P07900	HS90A	9606.ENSP00000335153	Q96JY0	MAEL	9606.ENSP00000356846	902					MK08
P08631	HCK	9606.ENSP00000444986	P08637	FCG3A	9606.ENSP00000356946	977					ST1A2
P36542	ATPG	9606.ENSP00000349142	Q99643	C560	9606.ENSP00000356953	950					BTC
P06576	ATPB	9606.ENSP00000262030	O75306	NDUS2	9606.ENSP00000356972	983					SDF1
P36542	ATPG	9606.ENSP00000349142	O75306	NDUS2	9606.ENSP00000356972	984					RAE1L
P25705	ATPA	9606.ENSP00000381736	O75306	NDUS2	9606.ENSP00000356972	979					NCALD
P03372	ESR1	9606.ENSP00000405330	P22415	USF1	9606.ENSP00000357000	941					RS29
Q6NVY1	HIBCH	9606.ENSP00000352706	P51398	RT29	9606.ENSP00000357320	941					RL14
P08631	HCK	9606.ENSP00000444986	P20827	EFNA1	9606.ENSP00000357392	913					MYH11
P17676	CEBPB	9606.ENSP00000305422	Q03933	HSF2	9606.ENSP00000357440	910					CP19A
P03372	ESR1	9606.ENSP00000405330	Q03933	HSF2	9606.ENSP00000357440	906					RS8
P08631	HCK	9606.ENSP00000444986	P08887	IL6RA	9606.ENSP00000357470	913					UB2E2
Q6NVY1	HIBCH	9606.ENSP00000352706	P30084	ECHM	9606.ENSP00000357535	959					ILK
O00303	EIF3F	9606.ENSP00000431800	P42677	RS27	9606.ENSP00000357555	967					UB2G1
P07900	HS90A	9606.ENSP00000335153	Q9Y2W6	TDRKH	9606.ENSP00000357812	903					GPER1
P48736	PK3CG	9606.ENSP00000352121	Q99755	PI51A	9606.ENSP00000357883	924					SMU1
Q15393	SF3B3	9606.ENSP00000305790	O60508	PRP17	9606.ENSP00000357928	995					LIS1
P07900	HS90A	9606.ENSP00000335153	Q07820	MCL1	9606.ENSP00000358022	956					FAK2
P54652	HSP72	9606.ENSP00000378199	O95817	BAG3	9606.ENSP00000358081	974					IRF7
P08631	HCK	9606.ENSP00000444986	P12314	FCGR1	9606.ENSP00000358165	979					ANM2
P08631	HCK	9606.ENSP00000444986	Q15375	EPHA7	9606.ENSP00000358309	902					ITB2
P60709	ACTB	9606.ENSP00000349960	P55210	CASP7	9606.ENSP00000358327	944					EPHB1
Q9Y230	RUVB2	9606.ENSP00000473172	Q9NQB0	TF7L2	9606.ENSP00000358404	905					GRIP1
P07900	HS90A	9606.ENSP00000335153	P01111	RASN	9606.ENSP00000358548	950					BCL2
P48736	PK3CG	9606.ENSP00000352121	P01111	RASN	9606.ENSP00000358548	962					TOM6
P11309	PIM1	9606.ENSP00000362608	P01111	RASN	9606.ENSP00000358548	912					KSR1
Q15393	SF3B3	9606.ENSP00000305790	O75934	SPF27	9606.ENSP00000358554	918					RT06
P07900	HS90A	9606.ENSP00000335153	O60832	DKC1	9606.ENSP00000358563	964					ROCK1
Q9Y230	RUVB2	9606.ENSP00000473172	O60832	DKC1	9606.ENSP00000358563	997					SEH1
P06576	ATPB	9606.ENSP00000262030	Q96IX5	ATPMK	9606.ENSP00000358840	982					CHD8
P36542	ATPG	9606.ENSP00000349142	Q96IX5	ATPMK	9606.ENSP00000358840	963					RSMN
P25705	ATPA	9606.ENSP00000381736	Q96IX5	ATPMK	9606.ENSP00000358840	973					FKB1A
P03372	ESR1	9606.ENSP00000405330	P08754	GNAI3	9606.ENSP00000358867	938					KDM1A
Q9Y230	RUVB2	9606.ENSP00000473172	Q9BVM2	DPCD	9606.ENSP00000359170	933					NRIP1
P60709	ACTB	9606.ENSP00000349960	P41208	CETN2	9606.ENSP00000359300	938					CDC42
P07900	HS90A	9606.ENSP00000335153	O15111	IKKA	9606.ENSP00000359424	996					UB2J2
Q9UNQ0	ABCG2	9606.ENSP00000237612	Q92887	MRP2	9606.ENSP00000359478	903					NH2L1
P60709	ACTB	9606.ENSP00000349960	Q9NV56	MRGBP	9606.ENSP00000359518	906					MTA3
Q9Y230	RUVB2	9606.ENSP00000473172	Q9NV56	MRGBP	9606.ENSP00000359518	988					NCOR2
P60709	ACTB	9606.ENSP00000349960	Q00403	TF2B	9606.ENSP00000359531	939					CUL4B
P03372	ESR1	9606.ENSP00000405330	Q00403	TF2B	9606.ENSP00000359531	937					RADI
P03372	ESR1	9606.ENSP00000405330	P61968	LMO4	9606.ENSP00000359575	929					TF65
P08631	HCK	9606.ENSP00000444986	P61968	LMO4	9606.ENSP00000359575	903					BCL6
P48736	PK3CG	9606.ENSP00000352121	P29965	CD40L	9606.ENSP00000359663	925					NRG1
P54652	HSP72	9606.ENSP00000378199	O95816	BAG2	9606.ENSP00000359727	973					CDN1A
P22314	UBA1	9606.ENSP00000338413	Q5VVX9	UBE2U	9606.ENSP00000360116	957					ERR1
P03372	ESR1	9606.ENSP00000405330	Q96JN0	LCOR	9606.ENSP00000360138	971					PPARA
Q92731	ESR2	9606.ENSP00000343925	Q5JWF2	GNAS1	9606.ENSP00000360141	908					IL6
P03372	ESR1	9606.ENSP00000405330	Q5JWF2	GNAS1	9606.ENSP00000360141	925					FOXO3
P10632	CP2C8	9606.ENSP00000360317	P51589	CP2J2	9606.ENSP00000360247	932					RS14
P68400	CSK21	9606.ENSP00000217244	P05412	JUN	9606.ENSP00000360266	974					BUD31
P17676	CEBPB	9606.ENSP00000305422	P05412	JUN	9606.ENSP00000360266	986					CEBPD
Q92731	ESR2	9606.ENSP00000343925	P05412	JUN	9606.ENSP00000360266	958					FHL2
P60709	ACTB	9606.ENSP00000349960	P05412	JUN	9606.ENSP00000360266	980					UB2E3
P07900	HS90A	9606.ENSP00000335153	O95801	TTC4	9606.ENSP00000360329	991					CXCR4
P10632	CP2C8	9606.ENSP00000360317	P33261	CP2CJ	9606.ENSP00000360372	912					CWC22
P54652	HSP72	9606.ENSP00000378199	Q9BTX1	NDC1	9606.ENSP00000360483	902					MIC60
P17676	CEBPB	9606.ENSP00000305422	Q13950	RUNX2	9606.ENSP00000360493	989					TDRD9
P03372	ESR1	9606.ENSP00000405330	Q13950	RUNX2	9606.ENSP00000360493	996					CREB1
Q15393	SF3B3	9606.ENSP00000305790	O15541	R113A	9606.ENSP00000360497	993					SOS1
Q6NVY1	HIBCH	9606.ENSP00000352706	Q8IXM3	RM41	9606.ENSP00000360498	932					RL40
Q15393	SF3B3	9606.ENSP00000305790	Q99459	CDC5L	9606.ENSP00000360532	997					CHK1
P35869	AHR	9606.ENSP00000242057	P08238	HS90B	9606.ENSP00000360609	955					IF4B
P06576	ATPB	9606.ENSP00000262030	P08238	HS90B	9606.ENSP00000360609	901					NFAC1
P07900	HS90A	9606.ENSP00000335153	P08238	HS90B	9606.ENSP00000360609	994					ATP5J
P54652	HSP72	9606.ENSP00000378199	P08238	HS90B	9606.ENSP00000360609	906					ADIPO
P03372	ESR1	9606.ENSP00000405330	P08238	HS90B	9606.ENSP00000360609	947					TDR12
P07900	HS90A	9606.ENSP00000335153	P49459	UBE2A	9606.ENSP00000360613	909					K7EIY8
P22314	UBA1	9606.ENSP00000338413	P49459	UBE2A	9606.ENSP00000360613	997					AGR2
P06576	ATPB	9606.ENSP00000262030	P05141	ADT2	9606.ENSP00000360671	945					BCAR1
P25705	ATPA	9606.ENSP00000381736	P05141	ADT2	9606.ENSP00000360671	945					NDUS1
P06576	ATPB	9606.ENSP00000262030	Q10713	MPPA	9606.ENSP00000360782	961					HSBP1
Q6NVY1	HIBCH	9606.ENSP00000352706	Q9Y399	RT02	9606.ENSP00000360850	952					RS18
P08631	HCK	9606.ENSP00000444986	P52735	VAV2	9606.ENSP00000360916	915					SLAP1
P10632	CP2C8	9606.ENSP00000360317	Q5TCH4	CP4AM	9606.ENSP00000360958	952					H7C0C1
P68400	CSK21	9606.ENSP00000217244	P60484	PTEN	9606.ENSP00000361021	976					MO4L2
P67870	CSK2B	9606.ENSP00000365042	P60484	PTEN	9606.ENSP00000361021	911					NHRF3
P07900	HS90A	9606.ENSP00000335153	P56975	NRG3	9606.ENSP00000361214	914					PTN13
P48736	PK3CG	9606.ENSP00000352121	P25942	TNR5	9606.ENSP00000361359	926					SMCA4
P60709	ACTB	9606.ENSP00000349960	Q9NPF5	DMAP1	9606.ENSP00000361363	956					RED
P07900	HS90A	9606.ENSP00000335153	P00519	ABL1	9606.ENSP00000361423	974					DYR
P08631	HCK	9606.ENSP00000444986	P00519	ABL1	9606.ENSP00000361423	951					ATF5
Q15393	SF3B3	9606.ENSP00000305790	P67809	YBOX1	9606.ENSP00000361626	953					UBE2W
P54652	HSP72	9606.ENSP00000378199	Q5SRE5	NU188	9606.ENSP00000361658	900					ACL6A
P03372	ESR1	9606.ENSP00000405330	Q01105	SET	9606.ENSP00000361777	946					CHAC1
P22314	UBA1	9606.ENSP00000338413	P00749	UROK	9606.ENSP00000361850	900					ITK
P07900	HS90A	9606.ENSP00000335153	Q15785	TOM34	9606.ENSP00000361900	982					KMT2B
P08631	HCK	9606.ENSP00000444986	Q05193	DYN1	9606.ENSP00000362014	908					TAF6
Q6NVY1	HIBCH	9606.ENSP00000352706	Q9Y3D3	RT16	9606.ENSP00000362036	937					RHOA
P60709	ACTB	9606.ENSP00000349960	Q9HAF1	EAF6	9606.ENSP00000362166	926					FOXA2
Q9Y230	RUVB2	9606.ENSP00000473172	Q9HAF1	EAF6	9606.ENSP00000362166	970					RL9
Q6NVY1	HIBCH	9606.ENSP00000352706	P82914	RT15	9606.ENSP00000362208	944					GNA13
P67870	CSK2B	9606.ENSP00000365042	P17813	EGLN	9606.ENSP00000362299	901					CAPZB
P07900	HS90A	9606.ENSP00000335153	Q9UL18	AGO1	9606.ENSP00000362300	978					UBP19
P07900	HS90A	9606.ENSP00000335153	P50750	CDK9	9606.ENSP00000362361	907					SHC1
Q9Y230	RUVB2	9606.ENSP00000473172	O43156	TTI1	9606.ENSP00000362547	968					ATP68
P68400	CSK21	9606.ENSP00000217244	Q13547	HDAC1	9606.ENSP00000362649	966					WEE1
P17676	CEBPB	9606.ENSP00000305422	Q13547	HDAC1	9606.ENSP00000362649	997					RL6
Q9Y230	RUVB2	9606.ENSP00000473172	Q13547	HDAC1	9606.ENSP00000362649	996					ARRB2
P35869	AHR	9606.ENSP00000242057	P12931	SRC	9606.ENSP00000362680	967					SHIP1
Q92731	ESR2	9606.ENSP00000343925	P12931	SRC	9606.ENSP00000362680	995					KAT8
P08631	HCK	9606.ENSP00000444986	P12931	SRC	9606.ENSP00000362680	928					ANM1
P60709	ACTB	9606.ENSP00000349960	Q9H9Q2	CSN7B	9606.ENSP00000362710	905					DNJC7
O00303	EIF3F	9606.ENSP00000431800	P62701	RS4X	9606.ENSP00000362744	996					TAF1
Q15393	SF3B3	9606.ENSP00000305790	Q9Y3C6	PPIL1	9606.ENSP00000362803	945					UN45A
P68400	CSK21	9606.ENSP00000217244	O15294	OGT1	9606.ENSP00000362824	947					RASH
P36542	ATPG	9606.ENSP00000349142	P51970	NDUA8	9606.ENSP00000362873	942					KPCA
P07900	HS90A	9606.ENSP00000335153	Q9UKP3	ITBP2	9606.ENSP00000362935	963					ARRB1
O00303	EIF3F	9606.ENSP00000431800	P62906	RL10A	9606.ENSP00000363018	919					TOM40
P07900	HS90A	9606.ENSP00000335153	O00206	TLR4	9606.ENSP00000363089	972					LSM5
P08631	HCK	9606.ENSP00000444986	P09769	FGR	9606.ENSP00000363117	971					PTPRC
Q9Y230	RUVB2	9606.ENSP00000473172	Q9BVI0	PHF20	9606.ENSP00000363124	907					ISY1
Q15393	SF3B3	9606.ENSP00000305790	O43172	PRP4	9606.ENSP00000363313	997					RSMB
P17676	CEBPB	9606.ENSP00000305422	P98177	FOXO4	9606.ENSP00000363377	922					BCS1
P10632	CP2C8	9606.ENSP00000360317	P09917	LOX5	9606.ENSP00000363512	921					RS24
O00303	EIF3F	9606.ENSP00000431800	P62913	RL11	9606.ENSP00000363676	952					DCTN4
P67870	CSK2B	9606.ENSP00000365042	Q13873	BMPR2	9606.ENSP00000363708	908					IF4G1
P08631	HCK	9606.ENSP00000444986	P29323	EPHB2	9606.ENSP00000363763	904					DDX46
Q16678	CP1B1	9606.ENSP00000478561	Q92506	DHB8	9606.ENSP00000363794	909					ACTBL
P17676	CEBPB	9606.ENSP00000305422	O43474	KLF4	9606.ENSP00000363804	954					ATPF2
P35869	AHR	9606.ENSP00000242057	P10275	ANDR	9606.ENSP00000363822	908					RM47
P04278	SHBG	9606.ENSP00000369816	P10275	ANDR	9606.ENSP00000363822	922					AN32A
P10632	CP2C8	9606.ENSP00000360317	Q06278	AOXA	9606.ENSP00000363832	931					SR140
P03372	ESR1	9606.ENSP00000405330	Q14686	NCOA6	9606.ENSP00000363929	934					SMYD3
Q9Y230	RUVB2	9606.ENSP00000473172	Q9Y4W2	LAS1L	9606.ENSP00000363944	906					EIF1
Q9Y230	RUVB2	9606.ENSP00000473172	Q9NXF1	TEX10	9606.ENSP00000364037	908					RYBP
O00303	EIF3F	9606.ENSP00000431800	P20042	IF2B	9606.ENSP00000364119	977					RXRA
P07900	HS90A	9606.ENSP00000335153	P36897	TGFR1	9606.ENSP00000364133	988					KLF6
P67870	CSK2B	9606.ENSP00000365042	P36897	TGFR1	9606.ENSP00000364133	912					RL23
P07900	HS90A	9606.ENSP00000335153	Q9BXM7	PINK1	9606.ENSP00000364204	991					BAG1
P07900	HS90A	9606.ENSP00000335153	Q9UIM3	FKBPL	9606.ENSP00000364298	992					RT14
P60709	ACTB	9606.ENSP00000349960	Q13619	CUL4A	9606.ENSP00000364589	928					AT5L2
P06576	ATPB	9606.ENSP00000262030	P21912	SDHB	9606.ENSP00000364649	904					LSM6
P36542	ATPG	9606.ENSP00000349142	P21912	SDHB	9606.ENSP00000364649	964					RM36
P25705	ATPA	9606.ENSP00000381736	P21912	SDHB	9606.ENSP00000364649	925					DAPP1
P07900	HS90A	9606.ENSP00000335153			9606.ENSP00000364801	991					PLRG1
P07900	HS90A	9606.ENSP00000335153	P34931	HS71L	9606.ENSP00000364805	954					DDX4
Q15393	SF3B3	9606.ENSP00000305790	Q9Y333	LSM2	9606.ENSP00000364813	995					RNC
P48736	PK3CG	9606.ENSP00000352121	P43405	KSYK	9606.ENSP00000364907	964					SMAD1
P08631	HCK	9606.ENSP00000444986	P43405	KSYK	9606.ENSP00000364907	942					RACK1
P48736	PK3CG	9606.ENSP00000352121	Q8IZP0	ABI1	9606.ENSP00000365312	902					KS6A2
Q15393	SF3B3	9606.ENSP00000305790	O60231	DHX16	9606.ENSP00000365625	998					CEBPA
Q92731	ESR2	9606.ENSP00000343925	O95837	GNA14	9606.ENSP00000365807	901					RHBT2
P03372	ESR1	9606.ENSP00000405330	O95837	GNA14	9606.ENSP00000365807	901					P85A
P60709	ACTB	9606.ENSP00000349960	P42768	WASP	9606.ENSP00000365891	943					RL30
P03372	ESR1	9606.ENSP00000405330	Q01851	PO4F1	9606.ENSP00000366413	961					UB2V2
Q15393	SF3B3	9606.ENSP00000305790	Q9BZJ0	CRNL1	9606.ENSP00000366557	994					LYN
P60709	ACTB	9606.ENSP00000349960	Q96KK5	H2A1H	9606.ENSP00000366679	917					RS20
Q9Y230	RUVB2	9606.ENSP00000473172	Q96KK5	H2A1H	9606.ENSP00000366679	939					HYES
P17676	CEBPB	9606.ENSP00000305422	Q13887	KLF5	9606.ENSP00000366915	995					HDAC2
P60709	ACTB	9606.ENSP00000349960			9606.ENSP00000366956	922					QCR7
Q9Y230	RUVB2	9606.ENSP00000473172			9606.ENSP00000366956	904					IKKB
P60709	ACTB	9606.ENSP00000349960			9606.ENSP00000366974	922					TFF3
Q9Y230	RUVB2	9606.ENSP00000473172			9606.ENSP00000366974	904					I23O1
P60709	ACTB	9606.ENSP00000349960	Q93077	H2A1C	9606.ENSP00000367022	916					RM22
Q9Y230	RUVB2	9606.ENSP00000473172	Q93077	H2A1C	9606.ENSP00000367022	928					IGLL5
P60709	ACTB	9606.ENSP00000349960			9606.ENSP00000367034	922					CD3G
Q9Y230	RUVB2	9606.ENSP00000473172			9606.ENSP00000367034	904					HSP7C
P60709	ACTB	9606.ENSP00000349960	P61160	ARP2	9606.ENSP00000367220	937					SPTN2
P68400	CSK21	9606.ENSP00000217244	Q8IVP5	FUND1	9606.ENSP00000367284	902					COF1
P67870	CSK2B	9606.ENSP00000365042	Q8IVP5	FUND1	9606.ENSP00000367284	912					RNPC3
P54652	HSP72	9606.ENSP00000378199	Q12769	NU160	9606.ENSP00000367721	900					CRYAB
P48736	PK3CG	9606.ENSP00000352121	Q05513	KPCZ	9606.ENSP00000367830	930					TRAF6
P36542	ATPG	9606.ENSP00000349142	O14949	QCR8	9606.ENSP00000367939	938					PUF60
P68400	CSK21	9606.ENSP00000217244	O14640	DVL1	9606.ENSP00000368169	971					VATO
P67870	CSK2B	9606.ENSP00000365042	O14640	DVL1	9606.ENSP00000368169	919					RS25
Q92731	ESR2	9606.ENSP00000343925	P51843	NR0B1	9606.ENSP00000368253	947					UBIM
P03372	ESR1	9606.ENSP00000405330	P51843	NR0B1	9606.ENSP00000368253	968					KS6A1
P03372	ESR1	9606.ENSP00000405330	P12004	PCNA	9606.ENSP00000368458	908					RS13
P54652	HSP72	9606.ENSP00000378199	Q99543	DNJC2	9606.ENSP00000368565	962					KMT2A
P03372	ESR1	9606.ENSP00000405330	P23771	GATA3	9606.ENSP00000368632	976					NFRKB
P08631	HCK	9606.ENSP00000444986	P05305	EDN1	9606.ENSP00000368683	905					HIF1A
Q15393	SF3B3	9606.ENSP00000305790	O75554	WBP4	9606.ENSP00000368801	986					CSN7A
P17676	CEBPB	9606.ENSP00000305422	Q12778	FOXO1	9606.ENSP00000368880	992					TOM5
P11309	PIM1	9606.ENSP00000362608	Q12778	FOXO1	9606.ENSP00000368880	913					CHERP
P03372	ESR1	9606.ENSP00000405330	Q12778	FOXO1	9606.ENSP00000368880	961					CP2E1
P17676	CEBPB	9606.ENSP00000305422	P51812	KS6A3	9606.ENSP00000368884	929					ITAM
P03372	ESR1	9606.ENSP00000405330	P05549	AP2A	9606.ENSP00000368924	953					PHB2
O00303	EIF3F	9606.ENSP00000431800	P47813	IF1AX	9606.ENSP00000368927	987					SMAD5
P35869	AHR	9606.ENSP00000242057	P04798	CP1A1	9606.ENSP00000369050	993					I23O2
P16152	CBR1	9606.ENSP00000290349	P04798	CP1A1	9606.ENSP00000369050	923					ACTN2
P10632	CP2C8	9606.ENSP00000360317	P04798	CP1A1	9606.ENSP00000369050	925					NU153
Q16678	CP1B1	9606.ENSP00000478561	P04798	CP1A1	9606.ENSP00000369050	934					PCGF5
P07900	HS90A	9606.ENSP00000335153	P31689	DNJA1	9606.ENSP00000369127	988					VIME
P54652	HSP72	9606.ENSP00000378199	P31689	DNJA1	9606.ENSP00000369127	910					SODM
P67870	CSK2B	9606.ENSP00000365042	O15198	SMAD9	9606.ENSP00000369154	900					RL18
P36542	ATPG	9606.ENSP00000349142	O95139	NDUB6	9606.ENSP00000369176	937					NUP37
P10632	CP2C8	9606.ENSP00000360317	O15296	LX15B	9606.ENSP00000369530	915					APAF
P60709	ACTB	9606.ENSP00000349960	P01574	IFNB	9606.ENSP00000369581	970					BAP18
O00303	EIF3F	9606.ENSP00000431800	P62753	RS6	9606.ENSP00000369757	995					DDIT3
P16152	CBR1	9606.ENSP00000290349	P42330	AK1C3	9606.ENSP00000369927	970					CACO1
Q16678	CP1B1	9606.ENSP00000478561	P42330	AK1C3	9606.ENSP00000369927	936					MMSA
P60709	ACTB	9606.ENSP00000349960	P62328	TYB4	9606.ENSP00000370010	914					UB2J1
Q6NVY1	HIBCH	9606.ENSP00000352706	P40939	ECHA	9606.ENSP00000370023	918					HNRPC
Q9Y230	RUVB2	9606.ENSP00000473172	Q16594	TAF9	9606.ENSP00000370193	927					H17B6
Q9Y230	RUVB2	9606.ENSP00000473172	Q9Y3D8	KAD6	9606.ENSP00000370201	904					AKT1
Q92731	ESR2	9606.ENSP00000343925	Q8IVQ6	ZDH21	9606.ENSP00000370303	918					TF2AA
P03372	ESR1	9606.ENSP00000405330	Q8IVQ6	ZDH21	9606.ENSP00000370303	957					ITB3
P07900	HS90A	9606.ENSP00000335153	Q15306	IRF4	9606.ENSP00000370343	915					RL28
P60709	ACTB	9606.ENSP00000349960	Q15306	IRF4	9606.ENSP00000370343	938					H3BNQ9
P07900	HS90A	9606.ENSP00000335153	P33316	DUT	9606.ENSP00000370376	904					IN80E
P06576	ATPB	9606.ENSP00000262030	Q5JRX3	PREP	9606.ENSP00000370377	913					COX41
P36542	ATPG	9606.ENSP00000349142	Q5VTU8	AT5EL	9606.ENSP00000370414	942					ACTG
P25705	ATPA	9606.ENSP00000381736	Q5VTU8	AT5EL	9606.ENSP00000370414	920					ACPM
Q15393	SF3B3	9606.ENSP00000305790	Q6UX04	CWC27	9606.ENSP00000370460	997					LOX15
P07900	HS90A	9606.ENSP00000335153	Q9NZN9	AIPL1	9606.ENSP00000370521	979					NUP88
P60709	ACTB	9606.ENSP00000349960	Q92664	TF3A	9606.ENSP00000370532	914					ATPF1
P03372	ESR1	9606.ENSP00000405330	Q92664	TF3A	9606.ENSP00000370532	907					YES
Q16678	CP1B1	9606.ENSP00000478561	P46597	ASMT	9606.ENSP00000370639	932					MSL1
P08631	HCK	9606.ENSP00000444986	P40189	IL6RB	9606.ENSP00000370698	940					GDF2
P03372	ESR1	9606.ENSP00000405330	Q4ZG55	GREB1	9606.ENSP00000370896	984					AN32E
Q9Y230	RUVB2	9606.ENSP00000473172	O75461	E2F6	9606.ENSP00000370936	910					DDX42
P07900	HS90A	9606.ENSP00000335153	O60674	JAK2	9606.ENSP00000371067	942					RL27
P48736	PK3CG	9606.ENSP00000352121	O60674	JAK2	9606.ENSP00000371067	990					PI51C
P54652	HSP72	9606.ENSP00000378199	Q9BVL2	NUP58	9606.ENSP00000371155	900					DHB1
P07900	HS90A	9606.ENSP00000335153	Q7L3B6	CD37L	9606.ENSP00000371278	974					RD23A
P07900	HS90A	9606.ENSP00000335153	O60671	RAD1	9606.ENSP00000371469	900					IN80C
P07900	HS90A	9606.ENSP00000335153	Q16658	FSCN1	9606.ENSP00000371798	910					TITIN
P54652	HSP72	9606.ENSP00000378199	P55735	SEC13	9606.ENSP00000373312	907					SAFB1
P48736	PK3CG	9606.ENSP00000352121	Q5T9C9	PI5L1	9606.ENSP00000373399	935					RS15
Q6NVY1	HIBCH	9606.ENSP00000352706	Q5T653	RM02	9606.ENSP00000373404	929					LSM4
P67870	CSK2B	9606.ENSP00000365042	P37023	ACVL1	9606.ENSP00000373574	965					MYH14
P06576	ATPB	9606.ENSP00000262030	P10809	CH60	9606.ENSP00000373620	924					RS19
P07900	HS90A	9606.ENSP00000335153	P10809	CH60	9606.ENSP00000373620	998					NUP62
P25705	ATPA	9606.ENSP00000381736	P10809	CH60	9606.ENSP00000373620	969					IRF3
P07900	HS90A	9606.ENSP00000335153	O15360	FANCA	9606.ENSP00000373952	945					RS28
P60709	ACTB	9606.ENSP00000349960	Q96L91	EP400	9606.ENSP00000374213	943					RS5
P08631	HCK	9606.ENSP00000444986	Q9UF33	EPHA6	9606.ENSP00000374323	903					RU17
Q9Y230	RUVB2	9606.ENSP00000473172	P0C1Z6	TFPT	9606.ENSP00000375639	970					CSK23
O00303	EIF3F	9606.ENSP00000431800	P40429	RL13A	9606.ENSP00000375730	914					A0A1W2PQS6
P07900	HS90A	9606.ENSP00000335153	P31751	AKT2	9606.ENSP00000375892	930					CWC15
P48736	PK3CG	9606.ENSP00000352121	P31751	AKT2	9606.ENSP00000375892	940					FKBP8
P60709	ACTB	9606.ENSP00000349960	P20226	TBP	9606.ENSP00000375942	912					GAN
P03372	ESR1	9606.ENSP00000405330	P20226	TBP	9606.ENSP00000375942	986					APBB1
P08631	HCK	9606.ENSP00000444986	P55196	AFAD	9606.ENSP00000375960	902					DYL2
P22314	UBA1	9606.ENSP00000338413	P63165	SUMO1	9606.ENSP00000376077	967					CP4F8
Q9Y230	RUVB2	9606.ENSP00000473172	O94763	RMP	9606.ENSP00000376097	945					NOS1
P60709	ACTB	9606.ENSP00000349960	Q13098	CSN1	9606.ENSP00000376167	909					ELOC
P03372	ESR1	9606.ENSP00000405330	Q8NI08	NCOA7	9606.ENSP00000376269	997					RPAB1
P03372	ESR1	9606.ENSP00000405330	P62993	GRB2	9606.ENSP00000376345	954					UBE2F
P08631	HCK	9606.ENSP00000444986	P62993	GRB2	9606.ENSP00000376345	925					VEGFA
P03372	ESR1	9606.ENSP00000405330	Q13569	TDG	9606.ENSP00000376611	901					HV311
P03372	ESR1	9606.ENSP00000405330	Q9Y6X2	PIAS3	9606.ENSP00000376765	939					GNAZ
P07900	HS90A	9606.ENSP00000335153	Q93034	CUL5	9606.ENSP00000376808	993					MYC
P06576	ATPB	9606.ENSP00000262030	Q16656	NRF1	9606.ENSP00000376924	908					HYEP
P06576	ATPB	9606.ENSP00000262030	P05496	AT5G1	9606.ENSP00000377033	997					PI3R6
P25705	ATPA	9606.ENSP00000381736	P05496	AT5G1	9606.ENSP00000377033	997					RPB1
P60709	ACTB	9606.ENSP00000349960	P14316	IRF2	9606.ENSP00000377218	920					EPHA5
P06576	ATPB	9606.ENSP00000262030	P53597	SUCA	9606.ENSP00000377446	953					P121C
P36542	ATPG	9606.ENSP00000349142	P53597	SUCA	9606.ENSP00000377446	954					RS10
P25705	ATPA	9606.ENSP00000381736	P53597	SUCA	9606.ENSP00000377446	930					GBB1
Q6NVY1	HIBCH	9606.ENSP00000352706	P49406	RM19	9606.ENSP00000377486	945					TEBP
P03372	ESR1	9606.ENSP00000405330	P24468	COT2	9606.ENSP00000377721	953					CCL4
P16152	CBR1	9606.ENSP00000290349	Q86XF0	DYR2	9606.ENSP00000377768	908					PRS57
P06576	ATPB	9606.ENSP00000262030	Q06055	AT5G2	9606.ENSP00000377878	979					PLCG2
P36542	ATPG	9606.ENSP00000349142	Q06055	AT5G2	9606.ENSP00000377878	986					PI42B
P25705	ATPA	9606.ENSP00000381736	Q06055	AT5G2	9606.ENSP00000377878	980					BTK
P60709	ACTB	9606.ENSP00000349960	P12814	ACTN1	9606.ENSP00000377941	945					NEMO
P60709	ACTB	9606.ENSP00000349960	P35269	T2FA	9606.ENSP00000377969	903					H4
P03372	ESR1	9606.ENSP00000405330	P35269	T2FA	9606.ENSP00000377969	902					MUC1
P07900	HS90A	9606.ENSP00000335153	Q719I0	AHSA2	9606.ENSP00000377970	972					UB2L3
P07900	HS90A	9606.ENSP00000335153	P54652	HSP72	9606.ENSP00000378199	954					PPP5
P08631	HCK	9606.ENSP00000444986	Q05655	KPCD	9606.ENSP00000378217	924					ATPD
P07900	HS90A	9606.ENSP00000335153	Q8WW22	DNJA4	9606.ENSP00000378324	905					SF3A1
P54652	HSP72	9606.ENSP00000378199	Q8WW22	DNJA4	9606.ENSP00000378324	923					SMD3
P07900	HS90A	9606.ENSP00000335153	Q8WWG1	NRG4	9606.ENSP00000378367	901					EIF3D
P68400	CSK21	9606.ENSP00000217244	Q96ST3	SIN3A	9606.ENSP00000378402	923					PHF5A
P60709	ACTB	9606.ENSP00000349960	Q96GM5	SMRD1	9606.ENSP00000378414	987					AHSA1
P03372	ESR1	9606.ENSP00000405330	Q14416	GRM2	9606.ENSP00000378492	922					EIF3E
P03372	ESR1	9606.ENSP00000405330	P04075	ALDOA	9606.ENSP00000378669	910					SF3A2
P54652	HSP72	9606.ENSP00000378199	Q96HA1	P121A	9606.ENSP00000378687	900					CDC37
P07900	HS90A	9606.ENSP00000335153	P06493	CDK1	9606.ENSP00000378699	926					PROF1
P08631	HCK	9606.ENSP00000444986	H3BQD8	H3BQD8	9606.ENSP00000378845	924					PRP19
Q16678	CP1B1	9606.ENSP00000478561	P50225	ST1A1	9606.ENSP00000378972	960					SF3B6
P08183	MDR1	9606.ENSP00000478255	P45983	MK08	9606.ENSP00000378974	918					ARP5
Q16678	CP1B1	9606.ENSP00000478561	P50226	ST1A2	9606.ENSP00000378992	931					EIF3K
P07900	HS90A	9606.ENSP00000335153	P35070	BTC	9606.ENSP00000379092	906					RAF1
P48736	PK3CG	9606.ENSP00000352121	P48061	SDF1	9606.ENSP00000379140	938					EIF3G
P03372	ESR1	9606.ENSP00000405330	P48061	SDF1	9606.ENSP00000379140	948					RU2A
P08631	HCK	9606.ENSP00000444986	P48061	SDF1	9606.ENSP00000379140	915					CDK4
P54652	HSP72	9606.ENSP00000378199	P78406	RAE1L	9606.ENSP00000379182	913					UBE2K
P06576	ATPB	9606.ENSP00000262030	P61601	NCALD	9606.ENSP00000379256	941					SRCAP
O00303	EIF3F	9606.ENSP00000431800	P62273	RS29	9606.ENSP00000379339	991					PRP6
O00303	EIF3F	9606.ENSP00000431800	P50914	RL14	9606.ENSP00000379506	959					IGF1R
P60709	ACTB	9606.ENSP00000349960	P35749	MYH11	9606.ENSP00000379616	940					SF3B4
P03372	ESR1	9606.ENSP00000405330	P11511	CP19A	9606.ENSP00000379683	922					RUXG
O00303	EIF3F	9606.ENSP00000431800	P62241	RS8	9606.ENSP00000379888	996					AIP
P22314	UBA1	9606.ENSP00000338413	Q96LR5	UB2E2	9606.ENSP00000379931	992					ATPO
P07900	HS90A	9606.ENSP00000335153	Q13418	ILK	9606.ENSP00000379975	994					LRRK2
P60709	ACTB	9606.ENSP00000349960	Q13418	ILK	9606.ENSP00000379975	907					ATP5H
Q9Y230	RUVB2	9606.ENSP00000473172	Q13418	ILK	9606.ENSP00000379975	917					SNUT1
P22314	UBA1	9606.ENSP00000338413	P62253	UB2G1	9606.ENSP00000380178	996					UBE2N
Q92731	ESR2	9606.ENSP00000343925	Q99527	GPER1	9606.ENSP00000380281	921					U520
P03372	ESR1	9606.ENSP00000405330	Q99527	GPER1	9606.ENSP00000380281	985					SF3B2
Q15393	SF3B3	9606.ENSP00000305790	Q2TAY7	SMU1	9606.ENSP00000380336	992					EIF3C
P68400	CSK21	9606.ENSP00000217244	P43034	LIS1	9606.ENSP00000380378	930					HDAC6
P07900	HS90A	9606.ENSP00000335153	Q14289	FAK2	9606.ENSP00000380638	945					SF3B1
P08631	HCK	9606.ENSP00000444986	Q14289	FAK2	9606.ENSP00000380638	922					SMD2
P60709	ACTB	9606.ENSP00000349960	Q92985	IRF7	9606.ENSP00000380697	950					EIF3B
P03372	ESR1	9606.ENSP00000405330	P55345	ANM2	9606.ENSP00000380759	903					SF3B5
P08631	HCK	9606.ENSP00000444986	P05107	ITB2	9606.ENSP00000380948	982					EIF3A
P08631	HCK	9606.ENSP00000444986	P54762	EPHB1	9606.ENSP00000381097	905					AT5F1
P03372	ESR1	9606.ENSP00000405330	Q9Y3R0	GRIP1	9606.ENSP00000381098	981					NCOA3
P03372	ESR1	9606.ENSP00000405330	P10415	BCL2	9606.ENSP00000381185	924					SF3A3
P06576	ATPB	9606.ENSP00000262030	Q96B49	TOM6	9606.ENSP00000381859	903					EIF3I
P25705	ATPA	9606.ENSP00000381736	Q96B49	TOM6	9606.ENSP00000381859	900					UB2D1
P07900	HS90A	9606.ENSP00000335153	Q8IVT5	KSR1	9606.ENSP00000381958	968					HS71A
Q6NVY1	HIBCH	9606.ENSP00000352706	P82932	RT06	9606.ENSP00000382250	931					SGT1
Q9UNQ0	ABCG2	9606.ENSP00000237612	P33527	MRP1	9606.ENSP00000382342	932					EIFCL
P07900	HS90A	9606.ENSP00000335153	Q13464	ROCK1	9606.ENSP00000382697	957					DDX17
P54652	HSP72	9606.ENSP00000378199	Q96EE3	SEH1	9606.ENSP00000382779	900					UB2D2
Q9Y230	RUVB2	9606.ENSP00000473172	Q9HCK8	CHD8	9606.ENSP00000382863	933					NCOA1
Q15393	SF3B3	9606.ENSP00000305790	P63162	RSMN	9606.ENSP00000382972	935					U5S1
P67870	CSK2B	9606.ENSP00000365042	P62942	FKB1A	9606.ENSP00000383003	906					PI3R5
P03372	ESR1	9606.ENSP00000405330	O60341	KDM1A	9606.ENSP00000383042	954					NCOA2
P35869	AHR	9606.ENSP00000242057	P48552	NRIP1	9606.ENSP00000383063	901					RUXE
Q92731	ESR2	9606.ENSP00000343925	P48552	NRIP1	9606.ENSP00000383063	933					BRCA1
P60709	ACTB	9606.ENSP00000349960	P60953	CDC42	9606.ENSP00000383118	953					EIF3H
P22314	UBA1	9606.ENSP00000338413	Q8N2K1	UB2J2	9606.ENSP00000383719	964					HSF1
Q15393	SF3B3	9606.ENSP00000305790	P55769	NH2L1	9606.ENSP00000383949	995					EIF3M
P03372	ESR1	9606.ENSP00000405330	Q9BTC8	MTA3	9606.ENSP00000383973	939					UBC
O75469	NR1I2	9606.ENSP00000336528	Q9Y618	NCOR2	9606.ENSP00000384018	989					FKBP5
Q92731	ESR2	9606.ENSP00000343925	Q9Y618	NCOR2	9606.ENSP00000384018	915					PRP8
P35869	AHR	9606.ENSP00000242057	Q13620	CUL4B	9606.ENSP00000384109	929
P60709	ACTB	9606.ENSP00000349960	Q13620	CUL4B	9606.ENSP00000384109	920
P60709	ACTB	9606.ENSP00000349960	P35241	RADI	9606.ENSP00000384136	912
P35869	AHR	9606.ENSP00000242057	Q04206	TF65	9606.ENSP00000384273	989
P17676	CEBPB	9606.ENSP00000305422	Q04206	TF65	9606.ENSP00000384273	973
P60709	ACTB	9606.ENSP00000349960	Q04206	TF65	9606.ENSP00000384273	966
P03372	ESR1	9606.ENSP00000405330	Q04206	TF65	9606.ENSP00000384273	931
P07900	HS90A	9606.ENSP00000335153	P41182	BCL6	9606.ENSP00000384371	962
P11309	PIM1	9606.ENSP00000362608	P41182	BCL6	9606.ENSP00000384371	939
P07900	HS90A	9606.ENSP00000335153	Q02297	NRG1	9606.ENSP00000384620	927
P07900	HS90A	9606.ENSP00000335153	P38936	CDN1A	9606.ENSP00000384849	912
P06576	ATPB	9606.ENSP00000262030	P11474	ERR1	9606.ENSP00000384851	936
P07900	HS90A	9606.ENSP00000335153	Q07869	PPARA	9606.ENSP00000385523	993
P17676	CEBPB	9606.ENSP00000305422	P05231	IL6	9606.ENSP00000385675	978
P08631	HCK	9606.ENSP00000444986	P05231	IL6	9606.ENSP00000385675	931
P17676	CEBPB	9606.ENSP00000305422	O43524	FOXO3	9606.ENSP00000385824	952
P11309	PIM1	9606.ENSP00000362608	O43524	FOXO3	9606.ENSP00000385824	940
P03372	ESR1	9606.ENSP00000405330	O43524	FOXO3	9606.ENSP00000385824	971
O00303	EIF3F	9606.ENSP00000431800	P62263	RS14	9606.ENSP00000385958	977
Q15393	SF3B3	9606.ENSP00000305790	P41223	BUD31	9606.ENSP00000386023	973
P17676	CEBPB	9606.ENSP00000305422	P49716	CEBPD	9606.ENSP00000386165	974
P11309	PIM1	9606.ENSP00000362608	P49716	CEBPD	9606.ENSP00000386165	910
P03372	ESR1	9606.ENSP00000405330	Q14192	FHL2	9606.ENSP00000386665	918
P22314	UBA1	9606.ENSP00000338413	Q969T4	UB2E3	9606.ENSP00000386788	988
P07900	HS90A	9606.ENSP00000335153	P61073	CXCR4	9606.ENSP00000386884	902
P48736	PK3CG	9606.ENSP00000352121	P61073	CXCR4	9606.ENSP00000386884	962
Q15393	SF3B3	9606.ENSP00000305790	Q9HCG8	CWC22	9606.ENSP00000387006	998
P48736	PK3CG	9606.ENSP00000352121	Q16891	MIC60	9606.ENSP00000387262	977
P07900	HS90A	9606.ENSP00000335153	Q8NDG6	TDRD9	9606.ENSP00000387303	922
P17676	CEBPB	9606.ENSP00000305422	P16220	CREB1	9606.ENSP00000387699	975
P48736	PK3CG	9606.ENSP00000352121	Q07889	SOS1	9606.ENSP00000387784	937
P03372	ESR1	9606.ENSP00000405330	Q07889	SOS1	9606.ENSP00000387784	932
P08631	HCK	9606.ENSP00000444986	Q07889	SOS1	9606.ENSP00000387784	987
P22314	UBA1	9606.ENSP00000338413	P62987	RL40	9606.ENSP00000388107	994
P07900	HS90A	9606.ENSP00000335153	O14757	CHK1	9606.ENSP00000388648	996
O00303	EIF3F	9606.ENSP00000431800	P23588	IF4B	9606.ENSP00000388806	909
P68400	CSK21	9606.ENSP00000217244	O95644	NFAC1	9606.ENSP00000389377	908
P11309	PIM1	9606.ENSP00000362608	O95644	NFAC1	9606.ENSP00000389377	935
P36542	ATPG	9606.ENSP00000349142	P18859	ATP5J	9606.ENSP00000389649	998
P25705	ATPA	9606.ENSP00000381736	P18859	ATP5J	9606.ENSP00000389649	998
P17676	CEBPB	9606.ENSP00000305422	Q15848	ADIPO	9606.ENSP00000389814	961
P07900	HS90A	9606.ENSP00000335153	Q587J7	TDR12	9606.ENSP00000390621	918
Q9Y230	RUVB2	9606.ENSP00000473172	K7EIY8	K7EIY8	9606.ENSP00000391457	998
Q9Y230	RUVB2	9606.ENSP00000473172	O95994	AGR2	9606.ENSP00000391490	964
P03372	ESR1	9606.ENSP00000405330	P56945	BCAR1	9606.ENSP00000391669	995
P08631	HCK	9606.ENSP00000444986	P56945	BCAR1	9606.ENSP00000391669	952
P06576	ATPB	9606.ENSP00000262030	P28331	NDUS1	9606.ENSP00000392709	924
P36542	ATPG	9606.ENSP00000349142	P28331	NDUS1	9606.ENSP00000392709	983
P07900	HS90A	9606.ENSP00000335153	O75506	HSBP1	9606.ENSP00000392896	917
O00303	EIF3F	9606.ENSP00000431800	P62269	RS18	9606.ENSP00000393241	986
P08631	HCK	9606.ENSP00000444986	Q13239	SLAP1	9606.ENSP00000394049	953
P06576	ATPB	9606.ENSP00000262030	H7C0C1	H7C0C1	9606.ENSP00000394107	928
P36542	ATPG	9606.ENSP00000349142	H7C0C1	H7C0C1	9606.ENSP00000394107	983
P25705	ATPA	9606.ENSP00000381736	H7C0C1	H7C0C1	9606.ENSP00000394107	964
Q9Y230	RUVB2	9606.ENSP00000473172	Q15014	MO4L2	9606.ENSP00000394417	936
Q92887	MRP2	9606.ENSP00000359478	Q5T2W1	NHRF3	9606.ENSP00000394485	956
P03372	ESR1	9606.ENSP00000405330	Q5T2W1	NHRF3	9606.ENSP00000394485	936
P08631	HCK	9606.ENSP00000444986	Q12923	PTN13	9606.ENSP00000394794	909
P17676	CEBPB	9606.ENSP00000305422	P51532	SMCA4	9606.ENSP00000395654	942
Q92731	ESR2	9606.ENSP00000343925	P51532	SMCA4	9606.ENSP00000395654	913
Q15393	SF3B3	9606.ENSP00000305790	Q13123	RED	9606.ENSP00000396301	979
P16152	CBR1	9606.ENSP00000290349	P00374	DYR	9606.ENSP00000396308	973
P17676	CEBPB	9606.ENSP00000305422	Q9Y2D1	ATF5	9606.ENSP00000396954	954
P22314	UBA1	9606.ENSP00000338413	Q96B02	UBE2W	9606.ENSP00000397453	992
P60709	ACTB	9606.ENSP00000349960	O96019	ACL6A	9606.ENSP00000397552	988
P17676	CEBPB	9606.ENSP00000305422	Q9BUX1	CHAC1	9606.ENSP00000398105	925
P08631	HCK	9606.ENSP00000444986	Q08881	ITK	9606.ENSP00000398655	912
P03372	ESR1	9606.ENSP00000405330	Q9UMN6	KMT2B	9606.ENSP00000398837	922
Q9Y230	RUVB2	9606.ENSP00000473172	P49848	TAF6	9606.ENSP00000399982	915
P07900	HS90A	9606.ENSP00000335153	P61586	RHOA	9606.ENSP00000400175	943
P60709	ACTB	9606.ENSP00000349960	P61586	RHOA	9606.ENSP00000400175	953
O75469	NR1I2	9606.ENSP00000336528	Q9Y261	FOXA2	9606.ENSP00000400341	904
O00303	EIF3F	9606.ENSP00000431800	P32969	RL9	9606.ENSP00000400467	912
P03372	ESR1	9606.ENSP00000405330	Q14344	GNA13	9606.ENSP00000400717	963
P22314	UBA1	9606.ENSP00000338413			9606.ENSP00000400906	991
P07900	HS90A	9606.ENSP00000335153	P47756	CAPZB	9606.ENSP00000401010	914
P60709	ACTB	9606.ENSP00000349960	P47756	CAPZB	9606.ENSP00000401010	936
P07900	HS90A	9606.ENSP00000335153	O94966	UBP19	9606.ENSP00000401197	978
P03372	ESR1	9606.ENSP00000405330	P29353	SHC1	9606.ENSP00000401303	998
P06576	ATPB	9606.ENSP00000262030	P56378	ATP68	9606.ENSP00000401770	936
P36542	ATPG	9606.ENSP00000349142	P56378	ATP68	9606.ENSP00000401770	928
P25705	ATPA	9606.ENSP00000381736	P56378	ATP68	9606.ENSP00000401770	920
P07900	HS90A	9606.ENSP00000335153	P30291	WEE1	9606.ENSP00000402084	932
O00303	EIF3F	9606.ENSP00000431800	Q02878	RL6	9606.ENSP00000403172	954
P08631	HCK	9606.ENSP00000444986	P32121	ARRB2	9606.ENSP00000403701	924
P35869	AHR	9606.ENSP00000242057	P03372	ESR1	9606.ENSP00000405330	998
P17676	CEBPB	9606.ENSP00000305422	P03372	ESR1	9606.ENSP00000405330	998
Q92731	ESR2	9606.ENSP00000343925	P03372	ESR1	9606.ENSP00000405330	987
P48736	PK3CG	9606.ENSP00000352121	Q92835	SHIP1	9606.ENSP00000405338	958
P60709	ACTB	9606.ENSP00000349960	Q9H7Z6	KAT8	9606.ENSP00000406037	935
Q9Y230	RUVB2	9606.ENSP00000473172	Q9H7Z6	KAT8	9606.ENSP00000406037	936
Q92731	ESR2	9606.ENSP00000343925	Q99873	ANM1	9606.ENSP00000406162	917
P07900	HS90A	9606.ENSP00000335153	Q99615	DNJC7	9606.ENSP00000406463	990
P54652	HSP72	9606.ENSP00000378199	Q99615	DNJC7	9606.ENSP00000406463	937
Q9Y230	RUVB2	9606.ENSP00000473172	P21675	TAF1	9606.ENSP00000406549	933
P08183	MDR1	9606.ENSP00000478255	P21675	TAF1	9606.ENSP00000406549	901
P07900	HS90A	9606.ENSP00000335153	Q9H3U1	UN45A	9606.ENSP00000407487	983
P07900	HS90A	9606.ENSP00000335153	P01112	RASH	9606.ENSP00000407586	976
P48736	PK3CG	9606.ENSP00000352121	P01112	RASH	9606.ENSP00000407586	998
P11309	PIM1	9606.ENSP00000362608	P01112	RASH	9606.ENSP00000407586	919
P08631	HCK	9606.ENSP00000444986	P01112	RASH	9606.ENSP00000407586	934
P07900	HS90A	9606.ENSP00000335153	P17252	KPCA	9606.ENSP00000408695	947
P60709	ACTB	9606.ENSP00000349960	P17252	KPCA	9606.ENSP00000408695	923
P03372	ESR1	9606.ENSP00000405330	P49407	ARRB1	9606.ENSP00000409581	920
P08631	HCK	9606.ENSP00000444986	P49407	ARRB1	9606.ENSP00000409581	962
O75469	NR1I2	9606.ENSP00000336528			9606.ENSP00000409666	917
P06576	ATPB	9606.ENSP00000262030	O96008	TOM40	9606.ENSP00000410339	951
P25705	ATPA	9606.ENSP00000381736	O96008	TOM40	9606.ENSP00000410339	905
Q15393	SF3B3	9606.ENSP00000305790	Q9Y4Y9	LSM5	9606.ENSP00000410758	996
P08631	HCK	9606.ENSP00000444986	P08575	PTPRC	9606.ENSP00000411355	913
Q15393	SF3B3	9606.ENSP00000305790	Q9ULR0	ISY1	9606.ENSP00000411822	919
Q15393	SF3B3	9606.ENSP00000305790	P14678	RSMB	9606.ENSP00000412566	997
P06576	ATPB	9606.ENSP00000262030	Q9Y276	BCS1	9606.ENSP00000413908	923
P25705	ATPA	9606.ENSP00000381736	Q9Y276	BCS1	9606.ENSP00000413908	944
O00303	EIF3F	9606.ENSP00000431800	P62847	RS24	9606.ENSP00000414321	994
P07900	HS90A	9606.ENSP00000335153	Q9UJW0	DCTN4	9606.ENSP00000414906	908
O00303	EIF3F	9606.ENSP00000431800	Q04637	IF4G1	9606.ENSP00000416255	973
Q15393	SF3B3	9606.ENSP00000305790	Q7L014	DDX46	9606.ENSP00000416534	978
P60709	ACTB	9606.ENSP00000349960	Q562R1	ACTBL	9606.ENSP00000416706	946
P06576	ATPB	9606.ENSP00000262030	Q8N5M1	ATPF2	9606.ENSP00000417190	976
P25705	ATPA	9606.ENSP00000381736	Q8N5M1	ATPF2	9606.ENSP00000417190	948
P06576	ATPB	9606.ENSP00000262030			9606.ENSP00000417378	918
P36542	ATPG	9606.ENSP00000349142			9606.ENSP00000417378	939
P25705	ATPA	9606.ENSP00000381736			9606.ENSP00000417378	941
Q6NVY1	HIBCH	9606.ENSP00000352706	Q9HD33	RM47	9606.ENSP00000417602	937
P03372	ESR1	9606.ENSP00000405330	P39687	AN32A	9606.ENSP00000417864	958
Q15393	SF3B3	9606.ENSP00000305790	O15042	SR140	9606.ENSP00000418563	957
P07900	HS90A	9606.ENSP00000335153	Q9H7B4	SMYD3	9606.ENSP00000419184	960
P03372	ESR1	9606.ENSP00000405330	Q9H7B4	SMYD3	9606.ENSP00000419184	955
O00303	EIF3F	9606.ENSP00000431800	P41567	EIF1	9606.ENSP00000419449	977
P68400	CSK21	9606.ENSP00000217244	Q8N488	RYBP	9606.ENSP00000419494	902
P67870	CSK2B	9606.ENSP00000365042	Q8N488	RYBP	9606.ENSP00000419494	944
O75469	NR1I2	9606.ENSP00000336528	P19793	RXRA	9606.ENSP00000419692	984
P35869	AHR	9606.ENSP00000242057	Q99612	KLF6	9606.ENSP00000419923	971
Q6NVY1	HIBCH	9606.ENSP00000352706	P62829	RL23	9606.ENSP00000420311	901
P54652	HSP72	9606.ENSP00000378199	Q99933	BAG1	9606.ENSP00000420514	952
Q6NVY1	HIBCH	9606.ENSP00000352706	O60783	RT14	9606.ENSP00000420714	929
P06576	ATPB	9606.ENSP00000262030	Q7Z4Y8	AT5L2	9606.ENSP00000421076	946
P36542	ATPG	9606.ENSP00000349142	Q7Z4Y8	AT5L2	9606.ENSP00000421076	983
P25705	ATPA	9606.ENSP00000381736	Q7Z4Y8	AT5L2	9606.ENSP00000421076	934
Q15393	SF3B3	9606.ENSP00000305790	P62312	LSM6	9606.ENSP00000422392	993
Q6NVY1	HIBCH	9606.ENSP00000352706	Q9P0J6	RM36	9606.ENSP00000423399	940
P08631	HCK	9606.ENSP00000444986	Q9UN19	DAPP1	9606.ENSP00000423602	917
Q15393	SF3B3	9606.ENSP00000305790	O43660	PLRG1	9606.ENSP00000424417	990
P07900	HS90A	9606.ENSP00000335153	Q9NQI0	DDX4	9606.ENSP00000424838	918
P03372	ESR1	9606.ENSP00000405330	Q9NRR4	RNC	9606.ENSP00000425979	988
P67870	CSK2B	9606.ENSP00000365042	Q15797	SMAD1	9606.ENSP00000426568	900
P07900	HS90A	9606.ENSP00000335153	P63244	RACK1	9606.ENSP00000426909	980
O00303	EIF3F	9606.ENSP00000431800	P63244	RACK1	9606.ENSP00000426909	987
P17676	CEBPB	9606.ENSP00000305422	Q15349	KS6A2	9606.ENSP00000427015	930
P17676	CEBPB	9606.ENSP00000305422	P49715	CEBPA	9606.ENSP00000427514	977
P07900	HS90A	9606.ENSP00000335153	Q9BYZ6	RHBT2	9606.ENSP00000427926	974
P48736	PK3CG	9606.ENSP00000352121	P27986	P85A	9606.ENSP00000428056	995
O00303	EIF3F	9606.ENSP00000431800	P62888	RL30	9606.ENSP00000428085	926
P22314	UBA1	9606.ENSP00000338413	Q15819	UB2V2	9606.ENSP00000428209	967
P07900	HS90A	9606.ENSP00000335153	P07948	LYN	9606.ENSP00000428924	981
P08631	HCK	9606.ENSP00000444986	P07948	LYN	9606.ENSP00000428924	934
O00303	EIF3F	9606.ENSP00000431800	P60866	RS20	9606.ENSP00000429374	983
P10632	CP2C8	9606.ENSP00000360317	P34913	HYES	9606.ENSP00000430269	960
P68400	CSK21	9606.ENSP00000217244	Q92769	HDAC2	9606.ENSP00000430432	978
P36542	ATPG	9606.ENSP00000349142	P14927	QCR7	9606.ENSP00000430494	936
P07900	HS90A	9606.ENSP00000335153	O14920	IKKB	9606.ENSP00000430684	995
P03372	ESR1	9606.ENSP00000405330	Q07654	TFF3	9606.ENSP00000430690	937
Q16678	CP1B1	9606.ENSP00000478561	P14902	I23O1	9606.ENSP00000430950	927
Q6NVY1	HIBCH	9606.ENSP00000352706	Q9NWU5	RM22	9606.ENSP00000431040	938
P08631	HCK	9606.ENSP00000444986	B9A064	IGLL5	9606.ENSP00000431254	943
P08631	HCK	9606.ENSP00000444986	P09693	CD3G	9606.ENSP00000431445	905
P54652	HSP72	9606.ENSP00000378199	P11142	HSP7C	9606.ENSP00000432083	921
P03372	ESR1	9606.ENSP00000405330	P11142	HSP7C	9606.ENSP00000432083	940
P60709	ACTB	9606.ENSP00000349960	O15020	SPTN2	9606.ENSP00000432568	915
P60709	ACTB	9606.ENSP00000349960	P23528	COF1	9606.ENSP00000432660	998
Q15393	SF3B3	9606.ENSP00000305790	Q96LT9	RNPC3	9606.ENSP00000432886	941
P07900	HS90A	9606.ENSP00000335153	P02511	CRYAB	9606.ENSP00000433560	974
P48736	PK3CG	9606.ENSP00000352121	Q9Y4K3	TRAF6	9606.ENSP00000433623	916
Q15393	SF3B3	9606.ENSP00000305790	Q9UHX1	PUF60	9606.ENSP00000434359	995
P25705	ATPA	9606.ENSP00000381736	Q99437	VATO	9606.ENSP00000434729	909
O00303	EIF3F	9606.ENSP00000431800	P62851	RS25	9606.ENSP00000435096	985
O00303	EIF3F	9606.ENSP00000431800	P35544	UBIM	9606.ENSP00000435370	953
P17676	CEBPB	9606.ENSP00000305422	Q15418	KS6A1	9606.ENSP00000435412	949
O00303	EIF3F	9606.ENSP00000431800	P62277	RS13	9606.ENSP00000435777	988
Q9Y230	RUVB2	9606.ENSP00000473172	Q03164	KMT2A	9606.ENSP00000436786	913
Q9Y230	RUVB2	9606.ENSP00000473172	Q6P4R8	NFRKB	9606.ENSP00000436926	950
P11309	PIM1	9606.ENSP00000362608	Q16665	HIF1A	9606.ENSP00000437955	912
P03372	ESR1	9606.ENSP00000405330	Q16665	HIF1A	9606.ENSP00000437955	929
P60709	ACTB	9606.ENSP00000349960	Q9UBW8	CSN7A	9606.ENSP00000438115	902
P06576	ATPB	9606.ENSP00000262030	Q8N4H5	TOM5	9606.ENSP00000438204	908
P25705	ATPA	9606.ENSP00000381736	Q8N4H5	TOM5	9606.ENSP00000438204	910
Q15393	SF3B3	9606.ENSP00000305790	Q8IWX8	CHERP	9606.ENSP00000439856	928
P16152	CBR1	9606.ENSP00000290349	P05181	CP2E1	9606.ENSP00000440689	910
P10632	CP2C8	9606.ENSP00000360317	P05181	CP2E1	9606.ENSP00000440689	912
P08631	HCK	9606.ENSP00000444986	P11215	ITAM	9606.ENSP00000441691	964
P03372	ESR1	9606.ENSP00000405330	Q99623	PHB2	9606.ENSP00000441875	998
P67870	CSK2B	9606.ENSP00000365042	Q99717	SMAD5	9606.ENSP00000441954	900
P60709	ACTB	9606.ENSP00000349960			9606.ENSP00000443017	922
Q9Y230	RUVB2	9606.ENSP00000473172			9606.ENSP00000443017	904
Q16678	CP1B1	9606.ENSP00000478561	Q6ZQW0	I23O2	9606.ENSP00000443432	927
P60709	ACTB	9606.ENSP00000349960	P35609	ACTN2	9606.ENSP00000443495	974
P54652	HSP72	9606.ENSP00000378199	P49790	NU153	9606.ENSP00000444029	914
P68400	CSK21	9606.ENSP00000217244	Q86SE9	PCGF5	9606.ENSP00000445704	903
P67870	CSK2B	9606.ENSP00000365042	Q86SE9	PCGF5	9606.ENSP00000445704	960
P07900	HS90A	9606.ENSP00000335153	P08670	VIME	9606.ENSP00000446007	927
Q6NVY1	HIBCH	9606.ENSP00000352706	P04179	SODM	9606.ENSP00000446252	920
O00303	EIF3F	9606.ENSP00000431800	Q07020	RL18	9606.ENSP00000447001	921
P54652	HSP72	9606.ENSP00000378199	Q8NFH4	NUP37	9606.ENSP00000448054	917
P07900	HS90A	9606.ENSP00000335153	O14727	APAF	9606.ENSP00000448165	992
Q9Y230	RUVB2	9606.ENSP00000473172	Q8IXM2	BAP18	9606.ENSP00000448598	902
P17676	CEBPB	9606.ENSP00000305422	P35638	DDIT3	9606.ENSP00000448665	997
P03372	ESR1	9606.ENSP00000405330	Q9P1Z2	CACO1	9606.ENSP00000449960	913
Q6NVY1	HIBCH	9606.ENSP00000352706	Q02252	MMSA	9606.ENSP00000450436	922
P22314	UBA1	9606.ENSP00000338413	Q9Y385	UB2J1	9606.ENSP00000451261	979
P07900	HS90A	9606.ENSP00000335153	P07910	HNRPC	9606.ENSP00000451291	947
Q16678	CP1B1	9606.ENSP00000478561	O14756	H17B6	9606.ENSP00000451406	913
P60709	ACTB	9606.ENSP00000349960	P31749	AKT1	9606.ENSP00000451828	933
P48736	PK3CG	9606.ENSP00000352121	P31749	AKT1	9606.ENSP00000451828	986
P03372	ESR1	9606.ENSP00000405330	P31749	AKT1	9606.ENSP00000451828	985
P60709	ACTB	9606.ENSP00000349960	P52655	TF2AA	9606.ENSP00000452454	905
P03372	ESR1	9606.ENSP00000405330	P52655	TF2AA	9606.ENSP00000452454	901
P07900	HS90A	9606.ENSP00000335153	P05106	ITB3	9606.ENSP00000452786	912
P60709	ACTB	9606.ENSP00000349960	P05106	ITB3	9606.ENSP00000452786	904
O00303	EIF3F	9606.ENSP00000431800	P46779	RL28	9606.ENSP00000452909	904
Q92731	ESR2	9606.ENSP00000343925	H3BNQ9	H3BNQ9	9606.ENSP00000456782	922
P03372	ESR1	9606.ENSP00000405330	H3BNQ9	H3BNQ9	9606.ENSP00000456782	958
Q9Y230	RUVB2	9606.ENSP00000473172	Q8NBZ0	IN80E	9606.ENSP00000457016	987
P25705	ATPA	9606.ENSP00000381736	P13073	COX41	9606.ENSP00000457513	924
P60709	ACTB	9606.ENSP00000349960	P63261	ACTG	9606.ENSP00000458162	998
P36542	ATPG	9606.ENSP00000349142	O14561	ACPM	9606.ENSP00000458770	977
P10632	CP2C8	9606.ENSP00000360317	P16050	LOX15	9606.ENSP00000458832	910
P54652	HSP72	9606.ENSP00000378199	Q99567	NUP88	9606.ENSP00000458954	902
P06576	ATPB	9606.ENSP00000262030	Q5TC12	ATPF1	9606.ENSP00000460964	976
P25705	ATPA	9606.ENSP00000381736	Q5TC12	ATPF1	9606.ENSP00000460964	924
P60709	ACTB	9606.ENSP00000349960			9606.ENSP00000462355	922
Q9Y230	RUVB2	9606.ENSP00000473172			9606.ENSP00000462355	904
P08631	HCK	9606.ENSP00000444986	P07947	YES	9606.ENSP00000462468	902
P60709	ACTB	9606.ENSP00000349960			9606.ENSP00000462667	922
Q9Y230	RUVB2	9606.ENSP00000473172			9606.ENSP00000462667	904
P60709	ACTB	9606.ENSP00000349960	Q68DK7	MSL1	9606.ENSP00000462945	900
Q9Y230	RUVB2	9606.ENSP00000473172	Q68DK7	MSL1	9606.ENSP00000462945	900
P67870	CSK2B	9606.ENSP00000365042	Q9UK05	GDF2	9606.ENSP00000463051	900
Q9Y230	RUVB2	9606.ENSP00000473172	Q9BTT0	AN32E	9606.ENSP00000463154	950
Q15393	SF3B3	9606.ENSP00000305790	Q86XP3	DDX42	9606.ENSP00000464050	990
O00303	EIF3F	9606.ENSP00000431800	P61353	RL27	9606.ENSP00000464813	941
P48736	PK3CG	9606.ENSP00000352121	O60331	PI51C	9606.ENSP00000466363	936
Q16678	CP1B1	9606.ENSP00000478561	P14061	DHB1	9606.ENSP00000466799	955
P22314	UBA1	9606.ENSP00000338413	P54725	RD23A	9606.ENSP00000467024	951
P60709	ACTB	9606.ENSP00000349960	P54725	RD23A	9606.ENSP00000467024	925
Q9Y230	RUVB2	9606.ENSP00000473172	Q6PI98	IN80C	9606.ENSP00000467041	994
P07900	HS90A	9606.ENSP00000335153	Q8WZ42	TITIN	9606.ENSP00000467141	974
P03372	ESR1	9606.ENSP00000405330	Q15424	SAFB1	9606.ENSP00000467423	985
O00303	EIF3F	9606.ENSP00000431800	P62841	RS15	9606.ENSP00000467466	991
Q15393	SF3B3	9606.ENSP00000305790	Q9Y4Z0	LSM4	9606.ENSP00000469468	996
P60709	ACTB	9606.ENSP00000349960	Q7Z406	MYH14	9606.ENSP00000470298	932
O00303	EIF3F	9606.ENSP00000431800	P39019	RS19	9606.ENSP00000470972	996
P54652	HSP72	9606.ENSP00000378199	P37198	NUP62	9606.ENSP00000471191	911
P60709	ACTB	9606.ENSP00000349960	Q14653	IRF3	9606.ENSP00000471896	959
O00303	EIF3F	9606.ENSP00000431800	P62857	RS28	9606.ENSP00000472469	980
O00303	EIF3F	9606.ENSP00000431800	P46782	RS5	9606.ENSP00000472985	992
Q15393	SF3B3	9606.ENSP00000305790	P08621	RU17	9606.ENSP00000472998	961
P07900	HS90A	9606.ENSP00000335153	Q9Y230	RUVB2	9606.ENSP00000473172	959
P60709	ACTB	9606.ENSP00000349960	Q9Y230	RUVB2	9606.ENSP00000473172	994
P67870	CSK2B	9606.ENSP00000365042	Q8NEV1	CSK23	9606.ENSP00000473553	992
O00303	EIF3F	9606.ENSP00000431800	A0A1W2PQS6	A0A1W2PQS6	9606.ENSP00000475027	912
Q15393	SF3B3	9606.ENSP00000305790	Q9P013	CWC15	9606.ENSP00000475615	929
P07900	HS90A	9606.ENSP00000335153	Q14318	FKBP8	9606.ENSP00000476767	994
P22314	UBA1	9606.ENSP00000338413	Q9H2C0	GAN	9606.ENSP00000476795	903
P03372	ESR1	9606.ENSP00000405330	O00213	APBB1	9606.ENSP00000477213	944
P07900	HS90A	9606.ENSP00000335153	Q96FJ2	DYL2	9606.ENSP00000477310	916
P10632	CP2C8	9606.ENSP00000360317	P98187	CP4F8	9606.ENSP00000477567	939
P07900	HS90A	9606.ENSP00000335153	P29475	NOS1	9606.ENSP00000477999	959
P07900	HS90A	9606.ENSP00000335153	Q15369	ELOC	9606.ENSP00000478121	947
Q9Y230	RUVB2	9606.ENSP00000473172	P19388	RPAB1	9606.ENSP00000478303	938
P22314	UBA1	9606.ENSP00000338413	Q969M7	UBE2F	9606.ENSP00000478474	966
P35869	AHR	9606.ENSP00000242057	Q16678	CP1B1	9606.ENSP00000478561	924
P07900	HS90A	9606.ENSP00000335153	P15692	VEGFA	9606.ENSP00000478570	989
P08631	HCK	9606.ENSP00000444986	P01762	HV311	9606.ENSP00000478725	900
P03372	ESR1	9606.ENSP00000405330	P19086	GNAZ	9606.ENSP00000478892	901
P60709	ACTB	9606.ENSP00000349960			9606.ENSP00000479106	922
Q9Y230	RUVB2	9606.ENSP00000473172			9606.ENSP00000479106	904
P60709	ACTB	9606.ENSP00000349960			9606.ENSP00000479461	922
Q9Y230	RUVB2	9606.ENSP00000473172			9606.ENSP00000479461	904
P17676	CEBPB	9606.ENSP00000305422	P01106	MYC	9606.ENSP00000479618	970
P07900	HS90A	9606.ENSP00000335153	P01106	MYC	9606.ENSP00000479618	984
P11309	PIM1	9606.ENSP00000362608	P01106	MYC	9606.ENSP00000479618	973
P03372	ESR1	9606.ENSP00000405330	P01106	MYC	9606.ENSP00000479618	973
Q9Y230	RUVB2	9606.ENSP00000473172	P01106	MYC	9606.ENSP00000479618	998
P60709	ACTB	9606.ENSP00000349960			9606.ENSP00000479794	922
Q9Y230	RUVB2	9606.ENSP00000473172			9606.ENSP00000479794	904
P10632	CP2C8	9606.ENSP00000360317	P07099	HYEP	9606.ENSP00000480004	940
Q16678	CP1B1	9606.ENSP00000478561	P07099	HYEP	9606.ENSP00000480004	973
P48736	PK3CG	9606.ENSP00000352121	Q5UE93	PI3R6	9606.ENSP00000480157	993
P60709	ACTB	9606.ENSP00000349960	P24928	RPB1	9606.ENSP00000480158	994
P03372	ESR1	9606.ENSP00000405330	P24928	RPB1	9606.ENSP00000480158	948
P08631	HCK	9606.ENSP00000444986	P54756	EPHA5	9606.ENSP00000480763	903
P60709	ACTB	9606.ENSP00000349960			9606.ENSP00000480960	922
Q9Y230	RUVB2	9606.ENSP00000473172			9606.ENSP00000480960	904
P60709	ACTB	9606.ENSP00000349960			9606.ENSP00000481486	922
Q9Y230	RUVB2	9606.ENSP00000473172			9606.ENSP00000481486	904
P54652	HSP72	9606.ENSP00000378199	A8CG34	P121C	9606.ENSP00000481575	900
O00303	EIF3F	9606.ENSP00000431800	P46783	RS10	9606.ENSP00000481646	979
Q92731	ESR2	9606.ENSP00000343925	P62873	GBB1	9606.ENSP00000481878	905
P48736	PK3CG	9606.ENSP00000352121	P62873	GBB1	9606.ENSP00000481878	950
P03372	ESR1	9606.ENSP00000405330	P62873	GBB1	9606.ENSP00000481878	926
P35869	AHR	9606.ENSP00000242057	Q15185	TEBP	9606.ENSP00000482075	965
P16152	CBR1	9606.ENSP00000290349	Q15185	TEBP	9606.ENSP00000482075	929
P54652	HSP72	9606.ENSP00000378199	Q15185	TEBP	9606.ENSP00000482075	948
P03372	ESR1	9606.ENSP00000405330	Q15185	TEBP	9606.ENSP00000482075	976
P08631	HCK	9606.ENSP00000444986	P13236	CCL4	9606.ENSP00000482259	941
P07900	HS90A	9606.ENSP00000335153	Q6UWY2	PRS57	9606.ENSP00000482358	901
P08631	HCK	9606.ENSP00000444986	P16885	PLCG2	9606.ENSP00000482457	953
P48736	PK3CG	9606.ENSP00000352121	P78356	PI42B	9606.ENSP00000482548	970
P08631	HCK	9606.ENSP00000444986	Q06187	BTK	9606.ENSP00000483570	954
P07900	HS90A	9606.ENSP00000335153	Q9Y6K9	NEMO	9606.ENSP00000483825	995
P60709	ACTB	9606.ENSP00000349960	P62805	H4	9606.ENSP00000484789	922
Q9Y230	RUVB2	9606.ENSP00000473172	P62805	H4	9606.ENSP00000484789	904
P07900	HS90A	9606.ENSP00000335153	P15941	MUC1	9606.ENSP00000484824	933
P03372	ESR1	9606.ENSP00000405330	P15941	MUC1	9606.ENSP00000484824	985
P22314	UBA1	9606.ENSP00000338413	P68036	UB2L3	9606.ENSP00000485133	912
P07900	HS90A	9606.ENSP00000335153	P53041	PPP5	9606.ENSP00000012443	999
P06576	ATPB	9606.ENSP00000262030	P30049	ATPD	9606.ENSP00000215375	999
P36542	ATPG	9606.ENSP00000349142	P30049	ATPD	9606.ENSP00000215375	999
P25705	ATPA	9606.ENSP00000381736	P30049	ATPD	9606.ENSP00000215375	999
Q15393	SF3B3	9606.ENSP00000305790	Q15459	SF3A1	9606.ENSP00000215793	999
Q15393	SF3B3	9606.ENSP00000305790	P62318	SMD3	9606.ENSP00000215829	999
O00303	EIF3F	9606.ENSP00000431800	O15371	EIF3D	9606.ENSP00000216190	999
Q15393	SF3B3	9606.ENSP00000305790	Q7RTV0	PHF5A	9606.ENSP00000216252	999
P07900	HS90A	9606.ENSP00000335153	O95433	AHSA1	9606.ENSP00000216479	999
P67870	CSK2B	9606.ENSP00000365042	P68400	CSK21	9606.ENSP00000217244	999
P07900	HS90A	9606.ENSP00000335153	Q9UNE7	CHIP	9606.ENSP00000219548	999
O00303	EIF3F	9606.ENSP00000431800	P60228	EIF3E	9606.ENSP00000220849	999
Q15393	SF3B3	9606.ENSP00000305790	Q15428	SF3A2	9606.ENSP00000221494	999
P07900	HS90A	9606.ENSP00000335153	Q16543	CDC37	9606.ENSP00000222005	999
P60709	ACTB	9606.ENSP00000349960	P07737	PROF1	9606.ENSP00000225655	999
P03372	ESR1	9606.ENSP00000405330	P24385	CCND1	9606.ENSP00000227507	999
Q15393	SF3B3	9606.ENSP00000305790	Q9UMS4	PRP19	9606.ENSP00000227524	999
P07900	HS90A	9606.ENSP00000335153	P04150	GCR	9606.ENSP00000231509	999
Q15393	SF3B3	9606.ENSP00000305790	Q9Y3B4	SF3B6	9606.ENSP00000233468	999
P07900	HS90A	9606.ENSP00000335153	P35869	AHR	9606.ENSP00000242057	999
Q9Y230	RUVB2	9606.ENSP00000473172	Q9H9F9	ARP5	9606.ENSP00000243903	999
P36542	ATPG	9606.ENSP00000349142	P56381	ATP5E	9606.ENSP00000243997	999
P25705	ATPA	9606.ENSP00000381736	P56381	ATP5E	9606.ENSP00000243997	999
O00303	EIF3F	9606.ENSP00000431800	Q9UBQ5	EIF3K	9606.ENSP00000248342	999
P07900	HS90A	9606.ENSP00000335153	P04049	RAF1	9606.ENSP00000251849	999
O00303	EIF3F	9606.ENSP00000431800	O75821	EIF3G	9606.ENSP00000253108	999
Q15393	SF3B3	9606.ENSP00000305790	P09661	RU2A	9606.ENSP00000254193	999
P07900	HS90A	9606.ENSP00000335153	P25685	DNJB1	9606.ENSP00000254322	999
P07900	HS90A	9606.ENSP00000335153	P11802	CDK4	9606.ENSP00000257904	999
P22314	UBA1	9606.ENSP00000338413	P61086	UBE2K	9606.ENSP00000261427	999
P36542	ATPG	9606.ENSP00000349142	P06576	ATPB	9606.ENSP00000262030	999
P25705	ATPA	9606.ENSP00000381736	P06576	ATPB	9606.ENSP00000262030	999
Q9Y230	RUVB2	9606.ENSP00000473172	Q9NWS0	PIHD1	9606.ENSP00000262265	999
P67870	CSK2B	9606.ENSP00000365042	P19784	CSK22	9606.ENSP00000262506	999
Q9Y230	RUVB2	9606.ENSP00000473172	Q6ZRS2	SRCAP	9606.ENSP00000262518	999
P17676	CEBPB	9606.ENSP00000305422	Q09472	EP300	9606.ENSP00000263253	999
P03372	ESR1	9606.ENSP00000405330	Q09472	EP300	9606.ENSP00000263253	999
P07900	HS90A	9606.ENSP00000335153	P40763	STAT3	9606.ENSP00000264657	999
Q15393	SF3B3	9606.ENSP00000305790	O94906	PRP6	9606.ENSP00000266079	999
P03372	ESR1	9606.ENSP00000405330	P08069	IGF1R	9606.ENSP00000268035	999
P03372	ESR1	9606.ENSP00000405330	O75376	NCOR1	9606.ENSP00000268712	999
P07900	HS90A	9606.ENSP00000335153	P04637	P53	9606.ENSP00000269305	999
P07900	HS90A	9606.ENSP00000335153	P04626	ERBB2	9606.ENSP00000269571	999
Q15393	SF3B3	9606.ENSP00000305790	Q15427	SF3B4	9606.ENSP00000271628	999
Q15393	SF3B3	9606.ENSP00000305790	P62308	RUXG	9606.ENSP00000272348	999
P07900	HS90A	9606.ENSP00000335153	P00533	EGFR	9606.ENSP00000275493	999
P35869	AHR	9606.ENSP00000242057	O00170	AIP	9606.ENSP00000279146	999
P07900	HS90A	9606.ENSP00000335153	O00170	AIP	9606.ENSP00000279146	999
P06576	ATPB	9606.ENSP00000262030	P48047	ATPO	9606.ENSP00000290299	999
P36542	ATPG	9606.ENSP00000349142	P48047	ATPO	9606.ENSP00000290299	999
P25705	ATPA	9606.ENSP00000381736	P48047	ATPO	9606.ENSP00000290299	999
P06576	ATPB	9606.ENSP00000262030	P56134	ATPK	9606.ENSP00000292475	999
P25705	ATPA	9606.ENSP00000381736	P56134	ATPK	9606.ENSP00000292475	999
P07900	HS90A	9606.ENSP00000335153	P29474	NOS3	9606.ENSP00000297494	999
P07900	HS90A	9606.ENSP00000335153	Q5S007	LRRK2	9606.ENSP00000298910	999
P03372	ESR1	9606.ENSP00000405330	Q15648	MED1	9606.ENSP00000300651	999
P03372	ESR1	9606.ENSP00000405330	Q8IZL8	PELP1	9606.ENSP00000301396	999
P06576	ATPB	9606.ENSP00000262030	O75947	ATP5H	9606.ENSP00000301587	999
P36542	ATPG	9606.ENSP00000349142	O75947	ATP5H	9606.ENSP00000301587	999
P25705	ATPA	9606.ENSP00000381736	O75947	ATP5H	9606.ENSP00000301587	999
P07900	HS90A	9606.ENSP00000335153	P34932	HSP74	9606.ENSP00000302961	999
P07900	HS90A	9606.ENSP00000335153	Q08752	PPID	9606.ENSP00000303754	999
P25705	ATPA	9606.ENSP00000381736	P56385	ATP5I	9606.ENSP00000306003	999
P07900	HS90A	9606.ENSP00000335153	O14746	TERT	9606.ENSP00000309572	999
Q15393	SF3B3	9606.ENSP00000305790	O43290	SNUT1	9606.ENSP00000310448	999
P22314	UBA1	9606.ENSP00000338413	P61088	UBE2N	9606.ENSP00000316176	999
Q15393	SF3B3	9606.ENSP00000305790	O75643	U520	9606.ENSP00000317123	999
Q9Y230	RUVB2	9606.ENSP00000473172	Q9Y265	RUVB1	9606.ENSP00000318297	999
Q15393	SF3B3	9606.ENSP00000305790	Q13435	SF3B2	9606.ENSP00000318861	999
P07900	HS90A	9606.ENSP00000335153	Q15831	STK11	9606.ENSP00000324856	999
P03372	ESR1	9606.ENSP00000405330	P08047	SP1	9606.ENSP00000329357	999
O00303	EIF3F	9606.ENSP00000431800	Q99613	EIF3C	9606.ENSP00000332604	999
P07900	HS90A	9606.ENSP00000335153	Q9UBN7	HDAC6	9606.ENSP00000334061	999
P35869	AHR	9606.ENSP00000242057	P07900	HS90A	9606.ENSP00000335153	999
P03372	ESR1	9606.ENSP00000405330	P07900	HS90A	9606.ENSP00000335153	999
Q15393	SF3B3	9606.ENSP00000305790	O75533	SF3B1	9606.ENSP00000335321	999
Q9Y230	RUVB2	9606.ENSP00000473172	Q92993	KAT5	9606.ENSP00000340330	999
Q15393	SF3B3	9606.ENSP00000305790	P62316	SMD2	9606.ENSP00000342374	999
Q9Y230	RUVB2	9606.ENSP00000473172	P35222	CTNB1	9606.ENSP00000344456	999
P06576	ATPB	9606.ENSP00000262030	P36542	ATPG	9606.ENSP00000349142	999
P25705	ATPA	9606.ENSP00000381736	P36542	ATPG	9606.ENSP00000349142	999
P07900	HS90A	9606.ENSP00000335153	P31948	STIP1	9606.ENSP00000351646	999
Q9Y230	RUVB2	9606.ENSP00000473172	Q9Y4A5	TRRAP	9606.ENSP00000352925	999
O00303	EIF3F	9606.ENSP00000431800	P55884	EIF3B	9606.ENSP00000354125	999
P06576	ATPB	9606.ENSP00000262030	P00846	ATP6	9606.ENSP00000354632	999
P25705	ATPA	9606.ENSP00000381736	P00846	ATP6	9606.ENSP00000354632	999
Q9Y230	RUVB2	9606.ENSP00000473172	Q9ULG1	INO80	9606.ENSP00000355205	999
Q15393	SF3B3	9606.ENSP00000305790	Q9BWJ5	SF3B5	9606.ENSP00000356541	999
O00303	EIF3F	9606.ENSP00000431800	Q14152	EIF3A	9606.ENSP00000358140	999
P06576	ATPB	9606.ENSP00000262030	P24539	AT5F1	9606.ENSP00000358737	999
P36542	ATPG	9606.ENSP00000349142	P24539	AT5F1	9606.ENSP00000358737	999
P25705	ATPA	9606.ENSP00000381736	P24539	AT5F1	9606.ENSP00000358737	999
P03372	ESR1	9606.ENSP00000405330	P05412	JUN	9606.ENSP00000360266	999
Q92731	ESR2	9606.ENSP00000343925	Q9Y6Q9	NCOA3	9606.ENSP00000361066	999
P03372	ESR1	9606.ENSP00000405330	Q9Y6Q9	NCOA3	9606.ENSP00000361066	999
Q9Y230	RUVB2	9606.ENSP00000473172	Q9NPF5	DMAP1	9606.ENSP00000361363	999
Q15393	SF3B3	9606.ENSP00000305790	Q12874	SF3A3	9606.ENSP00000362110	999
P03372	ESR1	9606.ENSP00000405330	Q13547	HDAC1	9606.ENSP00000362649	999
P07900	HS90A	9606.ENSP00000335153	P12931	SRC	9606.ENSP00000362680	999
P03372	ESR1	9606.ENSP00000405330	P12931	SRC	9606.ENSP00000362680	999
O00303	EIF3F	9606.ENSP00000431800	Q13347	EIF3I	9606.ENSP00000362688	999
P22314	UBA1	9606.ENSP00000338413	P51668	UB2D1	9606.ENSP00000363019	999
P07900	HS90A	9606.ENSP00000335153	P10275	ANDR	9606.ENSP00000363822	999
P07900	HS90A	9606.ENSP00000335153	P0DMV8	HS71A	9606.ENSP00000364802	999
P68400	CSK21	9606.ENSP00000217244	P67870	CSK2B	9606.ENSP00000365042	999
P07900	HS90A	9606.ENSP00000335153	Q9Y2Z0	SGT1	9606.ENSP00000367208	999
O00303	EIF3F	9606.ENSP00000431800	B5ME19	EIFCL	9606.ENSP00000370258	999
Q9Y230	RUVB2	9606.ENSP00000473172	Q96L91	EP400	9606.ENSP00000374213	999
P36542	ATPG	9606.ENSP00000349142	P05496	AT5G1	9606.ENSP00000377033	999
P03372	ESR1	9606.ENSP00000405330	Q92841	DDX17	9606.ENSP00000380033	999
P22314	UBA1	9606.ENSP00000338413	P62837	UB2D2	9606.ENSP00000381717	999
P06576	ATPB	9606.ENSP00000262030	P25705	ATPA	9606.ENSP00000381736	999
P36542	ATPG	9606.ENSP00000349142	P25705	ATPA	9606.ENSP00000381736	999
P03372	ESR1	9606.ENSP00000405330	P48552	NRIP1	9606.ENSP00000383063	999
P03372	ESR1	9606.ENSP00000405330	Q9Y618	NCOR2	9606.ENSP00000384018	999
O75469	NR1I2	9606.ENSP00000336528	Q15788	NCOA1	9606.ENSP00000385216	999
Q92731	ESR2	9606.ENSP00000343925	Q15788	NCOA1	9606.ENSP00000385216	999
P03372	ESR1	9606.ENSP00000405330	Q15788	NCOA1	9606.ENSP00000385216	999
P06576	ATPB	9606.ENSP00000262030	P18859	ATP5J	9606.ENSP00000389649	999
Q15393	SF3B3	9606.ENSP00000305790	Q15029	U5S1	9606.ENSP00000392094	999
P48736	PK3CG	9606.ENSP00000352121	Q8WYR1	PI3R5	9606.ENSP00000392812	999
P60709	ACTB	9606.ENSP00000349960	P51532	SMCA4	9606.ENSP00000395654	999
Q9Y230	RUVB2	9606.ENSP00000473172	O96019	ACL6A	9606.ENSP00000397552	999
Q92731	ESR2	9606.ENSP00000343925	Q15596	NCOA2	9606.ENSP00000399968	999
P03372	ESR1	9606.ENSP00000405330	Q15596	NCOA2	9606.ENSP00000399968	999
Q15393	SF3B3	9606.ENSP00000305790	P62304	RUXE	9606.ENSP00000400591	999
P07900	HS90A	9606.ENSP00000335153	P03372	ESR1	9606.ENSP00000405330	999
P03372	ESR1	9606.ENSP00000405330	P38398	BRCA1	9606.ENSP00000418960	999
P03372	ESR1	9606.ENSP00000405330	P27986	P85A	9606.ENSP00000428056	999
O00303	EIF3F	9606.ENSP00000431800	O15372	EIF3H	9606.ENSP00000429931	999
P07900	HS90A	9606.ENSP00000335153	Q00613	HSF1	9606.ENSP00000431512	999
P07900	HS90A	9606.ENSP00000335153	P11142	HSP7C	9606.ENSP00000432083	999
O00303	EIF3F	9606.ENSP00000431800	Q7L2H7	EIF3M	9606.ENSP00000436049	999
P07900	HS90A	9606.ENSP00000335153	Q16665	HIF1A	9606.ENSP00000437955	999
P22314	UBA1	9606.ENSP00000338413	P0CG48	UBC	9606.ENSP00000441543	999
P07900	HS90A	9606.ENSP00000335153	Q13451	FKBP5	9606.ENSP00000444810	999
P07900	HS90A	9606.ENSP00000335153	P31749	AKT1	9606.ENSP00000451828	999
Q15393	SF3B3	9606.ENSP00000305790	Q6P2Q9	PRP8	9606.ENSP00000460348	999
P07900	HS90A	9606.ENSP00000335153	Q15185	TEBP	9606.ENSP00000482075	999
O00303	EIF3F	9606.ENSP00000431800	Q9Y262	EIF3L	9606.ENSP00000485663	999

## Sheet: swiss and drugbank
SwissTarget and drugbank(n=2400)
THRB
SRC
KCC2B
CSK21
PLK1
GSK3B
CXCR1
EGFR
MET
FAK1
AOFA
VGFR2
P85A
MMP2
IGF1R
MMP3
AURKB
AKT1
PYGL
CDK1
DAPK1
V2R
AK1C3
CP19A
CP1B1
MMP9
NEK6
PA21B
AK1A1
PERM
NEK2
MMP13
ALDR
PKN1
LOX12
LOX5
LOX15
AK1C1
FLT3
DHB2
PIM1
AK1C4
XDH
MRP1
ALK
CAH2
MDR1
AA2AR
BACE1
NOX4
CAH9
UFO
AK1C2
AA1R
LGUL
ABCG2
CAH1
CAH4
GPR35
CFTR
RALA
CCG3
DVL2
X3CL1
ITA3
RANB9
INMT
RBCC1
CAD17
LRRC7
LCP2
PGS2
INP4A
GNA11
KKCC1
KIF22
TNR1A
2A5B
PYGM
PCH2
KEAP1
TENS1
TNR16
NET1
CBPB2
CLIC5
AQP2
ITB4
TRIP6
AP2C
ST2B1
TPO
EFNB1
APOH
CDC6
AAAS
MK13
VINC
SIR1
GA45B
MK12
ONCM
MK01
MIOX
MCM5
IL2RB
BRD1
RIPK3
SP16H
CATG
SOS2
PSA3
IKBA
AURKA
PYGB
EPCR
MYBB
TRIB3
LBP
ML12A
STS
PGRC1
STAG2
TIMP1
AGAL
PAR6A
TSC2
MEFV
CDIPT
CSK
MS18B
AGO2
PHAG1
TPA
PP2AB
CP4F3
DHDH
FIZ1
CP4F2
TGFB1
CD79A
ST2A1
CDC37
EPOR
P85B
GSK3A
PON1
HGF
LAMB1
RPA43
ITB8
CAV2
CP3A5
WASL
PAI1
CO5
BLNK
KS6B1
CO1A1
HDAC5
EFNB3
VTNC
SIAL
CXCL6
ST1E1
NFKB1
IL2
CD82
SPI1
CCND1
SCF
IL23A
LKHA4
CDN1B
GDIR2
IFNG
NU107
G3P
GBB3
NANOG
FBX5
MK14
GEMI
LAMA4
PAPD7
HBEGF
SPRC
IL12B
LCAP
IL4
IL5
NU155
GCR
RET2
RET1
GBB4
NCK2
DOK1
VKGC
CAP7
PROC
PRTN3
SPRE
CLCN6
APOA1
GUAD
NEK9
CND2
JIP1
CATA
TNF10
AHR
WIPF3
TWST1
ZCCHV
AK1D1
LRP1
ELAF
PLCG1
SNAI1
BT1A1
H11
EFNB2
NUP85
MPIP2
CPNS1
RRAS
DLGP5
PIN1
PAR4
GBG13
HSPB1
GBG11
GBG1
PTN12
1433F
RAC2
LIF
SMO
MYOD1
TPH1
RAP1B
SNAT
ARHG6
JIP3
TBG1
CND3
RAF1
TS101
GA45G
ACTN4
LAMA5
PSF2
FA12
AOC2
RARA
LEG3
PO210
DHB7
RFA1
AL3B2
AP3B1
KC1G2
PI4KA
MKRN1
RASK
CCNB1
CDK7
LTOR5
CCNH
DOCK2
PGFRA
5NTD
CDK4
TROAP
ESPL1
MDM2
LAMC1
CP27A
NUP42
BLK
PHLP
PO5F1
TLR2
SDCB1
SORL
ADX
TSP1
KIF23
ADA10
CP2C9
KIF11
TOPB1
BARD1
ACHA
ITAV
GYS2
MAT1
CCND2
PEBP1
MOCOS
LRP6
LMNB1
NU133
VWF
2A5A
RORA
LPIN2
NDC80
CY24A
PALS1
SCRB1
ALDH2
CADH1
PGFRB
APC5
GNB5
MK06
CILP1
SNX1
CCNT1
VGFR3
PK3C3
MCM4
RBL2
CCG4
RHEB
PMYT1
PKD1
AXIN1
CBP
ITA2B
B3AT
COTL1
PSF1
GNAO
CSK22
NHRF1
TEP1
P55G
TIMP2
RRAGB
MP2K2
GNA15
GAB1
MK03
M3K8
A1BG
KPCT
PPM1F
EP300
NMDE4
IL1B
SPTN4
ASF1B
KPCG
CD81
TAF1B
EPAS1
SGO1
AKT3
RPA1
STAM2
GRB14
STRN
PK3CA
SL9A1
NECT1
CBL
MUC18
GPC1
FARP2
NGEF
CBLB
LAMC2
MCM6
CCNT2
LPH
NID1
PORED
CD80
TXND9
1433E
FYV1
CUL3
FGF2
GRAM
SHC2
CERU
THA
STAT3
NSUN2
KLKB1
P63
ITA9
F13A
NUP54
ZAP70
MGLL
MCM2
FBW1B
TENA
AMBP
CENPE
CASP6
LEF1
EGF
PAPS1
SRF
SEM3A
NRP1
PI51B
WNT2
ADH4
KAP2
KAP3
CDK6
ANLN
SIN1
P3C2A
TIMP3
SC5A1
RET5
CDK2
ITB7
ERBB3
RB
PAXI
DHSO
PML
IQGA1
MLP3B
CADH2
SAT2
P53
GDIR1
ERBB2
PNMT
PFKAL
SH3G1
INAR1
SODC
CBLC
CCG8
SH3L3
FCG2A
NUF2
MEF2D
RHOB
GALM
RS27A
NAT8
RALB
RAB5A
LRIG1
EI2BE
CCNA2
S5A1
SKP2
RASA1
RHG26
H2B1A
PAFA
SCUB3
CDCA5
EPHA1
5HT2C
NTRK2
NOTC1
US6NL
DHB12
SSRP1
PAK1
LTOR1
NINL
FCERB
MMP10
HNMT
DOCK1
IL18
PTPS
EPS8
DHPR
ZO1
FBXW7
EPHA4
SPC25
PDE3B
KCC4
VGFR1
GRIA4
ITA1
SMCA5
RBP2
PLA2R
ITB6
THY1
UBS3B
WNT3A
PPR3A
A4
ATS5
SKA1
NU205
DPTOR
CSF1R
SMC2
ARY2
GNAQ
MMP16
BATF
DCK
TIAM1
BUB1B
TIMP4
KIT
CCNB2
DPYL5
PK3CB
H2B1D
NCF1
FCERG
IMB1
INGR2
CBR1
LST2
TFF2
TFF1
PKN3
CCR5
C11B1
PE2R1
LTC4S
AP2M1
NMDE3
STA5B
ITA5
WNT1
SLX4
GBG3
SPN90
LRP5
GDE
VCAM1
NICA
CAN2
NUP35
HPGDS
KPCI
ALBU
CXCL3
CXCL5
CXCL7
CDCP1
TDGF1
ITB5
H2AZ
RON
MD2L1
GRIA2
ITA2
EDIL3
PAR3
ISK1
MAP1B
RICTR
TLR3
IL3
CSF2
NPM
SHH
CO1A2
RAD21
ORC5
NOS3
COEA1
VEGFD
MELK
WDFY2
PGM2L
SHIP2
CRYL1
ARF6
TSC1
HPRT
WAPL
RAPSN
ENPL
CNDH2
PAF15
CCG2
TPX2
CRK
RIR1
GBG8
RAB8A
CDT1
CP2A6
LIN37
PP14A
PELP1
H3BLT4
CP7A1
CCL11
RPAC2
MP2K1
BUB1
B2CL1
CLC7A
IGF1
BGLR
PA2G4
AURKC
AF1L2
JUNB
DCXR
HSPB3
PDS5A
BCR
MPIP1
INSR
GPIX
RAC3
ACHB
CTNA1
UBB
IRS1
IL13
SOCS5
GBB2
KPCB
ADRB2
S1PR1
TUB
FEN1
TOMT
KC1G1
ARF4
FIBB
KPCE
GRM5
FOS
ITPR1
1433G
ACM1
ADH1B
ADA1B
BGAL
ESCO2
SDC2
RPTOR
MCM7
MMP14
H2AV
KS6B2
TRY1
GPVI
PLMN
VCIP1
DPYL2
TERT
KAPCA
ADA17
RAB1B
P2RY2
MLC1
NUP93
CASP3
CKS1
CP4AB
VEGFB
2AAB
PP1R8
PTN2
GGA2
ELMO1
ARBK1
TPMT
AOC3
SOMA
KKCC2
CLSPN
GNAI2
DAB2
PRKDC
GRHPR
KPBB
KLK2
KHDR1
PDS5B
GORS1
ANC2
PAK2
KLK3
C9J9W1
ANGP2
EDNRA
LX12B
SWP70
TYSY
TLN1
NUP98
DVL3
AGGF1
BAIP2
RBP10
PLXD1
ARBK2
SPTN5
GYS1
ROCK2
NUCL
CD5R1
CP8B1
KCC2G
SKA3
ICOS
CXCR2
NUDC
ATRAP
TNS2
EZH2
EPN2
EMAL4
WIPF2
PAR1
IL23R
DPYL1
TACC1
ING5
PKHF2
MMP1
MTG1
SPAG5
SMC1A
SOX2
AAKG1
A2MG
KIF15
RPAB5
BIP
TCHP
ZYX
KC1D
SEPT1
LAMA3
CP2B6
2AAA
CD28
CND1
2ABA
LASP1
HASP
CARM1
C11B2
PP1A
PSN1
TACC3
RORG
NOS2
MYT1
AP2A2
IL3RA
H2A1J
EFNA5
TRAK1
TPH2
LIN9
AMER1
KPCL
SP1
GP1BA
SHC4
H15
CASP9
SOCS3
PDGFB
RPA12
HGS
PGCB
FES
CD86
EPHB3
H2A2C
RARB
PTC1
CP2AD
SMAD3
IPSP
CP2U1
KPCD1
MK11
PARVA
TF
UNC5B
GBG2
ERC6L
PTPRB
HS90A
STA10
SF3B1
CDKN3
KNL1
SPDYA
FIBG
CENPA
E41L1
IL17F
EPHA3
2A5E
LCK
RTN4
CP3A4
PLCB1
SYUA
UGPA
GRDN
APC1
GRAP2
CAV1
UPAR
KCC2D
FGFR3
BCAP
DPYL4
LBR
TAF1A
MYB
ASM
TIF1A
4EBP1
TAU
MEF2C
PTN11
1433S
H2A1D
PTN
NEO1
STA5A
SMAD4
F1142
CO9A3
PP1G
CAV3
LIN54
CP1A2
ERBB4
NUP43
FOXM1
BAZ1B
NOXA1
RPAB4
GNAI1
LTOR4
JAK1
TCL1B
DPYL3
ESR2
CADH5
IL17
PDPK1
CTNB1
SDC3
H10
MP2K3
UBQL2
PLS1
E2F1
DLG1
PFKAM
AL3A2
NUP50
DDX21
CRKL
MEF2A
ATG7
PDGFA
FYN
SND1
AL9A1
H0Y4K8
OCLN
GIT2
AGK
GFRA1
COIA1
RET
TNR6
UBC9
SPD2A
RAC1
AKAP9
AMPH
UBE2C
SIAH1
SPTB2
H2B1K
ADA15
MPRI
CALM1
CAVN1
RAB4B
TICN3
H9KV45
CO9A1
ACTB
SMC4
FXR1
BMX
BRPF3
PHF8
EPHB4
DHB11
EPHA2
CASP8
PLXB1
ARNT
MAX
GLPK2
ELN
M3K5
AP2A1
KLHL9
PK3CG
KIRR1
MYOF
CD2AP
TRPV6
NU214
AK1BA
PTN22
MYO1C
PLXA4
RXRG
FA8
MYLK
CDC16
NRP2
EST1
RIR2
CP2D6
PAK3
GTPB4
ENPP1
CTRB1
LAMC3
STAT1
ZEB1
COMT
SAC2
PNPH
MTOR
GPX6
FZD5
PGH1
GPX7
SMC3
CD3Z
SMS1
COX2
GRM1
NRG2
CC14A
DMD
GAB2
NU2M
RHGBA
QKI
BECN1
CD47
EXO1
DISC1
ANGT
ACTS
RAB4A
RHOU
H31T
TSP2
CENPF
DTL
DHI1
PLXA2
EZRI
MAPK2
P3C2B
OPT
KIF14
NEK7
ASPM
F13B
RGS1
PA24A
PGH2
TPR
NCF2
UTRN
PODO
CYBP
TNFL6
INGR1
FA5
SGK1
PO2F1
FCG3A
JAM1
FCERA
SPTA1
INSRR
PTPRK
LMNA
LTOR2
EFNA1
TPM3
KI67
ADA12
S10A4
S10A8
BCCIP
THEM4
BUB3
PI51A
MCL1
BAG3
H2B2E
FCGR1
EPHA7
CASP7
3BHS1
RRAGD
MTCP1
CD2
NGF
RASN
DKC1
PLXA3
RAP1A
TTK
GNAI3
CP17A
SUFU
MYO6
VAV3
L1CAM
FBW1A
EVI5
IKKA
MRP2
PKN2
CD40L
GBG5
TP4A1
KAPCB
GBG12
FRAT2
FRAT1
PGM1
GNAS1
XIAP
CP2J2
JUN
DAB1
CP2C8
CP2CJ
NDC1
RUNX2
CEP55
NMDZ1
HS90B
ORC1
PTN1
PTGDS
EPS15
VAV2
CP4AM
AGTR2
PTEN
NCOA3
GNDS
IRS4
NRG3
RPGF1
KIF2C
TNR5
ABL1
RPAC1
CDC20
TPOR
YBOX1
NU188
FOXO6
SDC4
SPTN1
CO9A2
UROK
1433B
ADA
DYN1
CCND3
RRAGC
NGAL
BOREA
EAF6
LPIN3
CDK9
RBBP4
HDAC1
DEN1A
RBL1
COGA1
OGT1
GELS
RFA2
UB2D1
ZWINT
DESM
TLR4
FGR
PHF20
IL2RG
CDC26
FOXO4
CEGT
GBG10
ITPR3
DLG3
KIF4A
LPAR1
MUSK
PTN3
EPHB2
DHB8
RXRB
ANDR
PGBM
AOXA
CCNY
TGFR1
COFA1
NOTC4
M3K20
DHB3
TFDP1
RCC2
FA10
ARHG7
KSYK
CKS2
SHC3
S1PR3
IRS2
GWL
CCNB3
DLG2
ABI1
HNRPK
PANX1
GNA14
WASP
SPY2
KAPCG
PK3CD
H2B1L
TBCD4
HIF3A
AL1B1
SHB
H2A1C
RPA49
RTN3
RECK
CKAP2
FUND1
AOFB
P73
PAK5
NU160
KPCZ
CY24B
OPTN
DVL1
NPHN
PCNA
SAT1
AGRIN
EDN1
E2F4
CASL
FOXO1
CP1A1
KPB2
IL2RA
TIE2
CDK14
RFC3
KLOT
BRCA2
LX15B
NEU2
PTPRA
RRAGA
SH3G2
IRF4
DUT
IBP3
CCM2
PFKAP
SDC1
GLYG2
TY3H
ASMT
CDK8
MBB1A
JAK2
NUP58
1433T
ACK1
PGM2
GPNMB
TP53B
VLDLR
SODE
GBG7
FSCN1
RHG05
CHK2
E9PI54
DOK6
STAG1
SEC13
BRPF1
PI5L1
GPX3
CH60
SAC1
DYN2
ACHG
GPX2
LAMA1
EPHA6
AKTS1
GBG4
LAMB3
AKT2
TBP
AFAD
SUMO1
SH22A
STAT4
RFC4
WIPF1
GRB2
ECT2
KAP0
CD79B
GIPC1
PIAS3
DOPO
B2L11
PTPA
PLXA1
HMMR
PLAK
PTTG1
STABP
DYR2
PROS
PRC1
ACTN1
BAD
BRD7
AKAP5
KPCD
INCE
PP2BB
PP2BA
TGFI1
GIT1
CDC23
KI20A
ADH6
NRG4
SIN3A
ALAT1
OSTP
FZR1
P121A
PP1B
H3BQD8
ST1A1
MK08
ST1A2
GROA
IL4RA
FETA
SDF1
MPRIP
ICAL
RAE1L
GLI3
1433Z
NFAC2
ITB1
UBP8
CO4A3
THB
ILK
KC1E
S38A9
KAT6A
ITA4
CCNF
GPER1
NCF4
LIS1
DEK
INS
CD151
FAK2
WEE2
KDM7A
PP2BC
ROBO3
SH3K1
ITB2
EPHB1
BCL2
FUBP2
CABIN
KCC2A
UB2D2
GRB10
KSR1
CTND1
DLG4
ROCK1
SEH1
SHPS1
NRIP1
CDC42
GP1BB
GPV
NCOR2
IL3RB
COLI
TF65
BCL6
ALKL2
NRG1
PRR5
CDN1A
XPO1
SAA1
FA11
KIF2A
TCL1A
NOLC1
MK
PPARA
IL6
RHG35
KAP1
BIEA
FOXO3
CEBPD
IL1R1
ARRS
FHL2
CXCR4
ITA6
CNDG2
AL7A1
M3K2
RAB1A
PGCA
CREB1
SOS1
RL40
LAMB2
TISB
RARG
CHK1
DCC
MYPT1
NFAC1
GLI2
PTN6
BCAR1
JAK3
IGF2
GPX5
RELN
PI3R5
CDC7
FGFR1
S4A4
FETUA
KIFC1
SLAP1
CSF2R
APC7
ICEF1
PTN13
LPAR3
MECP2
DYR
NTF3
LPIN1
E2F5
CD44
ITK
NCOA2
PTPRJ
RHOA
FOXA2
LAMA2
HAKAI
SHC1
GLPK
KBTB8
MAVS
PVR
WEE1
LAP4B
FBX43
ODFP2
GRB7
DDC
ARRB2
RPAB2
RGAP1
ESR1
SHIP1
CDC45
ESRP1
RGRF1
SUMO2
UNC5C
TRPV4
EPN1
ENPP3
TAF1
GPX1
RASH
CYH2
HDAC9
KPCA
CP21A
GDNF
ARRB1
SYNJ1
FGFR2
MP2K4
TAF1D
STMN1
F131B
AFAP1
MD2BP
GLGB
MARK3
TOP2A
AL3A1
PDC6I
IL5RA
IL10
DEP1A
2A5G
CDN1C
HJURP
HGFL
BDNF
MUC20
PEBB
GTSE1
RPAB3
GDN
K1549
GOGA2
ALS
B4E171
NCK1
MUC4
SLBP
2A5D
NECT3
MCM10
PP2AA
CDN2A
BRCA1
RYBP
RXRA
CDK5
NCPR
BAG1
PDK2
KC1A
ACTN3
PDGFC
DAPP1
GPX8
LTOR3
NEDD4
INP4B
GBGT2
ERBIN
APC4
RACK1
CXCL2
CEBPA
ANGP1
TOPK
LYN
GRIA1
CCNE2
ASAP1
HDAC2
IKKB
TFF3
I23O1
IGLL5
NTRK1
CD3G
HSF1
TYK2
CAN1
HSP7C
SPTN2
TRAF6
FCG3B
CNDD3
H2AX
CDC27
CD19
HIF1A
GGA3
IMA1
H2AJ
APC15
ARF1
CP2E1
NR4A1
TSHR
NNMT
UBC
CCR3
ITAM
ARG28
CDCA3
PTK6
DAG1
KLH13
ARY1
LPAR2
I23O2
ACTN2
NU153
RPA2
FKBP5
USO1
HCK
3BHS2
P3C2G
PCGF5
GTR14
VIME
LIMS1
SODM
FRS2
MGA
MGAL
NUP37
PH4H
APAF
AGAP2
MP3B2
PLGF
NUMB
H17B6
SPTB1
LIN52
PTN21
ITB3
NUSAP
TLN2
TAF1C
PHKG2
LST8
PECA1
PHLP2
NUP88
YES
SPC24
RPA34
ELNE
PI51C
DHB1
MP2K6
PAK4
I12R1
NUP62
FPR1
OXLA
VAV
AL3B1
TBCD7
PDIP2
H2B1J
MYPT2
H3PS2
NMDE2
H2B1O
CP4F8
S5A2
APC16
TCTP
H2B1M
NOS1
MARCS
AKAP1
RPAB1
GREM1
APC10
VEGFA
HV311
GNAZ
CBY1
H2B1H
BORA
KIZ
UHRF1
MYC
DEN1B
AL5AP
HYEP
VEGFC
NCAM1
PI3R6
IQEC1
DHI1L
CP3A7
EPHA5
MCM3
SOCS2
DDX24
GRIA3
P121C
H2BFS
GBB1
EPHB6
TEBP
NFL
CCL4
PLCG2
PI42B
M3K14
H2B1B
DHR11
WASF2
GHR
FURIN
BTK
NEMO
H2B1N
H2AB1
MIS12
SRCN1
MUC1
TRY2
HEP2
EREG
CCNA1
APC
CCNE1
PHLP1
CENPU
CXA1
DP13A
TGFA
AXIN2
FIBA
IL8
MPIP3
PRGR
GAS6
GGA1
ANT3
GA45A
CSK2B
TRBM
ERRFI
BTC
AREG
NMDE1
GLO2
EPGN
FLT3L
RUVB2
HIBCH
SF3B3
CEBPB
ATPB
ATPG
ATPA
HSP72
UBA1
EIF3F
SHBG
NR1I2
SO1B1
MOT2
MOT1
FKBP4
RPAP3
HDAC7
RT35
AQR
KDM4B
ACL6B
EPHA8
ASNS
ARP6
RBM22
QCR1
DLDH
UB2R1
PLPP
TOM22
MYH9
F10A1
RBX1
ACON
VATD
IDH3G
PDIA2
3MG
CHIP
MGAP
RIPK2
DCTN6
RELB
SGTA
RL18A
UB2D4
ODO1
NOD1
PPIF
DDX5
RM27
GAR1
MPCP
RS12
TTC1
SKP1
ECHP
UBE3A
IN80B
NDUS7
CH10
CATD
DUS1
EGR1
EGR2
SNRPA
ATP5E
RU1C
PIWL1
IRF1
RU2B
YETS4
TBA4A
MPPB
LSM8
PIAS1
FOXA1
NEDD8
RS16
TDRD1
FKBP6
LSM7
NDUAA
TAF4
UBC12
IF2G
PPR1B
NR0B2
ARP10
DNJB1
SMRC1
BRD8
NASP
HPBP1
IF2A
DDB2
PR38A
DC1L2
COX5B
RT09
EPC2
HUS1
SRSF1
NDUB5
CC115
RIPK1
RM15
BUD13
SNW1
EIF3J
RBM25
SMAD2
DNJB6
KCNH2
SMRD3
TYY1
PIHD1
ELOB
TELO2
KANL1
M10L1
EPC1
EST1A
SNF5
CAZA1
UB2R2
ARP3
PP12C
KAT2B
NDUS3
LRP2
ATF2
NOP58
CSN4
RBBP5
UBE2S
HDAC4
PRGC1
SDHA
RM03
GPAT1
UBE2B
3HIDH
SMCA2
NDUA9
RUXF
SMRC2
MFAP1
UB2Q2
QCR2
NDUBA
NCOR1
CSN3
UN45B
TXN4A
RS11
PRD16
RT05
DC1L1
VATA
NHP2
ZMAT2
NDUB9
CDN2B
RS3
ATM
TCPE
PIHD2
PO4F2
ADT1
HSPB8
T2EA
CFDP1
CEBPG
TOM70
ASZ1
AT5G3
XPC
FLCN
VA0D2
UB2L6
BAG4
ATAD2
CX6A2
PPARG
RM17
ACTC
CTBP1
VA0D1
TM199
UB2Q1
ATPK
IF4A1
SNIP1
ANXA5
ABCE1
RS23
NDUS4
TCRG1
H2A1A
GRP75
NOL6
COF2
PRDX3
PIWL4
CSN2
TCPB
IDH3A
DCTN5
RM16
SMD1
MED1
ATP5L
KMT2D
TBA1A
TBA1C
SRRM2
DDB1
LSM3
EMB
HSPB2
CXXC5
RS9
HSP74
U2AFM
UB2E1
PPID
CSN6
ZNHI1
ATP5I
UCRI
RM13
ODPB
ARNT2
U2AF2
EF2
MLKL
RM11
CTSR1
RL15
HCFC1
QCR6
M3K11
CCAR2
DDX23
TRI59
RAD9A
RL4
RSF1
MSL2
MS3L1
RM46
CFLAR
PRGC2
TAF7
UBA6
SENP3
DNJA2
SHQ1
PRPF3
NDUS8
CY1
TCPA
COX5A
RUVB1
YMEL1
RS15A
HS105
PINX1
MGN2
CHRD1
DC1I1
TIM22
ARI1A
ING3
CALR
EFTU
NDUV1
COE1
UBE2O
DDX54
TRI25
SMCE1
PRP31
TCAB1
STK11
COT1
CAZA3
NCBP2
MAF
MDHM
NDUV2
PDIA1
PIF1
HAX1
VATL
NDUAC
IP6K2
MO4L1
EF1G
NOP10
H2A2B
UBA7
[truncated: 401 more rows]
