# Supplementary material for: Network pharmacology identify intersection genes of quercetin and Alzheimer’s disease as potential therapeutic targets
Source: Front Aging Neurosci. 2022 Aug 23;14:902092. doi: 10.3389/fnagi.2022.902092 (PMC9447902; doi:10.3389/fnagi.2022.902092)
Supplement: Supplementary file 3 [file Table_2.XLSX]

## Sheet: Frontal Cortex
gene_symbol	logFC	AveExpr	t	P.Value	adj.P.Val	B
A2ML1	0.609109	1.83107	4.83638	4.30274e-06	9.33624e-05	3.99095
AA06	-0.441176	3.1201	-4.43286	2.20065e-05	0.00029074	2.46297
AAAS	-0.485128	2.59155	-4.56556	1.29883e-05	0.000199412	2.95566
AAGAB	-0.476656	2.50634	-4.21301	5.16e-05	0.000543278	1.66902
AAK1	0.526864	4.31606	4.30047	3.68837e-05	0.000426222	1.98146
AB074162///MIR181A2HG	0.484898	2.16766	3.81012	0.000228652	0.00166505	0.290588
ABAT	-0.451583	2.95404	-3.75193	0.0002812	0.00195974	0.100086
ABCA11P	-0.424774	2.84228	-4.12154	7.29636e-05	0.000701118	1.34718
ABCB6	-0.47698	1.82713	-4.00086	0.00011438	0.000984751	0.93044
ABCB8	-0.628177	2.1034	-4.80911	4.81719e-06	0.000101205	3.88495
ABCC10	0.687982	3.84437	5.73698	8.51183e-08	7.36827e-06	7.69031
ABCD1P2///ABCD1P2	-0.457618	1.87485	-5.24493	7.59e-07	2.89812e-05	5.62337
ABCD2	-0.427053	2.06798	-2.88117	0.00475961	0.0173702	-2.46644
ABCD3	-0.56874	2.04871	-4.62769	1.01142e-05	0.000167887	3.1897
ABCF2	-0.551774	2.58588	-4.09928	7.93254e-05	0.000747222	1.26961
ABCG1	0.495971	2.84823	5.0707	1.60603e-06	4.66005e-05	4.91732
ABHD13	-0.423478	2.63351	-3.97669	0.00012503	0.00105595	0.848046
ABHD4	0.53807	3.10071	4.84112	4.21881e-06	9.19653e-05	4.00945
ABI2	-0.41454	3.08679	-3.12054	0.00230275	0.00990546	-1.81624
ABL1	0.583594	3.21813	5.76406	7.52478e-08	6.8061e-06	7.80696
ABLIM1	0.45521	3.93564	3.59754	0.000481771	0.00295251	-0.394301
ABRACL	-0.421863	3.33288	-4.33019	3.28737e-05	0.000391728	2.08868
ABT1	-0.614105	2.62746	-5.22315	8.34198e-07	3.10461e-05	5.53432
AC004951.6///AX747182	0.6192	3.06786	4.37232	2.79022e-05	0.00034778	2.24152
AC012360.6	0.436543	1.34157	4.46266	1.95653e-05	0.00026709	2.57275
AC091133.1	0.463126	3.45638	4.88207	3.55788e-06	8.18035e-05	4.16944
AC092620.2	0.437751	3.19871	4.37252	2.78802e-05	0.000347733	2.24226
AC104667.3	-0.71537	2.66742	-5.66201	1.19564e-07	8.8436e-06	7.36881
ACAD11///NPHP3///NPHP3-ACAD11	0.57818	3.43092	5.15248	1.13169e-06	3.7518e-05	5.24692
ACADSB	-0.446365	2.75521	-4.69691	7.63629e-06	0.000138164	3.45291
ACADVL	0.618012	3.68085	4.60811	1.09462e-05	0.000177808	3.1157
ACHE	-0.629372	2.06916	-4.3309	3.27834e-05	0.000391024	2.09124
ACLY	-0.444803	2.83047	-5.14371	1.17516e-06	3.83902e-05	5.21142
ACOT4	-0.487011	2.84698	-4.52203	1.54571e-05	0.000226662	2.79295
ACSBG1	0.792336	3.67359	4.85164	4.03858e-06	8.93616e-05	4.05044
ACSF2	0.413397	2.54937	3.79639	0.000240135	0.00173829	0.245438
ACSL1	0.519403	3.46523	4.76039	5.8887e-06	0.000114944	3.69654
ACSS1	0.602568	3.11276	4.96735	2.48852e-06	6.32101e-05	4.50537
ACTB	0.484716	4.62288	3.2602	0.00147994	0.0069885	-1.41696
ACTB///ACTG1	0.421675	4.75828	2.76067	0.0067542	0.0229907	-2.77695
ACTBP9///ACTBP9	-0.693744	2.40278	-4.86032	3.89529e-06	8.70096e-05	4.08436
ACTC1	-0.513845	3.28479	-5.36706	4.45175e-07	2.02533e-05	6.12666
ACTG2	-0.45319	2.57358	-2.74756	0.0070118	0.0236879	-2.81002
ACTL10	-0.494889	2.55526	-4.4813	1.81733e-05	0.000253787	2.64168
ACTL6B	-0.785835	2.94292	-5.37757	4.25079e-07	1.9762e-05	6.17026
ACTL8	-0.779198	2.43267	-6.97312	2.37852e-10	2.4324e-07	13.2708
ACTN1	0.437918	4.28109	3.5973	0.000482163	0.00295414	-0.395045
ACTN2	-0.6669	3.12245	-4.74235	6.34132e-06	0.000120556	3.6271
ACTR1A	-0.520184	3.18688	-4.65569	9.03022e-06	0.000154893	3.29585
ACTR2	-0.613027	2.75202	-5.52542	2.20772e-07	1.29202e-05	6.789
ACTR3B	-0.74676	2.8383	-5.19653	9.35995e-07	3.33064e-05	5.4258
ACTR3C	-0.465746	2.80354	-4.15003	6.55347e-05	0.000647121	1.44688
ACVR2B	-0.413385	2.12418	-3.43953	0.000822684	0.0044304	-0.883363
ADAM10	0.585004	4.02288	5.09514	1.44697e-06	4.40288e-05	5.01549
ADAM11	-0.775633	2.57315	-4.76882	5.688e-06	0.000111773	3.72906
ADAM9	-0.434969	2.07153	-3.75908	0.000274173	0.00192675	0.123376
ADAMTS1	0.562427	3.13543	3.34308	0.00113123	0.00567329	-1.17322
ADAMTS3	-0.680444	3.60204	-4.12132	7.30232e-05	0.000701338	1.34643
ADAMTS8	-0.43978	2.34125	-3.38216	0.000995022	0.00512906	-1.05657
ADAR	0.44778	4.23724	3.8535	0.00019571	0.00147258	0.434037
ADARB2	0.578574	2.5638	5.07355	1.58667e-06	4.62455e-05	4.92873
ADCY2	0.611449	4.51775	4.38552	2.64995e-05	0.000335812	2.28962
ADCYAP1	-1.32909	3.15884	-6.80274	5.4968e-10	4.45828e-07	12.4745
ADD1	0.550433	4.35256	4.43425	2.18859e-05	0.000290016	2.4681
ADD2	-0.509824	3.21007	-3.59348	0.000488543	0.00298213	-0.407089
ADD3	0.908126	4.21414	5.62697	1.4003e-07	9.71577e-06	7.21937
ADH4	0.431007	3.20795	4.4391	2.14717e-05	0.000285653	2.48594
ADI1	0.590661	3.68751	4.49561	1.71699e-05	0.000243726	2.69474
ADIG	-0.436826	2.79794	-3.57497	0.000520567	0.00312919	-0.465235
ADIPOR2	0.636145	3.50884	4.49479	1.72265e-05	0.000244381	2.69167
ADIRF	0.80001	2.61116	4.57039	1.27394e-05	0.000197464	2.97376
ADORA2A///SPECC1L-ADORA2A	0.478032	2.95968	4.94709	2.71002e-06	6.70554e-05	4.42521
ADORA3	0.439955	2.41819	2.64388	0.00938657	0.0298192	-3.06687
ADRA1B	-0.496845	2.12066	-3.98563	0.000120987	0.00102808	0.878467
ADRA2A	-0.438589	2.90625	-3.39005	0.000969456	0.00503924	-1.03289
ADRB1	-0.592962	1.96213	-3.3765	0.00101373	0.00520271	-1.07352
ADRBK1	-0.57092	2.45804	-4.93615	2.83744e-06	6.91601e-05	4.38203
AEBP1	0.837422	2.82614	5.90149	4.0081e-08	4.6213e-06	8.40338
AF075036///OR7D2	-0.426266	1.8209	-3.06858	0.00270517	0.0112083	-1.9611
AF520793	0.537803	3.60026	5.1576	1.10703e-06	3.68987e-05	5.26768
AFF1	0.848209	3.76482	5.97489	2.85487e-08	3.8013e-06	8.72484
AFF3	-0.431312	1.97819	-2.48672	0.0143862	0.0416618	-3.4396
AFF4	-0.432865	1.96584	-3.68371	0.000357396	0.00235405	-0.120354
AFG3L2	0.53559	4.75633	3.65052	0.000401184	0.00257118	-0.226459
AGAP4	0.469703	2.76698	4.87399	3.67976e-06	8.36931e-05	4.13781
AGAP9	0.475547	2.55384	4.51464	1.59186e-05	0.000231512	2.76545
AGBL5	-0.473075	2.63925	-4.3515	3.02611e-05	0.000371246	2.16586
AGFG1	0.46088	2.96997	4.97983	2.36099e-06	6.08959e-05	4.55483
AGO2///CASC7///CASC7	-0.529704	2.45868	-3.4982	0.000675725	0.00380324	-0.703795
AGO3	0.693076	2.64605	5.45776	2.98296e-07	1.57314e-05	6.50467
AGPAT4-IT1	0.414682	2.54589	3.72075	0.000313885	0.00214307	-0.00105576
AGPAT5	0.423354	3.58653	4.54938	1.38577e-05	0.000209343	2.89507
AGT	0.889846	3.54331	5.45144	3.06763e-07	1.59632e-05	6.47824
AHCYL1	0.661978	3.57267	4.8648	3.82338e-06	8.58928e-05	4.10185
AHNAK	0.924076	3.2345	5.63151	1.372e-07	9.57593e-06	7.23868
AHSA2	0.55424	3.10003	5.16315	1.08092e-06	3.65816e-05	5.29017
AIFM2	-0.559602	2.21308	-4.18102	5.82777e-05	0.000593142	1.5559
AIP	-0.420681	2.49352	-4.12429	7.22143e-05	0.000696985	1.35676
AJ420595///GOPC	0.447685	2.71633	3.32044	0.00121796	0.00600578	-1.2403
AK000798	0.524175	2.52888	4.35695	2.96253e-05	0.000364444	2.18565
AK021804	0.937452	4.45865	4.98137	2.34569e-06	6.06297e-05	4.56094
AK021933	-0.732683	2.44963	-5.3921	3.98734e-07	1.89851e-05	6.23065
AK021977	0.580881	3.20643	4.2732	4.09724e-05	0.000459567	1.88358
AK026714///PELI1	0.526401	2.64739	4.65518	9.04881e-06	0.000154893	3.29392
AK054988	-0.458374	2.17309	-3.87114	0.000183649	0.00139975	0.492732
AK057978///MKLN1	0.510573	2.72845	5.25259	7.34155e-07	2.85895e-05	5.65475
AK090844	0.682563	3.50665	5.83924	5.33629e-08	5.50503e-06	8.13231
AK3	0.519299	3.26388	5.4184	3.55055e-07	1.76172e-05	6.34018
AK6///TAF9	-0.416339	3.29381	-4.93548	2.84536e-06	6.92814e-05	4.37941
AK9	-0.557041	2.40984	-4.47434	1.86811e-05	0.000258927	2.61594
AKAP10	-0.433016	2.02894	-3.17835	0.00192079	0.00861208	-1.65272
AKAP5	-0.834049	2.62666	-3.24369	0.00156043	0.00730697	-1.46491
AKIP1	-0.512819	2.86162	-5.7425	8.30077e-08	7.31245e-06	7.71407
AKIRIN2	-0.815887	1.52578	-4.07229	8.77494e-05	0.000804337	1.176
AKR1C3	0.755789	3.08452	5.11753	1.31481e-06	4.14856e-05	5.10567
AL831948///RP1-197B17.3	-0.439221	2.40579	-4.43241	2.2045e-05	0.000290894	2.46134
ALAD	0.405924	3.3702	4.44335	2.11148e-05	0.000282342	2.50159
ALDH1B1	-0.566113	2.67731	-4.29391	3.78289e-05	0.000432139	1.9579
ALDH1L1	0.502349	3.16198	3.14248	0.00215018	0.0093987	-1.75448
ALDH2	0.564943	4.12391	4.02478	0.000104703	0.000922713	1.0123
ALDH8A1	0.522589	3.21935	3.58104	0.000509839	0.00307959	-0.446168
ALDH9A1	0.709831	3.91137	5.27182	6.75256e-07	2.70114e-05	5.73361
ALG1	-0.489989	2.54823	-5.57382	1.77805e-07	1.13337e-05	6.99357
ALKBH4	-0.458743	2.62065	-4.50825	1.6329e-05	0.000235629	2.74166
ALMS1P	0.630918	2.55306	6.56728	1.72704e-09	9.02746e-07	11.3866
ALOX12B	-0.439591	2.17792	-3.54497	0.000576691	0.00339975	-0.558937
ALX3	-0.475109	2.35866	-4.58216	1.2151e-05	0.000191182	3.018
ALYREF	-0.567844	1.86586	-4.01586	0.000108217	0.000944625	0.981726
AMACR///C1QTNF3-AMACR	-0.746633	2.58337	-5.65283	1.24621e-07	9.13027e-06	7.32963
AMDHD2///CEMP1	-0.464844	2.09616	-3.66819	0.000377274	0.00245609	-0.170058
AMER1	-0.467942	2.47875	-3.61129	0.000459507	0.00284766	-0.350942
AMER2	0.733026	3.46117	5.86101	4.82872e-08	5.20667e-06	8.22696
AMIGO2	-0.496865	3.69482	-3.92955	0.000148574	0.00119802	0.688492
AMIGO3///GMPPB	-0.487173	2.73901	-4.60686	1.10016e-05	0.000178092	3.11098
AMOTL2	0.570412	3.54218	4.89275	3.40286e-06	7.90365e-05	4.21129
AMZ2P1	-0.466573	2.96979	-4.65406	9.09009e-06	0.000155271	3.28966
ANAPC16	0.59641	3.94183	5.44703	3.12817e-07	1.61582e-05	6.45979
ANAPC4	0.448856	4.10899	3.94312	0.000141398	0.0011544	0.734256
ANGPT2	0.710694	2.72271	3.59413	0.000487454	0.00297833	-0.405044
ANGPTL4	0.545168	3.20353	3.20405	0.00177069	0.00807609	-1.57923
ANK1	-0.42053	2.44924	-3.5941	0.000487503	0.00297833	-0.405135
ANK3	0.572212	4.88707	3.63072	0.000429681	0.00270012	-0.289412
ANKDD1A	0.677032	3.62626	5.20724	8.93646e-07	3.24125e-05	5.46944
ANKIB1	0.445396	3.51902	4.26157	4.28468e-05	0.000475602	1.84194
ANKMY1	-0.494932	1.99712	-4.30746	3.59002e-05	0.000417404	2.00663
ANKRD10-IT1	0.571771	3.35599	5.57527	1.76651e-07	1.12986e-05	6.99972
ANKRD11	0.550747	3.46769	5.45297	3.04699e-07	1.59201e-05	6.48462
ANKRD13A	0.523134	3.46727	4.46124	1.96753e-05	0.00026766	2.56751
ANKRD16	-0.459252	2.46343	-3.94932	0.000138228	0.001138	0.75522
ANKRD20A1///ANKRD20A11P///ANKRD20A2///ANKRD20A3///ANKRD20A4///ANKRD20A5P///ANKRD20A9P///LOC102723891///LOC102725051	0.872542	4.41887	4.98398	2.32001e-06	6.02307e-05	4.57129
ANKRD20A11P	0.496768	3.44305	4.44998	2.05702e-05	0.000276951	2.52598
ANKRD26	-0.437809	2.86654	-3.95504	0.000135361	0.00112186	0.774605
ANKRD26P3	-0.472376	2.51877	-4.08015	8.52094e-05	0.000787509	1.20324
ANKRD28	0.647368	3.2063	5.55091	1.97012e-07	1.21068e-05	6.89661
ANKRD30BL///ANKRD30BP2///LOC100132004///LOC100132154	-0.421066	2.87824	-4.25683	4.36338e-05	0.000480494	1.82501
ANKRD34C	-0.80774	3.54022	-5.52332	2.22847e-07	1.29202e-05	6.78016
ANKRD36	1.02411	3.66934	6.61589	1.36524e-09	8.83109e-07	11.61
ANKRD36B	1.00514	4.21798	5.69918	1.01054e-07	8.05722e-06	7.52793
ANKRD39	-0.513631	2.89286	-4.81568	4.68809e-06	9.92145e-05	3.91045
ANKRD46///GAPDHP62	0.557452	3.34313	4.06774	8.92525e-05	0.000813861	1.16026
ANKRD53	-0.456101	1.8359	-3.95258	0.000136588	0.00112845	0.766256
ANKRD9	0.64525	2.97838	5.99406	2.61199e-08	3.61392e-06	8.8091
ANKS1A	0.459182	3.77639	4.60772	1.09635e-05	0.000177843	3.11423
ANLN	0.508461	2.0957	2.89881	0.00451782	0.0166924	-2.42001
ANO4	-0.620533	2.23067	-4.72928	6.6902e-06	0.000125387	3.57688
ANO6	0.650045	3.41121	5.10707	1.37505e-06	4.27518e-05	5.06349
ANP32B	0.953994	3.88005	6.21797	9.15627e-09	2.05515e-06	9.8031
ANXA2P1	-0.527532	2.22541	-4.76575	5.76023e-06	0.000112986	3.71722
ANXA2P2	0.422949	2.05231	3.94195	0.000142002	0.00115674	0.730313
ANXA5	0.534983	3.27337	4.65035	9.22779e-06	0.000156703	3.27558
ANXA6	-0.482531	3.59269	-4.11972	7.34655e-05	0.000705011	1.34082
AP000265.1	0.517976	1.93374	4.9828	2.33161e-06	6.03985e-05	4.5666
AP006216.10	-0.610219	2.78523	-5.66374	1.18632e-07	8.83018e-06	7.37621
AP1S1	-0.756389	2.65777	-4.6676	8.60397e-06	0.000150129	3.34113
AP2A1	0.428439	2.84358	4.4335	2.19506e-05	0.000290383	2.46534
AP3D1	0.408432	3.9956	4.0163	0.000108039	0.000943977	0.983253
AP4M1	-0.457705	2.4697	-4.34476	3.10652e-05	0.00037742	2.14141
AP4S1	-0.59121	3.14638	-4.71491	7.09526e-06	0.000131098	3.52178
APBB2	0.456138	3.49872	4.48561	1.78651e-05	0.000250686	2.65766
APCDD1	0.544024	2.94812	4.62138	1.03754e-05	0.000170686	3.16584
APEH	-0.619494	2.88942	-4.86953	3.74881e-06	8.45048e-05	4.12035
APLNR	0.712921	2.46582	3.75402	0.000279122	0.00195045	0.106911
APOA5	-0.578471	2.41863	-5.49258	2.55552e-07	1.41432e-05	6.65077
APOD	0.746116	3.44341	5.1418	1.1848e-06	3.84978e-05	5.20373
APOE	0.41902	3.00995	3.11324	0.00235576	0.0100599	-1.83673
APOLD1	0.895722	3.54911	5.07373	1.58541e-06	4.62455e-05	4.92948
APP	0.586553	4.87243	3.8133	0.00022607	0.0016488	0.301056
APRT	-0.544811	2.7054	-4.75423	6.03963e-06	0.000116917	3.6728
AQP11	-0.525429	2.95241	-4.61885	1.04821e-05	0.000172052	3.15625
AQP4	0.546661	2.62142	3.31602	0.0012356	0.00606987	-1.25335
AQP9	-0.525046	2.69558	-3.69161	0.000347657	0.00230605	-0.0949764
ARC	-0.546397	2.63772	-3.29707	0.00131395	0.00637227	-1.30914
AREG	-0.61741	1.52275	-4.33817	3.18702e-05	0.000383633	2.11757
ARF4	-0.500704	2.85806	-5.20109	9.17742e-07	3.29093e-05	5.44436
ARF5	-0.50958	3.19228	-4.82561	4.4991e-06	9.64661e-05	3.94907
ARFGEF1	-0.497837	2.55821	-4.01596	0.000108177	0.000944625	0.982073
ARGLU1	0.569516	4.13369	4.5685	1.28359e-05	0.000197935	2.9667
ARHGAP1	0.561799	4.03364	4.57831	1.23406e-05	0.000193415	3.00351
ARHGAP17	0.410263	2.88402	4.19213	5.58703e-05	0.000574651	1.5951
ARHGAP20	-0.59221	2.45293	-3.6463	0.000407101	0.00259453	-0.239893
ARHGAP21	0.477593	4.10297	4.06329	9.07455e-05	0.000822832	1.14488
ARHGAP23	0.457563	3.42978	4.46962	1.9034e-05	0.000261658	2.59846
ARHGAP31	0.494999	2.74121	5.05668	1.70482e-06	4.86554e-05	4.86114
ARHGAP8///PRR5-ARHGAP8	0.480254	1.11464	3.63893	0.000417644	0.00264826	-0.263349
ARHGDIA	-0.757177	2.31924	-5.61908	1.45095e-07	1.00058e-05	7.18577
ARHGDIG	-0.591101	3.21086	-4.82325	4.54336e-06	9.70612e-05	3.93988
ARHGEF1	0.560623	3.07917	5.77815	7.05651e-08	6.69258e-06	7.86777
ARHGEF10	0.861949	2.6145	5.69416	1.03376e-07	8.11716e-06	7.50643
ARHGEF10L	0.437386	2.67355	4.34974	3.04691e-05	0.000372515	2.15947
ARHGEF18	0.653426	4.01385	5.40628	3.74562e-07	1.82781e-05	6.28969
ARHGEF2	-0.648848	1.7695	-3.68213	0.000359374	0.00236335	-0.125423
ARHGEF26-AS1	0.726276	3.33662	5.65206	1.25053e-07	9.13027e-06	7.32635
ARHGEF37	0.593159	3.27361	4.46802	1.91545e-05	0.000263161	2.59257
ARHGEF4///LOC101930241	0.422918	3.9088	3.97585	0.000125413	0.00105843	0.845216
ARHGEF40	0.639783	2.63987	5.62043	1.44216e-07	9.97678e-06	7.19152
ARHGEF6	0.759568	3.64117	6.20529	9.72051e-09	2.13679e-06	9.74637
ARHGEF9	-0.480846	3.12555	-3.03446	0.00300374	0.0121393	-2.05509
ARID2	0.486942	2.45597	4.73407	6.56026e-06	0.000123641	3.59527
ARIH2	-0.435538	2.70083	-3.89965	0.000165646	0.00129828	0.587997
ARL4D	-0.534544	3.20494	-5.28142	6.4761e-07	2.61726e-05	5.77303
ARL6	-0.826396	2.74977	-5.51878	2.27408e-07	1.30185e-05	6.76101
ARL6IP6	0.570578	3.20356	5.95439	3.13924e-08	3.98562e-06	8.63487
ARMC8	-0.546684	3.42557	-4.81319	4.73661e-06	0.000100009	3.90078
ARMCX6	0.584754	4.00789	4.57392	1.25598e-05	0.000195787	2.98704
ARNT2	0.458434	4.22081	3.94192	0.000142019	0.00115674	0.730205
ARNTL2	-0.697613	2.39526	-4.42018	2.31316e-05	0.000301763	2.41643
ARPC1A	-0.51673	3.01358	-4.38447	2.66085e-05	0.000336302	2.28579
ARPC4///ARPC4-TTLL3	-0.752357	2.22393	-5.43966	3.23201e-07	1.6419e-05	6.42895
ARPP19	-0.709707	3.40433	-5.0251	1.94957e-06	5.32502e-05	4.73492
ARPP21	-1.46196	2.62905	-5.9949	2.60183e-08	3.61392e-06	8.8128
ARRDC2	0.693567	3.20603	5.76939	7.34401e-08	6.7476e-06	7.82997
ARSF	-0.494113	2.83377	-4.56313	1.31157e-05	0.000201105	2.94653
ARSG	-0.697752	2.55592	-6.4359	3.2486e-09	1.17369e-06	10.7866
ASAH2B	-0.590105	3.19251	-5.07374	1.5854e-06	4.62455e-05	4.92948
ASAP1	-0.626686	2.74405	-5.21038	8.81611e-07	3.21494e-05	5.48222
ASB2	-0.90969	3.32305	-5.71919	9.22868e-08	7.72505e-06	7.61379
ASGR2	-0.504847	2.9333	-4.31094	3.54199e-05	0.000412841	2.01918
ASIC2	-0.442147	2.88165	-4.46134	1.96677e-05	0.00026766	2.56787
ASMTL	-0.526813	2.82623	-4.82281	4.55162e-06	9.71495e-05	3.93817
ASNA1	-0.428327	2.84555	-3.89731	0.000167058	0.00130674	0.580157
ASPDH	-0.415063	2.64009	-3.87045	0.000184111	0.00140281	0.490414
ASPSCR1	-0.55593	2.41219	-5.19685	9.3472e-07	3.33064e-05	5.42709
ATAD3A///ATAD3B	-0.48374	1.85639	-3.87373	0.000181944	0.00139098	0.501342
ATF4	0.446059	4.19818	4.22909	4.85272e-05	0.000520251	1.72612
ATG10	-0.541924	2.07376	-3.89224	0.000170155	0.00132348	0.563194
ATG12	-0.567597	2.23918	-5.02487	1.95152e-06	5.32502e-05	4.73397
ATL2	-0.583048	2.66904	-3.86839	0.000185487	0.00141055	0.483545
ATOH7	-1.02028	2.43619	-5.79698	6.47515e-08	6.29347e-06	7.94916
ATP10B	0.422003	2.8362	3.18624	0.0018735	0.0084451	-1.63021
ATP10D	0.419911	3.0237	4.20574	5.30489e-05	0.000553577	1.64327
ATP11C	0.727766	2.7248	6.52684	2.0989e-09	9.61732e-07	11.2014
ATP13A3	0.411073	3.63446	4.29754	3.7303e-05	0.000428419	1.97094
ATP1A2	0.837914	3.75298	5.5219	2.24265e-07	1.29605e-05	6.77416
ATP1A3///LOC101927137	-0.662613	2.87708	-5.76594	7.46057e-08	6.77694e-06	7.81507
ATP1B1	0.825992	4.9944	4.74512	6.26965e-06	0.000119698	3.63775
ATP1B2	0.617991	3.40476	4.84505	4.15066e-06	9.10706e-05	4.02474
ATP1B3	0.456928	4.42831	3.73373	0.000299857	0.00206106	0.0409869
ATP2B3	-0.44364	2.77989	-3.87773	0.000179329	0.00137708	0.514709
ATP2B4	-0.509869	2.52564	-3.29491	0.00132316	0.00640901	-1.31547
ATP5E	0.414561	4.47147	3.19809	0.00180448	0.00819773	-1.59631
ATP6	0.93065	5.49331	4.64856	9.29495e-06	0.000157512	3.26879
ATP6V0A1	-0.984886	2.18751	-5.41928	3.53674e-07	1.76172e-05	6.34386
ATP6V0C	-0.612895	3.23445	-5.00137	2.15568e-06	5.69066e-05	4.64038
ATP6V0E1	0.553008	3.19774	5.05077	1.74825e-06	4.93054e-05	4.83746
ATP6V1A	-1.07417	2.41878	-5.52856	2.17693e-07	1.28976e-05	6.80227
ATP8B1	0.755864	3.69339	5.20256	9.11928e-07	3.28476e-05	5.45035
ATR	-0.429901	2.90667	-4.12798	7.1216e-05	0.000690182	1.36969
ATRN	-0.48005	2.3461	-3.6234	0.000440691	0.00275385	-0.312613
ATRNL1	-0.96445	2.67847	-6.07514	1.79052e-08	2.96161e-06	9.16704
ATRX	0.802648	3.79297	6.23818	8.32266e-09	1.90056e-06	9.89367
ATXN2L	-0.502112	2.49793	-5.18069	1.00224e-06	3.45924e-05	5.36136
ATXN7	0.437261	3.59359	4.31627	3.46966e-05	0.00040805	2.0384
ATXN7L3B	-0.457439	3.33345	-3.08621	0.00256179	0.0107378	-1.91216
AUP1	0.455179	3.40258	4.88157	3.5654e-06	8.18963e-05	4.16746
AVPR1B	-0.449395	2.74571	-3.85392	0.000195417	0.00147179	0.435421
AX747132///RP11-458D21.1///RP4-791M13.3	0.489155	3.73968	4.29739	3.73245e-05	0.000428458	1.9704
AX747191	-0.54904	2.13957	-5.97446	2.86055e-08	3.8013e-06	8.72296
AX747652	0.494058	2.69396	4.21042	5.21125e-05	0.000545743	1.65983
AZGP1	0.481528	2.57018	3.16943	0.00197561	0.00880413	-1.67811
AZIN2	-0.660473	2.47975	-4.78709	5.27564e-06	0.000106537	3.79965
B2M	0.87196	4.50419	5.71918	9.22894e-08	7.72505e-06	7.61376
B3GALNT1	-0.413048	3.25714	-3.40226	0.000931115	0.00488449	-0.996158
B3GALNT2	-0.561399	1.53077	-3.78146	0.000253245	0.00181382	0.196476
B3GNT2	-0.952206	2.41849	-5.07784	1.55788e-06	4.58847e-05	4.94597
B3GNT8	-0.481422	2.43221	-4.08419	8.39326e-05	0.000777542	1.21724
B4GALT6	-0.916119	2.95948	-5.01635	2.02322e-06	5.44487e-05	4.70003
B9D2	-0.541407	2.84408	-4.61079	1.08283e-05	0.000176257	3.12584
BAALC	0.417621	4.17915	3.5329	0.00060085	0.00349125	-0.596468
BAALCOS	-0.418991	2.49755	-4.80223	4.956e-06	0.000102886	3.8583
BAG3	0.997964	3.3587	5.45029	3.0834e-07	1.60098e-05	6.4734
BAG4	-0.653571	2.57264	-3.72739	0.000306636	0.00210028	0.0204287
BANP	0.459012	3.76225	4.09333	8.11132e-05	0.000760808	1.24893
BAP1	-0.554091	2.30909	-4.47135	1.89042e-05	0.000260789	2.60485
BAZ1A	0.656964	2.46147	6.07213	1.81586e-08	2.96603e-06	9.15372
BAZ2B	0.717291	3.48871	5.77259	7.23767e-08	6.71832e-06	7.84378
BBOX1	0.673639	2.87791	4.69899	7.57195e-06	0.000137423	3.46084
BBS12	-0.476727	3.03333	-4.82636	4.48525e-06	9.64328e-05	3.95196
BBS2	0.517135	3.73366	4.21185	5.18288e-05	0.000544253	1.66491
BBS5	-0.664533	2.21619	-4.70112	7.50638e-06	0.000136518	3.46899
BBS7	-0.634659	2.99045	-4.91413	3.11176e-06	7.38564e-05	4.2953
BC017398///CTD-2314B22.3///DQ786293///DUXAP10///LL22NC03-N64E9.1	0.411506	3.48398	2.67401	0.00863079	0.0278776	-2.99313
BC022892	0.530725	2.09155	4.36402	2.88206e-05	0.000356665	2.21133
BC034416	0.491143	1.12296	4.45663	2.00369e-05	0.000271479	2.55051
BC037861///CTD-2036P10.3	-0.486798	2.92177	-3.6676	0.000378047	0.0024584	-0.171937
BC039319	0.496101	2.70696	5.39243	3.98162e-07	1.89851e-05	6.23201
BC043223///RP1-274L7.1	0.434008	1.46396	3.91333	0.000157618	0.00125079	0.633888
BC044614	-0.487128	1.70976	-3.5445	0.000577613	0.00340076	-0.560397
BC045805	0.409186	2.98833	3.28546	0.00136425	0.00656343	-1.3432
BC069782///STAMBPL1	-0.58295	2.62581	-5.18295	9.92512e-07	3.43307e-05	5.37056
BC070363///RP11-108M9.4	0.45759	3.87825	4.47118	1.89163e-05	0.000260789	2.60425
BCAS1	0.640684	3.31582	4.34974	3.04692e-05	0.000372515	2.15947
BCAT1	-1.00849	2.22019	-5.29328	6.1497e-07	2.53649e-05	5.82181
BCL2L2	-0.626432	2.55564	-4.31169	3.53168e-05	0.000412251	2.0219
BCL6	0.894408	4.20489	6.01464	2.37378e-08	3.4694e-06	8.89974
BCO2	0.420924	3.06022	4.2548	4.39744e-05	0.000482461	1.81777
BDH2	0.540933	3.37711	4.21178	5.18415e-05	0.000544253	1.66468
BDNF	-0.648022	2.69302	-3.96406	0.000130963	0.00109388	0.805156
BDNF-AS	-0.43833	1.95002	-3.17118	0.00196475	0.00876571	-1.67314
BDP1	0.568428	3.12762	5.09386	1.4549e-06	4.40987e-05	5.01035
BET1L	-0.669078	1.97777	-4.61521	1.0637e-05	0.000174107	3.14253
BFSP1	-0.446701	2.73709	-4.82531	4.50482e-06	9.65007e-05	3.94787
BGN	0.541536	3.12249	5.04938	1.75865e-06	4.94208e-05	4.83188
BHLHE40	-0.651607	2.41722	-3.63561	0.000422478	0.00266795	-0.273906
BHLHE41	0.645221	3.87242	4.80083	4.98491e-06	0.000103159	3.85284
BIN1	0.41282	3.55014	3.64222	0.000412906	0.00262556	-0.252884
BLACAT1	-0.576572	2.28176	-5.09814	1.42854e-06	4.37872e-05	5.02756
BLNK	0.482763	2.22832	3.51332	0.000642086	0.00366388	-0.657144
BLVRA	-0.868716	2.49766	-5.94265	3.31454e-08	4.03945e-06	8.58338
BMI1///COMMD3-BMI1	0.605885	4.10995	5.38	4.20557e-07	1.97586e-05	6.18035
BMP4	-0.676102	2.48645	-3.43052	0.000847736	0.00453557	-0.910704
BMP7	0.71787	3.2049	5.94751	3.24075e-08	3.98562e-06	8.60471
BMPER	-0.677315	3.12162	-5.77968	7.00739e-08	6.67291e-06	7.87438
BMS1P20///LOC101929959	-0.973973	2.85863	-5.86217	4.80296e-08	5.20667e-06	8.23203
BOK	0.646967	2.89794	4.62863	1.0076e-05	0.000167371	3.19324
BOLA2///LOC101060386///LOC101060596///LOC101060604///LOC102723773///LOC613037///NPIPA5///NPIPB4///NPIPB5///SLC7A5P1///SMG1///SMG1P1///SMG1P2///SMG1P3///SMG1P5///SMG1P7	0.490193	2.71111	4.16672	6.15243e-05	0.000615269	1.50553
BOLA3-AS1	-0.542292	2.53379	-4.34442	3.11059e-05	0.000377719	2.14019
BPNT1	-0.543999	2.25643	-4.87225	3.70664e-06	8.40731e-05	4.13098
BPTF	0.738079	3.65029	5.86134	4.82139e-08	5.20667e-06	8.2284
BRD1	0.439919	3.48913	4.44024	2.13755e-05	0.000284695	2.49013
BRD2	0.52135	3.59442	5.2335	7.97605e-07	3.00649e-05	5.5766
BRD4	0.422652	3.72418	4.29851	3.71642e-05	0.000427362	1.97441
BRD8	0.499681	4.19372	4.36077	2.91876e-05	0.000360175	2.19953
BRF1	-0.473069	2.07269	-3.52093	0.000625745	0.00359418	-0.633584
BRF2	-0.833525	2.28105	-5.01285	2.0535e-06	5.49158e-05	4.68606
BRMS1L	-0.584945	2.57784	-4.46421	1.94458e-05	0.000266076	2.57847
BRSK2	-0.596611	2.2606	-4.02357	0.000105171	0.000925659	1.00817
BTBD9	-0.894981	1.82176	-3.81738	0.000222796	0.0016315	0.314501
BTN1A1	0.417208	0.94286	3.61256	0.000457488	0.00283845	-0.346904
C10orf54	0.666953	2.64517	3.86733	0.000186194	0.00141547	0.48003
C10orf55	-0.488544	1.7258	-4.6723	8.44106e-06	0.000148289	3.35904
C10orf85	0.419999	2.82131	4.84997	4.06665e-06	8.98494e-05	4.04393
C10orf91	-0.478679	1.9146	-4.0481	9.60238e-05	0.000859755	1.09247
C11orf57	-0.419064	2.77819	-5.12274	1.28578e-06	4.08487e-05	5.12669
C11orf73	-0.615251	2.62626	-5.07835	1.55451e-06	4.58765e-05	4.94801
C11orf87	-0.664282	3.65064	-4.15604	6.40627e-05	0.00063552	1.46798
C11orf96	0.656217	3.99553	3.65673	0.000392629	0.00252945	-0.206679
C11orf97	-0.465953	1.8551	-3.45249	0.000787823	0.00428151	-0.843883
C12orf29	0.485975	4.03773	4.36728	2.84558e-05	0.000353384	2.2232
C12orf4	-0.489192	3.0886	-4.39961	2.50772e-05	0.00032074	2.34108
C14orf132	0.479616	4.52372	3.35156	0.00110027	0.00555708	-1.148
C14orf142	-0.586015	2.54624	-5.27704	6.60103e-07	2.66317e-05	5.75501
C14orf79	-0.528267	3.09646	-4.65262	9.14328e-06	0.000155669	3.28419
C14orf80	-0.564837	2.58775	-5.04199	1.81476e-06	5.06346e-05	4.80233
C15orf52	0.432913	2.86437	4.47706	1.84809e-05	0.000257166	2.626
C16orf13	-0.573894	2.1642	-4.21306	5.15889e-05	0.000543278	1.66922
C16orf72	-0.446657	2.50511	-3.63888	0.000417714	0.00264826	-0.263505
C16orf95	-0.504301	2.31829	-4.93273	2.8784e-06	6.98688e-05	4.36856
C17orf100	-0.486934	2.79416	-4.8694	3.75082e-06	8.45048e-05	4.11985
C17orf59	-0.455632	2.14126	-4.05238	9.45063e-05	0.000850051	1.10724
C18orf42	-0.474184	2.38437	-3.87819	0.000179035	0.00137617	0.516221
C19orf33	-0.446254	2.55954	-2.82417	0.00562398	0.0198591	-2.61475
C19orf48///SNORD88C	-0.573903	2.08782	-6.34776	4.94879e-09	1.41952e-06	10.387
C19orf54	0.487039	2.98771	5.21982	8.46299e-07	3.12984e-05	5.52074
C19orf83	-0.413001	2.16295	-3.73016	0.000303659	0.00208232	0.0294009
C1orf105	0.437179	1.76039	4.27981	3.99434e-05	0.000450172	1.90726
C1orf122	0.423501	3.8603	4.16905	6.09839e-05	0.000611686	1.51373
C1orf198	0.710278	3.37545	5.30713	5.78875e-07	2.43138e-05	5.87886
C1orf61	0.579655	3.04136	4.12413	7.22554e-05	0.000697096	1.35624
C1QTNF1-AS1	-0.533586	2.35251	-4.58853	1.18441e-05	0.00018836	3.04193
C1QTNF4	-1.03348	3.07211	-6.3263	5.48073e-09	1.48175e-06	10.2901
C1QTNF5///MFRP	0.484085	2.86894	5.14881	1.14969e-06	3.79802e-05	5.23206
C20orf194	0.472139	3.68019	4.45538	2.01358e-05	0.000272663	2.54591
C21orf62	0.492712	2.11309	5.09812	1.42865e-06	4.37872e-05	5.02748
C22orf29///GNB1L	-0.4945	2.79628	-4.82372	4.53451e-06	9.69602e-05	3.94171
C2CD4C	-0.534323	3.177	-4.52275	1.54124e-05	0.00022643	2.79566
C2orf72	0.485824	3.52733	4.07829	8.58046e-05	0.000791766	1.19679
C3	0.545986	3.15751	3.82641	0.000215704	0.00159246	0.344322
C3AR1	0.503739	2.41136	3.83019	0.000212802	0.00157648	0.35681
C3orf17	-0.530164	2.43094	-4.37614	2.74891e-05	0.000344471	2.25543
C3orf52	0.420714	1.07128	3.78456	0.00025047	0.00179832	0.206624
C3orf80	-0.696166	3.75906	-4.40329	2.47179e-05	0.000317542	2.35455
C4orf33	-0.565564	2.35061	-4.97666	2.39279e-06	6.15092e-05	4.54225
C4orf46///TOMM7	0.467865	4.19612	4.2725	4.10829e-05	0.000460587	1.88107
C4orf48	0.454901	3.80544	4.37341	2.77831e-05	0.000347046	2.24551
C4orf6	0.438111	1.32442	4.43336	2.19633e-05	0.000290387	2.4648
C5orf22	-0.608757	2.35956	-3.38903	0.000972734	0.00504849	-1.03596
C5orf56	0.577246	2.9119	5.12498	1.27349e-06	4.06428e-05	5.13574
C6orf1	-0.435941	2.7911	-4.01343	0.000109191	0.000952276	0.973429
C6orf118	0.520707	1.08278	4.38498	2.65555e-05	0.000335812	2.28765
C6orf141	-0.649162	2.13858	-4.38392	2.66653e-05	0.000336659	2.2838
C6orf147///KHDC1	-0.493472	2.67672	-4.3337	3.2429e-05	0.000387779	2.10137
C6orf57	-0.4179	3.04653	-4.51694	1.57737e-05	0.000230015	2.774
C7orf25///PSMA2	-0.477116	2.62883	-3.7385	0.000294856	0.00203322	0.0564575
C7orf61	0.446047	2.66817	3.53976	0.00058701	0.00343544	-0.575157
C8orf34	-0.68825	2.03545	-5.06598	1.63868e-06	4.72346e-05	4.89837
C8orf4	-0.440493	2.99157	-3.52157	0.000624393	0.00358887	-0.631607
C8orf46	-0.449782	3.02779	-3.37719	0.00101145	0.00519496	-1.07147
C8orf88	-0.428396	3.36421	-3.05256	0.00284178	0.011653	-2.00535
C9orf64	0.811944	4.03359	5.40478	3.7705e-07	1.83235e-05	6.28344
C9orf72	-0.487708	3.15993	-3.87621	0.000180316	0.00138286	0.509638
CA10	-0.6039	3.60193	-4.14228	6.74811e-05	0.000661068	1.4197
CA2	0.563698	3.13555	4.606	1.10397e-05	0.00017822	3.10774
CA4	-0.561683	2.73012	-4.37961	2.71183e-05	0.000341279	2.26809
CABLES1	0.442401	2.41613	2.97349	0.00361446	0.0140475	-2.22086
CABYR	-0.432527	2.82672	-4.59314	1.16265e-05	0.000185905	3.05928
CACHD1	0.574407	3.38203	4.63886	9.66759e-06	0.000161844	3.23198
CACNA1B	-0.441247	1.91554	-3.5393	0.000587931	0.00343911	-0.576592
CACNA1C	-0.694232	2.33546	-4.82581	4.49536e-06	9.64661e-05	3.94985
CACNA2D1	-0.891856	2.30159	-4.06396	9.05188e-05	0.000822546	1.1472
CACNB1	-0.638717	2.94085	-4.2458	4.55193e-05	0.000495217	1.78564
CACNB2	-0.91805	2.77032	-4.65861	8.92371e-06	0.000154027	3.30696
CACNB4	-0.42938	3.54311	-2.85912	0.00507838	0.0182811	-2.52411
CACNG3	-0.556102	3.24822	-5.31372	5.62463e-07	2.37944e-05	5.90599
CADM1	0.451219	3.63026	4.58216	1.21512e-05	0.000191182	3.01798
CADPS	-0.898602	3.03447	-5.76139	7.61689e-08	6.83805e-06	7.79544
CAHM	0.42129	2.87188	3.97464	0.000125974	0.00106278	0.841084
CALB1	-0.743594	3.55277	-3.97816	0.000124355	0.00105177	0.853053
CALD1	0.43626	2.97126	3.64769	0.000405148	0.00258742	-0.235481
CALM1	-0.747126	3.34154	-4.89764	3.33397e-06	7.7796e-05	4.2305
CALM1///CALM2///CALM3	-0.564807	3.73163	-4.32198	3.3937e-05	0.000401122	2.05902
CALY	-0.564963	3.2544	-4.77251	5.60238e-06	0.000110833	3.74328
CAMK1G	-0.552092	3.35629	-4.00096	0.000114338	0.000984749	0.930782
CAMK2A	-0.928241	2.23046	-4.355	2.98514e-05	0.000366842	2.17856
CAMK2N1	0.508931	4.82378	3.39947	0.000939734	0.00491954	-1.00455
CAMK4	-0.759325	2.47559	-4.21172	5.18545e-05	0.000544253	1.66445
CAMKK2	-0.733694	2.96081	-5.60902	1.51814e-07	1.02441e-05	7.14297
CANT1	-0.487737	1.92208	-2.95919	0.00377339	0.0145074	-2.25934
CANX	0.462188	4.3898	3.5331	0.000600433	0.00349056	-0.595834
CAPN14	-0.415611	1.91776	-3.79948	0.000237502	0.00172317	0.255596
CAPN2	0.880993	4.04663	5.93489	3.43548e-08	4.13348e-06	8.54943
CAPN3	0.869118	3.71931	4.97575	2.40198e-06	6.16779e-05	4.53865
CAPN5	-0.488798	2.65405	-4.73834	6.44649e-06	0.000121985	3.61167
CAPZA1	0.429106	4.08363	3.93454	0.000145897	0.00118211	0.705298
CARD8	0.650684	2.74385	6.09135	1.65987e-08	2.84977e-06	9.23888
CARF	-0.436727	1.8227	-3.34512	0.00112372	0.00564886	-1.16716
CARTPT	-0.481595	3.46708	-2.70189	0.00798091	0.026236	-2.92423
CASC14	-0.409435	2.47715	-4.07857	8.57164e-05	0.000791766	1.19774
CASC3///MIR6866	0.545656	3.62617	5.06329	1.65756e-06	4.76037e-05	4.8876
CASC4	0.575123	2.47088	5.01234	2.0579e-06	5.49158e-05	4.68405
CASKIN1	0.534117	3.98957	4.61375	1.06998e-05	0.000174571	3.13701
CASP7	0.458713	2.99837	4.98941	2.26742e-06	5.9192e-05	4.59286
CASQ1	-0.736815	3.16309	-5.44717	3.12632e-07	1.61582e-05	6.46034
CAT	0.762112	3.65855	5.68889	1.05874e-07	8.21718e-06	7.48384
CAV1	0.474398	2.59408	3.10023	0.0024529	0.0103992	-1.8731
CBFB	0.727	3.38884	5.14811	1.15311e-06	3.80054e-05	5.22926
CBLN1	-0.691256	2.59959	-5.09432	1.45209e-06	4.40705e-05	5.01216
CBLN4	-1.31798	2.99402	-4.8494	4.07631e-06	8.99426e-05	4.04171
CBR4	0.501294	2.98793	5.40026	3.84642e-07	1.85773e-05	6.26462
CBS	0.450032	3.33486	4.47077	1.8947e-05	0.000260921	2.60274
CBX5	0.569117	3.18288	4.55308	1.36541e-05	0.00020715	2.90891
CC2D1A	-0.472081	1.78218	-3.59413	0.000487456	0.00297833	-0.405048
CCAR1	0.816987	4.1161	5.95664	3.1067e-08	3.98562e-06	8.64474
CCBL1	0.419359	1.39414	3.74107	0.000292199	0.00201904	0.0647835
CCDC103///FAM187A	-0.47042	2.62589	-4.21484	5.12412e-05	0.000540953	1.67551
CCDC110	-0.489504	2.48036	-3.9246	0.000151284	0.00121445	0.671789
CCDC152	1.00139	3.99196	6.08492	1.71059e-08	2.89223e-06	9.21034
CCDC163P	0.513752	2.74831	4.50051	1.68392e-05	0.000240922	2.71291
CCDC184	-0.678428	3.47083	-4.78017	5.42836e-06	0.000108309	3.77288
CCDC68	-0.79293	3.37423	-5.54213	2.04897e-07	1.23391e-05	6.85952
CCDC84	0.628098	3.98969	4.68174	8.1232e-06	0.000144309	3.395
CCDC85A	-0.567011	2.59035	-4.35922	2.93646e-05	0.000361426	2.19389
CCK	-0.506195	4.28275	-3.21505	0.00170982	0.00784562	-1.54761
CCKAR	-0.482136	2.48119	-4.78923	5.22935e-06	0.000106126	3.80792
CCKBR	-0.711192	3.47254	-5.49602	2.5167e-07	1.40027e-05	6.66523
CCL3///CCL3L1///CCL3L3	-0.528767	2.53814	-2.43421	0.0165238	0.0465457	-3.55959
CCNA1	-0.559936	3.08817	-4.11958	7.35035e-05	0.000705088	1.34034
CCNB1	-0.877215	3.04969	-6.03916	2.11772e-08	3.23447e-06	9.00793
CCNG1	0.569429	3.59107	5.59098	1.64629e-07	1.07264e-05	7.06635
CCSAP	-0.831357	2.87503	-5.34925	4.81392e-07	2.14447e-05	6.05285
CCSER1	-0.422484	2.64781	-4.32491	3.35542e-05	0.000397796	2.06959
CCSER2	-0.406559	1.53439	-2.78048	0.006381	0.0219939	-2.72667
CCT5	-0.484507	3.03314	-4.92959	2.91656e-06	7.03177e-05	4.35618
CCZ1///CCZ1B	0.41706	4.20265	3.66801	0.000377508	0.00245694	-0.170628
CD109	0.422366	2.78948	3.19466	0.00182423	0.00826419	-1.60614
CD164	0.426968	4.00734	3.95212	0.000136816	0.00112942	0.764714
CD200	-0.530911	3.05842	-3.96563	0.000130207	0.00108844	0.810507
CD22	0.552272	2.25321	3.6919	0.000347308	0.00230601	-0.094052
CD276	-0.619584	1.97886	-5.50911	2.3742e-07	1.34888e-05	6.7203
CD302///LY75///LY75-CD302	0.624565	2.8638	5.46871	2.84149e-07	1.52591e-05	6.55057
CD52	-0.483286	1.86253	-4.25242	4.43778e-05	0.000486398	1.80927
CD7	-0.426506	2.17057	-4.1001	7.90811e-05	0.000745219	1.27247
CD81	0.534037	3.95886	4.58399	1.20623e-05	0.000190757	3.02485
CD8A	-0.427618	2.53745	-4.60792	1.09546e-05	0.000177821	3.11499
CD99L2	-0.93752	2.46918	-5.37886	4.2267e-07	1.9762e-05	6.17562
CDC14B	0.502965	3.2506	4.20231	5.37468e-05	0.000558136	1.63112
CDC37	-0.456435	2.91086	-4.79042	5.20362e-06	0.000105969	3.81255
CDC42BPB	0.452178	2.21311	3.84103	0.000204687	0.00152888	0.392668
CDC42EP4	0.758248	3.15865	6.12417	1.42343e-08	2.58344e-06	9.3846
CDC42SE2	-0.723187	2.95536	-4.90567	3.22401e-06	7.55816e-05	4.26201
CDCA5	-0.528815	2.70457	-4.47696	1.84885e-05	0.000257166	2.62562
CDH12	-0.451791	3.2437	-3.92402	0.000151599	0.00121574	0.669866
CDH2	0.590741	4.20745	4.22149	4.9957e-05	0.000531691	1.69911
CDH20	0.517384	1.48459	3.58996	0.000494479	0.00301078	-0.418151
CDH8	-0.516131	3.19687	-3.92144	0.000153035	0.00122558	0.661151
CDIP1	0.586848	3.21711	5.79721	6.46822e-08	6.29347e-06	7.95018
CDK1	-0.721863	2.39552	-4.80799	4.8396e-06	0.000101263	3.8806
CDK10	0.502075	3.5981	4.76976	5.66601e-06	0.00011171	3.73269
CDK2AP1	0.917351	4.36974	6.30308	6.1201e-09	1.54786e-06	10.1854
CDK5	-0.407447	3.3225	-3.60939	0.000462514	0.00285908	-0.356919
CDK7	-0.452995	2.96376	-3.76283	0.000270552	0.00190757	0.135614
CDK8	-0.431392	2.07692	-3.14764	0.00211565	0.00928008	-1.73989
CDKL2	-0.512503	2.15813	-2.83543	0.0054425	0.0193432	-2.58563
CDKN2C	0.465997	3.27297	4.52133	1.55002e-05	0.000227089	2.79034
CDKN2D	-0.7722	2.90548	-6.44267	3.14493e-09	1.17369e-06	10.8174
CDKN3	-1.16017	2.53633	-6.49892	2.40074e-09	9.73583e-07	11.0738
CDRT15	-0.588138	2.94581	-4.91815	3.05992e-06	7.29943e-05	4.31109
CDRT15L2	-0.436614	2.00617	-3.75671	0.000276484	0.00193604	0.115651
CDS2	-0.481667	2.56429	-5.2565	7.21813e-07	2.81555e-05	5.67074
CDX2	-0.889883	2.57412	-6.51531	2.21872e-09	9.66417e-07	11.1487
CDYL2	-0.466486	2.91015	-3.70711	0.000329282	0.00221921	-0.0450771
CEBPB	0.65084	3.65725	5.21724	8.55813e-07	3.13545e-05	5.51021
CEBPD	0.929406	3.63339	5.19909	9.25703e-07	3.30904e-05	5.43622
CEBPZOS	-0.687767	2.71999	-3.64691	0.000406238	0.00259114	-0.237948
CECR1	0.407329	2.64302	2.92408	0.00419124	0.0157404	-2.35312
CECR6	-0.55279	3.00141	-4.76459	5.78794e-06	0.000113354	3.71272
CELF1	-0.736236	2.51645	-5.41677	3.57615e-07	1.76711e-05	6.3334
CELF2	-0.529433	2.75812	-4.07834	8.57879e-05	0.000791766	1.19697
CELF3	-0.454458	2.16956	-4.30035	3.69009e-05	0.000426222	1.98103
CELF4	-0.742672	2.3261	-3.91135	0.000158757	0.0012577	0.627235
CENPH	-0.474858	2.30434	-3.99359	0.000117489	0.00100518	0.905616
CENPL	-0.436091	2.30225	-3.91858	0.000154636	0.00123295	0.651536
CENPN	-0.438303	2.24752	-3.79906	0.000237864	0.00172466	0.254191
CEP164	0.656733	3.65413	4.75236	6.08618e-06	0.000117051	3.6656
CEP19	-0.498935	2.33784	-3.36504	0.00105269	0.00535585	-1.10782
CEP350	0.607473	3.57695	5.58557	1.68679e-07	1.096e-05	7.04337
CEP57	0.414644	3.04161	4.24175	4.62314e-05	0.000501573	1.7712
CEP72	-0.425258	2.37004	-2.88534	0.00470141	0.0171978	-2.45549
CEP85L	0.555557	3.82813	4.80439	4.91211e-06	0.000102427	3.86664
CERS1///GDF1	0.742298	3.65194	5.41794	3.55775e-07	1.76172e-05	6.33827
CERS2	0.413609	3.12994	3.52591	0.000615265	0.00355481	-0.618143
CETN3	0.412119	3.4735	3.99834	0.000115452	0.000992883	0.921811
CETP	0.513626	0.863137	4.20675	5.28465e-05	0.000552146	1.64683
CFH///CFHR1	0.470399	2.88698	2.47802	0.0147221	0.04241	-3.45962
CFL1	-0.652213	2.66335	-4.88546	3.50801e-06	8.08148e-05	4.1827
CGN	0.502368	2.17526	3.76914	0.000264566	0.00187904	0.156209
CGREF1	-0.666603	2.86154	-5.22952	8.11477e-07	3.03929e-05	5.56035
CHAC2	-0.436356	2.44293	-3.89538	0.000168232	0.00131374	0.573688
CHAF1B	-0.580905	2.54057	-5.84314	5.24164e-08	5.43755e-06	8.14926
CHCHD6	-0.429166	3.31777	-4.37219	2.79159e-05	0.00034778	2.24106
CHD1	0.482644	3.18549	5.77021	7.31666e-08	6.7476e-06	7.8335
CHD6	-0.407968	1.91612	-3.54524	0.000576164	0.00339819	-0.5581
CHD7	0.479226	2.86673	4.38413	2.66431e-05	0.000336559	2.28458
CHDC2	0.484116	2.02713	6.19548	1.01809e-08	2.14401e-06	9.70247
CHGB	-0.429869	3.75529	-3.56842	0.000532357	0.00318696	-0.485739
CHI3L1	0.829114	3.67782	3.49136	0.00069148	0.00386969	-0.724845
CHIC1	-0.413851	2.34492	-3.11962	0.00230936	0.009923	-1.81882
CHKB-AS1	-0.411536	2.59293	-4.05723	9.28143e-05	0.000837393	1.12398
CHKB-CPT1B///CPT1B	0.709229	3.15798	5.00614	2.11266e-06	5.60224e-05	4.65934
CHMP4B	-0.44842	2.1983	-3.29023	0.00134338	0.00648555	-1.32922
CHMP6	-0.412929	2.58679	-4.383	2.67617e-05	0.000337694	2.28044
CHN1	0.444436	5.12988	2.51884	0.0132036	0.0391304	-3.36506
CHORDC1	0.532807	4.00623	4.5061	1.64693e-05	0.000237216	2.73367
CHP1	-0.820712	2.38474	-4.95129	2.66254e-06	6.60786e-05	4.44183
CHRM1	-0.457832	3.32518	-4.02753	0.00010364	0.000915745	1.02176
CHRNA3	-0.453797	2.47363	-3.42401	0.000866296	0.00461521	-0.930439
CHRNA4	-0.634742	2.52364	-4.53881	1.44558e-05	0.000216432	2.85556
CHRNB1	-0.459733	2.13226	-4.31333	3.50935e-05	0.000410868	2.0278
CHST14	0.405925	2.67077	4.56708	1.29094e-05	0.000198547	2.96136
CHST6	0.798346	1.93132	4.63244	9.92204e-06	0.000165164	3.20766
CHSY1	0.676563	3.8436	4.928	2.93608e-06	7.06131e-05	4.34991
CIDEA	-0.759286	2.6899	-4.13127	7.03395e-05	0.000684225	1.38118
CILP2	-0.422167	2.07459	-3.67153	0.000372916	0.00243435	-0.159391
CITED1	-0.419793	2.93118	-3.78574	0.00024942	0.00179188	0.210492
CITED2	-0.673375	2.5496	-3.24895	0.00153433	0.00721059	-1.44964
CLASRP	0.492669	3.35331	4.84201	4.20339e-06	9.19653e-05	4.01289
CLCA4	0.44375	2.23085	2.77061	0.00656458	0.0224884	-2.75176
CLCC1	-0.51436	2.15381	-4.06356	9.06531e-05	0.000822832	1.14582
CLDN10	0.512605	3.34311	3.58987	0.000494642	0.00301099	-0.418454
CLDN15	0.66364	1.48153	5.19517	9.41504e-07	3.33877e-05	5.42027
CLDN5	0.518066	3.35892	4.2654	4.22211e-05	0.000470633	1.85563
CLDND1	0.797838	4.12917	4.79298	5.14899e-06	0.00010513	3.82245
CLEC2L	-0.70355	3.41882	-5.3271	5.30469e-07	2.31058e-05	5.96125
CLEC4G	-0.677886	2.48101	-5.03688	1.85457e-06	5.13325e-05	4.78191
CLECL1	-0.466951	2.00302	-3.3683	0.00104145	0.00530906	-1.09806
CLIC1	0.619224	2.81174	3.91508	0.000156614	0.00124408	0.639792
CLIP1	0.622661	3.33952	5.06845	1.62154e-06	4.68552e-05	4.90827
CLK1	0.589057	3.65434	4.70534	7.37818e-06	0.000134715	3.48514
CLK4	-0.512134	1.90343	-3.29935	0.0013043	0.00633983	-1.30245
CLMN	0.766944	3.1502	5.57029	1.80638e-07	1.1432e-05	6.97862
CLUL1	-0.535217	2.47702	-4.67378	8.39057e-06	0.00014772	3.36466
CLVS1	-1.04124	2.72572	-6.35725	4.72996e-09	1.3735e-06	10.4299
CLVS2	-0.630546	2.49697	-4.00772	0.00011152	0.000967921	0.953886
CMAS	-0.508946	3.15899	-4.77511	5.54261e-06	0.000110201	3.75334
CMTM4	-0.536074	2.58499	-3.01937	0.00314532	0.012584	-2.09639
CNDP1	0.536668	3.49657	3.30998	0.00126008	0.00616954	-1.27116
CNIH3	-0.429795	3.30775	-4.24285	4.60378e-05	0.00049995	1.7751
CNKSR2	-0.615639	2.21719	-3.13834	0.00217826	0.00948742	-1.76617
CNN1	-0.445104	2.49018	-2.87604	0.00483199	0.0175644	-2.47987
CNOT7	-0.764029	2.67781	-5.26868	6.84564e-07	2.71528e-05	5.7207
CNP	0.568124	3.18884	3.99231	0.000118044	0.00100891	0.901254
CNPPD1	0.463388	3.46872	4.71254	7.16428e-06	0.000132166	3.51271
CNR1	-0.839409	3.03674	-5.16055	1.09308e-06	3.68873e-05	5.27962
CNST	-0.665855	1.97885	-3.24287	0.00156454	0.00731894	-1.46729
CNTN5	-0.863521	2.48884	-4.941	2.78028e-06	6.84047e-05	4.40116
CNTN6	-0.509014	3.29677	-3.89241	0.00017005	0.00132348	0.563761
CNTNAP2	-0.656391	2.79086	-3.96846	0.000128864	0.00108096	0.820099
CNTNAP3	-0.434955	2.27939	-3.06617	0.00272526	0.0112675	-1.96775
CNTNAP5	-0.56624	2.89637	-4.85972	3.90516e-06	8.70647e-05	4.08198
COCH	0.44468	3.63551	4.45308	2.032e-05	0.000273895	2.53741
COL11A1	0.471966	3.64621	3.85504	0.000194626	0.00146677	0.439164
COL13A1	-0.421382	2.08999	-4.59029	1.17603e-05	0.000187535	3.04857
COL16A1	0.657212	3.44893	5.94714	3.24636e-08	3.98562e-06	8.60307
COL23A1	-0.532395	3.16433	-4.15984	6.31477e-05	0.000628564	1.48134
COL26A1	-0.661533	2.79032	-4.95123	2.66326e-06	6.60786e-05	4.44157
COL4A5	0.612393	3.22442	3.90263	0.000163863	0.00128603	0.59799
COMMD10	-0.645956	2.7764	-4.96633	2.49926e-06	6.34144e-05	4.50132
COPB1	0.604869	4.28818	4.544	1.41591e-05	0.000213211	2.87495
COPE	-0.425801	2.58051	-3.95548	0.000135143	0.00112044	0.776094
CORO1A	-0.452147	2.98265	-3.29846	0.00130803	0.00635141	-1.30504
CORO2A	-0.665677	2.67026	-5.71079	9.58695e-08	7.98016e-06	7.57775
CORT	-0.521698	2.92196	-5.77207	7.25502e-08	6.71832e-06	7.84151
COX1	1.31098	5.9221	5.42391	3.46517e-07	1.73927e-05	6.36317
COX2	0.886067	5.33647	4.68971	7.86395e-06	0.000140767	3.42539
COX3///LOC101929612	0.793423	4.69976	4.7844	5.33448e-06	0.000107241	3.78925
COX7A2	0.445785	4.79776	3.16082	0.00202988	0.00899148	-1.70257
CPB1	0.545265	1.67105	5.08383	1.51858e-06	4.50991e-05	4.97002
CPE	0.433161	3.68831	3.98492	0.000121299	0.00103036	0.876082
CPEB2	0.583922	4.05143	4.66913	8.55056e-06	0.000149586	3.34697
CPEB4	0.495869	3.6891	4.05425	9.3852e-05	0.000845135	1.11368
CPM	0.496462	2.33782	3.62976	0.000431105	0.00270742	-0.292446
CPNE2	0.409258	2.88385	4.32203	3.39301e-05	0.000401122	2.05921
CPNE3	0.48133	3.12871	4.43594	2.17408e-05	0.00028858	2.47431
CPQ	0.450872	2.91947	4.5698	1.27692e-05	0.000197464	2.97158
CPZ///GPR78	-0.459946	2.59779	-3.03032	0.00304201	0.0122708	-2.06644
CRB2	0.48015	2.22661	3.61071	0.000460424	0.00285141	-0.352769
CREB3L2	0.583453	3.00696	4.69839	7.59034e-06	0.000137544	3.45857
CREBBP	0.574009	4.00494	5.27618	6.62569e-07	2.66854e-05	5.7515
CRH	-0.807087	2.54493	-5.10891	1.36421e-06	4.25565e-05	5.07094
CRHBP	-0.938529	2.37363	-4.43452	2.18632e-05	0.000289878	2.46907
CRHR1	-1.12438	2.63527	-5.40694	3.73479e-07	1.82632e-05	6.29242
CRIM1	0.411587	3.98843	3.62131	0.000443895	0.00276799	-0.319255
CRIP2	-0.425862	2.93692	-3.70496	0.000331775	0.00222771	-0.0520092
CRIPAK	0.651566	3.57648	5.01944	1.99695e-06	5.39887e-05	4.71233
CRKL	-0.638485	2.58762	-4.26865	4.16968e-05	0.00046658	1.86726
CROCCP3	-0.568152	2.44542	-4.87081	3.72896e-06	8.42543e-05	4.12534
CRP	0.453348	1.14879	3.98745	0.000120175	0.0010234	0.884697
CRTC3	0.525648	3.64069	4.26504	4.22788e-05	0.000470853	1.85436
CRY1	0.471746	3.47229	4.76415	5.79843e-06	0.000113465	3.71102
CRYAB	0.714588	3.59519	4.83883	4.25924e-06	9.27607e-05	4.00049
CRYBB2///CRYBB2P1	-0.813292	2.7358	-3.61622	0.00045176	0.00281032	-0.335355
CRYBG3	0.577769	3.3846	4.8328	4.36709e-06	9.43234e-05	3.97702
CRYZL1	0.448126	2.87361	5.20071	9.19237e-07	3.29093e-05	5.44283
CSF2RB	0.438721	1.82384	4.02483	0.000104683	0.000922713	1.01248
CSF3R	0.43837	2.59193	3.74355	0.000289645	0.00200611	0.0728595
CSGALNACT2	0.441964	3.69104	4.06836	8.90439e-05	0.000812729	1.16243
CSK	0.407375	3.18583	5.47111	2.81133e-07	1.52012e-05	6.56065
CSMD1	-0.551486	2.55022	-4.42489	2.27077e-05	0.00029772	2.43369
CSNK1G2	0.462088	3.765	4.62259	1.03249e-05	0.000170064	3.1704
CSNK2A1	-0.608747	2.67311	-4.92092	3.0246e-06	7.2372e-05	4.322
CSPG5	-0.564856	2.28436	-4.18836	5.66759e-05	0.000580607	1.5818
CSRNP1	0.471065	3.17911	4.43031	2.22278e-05	0.000292569	2.45363
CSRP1	0.959601	4.04651	6.0346	2.16319e-08	3.2826e-06	8.9878
CSRP2	0.551314	3.86292	4.23056	4.82549e-05	0.000517793	1.73135
CST3	0.444504	3.69838	3.47704	0.000725606	0.0040186	-0.768825
CSTF1	-0.525795	2.5619	-4.17866	5.88026e-05	0.000596243	1.54757
CTA-268H5.14	0.501968	2.28041	6.38265	4.19036e-09	1.26361e-06	10.5449
CTB-12A17.3	0.63697	3.84937	4.54984	1.3832e-05	0.000209224	2.8968
CTB-31O20.2	0.532789	3.22602	5.24044	7.73927e-07	2.93606e-05	5.60501
CTB-50L17.7	-0.891528	2.15795	-5.49535	2.5242e-07	1.40027e-05	6.66242
CTBP2	0.468955	3.68499	4.69063	7.83441e-06	0.000140452	3.42891
CTC-425F1.4	0.417616	3.70767	4.31482	3.48921e-05	0.000409326	2.03316
CTC-444N24.11	0.597138	3.90829	5.42271	3.48358e-07	1.73965e-05	6.35816
CTC-471C19.1	-0.677821	2.74049	-4.28694	3.88609e-05	0.000439869	1.93284
CTD-3092A11.2	0.635089	3.32944	5.65023	1.26093e-07	9.13027e-06	7.31852
CTDSP2	0.795288	3.66979	6.39221	4.00338e-09	1.23899e-06	10.5882
CTDSPL2	-0.610379	1.76592	-3.31866	0.00122503	0.00602804	-1.24556
CTH	-0.559238	2.31046	-4.47273	1.8801e-05	0.00025995	2.60996
CTLA4	0.41761	1.5647	4.12252	7.26964e-05	0.000700202	1.35059
CTNNB1	-0.706721	2.54002	-4.12222	7.2777e-05	0.000700404	1.34956
CTSH	0.783475	3.62841	5.38273	4.15529e-07	1.96295e-05	6.1917
CTXN1	-0.729592	2.56272	-5.26903	6.83515e-07	2.71528e-05	5.72215
CTXN3	-0.492606	4.40966	-2.44565	0.0160354	0.0454006	-3.53364
CUL2	-0.4809	2.84917	-4.18353	5.77266e-05	0.000589061	1.56473
CWC27	0.673019	3.75136	5.89063	4.21375e-08	4.81124e-06	8.35599
CX3CL1	-0.499268	3.08927	-3.58797	0.000497878	0.00302677	-0.424426
CXADR	-0.771386	2.24604	-5.3612	4.56795e-07	2.05829e-05	6.10234
CXCL1	0.46188	2.80373	2.798	0.00606695	0.0211334	-2.68197
CXCL16	0.515844	2.74425	5.10995	1.35816e-06	4.24241e-05	5.07513
CXCL9	0.479774	1.52357	4.2587	4.33214e-05	0.000478482	1.83169
CXCR4	0.756268	2.18641	4.02154	0.000105965	0.00093104	1.00121
CYFIP1	0.615023	4.08435	4.8093	4.81339e-06	0.000101205	3.88569
CYFIP2	0.44013	4.46729	3.29683	0.00131498	0.00637592	-1.30984
CYGB	-0.548575	2.00871	-3.41946	0.000879481	0.00467177	-0.944201
CYP11B2	-0.469846	2.2283	-4.20335	5.35351e-05	0.000557072	1.63479
CYP26A1	-0.69244	2.73369	-4.24855	4.50418e-05	0.000491843	1.79545
CYP26B1	-0.518428	2.96244	-4.08753	8.28921e-05	0.000772277	1.22881
CYP27A1	0.415504	2.92048	3.7114	0.000324369	0.0021949	-0.0312616
CYP2E1	-0.585949	2.73853	-4.87732	3.62908e-06	8.27127e-05	4.15084
CYP2J2	0.559432	2.84145	3.94443	0.000140721	0.0011514	0.738696
CYSTM1	0.420081	3.77197	4.12713	7.14451e-05	0.000692117	1.3667
CYTH3	-0.419477	2.29182	-3.21718	0.00169825	0.00780168	-1.54147
DAAM2	0.71744	3.06324	5.27492	6.66217e-07	2.67865e-05	5.74632
DAG1	0.510531	3.82981	4.17597	5.94056e-05	0.000600206	1.53809
DAGLB	-0.599741	2.43222	-4.29477	3.77038e-05	0.000431129	1.96098
DAPK1-IT1///DAPK1-IT1	0.552624	2.97119	4.80905	4.81828e-06	0.000101205	3.88474
DAPK3///MIR637	-0.468938	2.41257	-3.05635	0.00280888	0.0115402	-1.9949
DAPP1	0.528007	2.88675	4.79541	5.09756e-06	0.000104533	3.83187
DBI	0.777146	4.14212	5.50843	2.38141e-07	1.34971e-05	6.71744
DBIL5P	-0.459848	2.36733	-4.16032	6.3035e-05	0.000627889	1.483
DBNDD2///SYS1///SYS1-DBNDD2	0.486322	3.80019	3.72025	0.00031443	0.00214617	-0.00265287
DBP	-0.442456	2.86945	-4.22172	4.99135e-05	0.000531469	1.69992
DCAF12L2	-0.497269	2.79787	-5.23198	8.02863e-07	3.01182e-05	5.57041
DCAF6	-0.426828	3.72033	-3.29922	0.00130482	0.00634066	-1.30281
DCAF8	-0.479107	2.03564	-4.17598	5.94031e-05	0.000600206	1.53813
DCC	-0.729116	2.06982	-3.69351	0.000345361	0.0022973	-0.0888886
DCLRE1C	0.513189	3.3802	5.16986	1.05013e-06	3.57287e-05	5.31739
DCN	0.460182	3.38914	3.14273	0.00214848	0.00939301	-1.75377
DCTD	-0.409028	2.82182	-4.11408	7.50397e-05	0.000715448	1.32114
DDA1	-0.618106	2.53832	-5.26767	6.87569e-07	2.72261e-05	5.71657
DDAH1	-0.70255	1.86222	-4.09417	8.08561e-05	0.000759511	1.25188
DDI2///RSC1A1	-0.460308	2.77555	-4.95552	2.61558e-06	6.5371e-05	4.45855
DDIT4	1.15989	3.50006	6.52186	2.14993e-09	9.61732e-07	11.1786
DDIT4L	0.922864	3.03943	5.85825	4.89045e-08	5.20667e-06	8.21493
DDR1///MIR4640	0.8668	3.66847	6.02317	2.28142e-08	3.39629e-06	8.93735
DDR2	0.410006	2.45172	3.39124	0.000965666	0.00502287	-1.02932
DDX27	0.56115	3.82493	5.22141	8.40517e-07	3.11827e-05	5.52721
DDX27///SS18	0.577881	3.81056	5.32318	5.39649e-07	2.32328e-05	5.94506
DDX5///MIR3064///MIR5047	0.545238	4.47905	3.98222	0.000122514	0.00103881	0.866857
DDX59	0.692236	3.78279	5.35785	4.63567e-07	2.08083e-05	6.08845
DDX6	-0.459486	2.92756	-3.08619	0.00256198	0.0107378	-1.91223
DEDD	-0.411267	2.33307	-3.76477	0.0002687	0.00189736	0.141935
DEFA4	0.440412	1.67211	4.555	1.35498e-05	0.000206014	2.91608
DEFB123	0.442889	0.954888	3.92092	0.000153325	0.00122707	0.659401
DEFB4A///DEFB4B	-0.492212	2.23127	-4.93748	2.82167e-06	6.89901e-05	4.38727
DEGS2	-0.406018	1.95713	-3.86616	0.00018698	0.00142007	0.476144
DEK	0.427925	3.79232	4.16636	6.16099e-05	0.000615524	1.50424
DENND6A	0.449565	3.6322	4.29613	3.75061e-05	0.000429912	1.96588
DEPDC1B	-0.419292	2.19636	-4.30915	3.56656e-05	0.000415292	2.01274
DEPDC5	-0.475776	2.6321	-5.19116	9.57976e-07	3.37433e-05	5.40393
DERA	0.468335	3.19409	4.48905	1.7623e-05	0.000248214	2.67041
DES	-0.49943	2.76658	-4.42929	2.23176e-05	0.000293587	2.44987
DFNB31	0.579293	2.37636	4.46158	1.96484e-05	0.00026766	2.56879
DGCR10	-0.489493	2.47696	-3.33171	0.00117403	0.00584058	-1.20695
DGCR5///LOC100287576	0.604517	3.13084	5.54848	1.9916e-07	1.21892e-05	6.88636
DGKE	-0.560731	2.37409	-4.12399	7.22935e-05	0.000697177	1.35575
DGKG	0.412268	2.96884	3.97081	0.000127757	0.00107435	0.828085
DGKI	-0.484442	2.88809	-4.05058	9.5143e-05	0.000854145	1.10101
DGUOK	-0.727909	2.82788	-5.5766	1.75603e-07	1.12851e-05	7.00534
DHRS11	-0.502753	3.08687	-4.86097	3.88478e-06	8.69399e-05	4.0869
DHRS3	0.437687	2.92428	3.85057	0.000197782	0.0014858	0.424319
DHRS7B	-0.663052	2.95151	-5.79909	6.41287e-08	6.29347e-06	7.95831
DHX57	-0.487662	2.58631	-5.01454	2.03882e-06	5.47432e-05	4.69281
DHX8	-0.41144	2.45477	-4.17846	5.88482e-05	0.000596368	1.54685
DICER1-AS1	-0.411518	2.1631	-3.74609	0.000287059	0.0019927	0.081111
DIRAS1	-0.54298	3.44663	-5.01277	2.0542e-06	5.49158e-05	4.68574
DKK2	-0.687731	2.3162	-3.96592	0.00013007	0.00108844	0.811488
DKKL1	-0.661733	2.42529	-5.28718	6.31544e-07	2.5834e-05	5.79672
DLAT	-0.649408	2.08451	-3.91958	0.00015407	0.00123094	0.654924
DLC1	0.524079	3.56566	4.97902	2.36903e-06	6.10318e-05	4.55163
DLG3	-0.992893	2.64128	-5.13545	1.21756e-06	3.92218e-05	5.17804
DLG5	0.614233	3.91314	5.6748	1.12844e-07	8.53442e-06	7.42353
DLGAP1	-1.1342	2.87993	-5.81322	6.01167e-08	6.09029e-06	8.01948
DLGAP1-AS1	0.424479	2.73764	3.83421	0.000209759	0.00155784	0.370094
DLK2	-0.584614	3.21667	-4.78014	5.42903e-06	0.000108309	3.77277
DLL1	0.658187	2.70431	5.001	2.15907e-06	5.69323e-05	4.6389
DLL3	-0.624126	2.31493	-5.70963	9.63764e-08	7.98016e-06	7.57276
DLX2	-0.557912	2.8097	-3.90816	0.000160607	0.00126878	0.616533
DLX6-AS1	-0.543707	3.01514	-3.39411	0.00095655	0.00498649	-1.02069
DMXL1	0.478564	4.07682	4.33371	3.24273e-05	0.000387779	2.10142
DNAAF2	-0.579707	2.45798	-5.48487	2.64466e-07	1.44327e-05	6.61838
DNAJA4	-0.701349	2.03848	-3.4925	0.000688848	0.0038584	-0.721362
DNAJB2	0.521321	3.80376	4.29313	3.79433e-05	0.000433024	1.95509
DNAJB5	-0.476752	1.28189	-2.48433	0.0144776	0.0418658	-3.44509
DNAJB9	-0.589793	2.77293	-5.52423	2.21944e-07	1.29202e-05	6.784
DNAJC10	-0.480557	2.44437	-4.08669	8.31519e-05	0.000773355	1.22591
DNAJC14	-0.653091	2.191	-4.0174	0.000107601	0.000941505	0.987019
DNAJC18	-0.594069	2.70249	-4.49978	1.68879e-05	0.000241161	2.71022
DNAJC3	0.408977	2.83072	4.07302	8.75107e-05	0.000802784	1.17853
DNAJC7	0.583258	3.21828	4.08477	8.37519e-05	0.000776479	1.21924
DNAL1	-0.689083	2.77039	-4.60872	1.09192e-05	0.000177492	3.11802
DNM2	0.479737	1.42511	3.9944	0.000117139	0.00100482	0.908379
DNM3	0.694559	2.83154	5.75761	7.74902e-08	6.93022e-06	7.77916
DNPH1	-0.551628	2.42012	-4.21867	5.04981e-05	0.00053648	1.68909
DNTTIP1	-0.428389	2.82371	-4.2516	4.45182e-05	0.000487056	1.80633
DOC2A	-0.467983	3.24047	-3.37853	0.00100699	0.00518054	-1.06745
DOCK7	0.466166	3.35922	4.28922	3.85197e-05	0.000437411	1.94105
DOCK8	0.422426	2.00023	3.32555	0.00119783	0.00593641	-1.22517
DOK4	-0.519024	2.29578	-3.89856	0.000166305	0.00130219	0.58433
DOK5	-0.473511	2.68433	-3.6565	0.000392932	0.00253071	-0.207386
DOPEY2	-0.679607	2.18264	-4.90378	3.24949e-06	7.59e-05	4.25461
DPH3	-0.43816	2.68106	-4.15071	6.53676e-05	0.000646265	1.44925
DPP4	-0.593515	1.88906	-4.65472	9.06572e-06	0.000154967	3.29217
DPY19L3	0.632641	3.5147	4.78498	5.32178e-06	0.000107169	3.79148
DPYS	-0.693909	3.02909	-5.55737	1.91392e-07	1.18779e-05	6.92396
DPYSL2	0.653799	4.93465	4.13513	6.93251e-05	0.000675576	1.39467
DPYSL4	-0.524945	2.37012	-3.75282	0.000280312	0.00195528	0.102998
DQ576994	-0.423794	2.38203	-3.50804	0.00065364	0.00370942	-0.673439
DRAM1	0.413149	2.65175	4.10808	7.67474e-05	0.000728481	1.30026
DRD1	-0.826988	2.46954	-3.92329	0.000152008	0.00121819	0.667376
DRD5	-0.549687	2.88214	-3.89194	0.000170339	0.00132448	0.562193
DRP2	-0.507852	2.96965	-4.70965	7.24945e-06	0.000133119	3.50163
DSEL	0.417062	3.2344	3.93059	0.000148013	0.00119482	0.691992
DTD2	-0.529793	2.10534	-4.08695	8.30733e-05	0.000773189	1.22679
DTNA	0.465643	3.45641	2.57767	0.0112616	0.0344499	-3.22636
DTX3	-0.457013	2.04733	-3.38718	0.000978682	0.00506234	-1.04151
DTX3L	0.763304	2.76787	6.18816	1.05378e-08	2.19345e-06	9.66979
DUS4L	-0.476424	2.3313	-4.13795	6.8591e-05	0.000669431	1.40455
DUSP1	0.526078	3.91751	3.34984	0.00110647	0.0055776	-1.15311
DUSP22	0.479552	3.9661	4.52308	1.53925e-05	0.00022628	2.79686
DUSP4	-0.717065	2.53516	-4.29297	3.79663e-05	0.000433077	1.95452
DUSP5	-0.549251	2.51621	-4.49663	1.7101e-05	0.000243238	2.6985
DUSP8///LOC101927562	0.463074	3.76395	4.26932	4.15892e-05	0.000465807	1.86967
DUX1	-0.657907	2.79872	-6.13209	1.37154e-08	2.52794e-06	9.41982
DVL1	0.466159	3.61987	4.94699	2.71118e-06	6.70554e-05	4.42481
DYNC2LI1	-0.544277	2.21689	-4.34074	3.15544e-05	0.000381394	2.12685
DYNLT1	0.505827	3.49435	4.69653	7.64815e-06	0.000138221	3.45146
DYSF	0.415667	3.1915	3.09848	0.00246627	0.0104446	-1.87799
EBF1	0.431139	2.90633	3.06245	0.00275669	0.0113555	-1.97805
ECHDC2	0.597139	3.30577	4.7902	5.20849e-06	0.000105977	3.81167
EDC3	-0.486482	2.62059	-4.08861	8.25567e-05	0.000769951	1.23257
EDF1	0.424053	4.399	3.49077	0.000692861	0.00387465	-0.726666
EDN1	0.481935	1.70977	4.5029	1.668e-05	0.000238789	2.72179
EDN3	-0.650111	2.71849	-4.69252	7.7744e-06	0.000140073	3.43612
EDNRB	0.585041	3.09534	4.25805	4.34304e-05	0.00047914	1.82935
EEF1A1P42	-0.427995	2.40477	-4.16628	6.16283e-05	0.000615524	1.50396
EEF1D	0.569211	3.68566	4.54128	1.4314e-05	0.000214643	2.86477
EEF1E1	-0.412951	3.17951	-4.0849	8.371e-05	0.000776479	1.21971
EEF1G///MIR3654	0.47838	4.07231	3.97309	0.000126694	0.00106847	0.835816
EEF2	0.581563	4.25977	4.65591	9.02197e-06	0.000154893	3.2967
EFEMP1	0.598452	3.57541	3.12748	0.00225348	0.0097398	-1.79676
EFEMP2	0.626173	3.34992	5.33542	5.11482e-07	2.2487e-05	5.99564
EFHD1	1.03264	3.71193	6.26173	7.44538e-09	1.71689e-06	9.99935
EFNA1	0.60895	3.12596	5.03666	1.85624e-06	5.13325e-05	4.78107
EFR3A	0.412855	4.56739	3.04342	0.00292254	0.0118821	-2.0305
EFS	0.503341	3.07532	3.60322	0.000472453	0.00290753	-0.376405
EGLN2///RAB4B///RAB4B-EGLN2	-0.423029	2.12468	-4.05317	9.42281e-05	0.000847873	1.10997
EGLN3	0.443857	2.75029	3.47022	0.000742423	0.00408655	-0.789735
EGR2	-0.830345	2.75056	-4.46405	1.94579e-05	0.000266087	2.57789
EGR4	-0.746279	2.9236	-5.03484	1.87068e-06	5.15829e-05	4.77378
EID2	-0.405906	3.42626	-4.04564	9.69051e-05	0.000865997	1.08401
EIF1AD	-0.491626	2.96369	-5.22019	8.44968e-07	3.12984e-05	5.52223
EIF2D	0.442205	3.21796	4.8373	4.28629e-06	9.31773e-05	3.99455
EIF2S3	-0.630342	2.48022	-3.82031	0.000220474	0.00162258	0.324157
EIF3L	0.604294	4.65538	4.19424	5.54226e-05	0.000571502	1.60258
EIF4E	-0.539623	2.88986	-4.19004	5.63164e-05	0.000577931	1.58771
EIF4E2	-0.571078	2.61088	-4.65012	9.23636e-06	0.000156703	3.27471
EIF4E3	-0.456672	2.92823	-4.3426	3.13273e-05	0.000379623	2.13358
EIF4G2	-0.512263	2.21541	-5.18444	9.86132e-07	3.43307e-05	5.37663
EIF5	-0.451172	3.20161	-3.2996	0.00130322	0.00633722	-1.3017
EIF5A2	-0.587151	2.43217	-3.99051	0.00011883	0.00101493	0.895114
EIF5B	0.769193	4.27072	5.31757	5.53057e-07	2.34458e-05	5.9219
ELAC1	-0.411598	2.34577	-3.94607	0.000139882	0.001146	0.744225
ELAVL3	-0.593435	2.06182	-4.3608	2.91838e-05	0.000360175	2.19965
ELFN2	0.41594	3.75169	3.90874	0.000160271	0.00126755	0.618467
ELK1	0.671844	3.62304	5.64501	1.291e-07	9.28616e-06	7.29623
ELL	-0.458406	1.64124	-3.75319	0.000279948	0.00195446	0.104194
ELMO1	-0.488533	3.0085	-4.57001	1.27584e-05	0.000197464	2.97237
ELOVL2	0.422979	3.03503	3.58261	0.000507106	0.00306544	-0.441246
ELOVL7	0.641283	3.35993	4.66401	8.73019e-06	0.000152106	3.32749
ELP5	-0.494846	2.51922	-4.43046	2.2215e-05	0.000292564	2.45417
ELTD1	0.59912	2.50643	4.2692	4.1608e-05	0.000465807	1.86925
EMC3-AS1	0.438855	2.81961	4.28894	3.85627e-05	0.000437546	1.94001
EMC9	-0.43742	2.99592	-4.35962	2.93189e-05	0.000361058	2.19534
EMG1	-0.423723	2.95023	-4.66189	8.80571e-06	0.000152968	3.31943
EML3	0.547896	2.69665	5.20513	9.01865e-07	3.25849e-05	5.46081
EMP2	0.431986	2.85897	3.40317	0.000928309	0.00487998	-0.99341
EMP3	0.467425	2.3478	3.79958	0.000237417	0.00172317	0.255927
EMX1	-0.676915	2.57618	-4.5221	1.54524e-05	0.000226662	2.79323
EMX2	0.929616	3.41592	6.13145	1.37569e-08	2.52794e-06	9.41695
ENDOU	-0.428256	2.27217	-3.18524	0.00187939	0.00847005	-1.63305
ENGASE	0.480222	3.32208	5.81184	6.04966e-08	6.09029e-06	8.01351
ENPP2	0.644298	3.79269	3.9667	0.000129701	0.00108643	0.814113
ENTPD4	-0.545913	2.03922	-3.34413	0.00112736	0.00566463	-1.1701
EPAS1	0.736507	3.82019	5.10024	1.41578e-06	4.36443e-05	5.036
EPHA3	-0.636844	2.84723	-4.25159	4.45207e-05	0.000487056	1.80628
EPHB3	-0.723212	2.08865	-4.65783	8.95214e-06	0.000154033	3.30398
EPHX4	-0.430952	3.85033	-3.31002	0.00125992	0.00616954	-1.27105
EPO	-0.430888	1.95585	-4.00218	0.000113826	0.000981777	0.934936
EPS15P1///EPS15P1	-0.456761	2.08933	-4.54133	1.43111e-05	0.000214643	2.86496
EPS8	0.711083	3.17133	6.07395	1.80056e-08	2.96161e-06	9.16174
EPT1	-0.442841	2.57859	-3.33727	0.00115293	0.00575754	-1.19047
ERBB2IP	1.04287	3.67162	7.00185	2.06364e-10	2.42654e-07	13.4059
ERBB3	-0.523701	1.80128	-4.366	2.85981e-05	0.00035459	2.21855
ERC2-IT1	0.496318	3.15793	4.38194	2.68722e-05	0.000338907	2.2766
ERCC5	0.518369	3.79726	4.69851	7.58658e-06	0.000137544	3.45903
ERMN	0.572932	3.31477	3.70535	0.000331322	0.00222682	-0.0507536
ERO1L	-0.538655	2.95626	-4.80356	4.92886e-06	0.000102594	3.86345
ESF1	0.672018	3.74767	5.39974	3.85535e-07	1.85823e-05	6.26243
ESPL1	0.430093	1.44228	4.05482	9.36519e-05	0.000843979	1.11565
ESR2///RP11-544I20.2	-0.424508	1.98391	-4.65177	9.17503e-06	0.000156042	3.28095
ESYT2	-0.838035	2.29064	-4.90417	3.2442e-06	7.58517e-05	4.25614
ETNPPL	0.80396	3.93669	4.25805	4.34295e-05	0.00047914	1.82937
ETV2	-0.567867	2.48552	-4.90787	3.19443e-06	7.52027e-05	4.27067
EVI2A	0.509059	3.33402	3.32643	0.0011944	0.00592067	-1.22257
EVPL	-0.497234	2.06474	-4.86271	3.85687e-06	8.648e-05	4.09366
EXOC2	-0.433437	2.64288	-4.40318	2.4728e-05	0.000317542	2.35416
EXOC3L4	-0.497962	2.22015	-4.65802	8.94525e-06	0.000154027	3.3047
EXOC5	-0.567159	1.49882	-3.39649	0.000949032	0.00495938	-1.01351
EXOSC1	0.522264	2.41112	4.77452	5.55619e-06	0.000110351	3.75105
EXOSC3	-0.516744	1.80791	-4.08249	8.4469e-05	0.000781895	1.21133
EXOSC4	-0.679126	2.74865	-5.54296	2.04135e-07	1.23391e-05	6.86304
EXOSC5	-0.648495	2.7827	-6.05514	1.96575e-08	3.18734e-06	9.07853
EXOSC6	-0.659727	2.238	-3.3536	0.00109293	0.00552717	-1.14192
EXTL2	-0.520276	3.74483	-4.53076	1.49282e-05	0.000221951	2.82549
EYS	-0.419015	1.67957	-2.90812	0.00439492	0.0163255	-2.39543
EZR	0.634369	2.38359	3.92732	0.000149787	0.00120573	0.680979
F3	0.606047	3.64265	3.38855	0.000974258	0.0050499	-1.03738
FA2H	0.506479	3.07048	3.16685	0.00199169	0.00886408	-1.68543
FABP3	-0.742864	2.8366	-5.3932	3.96809e-07	1.89702e-05	6.23522
FAM101B	0.56548	3.34947	4.93642	2.83422e-06	6.91601e-05	4.38309
FAM107A	1.09383	4.13511	5.69722	1.01955e-07	8.08332e-06	7.51953
FAM107B	0.671502	3.02587	4.46126	1.96736e-05	0.00026766	2.56759
FAM110B	-0.438283	2.88908	-4.20439	5.33232e-05	0.000555208	1.63848
FAM111A	0.430087	2.64977	4.09014	8.20854e-05	0.000767076	1.23788
FAM114A1	0.516315	2.80257	4.47396	1.87095e-05	0.000259167	2.61452
FAM115A	-0.479073	2.87495	-3.95966	0.00013309	0.00110733	0.79025
FAM120A	-0.428448	2.38728	-3.03011	0.00304392	0.0122743	-2.06701
FAM163A	-0.992713	2.92755	-4.79209	5.16806e-06	0.000105336	3.81898
FAM167A	0.604338	3.29351	4.73274	6.59623e-06	0.00012412	3.59015
FAM171A1	0.661448	4.30055	5.0524	1.73615e-06	4.91408e-05	4.844
FAM171A2	-0.895404	1.95179	-5.07546	1.57382e-06	4.60994e-05	4.93639
FAM171B	0.669028	4.44044	4.64068	9.59644e-06	0.000161342	3.2389
FAM178A	0.578653	2.77319	4.91757	3.06735e-06	7.30973e-05	4.30881
FAM185A	0.536605	2.72718	4.99424	2.22168e-06	5.83124e-05	4.61202
FAM188A	-0.699623	1.69756	-4.16833	6.11508e-05	0.000612921	1.51119
FAM188B///INMT///INMT-FAM188B	-0.466016	2.28195	-3.70524	0.000331452	0.00222682	-0.0511158
FAM189A2	0.81167	3.07916	5.45451	3.02622e-07	1.58883e-05	6.49108
FAM189B	-0.758756	1.80425	-3.97262	0.000126913	0.00106851	0.834212
FAM201A	-0.419198	2.61533	-3.51398	0.000640652	0.00365925	-0.6551
FAM207A	-0.700477	2.42817	-5.64589	1.28588e-07	9.27763e-06	7.29999
FAM212B///LOC101928718	-0.507173	2.46571	-4.28255	3.95239e-05	0.000446513	1.91709
FAM219B	-0.523304	2.73153	-5.14181	1.18479e-06	3.84978e-05	5.20373
FAM226A///FAM226B	0.408261	3.57049	4.03734	9.99387e-05	0.000888046	1.05544
FAM229A	-0.423186	2.11836	-4.23266	4.78688e-05	0.00051412	1.73882
FAM231D///LINC00869///LOC388692	-0.411391	1.98404	-2.99152	0.00342296	0.0134342	-2.17216
FAM27B///FAM27C	-0.790916	2.57788	-5.08874	1.48712e-06	4.47867e-05	4.98973
FAM3D	-0.462992	2.20476	-4.34077	3.155e-05	0.000381394	2.12698
FAM45A///FAM45B	0.481509	4.22736	4.18155	5.8161e-05	0.000592897	1.55776
FAM47E///FAM47E-STBD1///STBD1	-0.465485	2.93668	-5.02195	1.9758e-06	5.36694e-05	4.72234
FAM49A	-0.615634	3.43069	-4.11861	7.37715e-05	0.000706506	1.33696
FAM63A	0.514634	2.64903	4.62656	1.01604e-05	0.000168516	3.18543
FAM63B	-0.466634	2.11675	-3.16498	0.00200346	0.00890633	-1.69075
FAM65C	0.615005	2.57219	4.41031	2.40462e-05	0.000310681	2.38025
FAM71E1	-1.01433	2.55633	-6.58448	1.58931e-09	9.02746e-07	11.4656
FAM76B	-0.595663	2.58279	-3.81852	0.000221891	0.00162741	0.318255
FAM78B	-0.434848	2.06005	-3.11301	0.00235738	0.010065	-1.83735
FAM84B	0.603246	2.87475	4.77308	5.58929e-06	0.000110833	3.74548
FAM86B1///FAM86B2///FAM86C1///FAM86DP///FAM86FP	-0.431421	2.47134	-4.52015	1.5573e-05	0.000227795	2.78596
FAM89A///MIR1182	0.486114	2.88571	4.07049	8.83402e-05	0.000807559	1.16978
FAM8A1	0.516253	4.24079	4.38041	2.7034e-05	0.000340399	2.271
FAM95A	-0.511242	2.40495	-4.57019	1.27494e-05	0.000197464	2.97303
FANCL	0.646953	3.77917	5.86594	4.72048e-08	5.20667e-06	8.24843
FAR1	-0.510795	2.07142	-3.45516	0.000780833	0.00425237	-0.835754
FARP1	0.416312	3.56816	4.65289	9.13317e-06	0.000155668	3.28523
FAS-AS1	0.449134	1.20926	4.39153	2.5883e-05	0.000329078	2.31158
FASTKD2	-0.406762	2.51043	-3.45766	0.000774326	0.00422868	-0.828122
FAT1	0.902891	3.60236	6.52098	2.15902e-09	9.61732e-07	11.1746
FAU	0.42648	4.25362	3.3691	0.00103873	0.00529746	-1.09567
FBF1	-0.423272	1.82401	-3.54124	0.000584063	0.00342075	-0.570554
FBLL1///FBLL1	-0.482337	1.77208	-4.99401	2.22381e-06	5.83124e-05	4.61112
FBLN2	-0.410319	2.04188	-3.22193	0.00167276	0.00770866	-1.5278
FBLN7	-0.979882	3.54063	-5.22827	8.15897e-07	3.05099e-05	5.55523
FBXL14	-0.544983	2.4984	-4.74226	6.34363e-06	0.000120556	3.62675
FBXL16	0.442574	4.59142	3.38346	0.000990745	0.00511001	-1.05265
FBXL17	0.51112	4.21198	4.06085	9.15716e-05	0.000828406	1.13648
FBXL7	0.500833	2.98374	4.30213	3.66476e-05	0.000423999	1.98744
FBXO11	0.596433	3.80462	5.10692	1.37592e-06	4.27518e-05	5.06289
FBXO16	-0.431047	3.14211	-4.03498	0.000100818	0.000894172	1.04733
FBXO16///ZNF395	0.542126	2.77973	4.31981	3.42232e-05	0.000403704	2.0512
FBXO33	0.406557	3.89601	3.90439	0.00016282	0.00128102	0.603892
FBXW4	0.422468	3.27814	4.68731	7.94121e-06	0.000142042	3.41623
FBXW4P1	0.460007	2.23619	4.1911	5.60898e-05	0.00057636	1.59146
FCGR2C	0.499536	1.57466	3.82739	0.000214952	0.0015889	0.347544
FCRLB	-0.502095	2.89869	-4.16296	6.24081e-05	0.000622519	1.49228
FDFT1	0.661072	4.65626	4.573	1.26063e-05	0.000196106	2.98358
FDPSP5///FDPSP5	-0.437781	2.15133	-3.6568	0.000392525	0.00252945	-0.206434
FEZ1	0.498231	4.23193	3.92689	0.000150022	0.00120679	0.67953
FEZ2	0.453072	3.95374	4.17121	6.04885e-05	0.000607753	1.5213
FFAR4	-0.500776	2.43242	-4.63985	9.62874e-06	0.000161359	3.23575
FGD4	0.814249	3.50383	6.26934	7.18175e-09	1.67249e-06	10.0336
FGF12	-0.831723	2.94073	-4.70712	7.32469e-06	0.000134178	3.49196
FGF14	-0.895632	2.64337	-5.38974	4.02895e-07	1.91444e-05	6.22085
FGF2	0.408097	2.47481	2.59648	0.0106974	0.0330895	-3.18142
FGF23	-0.417251	2.16494	-4.05073	9.50869e-05	0.000854145	1.10156
FGFR1OP	-0.426715	3.13028	-4.34334	3.12373e-05	0.000379118	2.13627
FGFR2	0.738569	3.75537	4.95833	2.58491e-06	6.49569e-05	4.46964
FGFR3	1.08935	4.24806	5.66036	1.20454e-07	8.88153e-06	7.36179
FGR	0.452285	2.80235	3.46491	0.000755747	0.00414454	-0.805965
FH	-0.595238	1.7134	-3.32678	0.00119306	0.00591648	-1.22155
FHL1	-0.472463	2.42422	-3.82705	0.000215217	0.0015902	0.346408
FHL2	-0.588846	3.313	-5.38223	4.16441e-07	1.96295e-05	6.18964
FIBIN	0.543891	3.28448	4.47774	1.84319e-05	0.000256682	2.62848
FILIP1	-0.644096	2.12293	-5.06874	1.61952e-06	4.68545e-05	4.90945
FIP1L1	-0.610149	1.98634	-4.26375	4.24888e-05	0.000472074	1.84975
FKBP1B///MFSD2B	-0.651053	3.04375	-5.34248	4.95903e-07	2.19251e-05	6.02482
FKBP3	0.41108	4.28748	3.68137	0.000360326	0.00236804	-0.127853
FKRP	-0.651941	2.01886	-3.97757	0.000124623	0.00105363	0.85106
FKSG49	0.546251	3.83155	4.73879	6.43459e-06	0.000121912	3.61341
FLCN	0.513166	3.72961	4.63423	9.85012e-06	0.000164199	3.21447
FLI1	0.46145	2.36125	3.81271	0.000226549	0.00165179	0.299102
FLJ12120	-0.52618	2.32203	-3.39567	0.000951635	0.00497078	-1.016
FLJ32255	0.407774	1.21838	3.6074	0.000465709	0.00287429	-0.363228
FLOT1	-0.40812	1.74915	-2.76934	0.00658852	0.0225606	-2.75498
FLYWCH2	-0.455952	2.27713	-4.49778	1.7023e-05	0.000242372	2.70277
FMNL2	0.943237	4.22642	6.04512	2.05975e-08	3.19371e-06	9.03425
FMNL3	0.472861	2.18808	4.05414	9.38906e-05	0.000845159	1.11329
FNBP1	0.674687	3.83884	4.79969	5.00835e-06	0.000103335	3.84844
FNDC9	-0.641668	3.05027	-3.89594	0.000167892	0.00131248	0.575556
FNTA	0.504512	4.15291	4.07316	8.74645e-05	0.000802784	1.17902
FOLR3	-0.595112	2.27491	-5.52453	2.21651e-07	1.29202e-05	6.78524
FOSB	-0.538445	2.76932	-4.12152	7.29704e-05	0.000701118	1.3471
FOXC1	0.982612	3.4314	4.58076	1.22196e-05	0.000191867	3.01273
FOXF1	0.427756	2.5957	3.28009	0.00138812	0.00664561	-1.35892
FOXO1	0.686306	2.90945	5.94667	3.25343e-08	3.98562e-06	8.60101
FOXO3	0.417798	4.4857	3.1143	0.00234796	0.0100393	-1.83375
FOXO6	0.415007	3.0242	3.93364	0.000146379	0.00118438	0.702251
FOXP3	-0.555234	2.55236	-4.51948	1.56148e-05	0.000228026	2.78346
FPGT-TNNI3K///TNNI3K	-0.942556	3.26694	-6.37054	4.43973e-09	1.30534e-06	10.49
FREM3	-1.34417	3.70151	-4.34851	3.06144e-05	0.000373206	2.15504
FRG1B	0.416448	3.03358	5.1181	1.3116e-06	4.14856e-05	5.10797
FRMD1	-0.530751	1.88676	-5.84487	5.20002e-08	5.43755e-06	8.15681
FRMD4B	0.479096	2.85569	3.23605	0.00159903	0.00744474	-1.48702
FRMPD2///FRMPD2P1///LOC101930006	-1.23303	3.8635	-6.18405	1.07437e-08	2.20477e-06	9.65143
FRRS1L	-0.665352	3.08617	-4.71127	7.20157e-06	0.000132545	3.50784
FRYL	0.552957	2.95102	5.02016	1.99081e-06	5.39468e-05	4.71522
FSD1L	-0.492329	1.68084	-2.68637	0.00833692	0.0271596	-2.96265
FSTL1	0.456122	3.26741	3.37754	0.00101027	0.00519173	-1.07041
FTCDNL1	-0.427369	1.91059	-3.18308	0.00189227	0.00850645	-1.63921
FTH1	0.514268	4.53816	3.59234	0.000490457	0.00299162	-0.41067
FTH1P5	0.748246	4.94873	4.37507	2.76039e-05	0.000345174	2.25154
FTL	0.920688	4.72373	5.2856	6.35913e-07	2.59004e-05	5.79022
FUT1	-0.430107	3.35774	-3.68417	0.000356826	0.00235095	-0.118889
FUT9	-0.450406	2.16936	-3.77571	0.000258469	0.00184393	0.177675
FXR1	0.704202	3.66026	5.24371	7.63044e-07	2.89944e-05	5.61837
FXYD7	-0.501303	3.21571	-5.16915	1.05332e-06	3.57287e-05	5.31453
FYN	0.741764	4.14971	5.73297	8.66861e-08	7.46866e-06	7.67303
FZD3	-0.472901	3.29898	-4.09913	7.93699e-05	0.000747341	1.26909
FZD7	0.666922	2.40767	4.6529	9.13299e-06	0.000155668	3.28525
G3BP2	-0.708027	3.13805	-4.04719	9.63474e-05	0.000861888	1.08936
GABARAPL1	-0.688778	3.18694	-5.32455	5.36419e-07	2.32328e-05	5.95072
GABARAPL1///GABARAPL3	0.566399	5.2894	3.28613	0.0013613	0.00655057	-1.34124
GABRA2	-0.421014	2.954	-3.53319	0.000600253	0.00349056	-0.595559
GABRA4	-0.745338	3.04579	-5.14722	1.15754e-06	3.8079e-05	5.22565
GABRA5	-0.548873	2.99776	-4.55609	1.34908e-05	0.000205382	2.92016
GABRB2	0.504215	4.87293	3.26122	0.00147507	0.00697458	-1.41397
GABRD	-1.27828	2.72316	-6.41751	3.54742e-09	1.20926e-06	10.703
GADD45B	0.440056	3.79395	2.56161	0.0117647	0.035687	-3.26451
GAL3ST3	-0.604222	2.02027	-4.22784	4.87584e-05	0.000522005	1.7217
GALNT15	0.647395	3.14487	4.11318	7.5292e-05	0.000717271	1.31803
GALNT2	-0.414479	2.31754	-3.53923	0.000588074	0.00343911	-0.576815
GALNT6	0.621148	1.88411	3.27609	0.00140614	0.0067073	-1.37061
GALNT9	-0.482226	3.18205	-4.57374	1.25691e-05	0.000195787	2.98635
GALNTL5	-0.612498	3.19495	-3.8637	0.000188652	0.00142908	0.467928
GAPDHP73///GAPDHP73	-0.440219	2.73664	-4.11831	7.38543e-05	0.000706723	1.33592
GAREML	0.78379	3.01621	6.31644	5.74384e-09	1.48408e-06	10.2456
GAS2L1	-0.525484	2.10845	-4.18145	5.81829e-05	0.000592897	1.55741
GAS7	0.41728	4.55472	3.15056	0.00209636	0.00921309	-1.73163
GBP2	0.459552	2.88066	3.79185	0.000244054	0.00175924	0.230525
GBP3	0.616353	2.22322	3.64848	0.000404032	0.00258299	-0.232951
GCSH///LOC101060817	0.52965	3.98648	4.26461	4.23498e-05	0.00047142	1.8528
GDAP1	-1.0483	2.32231	-5.60826	1.52334e-07	1.02441e-05	7.13974
GDE1	-0.444498	2.81767	-4.79328	5.14278e-06	0.000105094	3.82359
GDF10	-0.451457	2.6951	-3.66002	0.000388163	0.00250893	-0.196179
GEM	0.852938	2.84327	4.93024	2.90863e-06	7.02401e-05	4.35874
GEMIN7	-0.530886	2.97997	-4.80049	4.99176e-06	0.000103173	3.85155
GET4///SUN1	-0.540813	2.58645	-5.76756	7.40569e-08	6.77694e-06	7.82206
GFAP	1.70138	4.29962	7.76943	4.34176e-12	2.04245e-08	17.0792
GFER	-0.414744	2.52064	-4.19228	5.58378e-05	0.000574651	1.59565
GFPT1	-0.618415	2.47252	-4.53733	1.45415e-05	0.000217577	2.85003
GFRA2	-0.532604	3.48872	-4.68114	8.14314e-06	0.000144555	3.3927
GGA3	0.438455	3.63061	4.38669	2.63778e-05	0.000334645	2.29392
GGT7	-0.406033	2.51705	-4.12866	7.10357e-05	0.000689244	1.37204
GHITM	-0.509083	3.33433	-4.66963	8.53338e-06	0.000149452	3.34885
GIMAP2	0.466853	1.70265	3.3762	0.00101474	0.00520447	-1.07442
GIT2	-0.503859	1.86176	-4.3473	3.07588e-05	0.000374427	2.15065
GJA1	1.34994	4.60243	6.5805	1.62022e-09	9.02746e-07	11.4473
GJA4	0.515864	2.56895	3.76546	0.000268041	0.00189658	0.144195
GJB6	0.548336	3.82331	2.98196	0.00352331	0.0137524	-2.19802
GK	-0.588416	2.45912	-4.73631	6.50025e-06	0.000122805	3.60389
GK3P	-0.662514	2.35839	-4.98566	2.30364e-06	5.98717e-05	4.57795
GLE1	-0.536919	2.59359	-4.80003	5.00133e-06	0.00010328	3.84975
GLG1	0.634632	4.05501	5.05114	1.74553e-06	4.92877e-05	4.83893
GLIPR1	-0.456537	2.89097	-2.999	0.00334618	0.0131879	-2.15185
GLIS2	0.433724	3.23118	4.67228	8.44177e-06	0.000148289	3.35896
GLIS3	0.801376	2.83081	5.31236	5.65811e-07	2.3893e-05	5.9004
GLIS3-AS1	0.434654	1.31744	4.29486	3.76914e-05	0.000431129	1.96129
GLRA3	-0.418023	1.87591	-3.06368	0.00274626	0.0113265	-1.97465
GLRB	-0.64199	3.14893	-4.66106	8.83538e-06	0.00015337	3.31628
GLS	-0.515522	3.4278	-3.87536	0.000180871	0.0013862	0.506805
GLT8D2	-0.511383	2.7564	-4.21098	5.19999e-05	0.000544806	1.66184
GLTSCR2///SNORD23	0.743054	4.46564	4.65001	9.24057e-06	0.000156703	3.27428
GLUL	0.46272	3.39182	3.13276	0.0022166	0.00960868	-1.7819
GMDS	-0.72565	2.76091	-5.8983	4.06753e-08	4.66694e-06	8.38944
GMEB1	-0.421532	1.87607	-4.53337	1.47736e-05	0.000220349	2.83522
GMNN	0.430349	3.5246	2.90553	0.00442876	0.0164149	-2.40227
GNA12	0.698256	3.23729	6.31421	5.80481e-09	1.48408e-06	10.2356
GNA13	0.398777	3.9508	2.93881	0.00401711	0.0196888	-2.34014
GNAS	0.650099	4.91759	4.02138	0.000106028	0.000931153	1.00065
GNB1	-0.453666	3.12338	-3.70441	0.000332418	0.00223109	-0.0537888
GNG13	-0.556005	3.26535	-3.21964	0.00168503	0.00774698	-1.5344
GNG2	-0.916766	2.2429	-3.54138	0.000583782	0.00341996	-0.570114
GNG3	-0.469314	3.94725	-3.75943	0.000273832	0.00192493	0.12452
GNG4	-0.557461	2.23774	-3.89151	0.000170608	0.00132613	0.560735
GNG5	0.523391	3.39123	4.62134	1.03771e-05	0.000170686	3.16567
GOLGA2	-0.514931	2.30007	-3.54758	0.000571587	0.00337797	-0.550804
GOLGA6L4///GOLGA6L5P///GOLGA6L9///LOC102724093	0.421525	3.58721	3.58569	0.000501778	0.00304184	-0.431573
GOLGA8A///GOLGA8B///LOC101930583	-0.550391	2.41922	-3.73403	0.000299544	0.0020595	0.0419493
GOLGA8N	0.495249	4.16451	3.52273	0.000621946	0.0035811	-0.628018
GOLT1B	-0.466141	3.23734	-4.40443	2.46077e-05	0.000316629	2.35871
GON4L	0.582835	3.05707	4.78708	5.276e-06	0.000106537	3.79959
GOSR2	-0.690183	2.40236	-5.94993	3.20474e-08	3.98562e-06	8.6153
GOT1	-0.677255	3.53054	-4.53019	1.49618e-05	0.00022231	2.82339
GPAM	0.720705	3.1918	5.09887	1.42412e-06	4.37866e-05	5.03048
GPC1	-0.530757	2.51525	-4.56865	1.28285e-05	0.000197935	2.96724
GPC5	0.431275	3.05405	2.93857	0.00401394	0.0152302	-2.31454
GPC6	-0.497234	2.25266	-3.67415	0.00036952	0.00241897	-0.150991
GPER1	0.66189	3.04603	5.16172	1.08756e-06	3.67536e-05	5.28439
GPHN	-0.460451	2.6548	-4.50486	1.65503e-05	0.000237801	2.72908
GPIHBP1	0.422238	2.08927	2.58946	0.0109049	0.0335594	-3.19822
GPM6A	0.692911	5.13132	4.02899	0.00010308	0.00091251	1.02678
GPM6B	0.948082	4.74775	5.1391	1.19864e-06	3.87914e-05	5.19278
GPR12	-0.534562	2.42671	-3.47116	0.000740076	0.00407857	-0.786845
GPR137	-0.471553	2.20694	-3.82318	0.000218215	0.00160847	0.333653
GPR137B	0.428665	3.16167	3.79881	0.000238076	0.00172503	0.253372
GPR137C	-0.592024	2.69599	-4.42127	2.3033e-05	0.00030081	2.42042
GPR176	-0.795617	2.66007	-3.84188	0.000204062	0.0015247	0.395488
GPR180	-0.485395	2.48847	-3.76912	0.000264588	0.00187904	0.156131
GPR21	-0.839444	3.00116	-5.58232	1.71151e-07	1.10899e-05	7.02962
GPR26	-0.565232	3.75997	-3.08008	0.00261082	0.0109114	-1.92921
GPR3	-0.636187	2.42943	-5.21921	8.48541e-07	3.13321e-05	5.51825
GPR34	0.484714	2.35497	2.7961	0.00610026	0.0212387	-2.68682
GPR37	0.484222	2.96251	3.09717	0.00247632	0.0104796	-1.88164
GPR37///SEL1L2	0.699798	3.73411	4.14482	6.68373e-05	0.000655854	1.4286
GPR37L1///LOC284570	0.530207	3.31034	4.19211	5.58746e-05	0.000574651	1.59503
GPR45	-0.500026	2.11917	-4.79343	5.1396e-06	0.000105094	3.82417
GPR63	-0.929725	2.54737	-5.80214	6.32424e-08	6.27647e-06	7.97149
GPRC5C	0.444802	2.77331	4.31143	3.53525e-05	0.000412259	2.02095
GPX3	-0.490491	3.76731	-3.54146	0.000583617	0.00341984	-0.569855
GRAMD1C	0.936469	3.47724	6.57373	1.67405e-09	9.02746e-07	11.4162
GRAMD3	0.745197	3.26518	5.53716	2.09493e-07	1.24791e-05	6.83855
GREB1	0.478503	3.32266	4.81555	4.69055e-06	9.92145e-05	3.90995
GRIA2	0.488991	4.69512	3.175	0.00194121	0.00868542	-1.66227
GRIA3	-0.503123	2.98593	-3.75299	0.000280142	0.00195468	0.103556
GRIA4	-0.660299	2.66154	-5.29299	6.15762e-07	2.53649e-05	5.82059
GRIK1	-0.521232	2.78427	-4.70361	7.43062e-06	0.000135275	3.4785
GRIK4	-0.427302	2.26184	-3.57951	0.000512521	0.00309103	-0.450972
GRIN2A	-0.676271	2.28007	-3.28787	0.00135363	0.00652302	-1.33612
GRM2	-0.993313	2.59303	-5.04265	1.80966e-06	5.05522e-05	4.80498
GRM5	-0.570712	2.57078	-3.49118	0.000691913	0.00387027	-0.725417
GRP	-0.45164	2.44678	-2.88425	0.00471656	0.0172376	-2.45835
GSN	0.419136	2.33794	3.63585	0.000422115	0.00266787	-0.273118
GSR	-0.996229	2.54412	-6.98776	2.21255e-10	2.42654e-07	13.3396
GSTA1	-0.490622	2.24731	-4.2005	5.41179e-05	0.000560752	1.62473
GSTM4	-0.411291	2.06042	-2.81598	0.00575935	0.020252	-2.63585
GSTT2	-0.722932	2.94683	-3.49045	0.000693621	0.00387798	-0.727668
GSTZ1	-0.424174	2.61176	-4.3867	2.63766e-05	0.000334645	2.29396
GTF2H3	0.54836	3.33998	4.47446	1.86725e-05	0.000258927	2.61637
GTF2I///GTF2IP1///LOC100093631	0.678243	4.31753	5.52646	2.19749e-07	1.29202e-05	6.79338
GTF3C6	0.408414	3.71412	4.30876	3.57197e-05	0.000415716	2.01133
GTPBP3	-0.488523	2.62062	-4.34564	3.0958e-05	0.000376506	2.14463
GUCY1A2	-0.556055	2.55828	-2.9189	0.00425635	0.0159315	-2.36686
GUF1	-0.539631	2.99062	-4.90742	3.20046e-06	7.52027e-05	4.2689
GUSB	0.618485	3.60238	4.67146	8.47022e-06	0.000148456	3.35581
GUSBP11	0.41065	3.21517	3.83952	0.0002058	0.00153525	0.387664
GYPA	-0.443067	1.58297	-3.45597	0.00077872	0.00424479	-0.833282
H3F3A///H3F3AP4///H3F3B	0.766133	4.62651	4.89	3.44216e-06	7.95803e-05	4.2005
HACL1	-0.427826	3.08933	-4.17717	5.91369e-05	0.000598519	1.5423
HADHB	0.66148	3.84257	4.80236	4.95336e-06	0.000102886	3.8588
HAPLN1	-0.623219	2.88241	-4.06442	9.03639e-05	0.000821588	1.14878
HAS1	-0.569578	3.02243	-5.24757	7.50365e-07	2.88433e-05	5.63416
HAUS2	0.749162	3.89083	5.46947	2.8319e-07	1.52547e-05	6.55376
HAUS3	0.462842	3.05218	5.11772	1.31371e-06	4.14856e-05	5.10646
HAVCR1P1	0.468746	1.83144	4.88112	3.57208e-06	8.19697e-05	4.1657
HBD	-0.438946	2.37353	-2.8711	0.00490275	0.0177685	-2.49281
HBG1///HBG2	-0.51462	2.60967	-3.3541	0.00109116	0.00551941	-1.14045
HBQ1	-0.828686	2.14367	-4.43541	2.1786e-05	0.000289018	2.47237
HCFC1R1	-0.565763	2.47076	-5.47547	2.75751e-07	1.4979e-05	6.57891
HCG11	-0.422613	1.63082	-2.79609	0.00610044	0.0212387	-2.68685
HCLS1	0.580151	2.67996	3.71701	0.000318034	0.00216324	-0.0131293
HDAC1	0.867922	3.1461	7.36515	3.36981e-11	8.80682e-08	15.1295
HDAC9	-0.45312	2.26243	-3.29617	0.00131777	0.00638681	-1.31177
HDGF	0.478278	3.69346	5.18017	1.00449e-06	3.45924e-05	5.35925
HDX	-0.450757	2.4116	-4.72005	6.94771e-06	0.000129081	3.54148
HEATR3	-0.748683	2.40767	-6.68759	9.64065e-10	7.55859e-07	11.9405
HEATR5A	0.498316	2.97311	4.5936	1.16047e-05	0.000185684	3.06103
HENMT1	-0.420457	3.36811	-3.81959	0.000221041	0.00162386	0.321791
HEPACAM///HEPN1	0.911174	3.68795	5.68926	1.057e-07	8.21718e-06	7.4854
HERC2P2///HERC2P9	0.748402	4.21052	4.78717	5.27397e-06	0.000106537	3.79995
HERC2P3///LOC101930458	0.415303	1.94602	2.61484	0.0101712	0.0317669	-3.13726
HERC3///LOC101929134	-0.654861	2.618	-5.71919	9.22841e-08	7.72505e-06	7.61382
HERC5	0.615737	2.55412	5.15945	1.09825e-06	3.68987e-05	5.27518
HES4	-0.656138	2.46482	-5.06291	1.66021e-06	4.76092e-05	4.88609
HES6	0.4159	3.25129	3.74634	0.000286804	0.00199171	0.081928
HES7	-0.449593	2.41601	-3.76426	0.000269187	0.00190022	0.140269
HGF	0.569662	3.40117	3.39488	0.000954106	0.00497798	-1.01836
HHATL	0.543193	3.14633	3.90588	0.00016194	0.00127604	0.608895
HIC2	0.549188	3.67724	4.93617	2.83716e-06	6.91601e-05	4.38212
HIF1A	0.724518	4.44726	4.88017	3.58618e-06	8.2213e-05	4.162
HIF3A	0.897287	2.75766	5.56881	1.8184e-07	1.1432e-05	6.97235
HIGD1A	0.500685	4.75088	3.42584	0.000861054	0.00459248	-0.924908
HIGD1B	0.647709	2.93585	3.91581	0.000156204	0.00124208	0.642215
HIP1R	0.783435	3.35247	5.88635	4.29767e-08	4.88335e-06	8.33731
HIPK2	0.666781	2.84928	4.32909	3.30148e-05	0.000392986	2.08469
HIST1H1C	0.709199	2.56853	4.74224	6.34432e-06	0.000120556	3.62665
HIST1H2AC	0.800645	3.06101	5.31991	5.4742e-07	2.33259e-05	5.93157
HIST1H2AK	-0.407418	1.83483	-3.61549	0.000452897	0.00281442	-0.33766
HIST2H2BE	0.433769	2.82962	3.52174	0.00062404	0.00358789	-0.631089
HIVEP2	-0.619368	3.18254	-4.47607	1.85537e-05	0.000257777	2.62233
HK2	0.467998	2.38909	3.43582	0.000832903	0.00446766	-0.894615
HLA-A	0.524693	3.7152	4.7874	5.2689e-06	0.000106537	3.80085
HLA-C	0.58637	3.58194	4.65926	8.90022e-06	0.000154027	3.30943
HLA-DMA	0.442764	2.66256	3.14654	0.00212296	0.00930565	-1.743
HLA-DPA1	0.732637	3.4636	4.50405	1.66037e-05	0.000238131	2.72607
HLA-DPB1	0.437527	2.94296	3.52382	0.000619658	0.00357055	-0.624648
HLA-DQB1///HLA-DRB1///HLA-DRB4///HLA-DRB5///LOC100996809///LOC101060835	0.540594	3.08582	3.90566	0.000162074	0.00127667	0.608132
HLA-DRB1///HLA-DRB1	0.467728	3.11944	3.52151	0.000624516	0.00358887	-0.631787
HLA-DRB1///HLA-DRB4///LOC100996809	0.474704	3.21217	3.71122	0.000324567	0.00219561	-0.0318206
HLA-E	0.519261	3.09786	4.74892	6.17269e-06	0.000118424	3.65237
HMBOX1	0.648038	3.52797	5.148	1.15369e-06	3.80054e-05	5.22879
HMGB1	0.449864	3.69524	4.32752	3.32154e-05	0.000395174	2.07905
HMGCLL1	-0.841258	2.62808	-4.49575	1.71604e-05	0.000243726	2.69526
HMGCR	-0.473682	3.53706	-3.73674	0.00029669	0.00204407	0.0507529
HMGCS1	-0.842291	2.52403	-4.42397	2.27894e-05	0.000298624	2.43034
HMGN1///LOC101927733	0.448632	4.01112	3.62196	0.000442888	0.00276391	-0.317171
HMGN3	0.691454	4.5756	4.38515	2.6537e-05	0.000335812	2.2883
HN1	-0.732256	2.80803	-5.54243	2.04618e-07	1.23391e-05	6.86081
HNRNPA1	0.420746	3.80862	3.60832	0.000464229	0.00286667	-0.360312
HNRNPA1///HNRNPA1L2///HNRNPA1P10///HNRNPA1P33	0.561882	4.6938	3.85004	0.000198164	0.00148771	0.422542
HNRNPA1///HNRNPA1P10	0.593624	4.82672	3.88187	0.000176669	0.00136199	0.528504
HNRNPA2B1	0.459478	4.12842	4.28151	3.96829e-05	0.000448095	1.91335
HNRNPA3	0.456103	4.56678	3.56334	0.000541676	0.00323534	-0.501622
HNRNPH1	0.527414	4.11762	4.28022	3.98801e-05	0.000449674	1.90873
HNRNPH3	0.407384	3.41831	5.3109	5.69438e-07	2.39602e-05	5.89437
HNRNPL	-0.620607	2.22592	-4.56697	1.29151e-05	0.000198547	2.96095
HNRNPLL	0.460321	1.34618	4.06159	9.13213e-05	0.000826459	1.13901
HNRNPU-AS1	0.562234	3.76111	4.78059	5.41895e-06	0.000108292	3.77451
HNRNPUL1	0.531316	3.39296	5.69383	1.03531e-07	8.11716e-06	7.50501
HOMER3	0.442156	2.87788	5.22469	8.28632e-07	3.09156e-05	5.54063
HOXD9	-0.405675	2.01875	-4.96343	2.52994e-06	6.4022e-05	4.48985
HPCAL1	-0.825783	2.497	-4.67464	8.36125e-06	0.000147536	3.36794
HPS6	-0.431232	2.88464	-4.34946	3.0502e-05	0.000372515	2.15847
HPSE	0.436778	1.49584	3.43047	0.000847876	0.00453557	-0.910854
HRH3	-0.850478	2.97698	-4.44628	2.08726e-05	0.0002799	2.51235
HS6ST1	-0.43113	2.51678	-2.98795	0.00346009	0.0135641	-2.18182
HS6ST2	-1.04372	1.83212	-4.96181	2.54724e-06	6.42161e-05	4.48344
HS6ST3	-1.07549	2.67316	-3.82699	0.000215263	0.0015902	0.346209
HSD11B1L	-0.426397	2.81216	-4.02296	0.000105411	0.000927215	1.00606
HSD11B2	0.565194	2.23476	4.73034	6.66144e-06	0.000125047	3.58092
HSD17B2	0.422212	0.770572	3.37021	0.00103495	0.00528393	-1.09236
HSD17B7	0.572146	3.54424	5.70292	9.9354e-08	8.01008e-06	7.54397
HSP90AA1	0.481173	4.65899	3.52488	0.00061743	0.00356111	-0.621355
HSP90B1	0.452785	3.42832	4.02212	0.000105739	0.000929402	1.00319
HSPA1A///HSPA1B	1.02844	4.59649	5.4863	2.62793e-07	1.43748e-05	6.62437
HSPA1A///HSPA1B///HSPA1L	0.860986	3.84872	4.97058	2.45489e-06	6.26263e-05	4.51816
HSPA2	0.812464	3.55946	5.11634	1.32152e-06	4.14856e-05	5.10088
HSPB1	0.677154	3.6039	4.0242	0.000104926	0.000924327	1.01034
HSPB11	-0.463787	2.62776	-4.26025	4.30649e-05	0.000476673	1.83722
HSPB3	-1.05726	3.22633	-7.03333	1.76597e-10	2.30763e-07	13.554
HSPBAP1	0.425786	3.26134	3.87166	0.000183305	0.00139758	0.494462
HTR3B	-0.629938	2.14388	-3.66385	0.000383022	0.00248183	-0.183939
HTR5A	-1.00847	2.22145	-4.72824	6.7188e-06	0.000125822	3.57288
HTRA1	0.647721	3.99999	4.2374	4.70086e-05	0.00050743	1.75569
HUNK	-0.776041	3.23626	-6.33379	5.28895e-09	1.46354e-06	10.3239
HUWE1	0.470455	4.57864	3.4134	0.000897364	0.00475381	-0.962537
HVCN1	0.738793	2.87875	7.30912	4.46511e-11	9.42645e-08	14.8618
HYAL3	-0.918582	2.74133	-6.49895	2.4004e-09	9.73583e-07	11.0739
HYPK///MIR1282///SERF2	0.455337	3.59146	4.67154	8.46726e-06	0.000148456	3.35614
IBSP	-0.561469	2.41587	-4.37564	2.75418e-05	0.000344734	2.25364
ICA1	-0.490462	2.94546	-4.86043	3.89363e-06	8.70096e-05	4.08476
ID2	0.532585	4.1058	4.68269	8.09198e-06	0.000143864	3.39861
ID2///ID2B	0.457549	3.34306	3.27988	0.00138903	0.0066473	-1.35952
ID3	0.898842	2.72877	5.45331	3.04234e-07	1.59201e-05	6.48606
ID4	1.11851	3.90777	6.48444	2.57382e-09	9.99919e-07	11.0077
IDH3A	-0.427719	3.20376	-3.91715	0.000155439	0.00123767	0.646747
IDS	-0.601432	2.89665	-3.93922	0.000143428	0.00116651	0.721081
IER3	0.46938	3.2506	3.70195	0.000335301	0.00224383	-0.0617248
IFI16	0.566512	2.81504	5.12952	1.24895e-06	4.00225e-05	5.15407
IFITM1	0.630871	3.53366	3.97259	0.000126926	0.00106851	0.834121
IFITM1///IFITM2	0.639581	2.96574	3.92911	0.000148815	0.00119913	0.686997
IFITM10	-0.445205	2.09696	-3.08488	0.00257236	0.0107717	-1.91586
IFITM2	0.869126	3.5635	5.05324	1.72997e-06	4.90249e-05	4.84735
IFITM3	0.877282	3.42775	4.9633	2.53137e-06	6.4022e-05	4.48932
IFNAR1	-0.776421	2.65089	-5.85905	4.87251e-08	5.20667e-06	8.21841
IFNGR1	0.620658	3.7803	5.21863	8.50673e-07	3.13545e-05	5.51589
IFRD1	0.727742	4.03694	5.95059	3.19502e-08	3.98562e-06	8.61818
IFT20	0.464357	3.79814	4.44215	2.12152e-05	0.000283042	2.49715
IFT80	0.497399	4.22877	3.83618	0.000208279	0.00154981	0.376622
IFT80///TRIM59	0.487933	2.24115	2.44982	0.0158605	0.0450276	-3.52415
IFT88	0.419648	3.08395	4.77584	5.52594e-06	0.000110149	3.75617
IGDCC4	0.747345	2.96666	4.91843	3.05621e-06	7.29799e-05	4.31223
IGF2BP2	0.67991	2.67557	4.76558	5.76433e-06	0.000112986	3.71656
IGFBP2	-1.1472	2.37656	-5.07223	1.59562e-06	4.64188e-05	4.92344
IGFBP4	-0.426542	2.3338	-3.01903	0.00314863	0.0125941	-2.09733
IGFBP6	-0.452768	3.30183	-3.83539	0.000208875	0.00155276	0.373988
IGFBP7	0.6751	3.49115	4.83705	4.2907e-06	9.3187e-05	3.99359
IGFN1	-0.510455	2.17319	-4.59534	1.15238e-05	0.000184892	3.06758
IGHA1///IGHD///IGHG1///IGHG3///IGHM///IGHV4-31	-0.429408	2.1873	-4.39785	2.52503e-05	0.000322253	2.33467
IGIP	0.538042	4.57674	3.85363	0.000195616	0.00147235	0.43448
IGLVIVOR22-2///IGLVIVOR22-2	-0.449178	1.93412	-3.71725	0.000317765	0.00216204	-0.0123528
IGSF10	-0.441094	3.14669	-4.26056	4.30125e-05	0.000476673	1.83835
IGSF11	0.583023	3.26847	5.11611	1.32283e-06	4.14856e-05	5.09995
IGSF22	-0.410586	2.62698	-4.80463	4.90723e-06	0.000102416	3.86758
IKBKB	0.596863	3.19289	6.09594	1.62464e-08	2.84977e-06	9.25922
IL10RA	0.512314	2.5701	3.81854	0.000221876	0.00162741	0.318314
IL12RB2	-0.450048	2.37807	-4.50577	1.64909e-05	0.000237382	2.73244
IL13RA1	0.914591	3.07906	6.91946	3.09916e-10	2.91582e-07	13.0192
IL17D	0.56664	3.8332	4.2072	5.27563e-05	0.000551748	1.64842
IL17RB	0.997545	3.31368	6.2705	7.14235e-09	1.67249e-06	10.0388
IL17RC	-0.43497	1.54935	-3.76372	0.000269698	0.00190326	0.138523
IL17RD	0.621572	3.16256	4.59506	1.15371e-05	0.000184979	3.06651
IL1R1	0.467448	2.83439	2.72605	0.00745406	0.0248655	-2.86402
IL4R	0.484002	2.61026	3.27369	0.00141704	0.00675385	-1.37761
IL6R	0.55101	2.46872	4.72247	6.87926e-06	0.000128215	3.55076
IL6ST	0.839374	3.28768	6.56272	1.7655e-09	9.02746e-07	11.3657
ILF3	0.414867	2.89927	4.41595	2.35194e-05	0.000305457	2.40092
IMPAD1	-0.792794	2.45931	-5.93861	3.37693e-08	4.09426e-06	8.56571
IMPG1	-0.585996	1.62635	-3.29946	0.0013038	0.0063387	-1.3021
INE1	-0.496461	2.31032	-5.398	3.88496e-07	1.86867e-05	6.25521
INO80B	-0.464275	2.38159	-4.28527	3.91122e-05	0.000442287	1.92683
INO80B///INO80B-WBP1	-0.478434	2.41627	-5.12568	1.26967e-06	4.05759e-05	5.13857
INPP4A	-0.532124	3.11226	-5.07364	1.58608e-06	4.62455e-05	4.92908
INPP5A	-0.593187	2.36866	-3.54287	0.00058083	0.00340858	-0.565477
INTS1	-0.549948	1.98106	-3.10008	0.00245409	0.0104005	-1.87353
INTS8	0.413857	3.44539	4.50434	1.65845e-05	0.000238009	2.72716
IP6K3	0.508076	2.63594	3.13298	0.00221507	0.00960556	-1.78127
IPP	-0.434572	1.97034	-3.89108	0.000170873	0.00132687	0.559305
IPW///LOC101930404///PWARSN///SNORD107///SNORD115-13///SNORD115-26///SNORD115-7///SNORD116-22///SNORD116-28///SNORD116-4	0.804565	3.33045	6.32998	5.38572e-09	1.47299e-06	10.3067
IQCK	0.687222	3.2633	6.00562	2.47537e-08	3.48642e-06	8.86002
IQGAP1	0.569286	3.11309	4.8351	4.32552e-06	9.37558e-05	3.986
IQGAP3	-0.451304	2.36041	-4.02019	0.000106495	0.000933954	0.996586
IRF2BP2	0.78071	4.00071	5.65012	1.26157e-07	9.13027e-06	7.31804
IRF2BPL	0.660005	4.49948	4.75275	6.07642e-06	0.000117051	3.66711
IRF7	0.603327	2.7517	4.92949	2.91782e-06	7.03177e-05	4.35577
IRS2	0.561531	4.04187	4.78668	5.2846e-06	0.000106603	3.79806
ITGA10	0.43206	3.05637	3.48689	0.000701971	0.00391443	-0.738595
ITGA6	0.617971	3.08242	5.68788	1.06361e-07	8.21718e-06	7.4795
ITGA8	0.451608	2.7378	3.6603	0.000387786	0.00250718	-0.195286
ITGAV	0.775163	3.83808	5.42324	3.47542e-07	1.73927e-05	6.36038
ITGBL1	-0.545126	2.00858	-4.06647	8.96744e-05	0.000816266	1.15588
ITIH4	-0.453561	1.97281	-3.2458	0.0015499	0.00726778	-1.45878
ITM2B	0.755341	4.81657	4.65996	8.87518e-06	0.000153834	3.31207
ITM2C	0.433593	4.04795	3.388	0.000976028	0.0050533	-1.03904
ITPR2	0.653717	3.17639	5.97723	2.8241e-08	3.8013e-06	8.73511
ITPRIPL2	0.622559	2.75442	5.14555	1.16591e-06	3.81942e-05	5.21886
ITSN1	-0.66997	2.96183	-4.97337	2.42624e-06	6.21651e-05	4.5292
ITSN2	0.426332	4.18775	3.56396	0.00054054	0.00323183	-0.499701
IYD	-0.422314	1.6836	-3.2602	0.00147991	0.0069885	-1.41694
JADE1	0.429487	3.69765	4.51402	1.59579e-05	0.000231695	2.76314
JAM3	0.641222	3.85701	4.40313	2.47326e-05	0.000317542	2.35399
JARID2	0.53265	3.85933	4.56177	1.31871e-05	0.000201936	2.94146
JAZF1	-0.426942	3.49929	-3.85705	0.000193225	0.00145808	0.445828
JAZF1-AS1	-0.763168	3.05753	-5.2469	7.5253e-07	2.88433e-05	5.63145
JMY	0.417368	4.05861	3.75468	0.000278474	0.00194766	0.10905
JPH1	-0.638632	3.08091	-4.86105	3.88359e-06	8.69399e-05	4.08718
JPX	0.544334	2.65481	4.04292	9.78903e-05	0.000873143	1.07463
JTB	0.457042	4.2474	4.14667	6.63705e-05	0.000652089	1.43511
JUP	0.442633	2.28527	3.79929	0.000237663	0.00172374	0.254971
JUP///KRT17	-0.488611	2.60647	-4.29893	3.71031e-05	0.000426958	1.97594
KANK1	0.878766	3.42415	6.09727	1.61455e-08	2.84977e-06	9.26513
KANSL1	0.598199	3.84564	5.68779	1.06402e-07	8.21718e-06	7.47913
KAT2A	0.436296	3.48018	5.10094	1.41156e-06	4.35713e-05	5.03882
KAT2B	0.777382	3.73566	5.68604	1.07252e-07	8.21718e-06	7.47161
KATNAL1	-0.489763	2.64943	-4.0737	8.72895e-05	0.000801693	1.18088
KAZALD1	-0.508708	2.08553	-5.08892	1.48596e-06	4.47867e-05	4.99046
KBTBD2	0.442466	4.07616	4.41506	2.36017e-05	0.000306029	2.39766
KCNA4	-0.632672	2.59003	-4.72393	6.83841e-06	0.000127656	3.55634
KCNA6	-0.810089	2.60122	-4.54549	1.40753e-05	0.000212221	2.8805
KCNAB1	-0.773183	2.5773	-5.28915	6.26149e-07	2.56579e-05	5.80482
KCNC4	-0.54221	3.03774	-3.9121	0.000158321	0.00125552	0.629775
KCNE4	0.830253	2.23311	6.18334	1.07797e-08	2.20477e-06	9.64826
KCNF1	-0.502934	3.15036	-4.86817	3.77018e-06	8.48598e-05	4.11501
KCNG3	-0.605569	2.90106	-4.34179	3.14251e-05	0.000380417	2.13068
KCNH1	-0.558448	2.72118	-3.87843	0.000178875	0.00137584	0.517046
KCNH5	-0.712402	2.95487	-4.75674	5.97759e-06	0.00011629	3.68248
KCNH7	-0.443575	1.8554	-3.1662	0.0019958	0.00887563	-1.68729
KCNIP3	-0.577063	2.64139	-4.56179	1.31859e-05	0.000201936	2.94154
KCNIP4	-1.00781	2.31297	-4.70098	7.51052e-06	0.000136518	3.46848
KCNJ11	-0.756234	2.61834	-3.96291	0.000131514	0.0010971	0.801271
KCNJ16	0.594785	3.37967	4.78238	5.37904e-06	0.000107953	3.78145
KCNJ2	0.623591	3.47272	4.48952	1.75903e-05	0.000248121	2.67214
KCNJ3	-0.736336	3.00173	-4.01785	0.000107423	0.000940691	0.988549
KCNJ9	-0.812916	2.59083	-5.14655	1.16087e-06	3.8082e-05	5.22294
KCNK10	-0.668745	2.58896	-5.24832	7.47907e-07	2.88433e-05	5.63726
KCNK2	-0.613292	2.17229	-3.4111	0.000904223	0.00477904	-0.969471
KCNK3	-0.678175	3.0131	-4.07022	8.84308e-05	0.000808074	1.16883
KCNK4	-0.813235	1.92144	-5.7428	8.28972e-08	7.31245e-06	7.71533
KCNMB2	-0.430219	2.84454	-3.76479	0.00026868	0.00189736	0.142002
KCNN3	1.00099	2.90177	6.56285	1.7644e-09	9.02746e-07	11.3663
KCNN4	-0.440454	2.45179	-3.50328	0.000664241	0.00375568	-0.688139
KCNQ3	-1.08216	2.38395	-5.09467	1.44989e-06	4.40605e-05	5.01359
KCNQ5	-1.32159	2.13212	-3.90173	0.000164398	0.0012898	0.594979
KCNS2	-0.415358	3.14632	-4.0639	9.05391e-05	0.000822546	1.14699
KCNT1	-0.92902	2.68772	-4.73253	6.60186e-06	0.000124127	3.58935
KCNV1	-0.636644	3.31409	-4.60947	1.08864e-05	0.000177081	3.12083
KCTD12	0.670136	3.5075	5.45255	3.05258e-07	1.59201e-05	6.48288
KCTD16	-0.987014	3.29894	-5.42999	3.37323e-07	1.70627e-05	6.38856
KCTD20	-0.478972	2.81103	-4.75635	5.98727e-06	0.00011629	3.68097
KDELC2	0.431258	2.6365	4.65847	8.92907e-06	0.000154027	3.3064
KDM4B///LOC100507022	0.44581	2.62483	3.22765	0.0016425	0.00761265	-1.51128
KDM5A	0.480664	3.33988	4.10607	7.73291e-05	0.000731346	1.29326
KDM5B	0.421056	1.55979	4.0476	9.62031e-05	0.000861032	1.09074
KHDC1	-0.673143	2.94578	-5.69697	1.02068e-07	8.08332e-06	7.51847
KHK	-0.506996	2.48942	-4.72998	6.67119e-06	0.00012513	3.57955
KIAA0087	0.444427	1.25783	3.83466	0.000209418	0.00155631	0.371592
KIAA0195///MIR6785	0.463153	3.32749	5.26571	6.93458e-07	2.73672e-05	5.70853
KIAA0232	0.419394	4.27032	3.52536	0.000616422	0.00355888	-0.619862
KIAA0319L	-0.497585	2.18452	-4.50774	1.63618e-05	0.000235956	2.73979
KIAA0355	0.490838	3.26916	4.71127	7.20175e-06	0.000132545	3.50782
KIAA0430	-0.56115	2.24789	-2.68413	0.00838941	0.0272853	-2.96818
KIAA0556	0.414647	3.39826	4.69082	7.82835e-06	0.00014045	3.42964
KIAA0754	0.667608	2.52527	5.07636	1.56777e-06	4.6037e-05	4.94001
KIAA0907	0.544572	4.00442	4.82487	4.51289e-06	9.65858e-05	3.94619
KIAA1024	-0.519051	2.7644	-4.44754	2.07687e-05	0.000279144	2.51701
KIAA1033	0.545102	3.40004	5.27248	6.73333e-07	2.69804e-05	5.7363
KIAA1217	-0.517826	2.27315	-3.70272	0.000334394	0.00224098	-0.0592371
KIAA1456///LOC101927137	-0.872353	2.69271	-5.40557	3.75751e-07	1.82982e-05	6.2867
KIAA1549L	-0.545451	3.57397	-3.92442	0.000151383	0.00121483	0.671184
KIAA1598	0.527229	4.1363	3.81642	0.00022356	0.00163541	0.311346
KIAA1652	-0.576775	2.35754	-4.40887	2.41821e-05	0.000312006	2.37499
KIAA1958	0.587665	3.11695	5.13059	1.24324e-06	3.98941e-05	5.15838
KIF13A	0.666556	3.05321	5.64425	1.29542e-07	9.28953e-06	7.293
KIF13B	0.597505	3.01593	4.58305	1.21079e-05	0.000191005	3.02132
KIF17	-0.440025	2.88484	-4.15742	6.37295e-05	0.000633016	1.47282
KIF1A	0.755091	3.91912	5.43778	3.25897e-07	1.65203e-05	6.4211
KIF1C	0.425856	2.53648	4.50906	1.62765e-05	0.000235592	2.74467
KIF5B	0.978722	4.17344	6.85635	4.22667e-10	3.68206e-07	12.7242
KIF5C	0.482204	3.41086	4.4047	2.4581e-05	0.000316459	2.35973
KIFAP3	-0.61559	3.54954	-4.35382	2.99887e-05	0.000368336	2.17429
KIFC1	-0.413006	2.21737	-4.39826	2.52095e-05	0.000321907	2.33617
KIR2DL4	0.406327	1.8081	4.65649	9.00081e-06	0.000154644	3.2989
KIZ///PLK1S1	0.421492	2.99057	3.90903	0.0001601	0.00126707	0.61945
KLF2	0.492977	3.29246	3.11666	0.00233075	0.00998751	-1.82712
KLF6	0.432273	3.69478	3.87205	0.000183048	0.00139607	0.495758
KLHDC4///LOC100129637	0.409236	2.69331	4.07533	8.67578e-05	0.000798369	1.18654
KLHDC8A	-0.414852	2.32673	-4.24805	4.51293e-05	0.000492196	1.79365
KLHL11	-0.496482	1.90347	-3.4741	0.00073282	0.00405293	-0.777854
KLHL12	-0.636785	2.5345	-4.55298	1.36597e-05	0.00020715	2.90852
KLHL18	-0.662932	2.47438	-4.8264	4.4844e-06	9.64328e-05	3.95214
KLHL2	0.630322	4.40432	4.78188	5.39027e-06	0.000108076	3.77949
KLHL21	0.675362	3.67367	6.40188	3.82275e-09	1.22432e-06	10.6321
KLHL22	-0.641586	1.82507	-4.16714	6.14272e-05	0.000614583	1.507
KLHL24	0.612793	3.6439	5.3314	5.20574e-07	2.28441e-05	5.97901
KLHL3	-0.425208	1.79827	-3.03122	0.00303361	0.0122432	-2.06397
KLHL35	-0.526067	2.73396	-5.63672	1.34017e-07	9.457e-06	7.26088
KLHL4	-0.488292	1.96166	-2.9476	0.00390693	0.0149163	-2.29041
KLHL5	0.464561	3.25739	5.12665	1.26442e-06	4.04632e-05	5.14247
KLHL7	-0.647628	2.13914	-3.77852	0.000255903	0.00183063	0.186861
KLK7	-0.591714	2.79993	-3.87351	0.000182085	0.00139098	0.500627
KLK8	-0.455658	2.50545	-3.93986	0.000143089	0.00116417	0.723264
KLKB1	0.445887	2.9634	4.09329	8.11235e-05	0.000760808	1.24882
KMT2E	0.665829	3.50417	5.63897	1.3266e-07	9.43708e-06	7.2705
KNOP1	0.567461	3.24616	5.63807	1.33205e-07	9.43708e-06	7.26663
KPNA2	0.47221	4.19342	3.9762	0.000125253	0.00105746	0.846398
KPNA5	-0.42369	2.19388	-2.91669	0.0042844	0.016011	-2.37272
KPNB1	0.414236	3.98747	3.81774	0.000222507	0.0016299	0.315696
KRBOX4///ZNF674	-0.455814	2.36092	-4.33583	3.21622e-05	0.00038616	2.10907
KRR1	0.464339	3.67701	4.64594	9.39428e-06	0.000158624	3.25883
KRT15	-0.452091	2.01992	-4.14898	6.57949e-05	0.000648839	1.4432
KRT31	-0.538311	2.70367	-4.87171	3.71502e-06	8.41821e-05	4.12885
KRT5	-0.557687	2.10471	-3.63646	0.00042123	0.00266552	-0.271193
KRT7	0.414427	2.15181	4.19515	5.52319e-05	0.000570132	1.60579
KRTAP4-9	0.427716	1.60081	5.01597	2.02647e-06	5.44738e-05	4.69852
KRTCAP2	0.437506	3.85545	4.45332	2.03008e-05	0.000273794	2.53829
KTN1	0.941798	3.82163	7.00088	2.07356e-10	2.42654e-07	13.4013
L3MBTL2	-0.596	2.75668	-5.47261	2.79273e-07	1.51354e-05	6.56692
LA16c-380H5.5	-0.43825	2.71709	-3.6462	0.00040725	0.00259453	-0.24023
LACTB	-0.412031	2.47703	-3.8653	0.000187564	0.00142336	0.473267
LAMA5	0.412828	3.27125	3.94388	0.000141006	0.0011528	0.736826
LAMB2	0.632218	2.97347	5.0219	1.97625e-06	5.36694e-05	4.72213
LAMB3	-0.966802	2.9461	-6.19489	1.02091e-08	2.14401e-06	9.69984
LAMP1	-0.434538	1.94077	-3.1845	0.00188384	0.00847874	-1.63518
LAMP2	0.880455	3.72445	5.77709	7.09066e-08	6.69797e-06	7.8632
LANCL1	-0.569091	2.85823	-4.38824	2.62189e-05	0.000332989	2.29955
LAPTM4A	0.517383	4.11488	4.44697	2.08155e-05	0.000279294	2.51491
LAPTM4B	-0.541006	2.29632	-3.71001	0.000325945	0.0022024	-0.0357174
LAPTM5	0.41451	2.43649	2.64617	0.00932695	0.0296739	-3.06128
LARGE	-0.448347	2.34873	-2.85068	0.00520553	0.018639	-2.54609
LBH	-0.625853	3.23098	-4.18011	5.8479e-05	0.000594549	1.5527
LBP	0.418387	1.88913	4.62581	1.01916e-05	0.000168516	3.18257
LBR	0.459272	3.42493	3.98354	0.000121921	0.00103452	0.87135
LCAT	0.556472	1.90675	4.52767	1.51133e-05	0.000223713	2.81397
LCE1E	0.455938	1.86486	4.33337	3.2471e-05	0.000388084	2.10017
LDB3	0.57351	3.28188	3.29177	0.00133669	0.00646123	-1.3247
LDLRAD3	0.637154	3.25452	5.99577	2.59131e-08	3.61392e-06	8.81664
LEAP2	0.454683	2.7923	4.41582	2.35316e-05	0.000305457	2.40043
LGALSL	-0.512815	2.55937	-3.25691	0.00149564	0.00704846	-1.42651
LGI2	-0.516323	2.14669	-4.12343	7.24471e-05	0.000698086	1.35378
LGI4	0.411275	3.25951	3.64013	0.000415915	0.00264113	-0.259545
LGR4	0.475653	3.21617	4.80147	4.97161e-06	0.000103028	3.85535
LHFPL5	-0.467888	2.66465	-4.31539	3.48151e-05	0.000409028	2.03522
LHX2	0.881706	4.30925	5.91809	3.7127e-08	4.38826e-06	8.47591
LHX8	-0.432839	1.71971	-3.58728	0.000499051	0.00303229	-0.426581
LIAS	-0.526634	2.34081	-4.03107	0.000102292	0.00090634	1.03389
LIG4	-0.517335	2.34584	-4.48165	1.81483e-05	0.000253714	2.64296
LIMK2	0.641182	2.81334	4.54176	1.42862e-05	0.000214576	2.86659
LIMS1///LIMS3///LIMS3L	0.50876	3.3047	4.51505	1.58926e-05	0.000231318	2.76698
LIN7A	-0.545019	2.16239	-3.64907	0.00040321	0.00257925	-0.231081
LINC00086///LINC00087	0.516241	4.6676	3.50445	0.000661615	0.00374173	-0.68452
LINC00184	-0.470383	2.26104	-4.50434	1.6585e-05	0.000238009	2.72713
LINC00263	0.424608	2.02086	2.69216	0.00820241	0.0268143	-2.94834
LINC00290	-0.443571	1.66198	-4.27603	4.05285e-05	0.000455674	1.89372
LINC00341///SYNE3	0.508684	3.04872	3.72641	0.00030769	0.00210689	0.017272
LINC00342	0.552472	3.28116	4.62572	1.01951e-05	0.000168516	3.18224
LINC00460	-0.996171	2.75461	-6.50473	2.33468e-09	9.73583e-07	11.1003
LINC00474	-0.440883	1.99197	-4.27767	4.02744e-05	0.000453468	1.89957
LINC00507	-1.23914	3.73081	-5.0183	2.00657e-06	5.41245e-05	4.7078
LINC00592	-0.586968	3.03754	-4.56982	1.27683e-05	0.000197464	2.97164
LINC00641	-0.875892	1.95039	-4.02131	0.000106057	0.000931153	1.0004
LINC00643	-0.942094	2.57733	-5.02838	1.92265e-06	5.25843e-05	4.748
LINC00663	0.476762	3.15489	4.95703	2.59908e-06	6.51738e-05	4.4645
LINC00672	-0.46059	3.25416	-3.96544	0.000130299	0.00108873	0.809855
LINC00844	0.675977	3.21528	4.24027	4.64944e-05	0.0005032	1.76592
LINC00883	0.407882	2.93404	3.92587	0.000150583	0.00121	0.676077
LINC00889	-0.467223	2.76776	-4.17167	6.03829e-05	0.000607211	1.52293
LINC00969///SDHAP1///SDHAP2	0.677478	3.6921	5.50609	2.4064e-07	1.35086e-05	6.70757
LINC01007	-1.24694	3.62561	-6.00673	2.46266e-08	3.48642e-06	8.8649
LINC01018	-0.613104	2.70849	-4.33916	3.17488e-05	0.000383013	2.12113
LINC01020	-0.416501	1.62655	-3.16641	0.00199448	0.00887144	-1.68669
LINC01061///LOC441124///LOC729218	0.508146	3.34066	4.50911	1.6273e-05	0.000235592	2.74487
LINC01094	0.668919	2.40873	3.81653	0.000223473	0.00163541	0.311703
LINC01116	-0.506102	2.82528	-3.52899	0.00060888	0.00352225	-0.608607
LINC01121	-0.457541	2.22501	-4.03645	0.000100271	0.000889658	1.05237
LINC01140	-1.02327	3.65453	-6.3866	4.11218e-09	1.25614e-06	10.5628
LINC01184///LOC101929964	0.457928	3.06415	4.40991	2.40839e-05	0.00031091	2.37879
LINC01242	-0.469653	1.75138	-3.21251	0.0017237	0.00789391	-1.55492
LINC01354	0.477999	2.37129	3.6029	0.000472979	0.00290924	-0.377425
LINC-PINT	0.429452	3.8933	3.88624	0.000173893	0.00134456	0.543124
LIPA	0.407067	3.5722	3.37577	0.0010162	0.00520967	-1.07573
LITAF	-0.468373	1.87662	-3.61717	0.000450282	0.00280188	-0.332352
LIX1	0.580144	2.93691	3.94647	0.000139675	0.0011455	0.745592
LIX1L	0.472228	3.38741	4.78445	5.33337e-06	0.000107241	3.78944
LMTK2	-0.955963	2.76682	-4.60647	1.10187e-05	0.000178107	3.10953
LOC100128239	-0.755544	3.1087	-5.81989	5.83084e-08	5.9371e-06	8.04839
LOC100128281	-0.420217	2.09778	-3.51855	0.000630806	0.00361706	-0.640946
LOC100129447	0.577626	2.95889	5.65664	1.22495e-07	9.00375e-06	7.3459
LOC100129973	-0.707652	2.5628	-5.25754	7.18535e-07	2.815e-05	5.67503
LOC100130078	0.546925	2.07267	4.98216	2.33793e-06	6.04956e-05	4.56406
LOC100130219	-0.452829	2.5625	-3.73499	0.000298526	0.00205484	0.045079
LOC100130331	-0.595607	1.93873	-3.25003	0.00152903	0.00718856	-1.44651
LOC100130429	0.563962	2.70101	5.20706	8.94338e-07	3.24125e-05	5.46871
LOC100130872///SPON2	-0.509488	3.10373	-4.06028	9.17686e-05	0.00082955	1.13448
LOC100130987	0.508963	3.03835	4.81871	4.62951e-06	9.84274e-05	3.92225
LOC100131532	-0.418283	2.10388	-4.3032	3.6496e-05	0.000423077	1.9913
LOC100131541	0.706874	2.22389	5.46128	2.93667e-07	1.55922e-05	6.51945
LOC100131564	0.517	3.21064	4.20681	5.28339e-05	0.000552146	1.64705
LOC100132891	-0.480591	2.75642	-3.90092	0.000164885	0.00129275	0.592248
LOC100134445	0.595885	3.34415	5.18405	9.87802e-07	3.43307e-05	5.37504
LOC100134822	0.455636	2.47756	4.35548	2.97959e-05	0.000366351	2.1803
LOC100272216	0.909921	3.2886	5.51531	2.30953e-07	1.31532e-05	6.74639
LOC100287387	-0.894922	2.36853	-4.95796	2.58894e-06	6.49888e-05	4.46818
LOC100287497	-0.439287	2.54159	-4.62871	1.00727e-05	0.000167371	3.19355
LOC100288310	-0.589855	3.49545	-4.41137	2.39461e-05	0.000309884	2.38414
LOC100288570	-0.520545	2.53011	-4.34285	3.12967e-05	0.000379448	2.13449
LOC100288778///LOC101930154///LOC102723897///MIR6859-1///MIR6859-2///WASH1///WASH2P///WASH3P///WASH7P	0.600668	3.80585	4.97066	2.45404e-06	6.26263e-05	4.51849
LOC100288778///LOC101930154///MIR6859-1///MIR6859-2///WASH1///WASH2P///WASH3P///WASH7P	0.731482	3.84505	5.36426	4.50689e-07	2.03859e-05	6.11504
LOC100289019	0.467058	3.18269	4.85901	3.91662e-06	8.70726e-05	4.07923
LOC100289230	0.407733	3.01715	4.20527	5.31437e-05	0.000554016	1.64161
LOC100289333	0.726519	3.84564	5.49109	2.57249e-07	1.42037e-05	6.64452
LOC100505942	-0.426472	2.66003	-5.10538	1.38501e-06	4.29773e-05	5.05669
LOC100506119	-0.50603	2.20651	-4.00328	0.000113366	0.000979789	0.938689
LOC100506248///LOC728026///MIR1244-1///MIR1244-2///MIR1244-3///PTMA	0.912547	4.16084	6.28021	6.82138e-09	1.6449e-06	10.0824
LOC100506446	-0.602663	2.5212	-5.4397	3.23137e-07	1.6419e-05	6.42913
LOC100506558///MATN2	0.534947	2.83139	4.72212	6.88935e-06	0.000128239	3.54939
LOC100506563	-0.682441	2.90828	-5.46383	2.90367e-07	1.54869e-05	6.53012
LOC100506639///ZNF131	0.528348	2.69712	5.17862	1.01123e-06	3.46218e-05	5.35295
LOC100506731	-0.82599	2.58213	-4.73063	6.65354e-06	0.000124998	3.58203
LOC100506791	-0.499689	3.06284	-3.97242	0.000127006	0.0010688	0.833541
LOC100506851	-0.625409	2.46358	-3.6883	0.000351706	0.00232831	-0.105612
LOC100506990	0.464169	3.95288	4.06742	8.93593e-05	0.000814344	1.15915
LOC100507165	-0.442065	3.54002	-4.3068	3.59911e-05	0.000418254	2.00428
LOC100507507	-0.524683	1.872	-5.08611	1.50388e-06	4.49465e-05	4.97917
LOC100507534	-0.555557	2.38362	-3.11778	0.00232264	0.00996508	-1.82398
LOC100507577///LONP2///SIAH1	0.430699	3.24473	3.75766	0.000275555	0.00193176	0.118749
LOC100507634	-0.423336	1.88019	-3.62611	0.000436585	0.00273255	-0.304029
LOC100508408///RPS13///SNORD14B	0.535539	4.38128	4.07656	8.63621e-05	0.000795661	1.19078
LOC100630918	-0.503726	2.82582	-4.93153	2.89296e-06	7.00056e-05	4.36381
LOC100631377///LOC101928673	0.483112	2.74451	4.99865	2.18058e-06	5.74349e-05	4.62958
LOC100631378	-0.583568	1.76961	-4.35126	3.02887e-05	0.000371246	2.16501
LOC100652911	-0.450312	2.2715	-4.11835	7.38437e-05	0.000706723	1.33606
LOC100996385	-0.622758	3.04468	-4.88962	3.44766e-06	7.95803e-05	4.199
LOC100996412	0.43056	3.01066	3.65704	0.000392196	0.00252805	-0.205667
LOC100996668///ZEB1	-0.601688	2.36862	-4.6356	9.79584e-06	0.000163639	3.21964
LOC100996693///SPEG	-0.570422	2.02251	-4.5345	1.47067e-05	0.00021949	2.83947
LOC101060004	-0.455313	2.38556	-3.82382	0.000217721	0.00160634	0.335743
LOC101060091	-0.476091	1.69767	-3.56103	0.000545964	0.00325681	-0.508839
LOC101060275///LOC101929910///LOC613037///NPIPA5///NPIPB11///NPIPB3///NPIPB4///NPIPB5	0.930019	4.17226	5.20909	8.86536e-07	3.22291e-05	5.47696
LOC101060321///LOC101060351///LOC101060376///LOC101060389///LOC102723859///LOC102724862///TBC1D3///TBC1D3C///TBC1D3F///TBC1D3H	0.429009	3.31723	3.80685	0.000231338	0.00168253	0.279828
LOC101060429///LOC101930013///LOC101930075///LOC399491///NPIPA1///NPIPA2///NPIPA3///NPIPA5///NPIPA7///NPIPA8///PKD1///PKD1P1	-0.468763	2.43761	-4.95387	2.63387e-06	6.56959e-05	4.452
LOC101060510	0.60771	3.15067	5.78777	6.75351e-08	6.51022e-06	7.90932
LOC101060604///SLC7A5P1///SLC7A5P2	0.439876	2.79344	3.79503	0.000241299	0.00174419	0.240983
LOC101926934	-0.452611	2.56873	-4.51555	1.58613e-05	0.000231005	2.76882
LOC101927051	-0.685171	2.67442	-5.74836	8.08238e-08	7.20097e-06	7.7393
LOC101927060	-0.539388	2.01227	-4.63977	9.63175e-06	0.000161359	3.23546
LOC101927151	-1.00067	3.77779	-8.79268	2.16598e-14	2.5473e-10	22.1215
LOC101927166	0.73297	3.56422	5.37505	4.2982e-07	1.985e-05	6.15979
LOC101927314	-0.478784	1.97027	-4.20328	5.35496e-05	0.000557072	1.63454
LOC101927458///LPHN2	-0.50571	2.06396	-3.16547	0.00200043	0.00889453	-1.68938
LOC101927503	-0.47036	2.42523	-4.25479	4.39776e-05	0.000482461	1.8177
LOC101927667	-0.567857	2.76235	-2.67804	0.00853402	0.0276448	-2.98321
LOC101927734	-0.51833	2.50423	-4.4812	1.81808e-05	0.000253787	2.64129
LOC101927830///TMLHE-AS1	-0.449201	2.0626	-4.03735	9.99363e-05	0.000888046	1.05547
LOC101927884	0.433081	1.49575	4.06233	9.10692e-05	0.00082513	1.14158
LOC101927943	-0.817927	2.09363	-5.70265	9.94743e-08	8.01008e-06	7.54283
LOC101928001	-0.479409	1.57161	-3.4571	0.000775781	0.00423418	-0.829834
LOC101928052	-0.414097	1.86536	-3.6993	0.00033842	0.00226071	-0.0702334
LOC101928068	-0.418036	2.35727	-3.17391	0.0019479	0.00870629	-1.66537
LOC101928082///SH2D6	-0.462899	2.95414	-4.59976	1.13205e-05	0.000182003	3.08424
LOC101928278	0.42702	1.60343	3.63616	0.000421675	0.00266752	-0.272161
LOC101928335	-0.501274	2.96028	-5.05644	1.70659e-06	4.86554e-05	4.86016
LOC101928433	-0.449061	2.29314	-3.33027	0.00117954	0.00586431	-1.2112
LOC101928535	-0.443642	2.12324	-4.18111	5.82593e-05	0.000593142	1.55619
LOC101928747///RBMX///SNORD61	0.445194	2.70305	4.52637	1.5192e-05	0.000224313	2.80912
LOC101928826///TPT1	0.581951	4.52963	4.48905	1.76233e-05	0.000248214	2.67039
LOC101929036///PAH	-0.733843	3.03821	-5.56539	1.84649e-07	1.15202e-05	6.95786
LOC101929087///SUMO2///SUMO3	0.468285	4.23652	3.98586	0.000120884	0.00102794	0.879252
LOC101929240///SNRNP200	0.460083	3.9218	4.52858	1.50585e-05	0.000223155	2.81737
LOC101929268	0.415347	1.44048	4.34236	3.13554e-05	0.000379768	2.13275
LOC101929289	-0.426237	2.52068	-4.09462	8.07216e-05	0.000758551	1.25342
LOC101929441	0.428228	2.01072	4.4677	1.91788e-05	0.000263342	2.59138
LOC101929465	-0.474994	2.90463	-5.74457	8.22308e-08	7.29869e-06	7.72297
LOC101929505	0.516842	1.52362	4.68274	8.09033e-06	0.000143864	3.3988
LOC101929761	-0.449052	2.30428	-5.11734	1.31586e-06	4.14856e-05	5.10492
LOC101929787	1.0039	3.17625	6.50179	2.36789e-09	9.73583e-07	11.0869
LOC101929841///LRRC37B	0.480783	3.47856	5.53708	2.09569e-07	1.24791e-05	6.83821
LOC101929886///PGM5-AS1	0.418921	3.55676	3.65779	0.000391178	0.00252287	-0.203281
LOC101930059///LOC102724250///NBPF1///NBPF11///NBPF15	0.616107	3.3832	5.3662	4.46874e-07	2.02914e-05	6.12306
LOC101930075///LOC102724993///NPIPA1///NPIPA2///NPIPA3///NPIPA5///NPIPA7///NPIPA8///PKD1P1	0.702375	4.55879	4.33794	3.18994e-05	0.000383788	2.11672
LOC101930075///NPIPA1///NPIPA2///NPIPA3///NPIPA5///NPIPA7///NPIPA8///PKD1P1	0.783521	4.69178	4.66834	8.57807e-06	0.0001499	3.34396
LOC101930075///PKD1	-0.424233	2.53768	-3.28215	0.00137888	0.00661216	-1.35287
LOC101930296///TBC1D26///ZNF286A	-0.619815	2.22711	-4.97755	2.38377e-06	6.13443e-05	4.5458
LOC101930415	0.573747	3.51454	4.31588	3.47484e-05	0.000408455	2.03701
LOC101930578///MRPS31P5///THSD1	0.488628	3.12824	5.0954	1.44539e-06	4.40288e-05	5.01652
LOC101930630///STRC	-0.409686	2.90908	-4.5203	1.55642e-05	0.000227795	2.78649
LOC102723918	0.447171	4.15302	3.21077	0.00173324	0.00793454	-1.55991
LOC102724156	-0.447087	2.47877	-4.08735	8.29485e-05	0.00077238	1.22818
LOC102724250///NBPF1///NBPF10///NBPF11///NBPF14///NBPF15///NBPF19///NBPF26	0.525483	3.04799	5.33671	5.08615e-07	2.24029e-05	6.00094
LOC102724275	0.438563	2.50117	3.79333	0.000242765	0.00175263	0.235404
LOC102724356	0.890489	3.48439	5.77312	7.22031e-08	6.71832e-06	7.84605
LOC102724788///PRODH	0.520214	3.17613	4.008	0.000111407	0.000967294	0.954828
LOC102724884///LOC728613///PDCD6	0.555637	3.47325	4.89398	3.38537e-06	7.88388e-05	4.21613
LOC102724905	-0.406256	2.24899	-3.22733	0.00164421	0.00761588	-1.51223
LOC102724985///PDXDC1///PDXDC2P	0.511837	2.81752	6.45408	2.97761e-09	1.12962e-06	10.8693
LOC102725188///LOC727820	0.577468	3.68657	4.62591	1.01874e-05	0.000168516	3.18295
LOC157860	-0.467168	2.379	-3.86262	0.000189383	0.00143323	0.46436
LOC158402	-0.475788	2.31944	-3.46935	0.000744591	0.00409386	-0.792396
LOC202025	0.471065	2.58038	4.71151	7.19466e-06	0.000132545	3.50874
LOC202181	1.09414	3.33701	6.98261	2.26962e-10	2.42654e-07	13.3154
LOC283516	0.425028	2.80326	2.8386	0.00539251	0.0192003	-2.57744
LOC284242	-0.441307	2.79466	-4.29231	3.80642e-05	0.000433774	1.95212
LOC284889	0.648701	2.42353	6.52021	2.16708e-09	9.61732e-07	11.1711
LOC285812	0.467359	4.22969	3.84288	0.000203333	0.0015207	0.398788
LOC286114	-0.447314	2.46325	-3.59923	0.000478979	0.00294	-0.388974
LOC286359	-0.488344	1.97597	-4.60371	1.11418e-05	0.000179744	3.09913
LOC286367	-0.586028	2.86257	-4.675	8.34916e-06	0.000147433	3.3693
LOC286437	0.728605	3.33389	5.59734	1.59996e-07	1.04974e-05	7.09334
LOC374890	-0.560635	2.23432	-3.94456	0.000140653	0.0011514	0.739143
LOC388692	-0.420424	2.81466	-3.63692	0.000420564	0.00266346	-0.269741
LOC389765	0.587513	3.39268	4.38065	2.70081e-05	0.000340399	2.27189
LOC389906///LOC441528	-0.825849	1.79653	-3.43551	0.000833759	0.00447124	-0.895552
LOC399491	0.651035	4.36416	4.40742	2.432e-05	0.00031327	2.36969
LOC401442	-0.740334	2.84561	-5.59779	1.59672e-07	1.04974e-05	7.09526
LOC439911	0.483725	3.22851	5.66635	1.17242e-07	8.75443e-06	7.38736
LOC439994///LOC642361	0.561663	3.34798	6.04853	2.02729e-08	3.19371e-06	9.0493
LOC441155///ZC3H11A	0.560071	2.42352	5.2988	6.0033e-07	2.49918e-05	5.84453
LOC441242	0.56914	1.37087	4.66764	8.60245e-06	0.000150129	3.3413
LOC642426	-0.487713	1.36141	-3.68639	0.000354059	0.00233987	-0.111738
LOC645321	0.618623	3.25046	5.40988	3.68657e-07	1.81194e-05	6.30469
LOC646014	0.60071	3.15865	5.21765	8.54308e-07	3.13545e-05	5.51187
LOC646214	0.519911	3.13178	5.96378	3.00565e-08	3.92755e-06	8.67607
LOC646588	-0.607932	2.57372	-6.27922	6.85347e-09	1.6449e-06	10.078
LOC647070	0.461971	3.29934	4.65253	9.14651e-06	0.000155669	3.28386
LOC728061	0.633932	2.85606	4.65882	8.91626e-06	0.000154027	3.30774
LOC728613	0.567925	3.52264	3.12693	0.0022573	0.00975276	-1.79829
LOC728730	-0.632013	2.87414	-5.87355	4.55819e-08	5.12346e-06	8.28157
LOC728743	-0.610648	2.2779	-4.25064	4.46819e-05	0.000488592	1.80292
LOC729658	0.576281	2.68595	4.21129	5.19386e-05	0.000544406	1.66294
LOC729870	-0.456808	2.17332	-4.3794	2.71402e-05	0.000341371	2.26734
LOC730101	-0.406313	2.8205	-4.1923	5.58346e-05	0.000574651	1.5957
LOC730102	-0.407664	2.83929	-4.17226	6.02467e-05	0.000606379	1.52503
LOC732360///TDG	0.423336	3.00018	4.4437	2.10863e-05	0.000282123	2.50284
LOH12CR1	0.420339	3.07651	4.12946	7.08204e-05	0.000687764	1.37486
LOXL2	-0.421864	1.90752	-3.76658	0.000266985	0.0018918	0.14783
LPAR1	0.538966	3.26497	3.68816	0.000351874	0.00232877	-0.106052
LPAR3	-0.715586	2.64965	-4.92522	2.97058e-06	7.13697e-05	4.33894
LRFN2	-1.11684	2.21807	-5.46707	2.86224e-07	1.53355e-05	6.5437
LRIG1	0.848542	3.48908	5.65025	1.26084e-07	9.13027e-06	7.31859
LRP1	-0.537789	2.25055	-4.81856	4.63242e-06	9.84274e-05	3.92166
LRP10	0.743544	3.00951	5.59767	1.59758e-07	1.04974e-05	7.09474
LRP4	1.13554	3.76056	7.15494	9.65155e-11	1.51343e-07	14.1286
LRRC17	-0.588423	2.94684	-3.56149	0.000545106	0.00325252	-0.507399
LRRC28	-0.696019	2.18047	-4.47839	1.83844e-05	0.000256173	2.63089
LRRC32	0.523663	2.53809	3.51539	0.000637599	0.00364585	-0.650735
LRRC37A2	0.509439	3.63217	4.51763	1.57301e-05	0.000229521	2.77658
LRRC38	-0.483055	2.40754	-4.62586	1.01892e-05	0.000168516	3.18279
LRRC40	0.405563	3.09922	4.51251	1.60547e-05	0.000232812	2.7575
LRRC41	-0.456206	2.49972	-4.72726	6.74574e-06	0.000126226	3.56913
LRRC46	-0.463972	2.67246	-4.90764	3.19747e-06	7.52027e-05	4.26978
LRRC7	-0.656051	2.5552	-4.54311	1.42098e-05	0.000213702	2.8716
LRRC73	-0.749585	2.98537	-5.14513	1.16799e-06	3.8209e-05	5.21719
LRRC75A	-0.521533	2.70897	-5.03684	1.85482e-06	5.13325e-05	4.78179
LRRC8A	0.73062	4.2241	5.27058	6.78922e-07	2.70202e-05	5.7285
LRRFIP1	0.544395	3.53564	4.55783	1.33968e-05	0.000204349	2.9267
LRTM1	0.414803	2.82265	4.68476	8.0238e-06	0.000143084	3.40653
LRTM2	-0.660859	2.76563	-5.3956	3.92632e-07	1.8817e-05	6.24521
LSM11	-0.669042	2.88594	-3.8503	0.000197977	0.00148679	0.42341
LSM14A	0.519487	3.74841	5.05598	1.70996e-06	4.86925e-05	4.8583
LSM4	-0.542881	2.84322	-5.08634	1.5024e-06	4.49465e-05	4.9801
LSS	0.76104	3.64851	5.80239	6.31698e-08	6.27647e-06	7.97258
LTB4R2	-0.5524	1.9485	-5.54189	2.05118e-07	1.23391e-05	6.8585
LTF	0.5626	1.12619	3.03137	0.00303227	0.0122399	-2.06357
LTK	-0.750158	3.37974	-4.68274	8.09017e-06	0.000143864	3.39882
LUC7L3	0.744102	4.63825	4.69026	7.84622e-06	0.000140557	3.4275
LY6E	-0.439586	2.96236	-4.46544	1.93513e-05	0.000265091	2.58302
LY86-AS1	-1.20838	2.98365	-6.88529	3.66654e-10	3.31695e-07	12.8594
LYPD5	-0.438031	2.35455	-4.13049	7.05473e-05	0.000685962	1.37844
LYPD8	-0.503452	3.34063	-3.49733	0.000677705	0.00381135	-0.706468
LYSMD1	-0.567737	3.14677	-4.51226	1.60706e-05	0.000232899	2.75657
LYSMD3	0.462104	3.35636	5.23255	8.00904e-07	3.01162e-05	5.57271
LZTS2	0.634545	3.22637	6.37744	4.29586e-09	1.27903e-06	10.5213
LZTS3	0.590717	4.29852	4.46984	1.90172e-05	0.000261581	2.59928
MAD2L1	-0.583529	2.12503	-3.0219	0.00312121	0.012513	-2.08949
MAD2L1BP	-0.477757	3.18848	-4.54681	1.40008e-05	0.000211233	2.88546
MAEL	-0.721633	2.64687	-4.94296	2.75745e-06	6.80567e-05	4.4089
MAFK	-0.438115	2.27241	-3.10186	0.00244053	0.0103542	-1.86855
MAGEB6	-0.450045	1.75123	-3.34904	0.00110937	0.00558866	-1.15548
MAGED4///MAGED4B///SNORA11D///SNORA11E	0.465385	3.60972	4.6128	1.0741e-05	0.000175078	3.13342
MAGI1	-0.657952	2.03775	-4.48945	1.75956e-05	0.000248121	2.67186
MAGI3	-0.446515	2.86078	-3.77705	0.000257239	0.00183962	0.182068
MAGOHB	-0.619666	2.47721	-6.21559	9.25954e-09	2.05515e-06	9.79246
MAL	0.579828	3.68746	3.52481	0.000617566	0.00356111	-0.621556
MAL2	-0.697058	3.87894	-4.90849	3.18607e-06	7.50898e-05	4.27313
MALAT1	1.63835	5.19085	6.92235	3.05526e-10	2.91582e-07	13.0328
MAML1	0.629055	3.51418	6.08356	1.72149e-08	2.89223e-06	9.20432
MAN1A1	-0.897556	2.56981	-4.26618	4.20936e-05	0.000469679	1.85845
MAN1A2	-0.415564	2.35409	-3.71749	0.000317504	0.00216089	-0.0115976
MAP1A	0.497971	4.35631	3.98714	0.000120314	0.00102384	0.883626
MAP2	-0.621961	3.03889	-4.13615	6.90577e-05	0.000673427	1.39826
MAP2K4	-0.607686	3.07918	-4.2876	3.87621e-05	0.000439173	1.93521
MAP3K5	0.488465	3.19215	5.48991	2.58611e-07	1.42121e-05	6.63953
MAP4K4	1.05199	3.58206	6.60731	1.42319e-09	8.83109e-07	11.5705
MAP4K5	0.542851	3.53733	5.16926	1.05281e-06	3.57287e-05	5.31498
MAPK11	-0.534636	1.71389	-3.35173	0.00109966	0.00555708	-1.1475
MAPK12	-0.514225	2.07657	-4.64288	9.51147e-06	0.000160257	3.24722
MAPK13	-0.58776	3.13891	-4.53112	1.49067e-05	0.000221771	2.82684
MAPK4	-0.432051	2.43547	-2.81589	0.00576072	0.0202538	-2.63606
MAPK8	-0.625996	2.5644	-4.78557	5.3088e-06	0.000106999	3.79378
MAPK8IP1	-0.541452	2.23302	-4.10617	7.72997e-05	0.000731346	1.29361
MAPKAPK2	0.509486	2.8759	5.36557	4.48116e-07	2.03086e-05	6.12044
MAPRE3	-0.866867	1.96751	-4.59896	1.13572e-05	0.000182467	3.08121
MARC1	-0.40873	2.68756	-4.19293	5.56996e-05	0.000574106	1.59795
MARC2	-0.412458	2.7141	-4.10999	7.62017e-05	0.000724763	1.30688
MARCH3	0.463988	2.61648	3.63476	0.000423718	0.00267264	-0.276595
MARCH4	-0.513226	3.21731	-4.08642	8.3238e-05	0.000773545	1.22495
MARCH8	0.504541	3.29097	5.09629	1.43988e-06	4.39314e-05	5.02011
MARCKS	-0.408393	2.71208	-4.16505	6.19149e-05	0.000617862	1.49965
MARCKSL1	0.419229	3.40647	3.57756	0.00051597	0.00311012	-0.457113
MARK2	-0.481465	2.47634	-3.86965	0.000184644	0.0014055	0.487749
MAT2A	0.74508	4.17302	5.28501	6.37571e-07	2.59004e-05	5.78777
MAZ	-0.993628	1.9811	-5.46929	2.83419e-07	1.52547e-05	6.553
MBD1	-0.440595	2.49575	-3.68343	0.00035774	0.00235565	-0.121237
MBD4	0.503297	3.88807	4.63256	9.91722e-06	0.000165164	3.20811
MBNL1-AS1	-0.565315	2.25549	-3.96218	0.000131869	0.00109911	0.798778
MBNL2///MBNL2	0.765773	3.64838	5.60712	1.53113e-07	1.02509e-05	7.13491
MC4R	-0.504746	2.90108	-2.72726	0.00742858	0.0248052	-2.861
MCAT	-0.486876	2.99262	-4.47496	1.86353e-05	0.000258596	2.61823
MCF2	-0.69498	2.50904	-4.10068	7.89092e-05	0.000744195	1.27449
MCHR1	-1.24866	2.51896	-4.41661	2.34583e-05	0.000305009	2.40335
MCHR2	-1.23805	3.04731	-5.06502	1.6454e-06	4.73124e-05	4.89452
MCM4	-0.692478	2.41497	-5.5187	2.27482e-07	1.30185e-05	6.7607
MCM7	0.411427	3.25334	4.9622	2.54315e-06	6.41818e-05	4.48495
MCOLN1	-0.411872	2.82182	-3.53596	0.000594647	0.00346978	-0.586979
MDH1B	-0.462889	2.77091	-4.84351	4.17725e-06	9.15686e-05	4.01874
MECR	-0.636061	2.82158	-6.41406	3.60659e-09	1.21187e-06	10.6873
MED1	0.598905	2.72104	5.93075	3.50196e-08	4.1812e-06	8.53127
MED13	0.463414	3.49666	4.46564	1.93359e-05	0.000265091	2.58376
MED13L	0.426325	3.30628	4.50366	1.66297e-05	0.000238359	2.72461
MED25///MIR6800	0.48894	3.47553	5.44671	3.13257e-07	1.61582e-05	6.45846
MED31	-0.612048	2.66504	-4.65815	8.94067e-06	0.000154027	3.30518
MEF2C	-0.833647	3.38636	-4.45394	2.0251e-05	0.000273592	2.54058
MEG3	-0.593034	3.1356	-4.14557	6.66476e-05	0.000654538	1.43124
MEGF11	0.549043	2.55753	4.06666	8.96113e-05	0.000816008	1.15654
MEIS2	0.565021	3.98715	4.66424	8.72218e-06	0.000152079	3.32835
MEPE	-0.426444	3.08006	-3.37639	0.00101412	0.00520356	-1.07387
MERTK	0.567373	3.06598	4.18006	5.84918e-05	0.000594549	1.55249
MESP2	-0.422051	2.52596	-3.81084	0.000228067	0.00166131	0.292951
METTL10	-0.548807	2.00738	-5.27266	6.72788e-07	2.69804e-05	5.73706
METTL13	-0.649925	2.48635	-4.67672	8.29067e-06	0.00014662	3.37588
METTL21C	-0.568404	2.61704	-3.59803	0.000480969	0.00294836	-0.392773
METTL6	-0.425374	2.20666	-4.14027	6.79933e-05	0.000665531	1.41268
METTL7A	1.15116	4.2492	6.15148	1.25223e-08	2.45448e-06	9.50612
MEX3B	-0.445768	1.96313	-2.72123	0.0075565	0.0251253	-2.87606
MFHAS1	0.4775	3.43777	4.69221	7.78422e-06	0.000140073	3.43494
MFSD3	-0.411945	2.71433	-3.52185	0.000623796	0.00358736	-0.630732
MFSD6	-0.534315	2.77242	-3.68202	0.000359509	0.00236335	-0.125768
MFSD6L	-0.502157	1.88689	-5.17501	1.02706e-06	3.50761e-05	5.33832
MGAT3	-0.443606	1.90076	-3.62442	0.000439137	0.00274706	-0.309374
MGC12488	0.586485	3.21319	5.12207	1.28946e-06	4.08751e-05	5.12401
MGC50722	-0.511029	1.81833	-4.70371	7.42737e-06	0.000135275	3.47891
MIAT	0.427073	4.44903	2.73261	0.00731654	0.0245076	-2.84759
MICALL2	0.523602	2.7444	4.64164	9.55924e-06	0.000160947	3.24253
MICU2	0.428271	3.90212	4.04901	9.56978e-05	0.000857816	1.09562
MID1	0.454271	3.10913	3.91065	0.000159158	0.00126015	0.624905
MID1IP1	0.580869	2.91778	4.72538	6.79784e-06	0.0001271	3.56192
MINA	-0.527697	1.91121	-3.86662	0.000186673	0.00141865	0.47766
MIPOL1	-0.504947	1.76499	-3.96097	0.000132455	0.00110323	0.794676
MIR124-2HG	-0.605134	3.07131	-5.37428	4.31269e-07	1.9851e-05	6.15661
MIR1244-3	0.475899	3.24091	5.38243	4.16083e-07	1.96295e-05	6.19045
MIR29B2///MIR29C	0.406483	3.82067	2.9763	0.00358395	0.0139497	-2.21328
MIR3180-1///MIR3180-2///MIR3180-3	-0.532581	2.34644	-4.52124	1.55055e-05	0.000227089	2.79003
MIR3658///UCK2	-0.662718	2.32491	-4.55146	1.37428e-05	0.000208276	2.90285
MIR3682	0.551856	3.60136	4.473	1.87808e-05	0.000259849	2.61097
MIR4745///PTBP1	0.564523	3.10374	5.32121	5.44325e-07	2.33207e-05	5.93692
MIR4755	-0.446653	2.79125	-3.73134	0.000302396	0.00207608	0.0332325
MIR4800///MXD4	0.449647	3.2883	4.31407	3.49937e-05	0.000410108	2.03046
MIR600///MIR600HG	-0.601648	2.34252	-2.81552	0.00576695	0.0202636	-2.63702
MIR6513///TMBIM1	0.617854	3.18828	4.49785	1.7018e-05	0.000242372	2.70304
MIR6716///PHLDB1	0.531135	3.11929	4.54959	1.38459e-05	0.0002093	2.89586
MIR6805///RPL28	0.564641	4.15521	4.31674	3.46336e-05	0.000407716	2.04009
MIR6845///NRBP2	0.474666	3.678	4.12119	7.3059e-05	0.000701396	1.34597
MIR7-3HG	-0.77686	3.22846	-5.85817	4.89212e-08	5.20667e-06	8.21461
MKNK2	0.980704	4.2744	5.85914	4.8704e-08	5.20667e-06	8.21882
MKRN4P///MKRN4P	0.422164	3.50214	4.69209	7.78785e-06	0.000140073	3.4345
MLC1	0.553344	2.91495	3.91593	0.000156131	0.00124192	0.642646
MLEC	0.524773	3.49839	4.99221	2.24077e-06	5.86917e-05	4.60398
MLIP	-0.479349	3.25318	-4.31267	3.51839e-05	0.000411517	2.02541
MLLT3	0.599606	3.36927	5.09795	1.42972e-06	4.37872e-05	5.02678
MMAA	-0.559215	2.32197	-3.85924	0.000191706	0.00144755	0.45311
MMP16	0.426405	3.36655	3.55952	0.000548799	0.00326792	-0.513578
MMP24	-0.509204	2.69641	-4.61235	1.07605e-05	0.000175275	3.13172
MNT	0.61555	4.18762	4.7066	7.34027e-06	0.00013424	3.48996
MOB3B	0.415289	2.84975	4.60632	1.10252e-05	0.000178107	3.10897
MOB3C	0.410444	2.74706	4.4945	1.72464e-05	0.000244516	2.69059
MOBP	0.638112	3.32737	3.99847	0.000115397	0.000992773	0.922252
MOCS3	-0.847789	3.00839	-4.91125	3.14952e-06	7.46022e-05	4.28397
MORC2	0.671946	3.80264	5.86478	4.74581e-08	5.20667e-06	8.24337
MORF4L1	0.621668	4.81089	4.17057	6.06337e-05	0.000608692	1.51908
MORF4L2	0.46912	5.05763	2.96578	0.00369935	0.0142844	-2.24162
MPHOSPH6	-0.474308	2.61226	-4.23056	4.82545e-05	0.000517793	1.73136
MPND	-0.575536	2.99974	-5.06269	1.6618e-06	4.76092e-05	4.88519
MPP7	-0.423686	2.87649	-3.64715	0.000405914	0.00259021	-0.237214
MPPED1	-0.790427	2.75599	-5.63438	1.35436e-07	9.48091e-06	7.25092
MRFAP1	0.6662	5.07041	4.08541	8.35529e-05	0.000775552	1.22145
MROH6	0.466355	2.85976	4.75505	6.01932e-06	0.000116719	3.67596
MRPL30	-0.497199	2.73699	-3.67294	0.000371078	0.00242583	-0.154855
MRPL35	-0.53753	2.86985	-4.75399	6.04554e-06	0.000116917	3.67188
MRPL37	-0.637491	2.83991	-5.55082	1.97087e-07	1.21068e-05	6.89625
MRPL38	-0.433146	2.73293	-3.67079	0.000373875	0.00243937	-0.161751
MRPL4	-0.46992	2.84601	-4.52985	1.49826e-05	0.000222407	2.82209
MRPL50	-0.546774	2.59348	-4.80921	4.81518e-06	0.000101205	3.88535
MRPS18C	-0.548973	2.2214	-4.44089	2.13211e-05	0.000284293	2.49251
MRPS23	-0.450767	3.16478	-4.38654	2.63936e-05	0.000334665	2.29336
MRPS30	-0.516033	2.96765	-4.84987	4.06826e-06	8.98494e-05	4.04356
MRPS5	0.420897	3.59978	4.38533	2.65191e-05	0.000335812	2.28893
MS4A1	0.423312	1.56249	4.21241	5.1717e-05	0.000544253	1.66692
MS4A6A	0.640271	2.55697	3.31769	0.00122888	0.00604315	-1.2484
MS4A7	0.563658	2.39952	3.54479	0.000577038	0.00339993	-0.559486
MSANTD1	-0.455857	2.61573	-3.52099	0.000625631	0.00359418	-0.633417
MSH2	-0.571837	2.67872	-4.9055	3.22622e-06	7.55816e-05	4.26137
MSN	0.652641	2.87701	5.54211	2.04917e-07	1.23391e-05	6.85942
MSX1	0.776864	3.34334	5.13903	1.19898e-06	3.87914e-05	5.19252
MT1E	0.983751	4.01056	5.42391	3.46519e-07	1.73927e-05	6.36316
MT1F	1.17867	4.10968	5.84388	5.22387e-08	5.43755e-06	8.15248
MT1G	1.07388	3.85668	5.91137	3.82957e-08	4.48136e-06	8.44655
MT1H	1.0903	3.84401	6.12351	1.42786e-08	2.58344e-06	9.38165
MT1HL1	0.787142	3.87417	5.37831	4.23701e-07	1.9762e-05	6.17332
MT1M	1.13054	3.19935	6.02059	2.30897e-08	3.41569e-06	8.92597
MT1X	1.02767	3.67865	5.37331	4.33118e-07	1.98972e-05	6.15257
MT2A	1.17319	4.25835	6.01429	2.37767e-08	3.4694e-06	8.89818
MT3	0.593514	4.00237	4.41131	2.39518e-05	0.000309884	2.38392
MTBP	-0.426831	2.05673	-3.28223	0.00137855	0.00661216	-1.35265
MTCH1	0.462805	4.88303	3.15813	0.00204711	0.00903719	-1.71019
MTFMT	-0.435368	2.95698	-4.20916	5.23634e-05	0.000548126	1.65537
MTMR12	-0.408613	2.79854	-3.32434	0.00120257	0.00595239	-1.22876
MTPN	-0.67324	2.28089	-3.96752	0.00012931	0.00108392	0.816908
MTSS1	-0.452809	2.16175	-4.06823	8.90897e-05	0.000812831	1.16195
MTSS1L	0.432939	2.75393	4.06586	8.9879e-05	0.000817812	1.15377
MUC6	0.554104	1.24785	4.61383	1.06966e-05	0.000174571	3.13729
MUTYH	0.416591	3.11967	5.01279	2.05399e-06	5.49158e-05	4.68583
MVD	-0.635134	1.96296	-5.38753	4.06838e-07	1.92928e-05	6.21166
MVK	-0.446545	2.5595	-4.4726	1.88102e-05	0.00025995	2.6095
MXI1	0.82564	4.04582	5.77434	7.18025e-08	6.71832e-06	7.85132
MXRA7	0.405769	4.27476	3.63281	0.000426592	0.00268573	-0.282794
MYBL2	-0.507121	2.20088	-5.32343	5.39053e-07	2.32328e-05	5.9461
MYBPC1	0.881318	3.51484	5.9045	3.95292e-08	4.6028e-06	8.41651
MYEF2	-0.959246	2.53898	-5.72374	9.0397e-08	7.71398e-06	7.63337
MYH7	0.440872	1.86171	4.55818	1.33784e-05	0.0002042	2.92799
MYL5	-0.466803	2.54618	-4.11048	7.60606e-05	0.0007243	1.3086
MYL6	0.499893	4.21279	4.14361	6.71434e-05	0.000658061	1.42436
MYO16	-0.668867	2.22117	-3.96582	0.00013012	0.00108844	0.811127
MYO18A///TIAF1	0.424129	3.32747	4.9604	2.56243e-06	6.45299e-05	4.47785
MYO18B	0.475175	1.79382	5.34879	4.82375e-07	2.14479e-05	6.05092
MYO1D	-0.50282	2.02109	-4.65747	8.96517e-06	0.000154145	3.30262
MYO5A	-0.420782	3.15768	-3.40249	0.000930397	0.00488407	-0.995455
MYO6	0.657574	3.29959	4.8186	4.63165e-06	9.84274e-05	3.92181
MYOD1	-0.429184	1.91235	-4.96868	2.47463e-06	6.29933e-05	4.51063
MYOF	0.700933	2.87357	4.65814	8.94098e-06	0.000154027	3.30515
MYOG	-0.509078	2.34613	-5.08636	1.5023e-06	4.49465e-05	4.98017
MYOT	0.530948	2.53494	3.86156	0.000190108	0.0014364	0.460836
MYRF	0.605286	3.06602	3.88152	0.000176889	0.0013628	0.527352
MYT1L	-1.15951	2.73086	-5.32565	5.33856e-07	2.31676e-05	5.95524
MZF1	-0.620307	2.30328	-5.85428	4.9804e-08	5.27675e-06	8.19767
MZT2B	0.564189	3.60493	4.9098	3.16872e-06	7.48309e-05	4.27826
N4BP3	-0.443736	2.82408	-3.60098	0.000476108	0.00292696	-0.383467
N6AMT1	-0.53168	2.07079	-4.47152	1.88909e-05	0.000260759	2.60551
NAALAD2	-0.438584	1.97589	-3.8724	0.000182819	0.00139477	0.496917
NACAP1	0.562717	4.08171	4.92828	2.9327e-06	7.06039e-05	4.35099
NACC2	1.1301	3.82914	7.60818	9.86823e-12	3.86851e-08	16.298
NAGS	0.426667	1.67428	3.07957	0.00261497	0.0109248	-1.93063
NAIP	0.489166	2.47321	3.07791	0.0026284	0.0109673	-1.93524
NANOS3	-0.492885	1.99948	-4.28834	3.86509e-05	0.000438124	1.93788
NAP1L4	0.632226	2.30762	6.34355	5.0488e-09	1.43047e-06	10.368
NAP1L5	-0.458726	3.82992	-3.6738	0.000369969	0.00242059	-0.152106
NAPA	-0.506608	3.14406	-4.36431	2.87879e-05	0.000356566	2.21238
NASP///NASP	0.910853	3.1513	5.96474	2.99231e-08	3.92755e-06	8.68029
NAT6	-0.626769	2.40768	-5.27064	6.78735e-07	2.70202e-05	5.72876
NAV3	-0.500175	2.72493	-5.15756	1.10724e-06	3.68987e-05	5.2675
NBEAL1///RPL12	0.517692	4.15396	3.94725	0.000139276	0.00114318	0.748237
NBN	0.519172	3.24636	4.54526	1.40878e-05	0.000212274	2.87967
NBPF1	0.675898	4.10565	4.77437	5.55953e-06	0.000110351	3.75049
NBPF10///NBPF11///NBPF12///NBPF14///NBPF15///NBPF20///NBPF8///NBPF9	0.771148	4.119	5.24839	7.47691e-07	2.88433e-05	5.63753
NBPF10///NBPF11///NBPF8	0.774434	4.20874	5.1078	1.37075e-06	4.2704e-05	5.06644
NBPF10///NBPF12///NBPF14///NBPF15///NBPF20///NBPF8///NBPF9	0.800561	4.26796	5.06148	1.67036e-06	4.77964e-05	4.88035
NBPF10///NBPF14///NBPF26	0.763969	4.17089	5.04989	1.75482e-06	4.93752e-05	4.83394
NBPF10///NBPF14///NBPF26///NBPF9	0.720424	3.43997	6.13491	1.35352e-08	2.52669e-06	9.43235
NBR2	0.426129	2.79045	3.58531	0.000502432	0.00304502	-0.432766
NCAN	0.498458	3.86773	3.94839	0.000138695	0.00114105	0.752102
NCBP1	-0.492605	2.0565	-4.26435	4.23915e-05	0.000471437	1.85189
NCOA4	0.597041	4.45729	4.36854	2.83164e-05	0.000351838	2.22778
NCOR2	0.576548	4.08569	4.73375	6.56905e-06	0.000123708	3.59402
ND2	1.07931	5.63233	5.11617	1.32249e-06	4.14856e-05	5.10018
ND3///SH3KBP1	0.838134	5.54361	4.08429	8.39032e-05	0.000777542	1.21757
ND4	1.10721	5.79556	4.91033	3.16164e-06	7.47476e-05	4.28036
ND6	0.5697	4.39677	3.51087	0.000647417	0.00368625	-0.6647
NDE1	0.70511	2.9557	5.15036	1.14206e-06	3.77811e-05	5.23833
NDFIP2	-0.651021	3.08454	-4.79583	5.08889e-06	0.000104447	3.83347
NDRG1	0.582509	3.96488	3.95921	0.000133309	0.00110836	0.788732
NDRG2	0.756083	4.01953	4.80837	4.83197e-06	0.000101205	3.88208
NDUFAF5	-0.536657	1.9486	-4.48708	1.77618e-05	0.000249716	2.66308
NEBL	0.778939	4.47863	4.98809	2.28007e-06	5.93904e-05	4.58763
NECAB1	-0.657673	3.23952	-4.30492	3.62544e-05	0.000420483	1.99749
NECAP1	-0.413725	3.71768	-3.76572	0.000267796	0.00189552	0.145038
NECAP2	0.40895	2.81185	3.91906	0.000154367	0.00123163	0.653147
NEDD4L	-0.712715	3.14548	-4.81758	4.65123e-06	9.87378e-05	3.91786
NEGR1	-0.99067	2.77633	-4.84129	4.21599e-06	9.19653e-05	4.01008
NEK2	-0.75722	2.77191	-4.46226	1.95964e-05	0.000267204	2.57126
NEK7	0.678345	3.50688	5.82764	5.62747e-08	5.75495e-06	8.08201
NEK8	0.4149	2.88158	3.89584	0.000167954	0.00131248	0.575216
NEK9	0.444059	3.48914	3.819	0.000221505	0.00162661	0.319858
NES	0.476478	2.76995	4.56063	1.32473e-05	0.000202594	2.9372
NETO2	-0.441856	3.5873	-3.70437	0.000332467	0.00223109	-0.0539263
NEU1	-0.418165	2.91884	-3.75008	0.000283038	0.00197021	0.0940897
NEURL1	-0.956334	2.68704	-5.19795	9.30258e-07	3.32027e-05	5.4316
NEUROD6	-0.818449	3.4695	-5.11695	1.31807e-06	4.14856e-05	5.10334
NFASC	0.594095	4.01007	4.76116	5.86999e-06	0.000114675	3.69952
NFAT5	0.83176	3.21226	6.18008	1.09467e-08	2.21955e-06	9.63367
NFIB	0.734942	4.03651	5.95416	3.14264e-08	3.98562e-06	8.63384
NFKBIA	0.90072	3.64866	6.17726	1.10927e-08	2.21955e-06	9.62111
NFKBIL1	-0.433257	2.18716	-4.24272	4.60606e-05	0.00049995	1.77464
NFS1	-0.482305	2.18494	-3.37384	0.00102267	0.00523823	-1.0815
NFYC	-0.452448	2.19032	-4.24756	4.52129e-05	0.00049234	1.79193
NGB	-0.769829	2.88605	-4.64596	9.39349e-06	0.000158624	3.25891
NGF	-0.532244	2.58302	-5.18361	9.89698e-07	3.43307e-05	5.37323
NGFRAP1	0.479012	5.09448	2.88959	0.00464276	0.0170309	-2.44431
NHS	0.406978	3.64283	3.7438	0.000289388	0.00200551	0.0736779
NHSL1	0.749579	3.02251	5.37164	4.36309e-07	1.99522e-05	6.14565
NINL	0.53066	2.97626	5.18038	1.00359e-06	3.45924e-05	5.3601
NIPA1	-0.591941	2.14801	-3.35441	0.00109003	0.00551724	-1.1395
NIPAL2	-0.553506	2.83512	-4.09766	7.98069e-05	0.000751156	1.264
NIPSNAP3B	-0.568084	2.69358	-4.59131	1.17122e-05	0.000187149	3.05241
NISCH	0.466044	4.5937	3.36071	0.00106776	0.00541735	-1.12074
NKAIN4	0.607682	2.85822	4.66331	8.75516e-06	0.000152375	3.32482
NKX2-2	0.558177	2.68383	4.56791	1.28665e-05	0.000198188	2.96447
NLGN4X	-0.520603	2.80433	-4.43859	2.15147e-05	0.000285966	2.48407
NLRC5	0.454208	2.7996	3.86376	0.000188606	0.00142908	0.468154
NLRP1	0.479735	1.89536	5.13565	1.2165e-06	3.92218e-05	5.17886
NLRP2	-0.667729	3.1646	-3.73432	0.000299241	0.00205802	0.0428794
NME1	-0.476452	3.74838	-4.1796	5.85923e-05	0.000595313	1.5509
NMRK2	-0.486577	2.54784	-5.22449	8.29377e-07	3.09156e-05	5.53978
NMU	-1.40153	2.88026	-6.39748	3.9039e-09	1.22432e-06	10.6121
NOL3	0.588035	2.26802	4.28114	3.97385e-05	0.000448508	1.91204
NOMO3	0.580853	2.52957	4.8738	3.68277e-06	8.36931e-05	4.13704
NONO	0.475837	4.05107	4.29129	3.82136e-05	0.000434837	1.94848
NOP16	-0.456516	2.8564	-4.29624	3.74911e-05	0.000429912	1.96625
NOP58	0.451944	4.09868	3.66268	0.000384586	0.0024906	-0.187681
NOS2	-0.661661	2.4065	-5.07993	1.54407e-06	4.57031e-05	4.95435
NOTCH1	0.626292	2.94993	5.70556	9.81737e-08	8.01008e-06	7.55528
NOTCH2	1.04058	3.65222	6.53906	1.97895e-09	9.61732e-07	11.2573
NOTCH2NL	1.06506	4.02792	6.19986	9.97259e-09	2.14401e-06	9.72208
NOTCH3	-0.412948	2.09257	-5.2475	7.50576e-07	2.88433e-05	5.6339
NOV	-0.708764	3.07783	-3.83353	0.000210274	0.0015602	0.367833
NPAS2	-0.465706	2.56532	-3.91396	0.000157255	0.00124833	0.636015
NPC1	0.55692	3.28234	4.07105	8.81566e-05	0.000806604	1.17171
NPC2	0.53186	3.20206	4.54194	1.42762e-05	0.000214563	2.86724
NPIPA1	0.697523	4.53876	4.39848	2.51879e-05	0.000321806	2.33697
NPL	0.412153	2.21264	2.54765	0.012218	0.0367738	-3.2975
NPM1	0.500307	4.59026	3.77035	0.000263439	0.00187257	0.16014
NPTN-IT1	0.473229	4.0224	3.73902	0.000294316	0.0020302	0.058143
NPY5R	-0.941705	2.83655	-5.37596	4.281e-07	1.98215e-05	6.16357
NR2E1	0.650648	3.21005	4.76881	5.68818e-06	0.000111773	3.72903
[truncated: 1,286 more rows]

## Sheet: Entorhinal Cortex
gene_symbol	logFC	AveExpr	t	P.Value	adj.P.Val	B
ZNF621	1.69867	3.24229	11.0748	3.29877e-18	7.75904e-14	29.9846
SLC25A46	1.65162	3.52195	7.22541	1.93133e-10	2.27134e-06	13.3999
APLNR	1.40298	3.3335	6.63007	2.85672e-09	2.23976e-05	10.8813
C1QTNF4	-1.24718	2.73236	-4.97644	3.3089e-06	0.000322197	4.29945
GRIN1	-1.23968	2.62702	-6.1334	2.57009e-08	5.70934e-05	8.8278
PIRT	1.22897	3.14718	5.72417	1.50181e-07	0.000103894	7.17928
STYK1	-1.1681	3.34942	-5.87926	7.73345e-08	6.73905e-05	7.79881
TNC	1.15785	2.74195	4.45197	2.5507e-05	0.00103618	2.40804
CP	1.08623	3.07893	3.8652	0.000215416	0.00388736	0.448097
TJP2	1.0643	3.42028	6.06388	3.47963e-08	5.70986e-05	8.54472
SLC16A9	1.06417	3.01491	5.98392	4.9231e-08	5.78981e-05	8.22057
CAMK1G	-1.05559	2.66007	-5.66006	1.97192e-07	0.000111552	6.92518
NOTCH2NL	1.04235	3.6381	6.08817	3.13056e-08	5.70986e-05	8.64348
PSMD8	-1.03831	2.82952	-4.84721	5.53204e-06	0.000422356	3.82246
FAM150B	-1.01196	3.72839	-4.11242	8.9548e-05	0.00220688	1.25188
FLJ22184	-1.00778	3.46271	-5.6831	1.78833e-07	0.000111552	7.01635
RAB3B	-1.00583	3.27816	-3.26933	0.00155342	0.0141019	-1.34194
SERPINA3	0.988387	3.45942	3.24013	0.00170203	0.0150502	-1.42388
PYCRL	-0.983252	2.60566	-5.48315	4.15351e-07	0.000141586	6.23052
TAC1	0.978788	3.46594	4.12085	8.686e-05	0.00217344	1.27986
SGPP2	-0.972536	2.62308	-4.93666	3.87886e-06	0.000352258	4.15189
ERBB2IP	0.97202	3.5846	5.86257	8.30885e-08	6.73905e-05	7.73181
LINC00643	-0.971305	2.54856	-4.92396	4.08019e-06	0.000366955	4.10492
ZIC1	0.964122	3.03858	5.47889	4.2281e-07	0.00014207	6.21393
GRP	-0.962914	3.16289	-3.40953	0.000994445	0.0103314	-0.940686
SSSCA1	-0.959077	2.25072	-5.99897	4.61236e-08	5.70986e-05	8.28146
SLC44A1	0.954298	3.07233	6.30831	1.19299e-08	4.00861e-05	9.54504
YJEFN3	-0.952937	3.07105	-5.8627	8.30405e-08	6.73905e-05	7.73235
CHRM1	-0.940829	3.44232	-5.44206	4.93102e-07	0.000146813	6.0706
CADPS	-0.940318	2.40049	-5.05785	2.38566e-06	0.00027917	4.60337
MT2A	0.930669	4.1985	5.29068	9.23397e-07	0.000178496	5.48627
AHNAK	0.929975	3.07788	5.64859	2.0701e-07	0.000111558	6.87986
GNG2	-0.920673	2.09504	-3.31456	0.00134701	0.0128012	-1.2139
GFAP	0.913212	4.37843	5.47146	4.3616e-07	0.000142258	6.18495
TXNIP	0.913167	2.85947	5.42826	5.22286e-07	0.000148444	6.01702
CORO1A	-0.912105	3.21882	-5.52367	3.50503e-07	0.000137976	6.38876
RBP4	-0.904891	3.45303	-5.36172	6.88589e-07	0.000158787	5.7595
LOC101927424///LOC101929800///LOC440896	-0.903516	3.47399	-4.28366	4.78668e-05	0.00152161	1.82772
RTBDN	-0.89711	2.71332	-6.48801	5.38366e-09	3.16573e-05	10.2888
RITA1	-0.893695	2.8301	-5.43148	5.15328e-07	0.000148444	6.02952
GABRA1	-0.892198	3.73076	-4.36869	3.48871e-05	0.00126633	2.11915
G6PD	-0.889307	2.826	-5.12736	1.80071e-06	0.000242026	4.86486
EEF1A2	-0.888785	3.5383	-5.22789	1.19508e-06	0.000193858	5.24622
COL1A1	0.887241	2.60397	3.60983	0.000515158	0.00671676	-0.345689
PMP2	0.881977	4.0979	5.41167	5.59633e-07	0.00015306	5.95267
RSPO2	-0.880202	2.01612	-4.11529	8.86243e-05	0.00220352	1.2614
MAST1	-0.877667	2.64753	-5.88139	7.66313e-08	6.73905e-05	7.80734
HSPA2	0.87652	3.27468	5.8981	7.13135e-08	6.73905e-05	7.8745
GOLT1A	-0.875944	2.73963	-4.07959	0.000100803	0.00237336	1.14324
PLSCR4	0.87557	3.29508	6.1483	2.40808e-08	5.70934e-05	8.88864
FAM107A	0.872615	4.07412	5.40595	5.73113e-07	0.000153184	5.93049
NAPSB	0.872186	2.48106	3.18371	0.00202762	0.016936	-1.58061
IRF2BP2	0.871536	3.9187	5.51327	3.66128e-07	0.000137976	6.3481
DEFB106A///DEFB106B	0.867211	1.96703	6.02039	4.20331e-08	5.70986e-05	8.36821
BCAS1	0.866964	3.09337	4.99123	3.11855e-06	0.000312134	4.35448
CLMN	0.863426	2.98991	5.17164	1.50391e-06	0.000222706	5.03237
SF3A2	-0.862304	2.80687	-4.64375	1.22534e-05	0.000678016	3.08567
FAM107B	0.8591	2.95811	5.32834	7.90568e-07	0.000162728	5.63088
NPTXR	-0.858919	3.48987	-5.16001	1.57691e-06	0.000225423	4.98828
TP53INP1	0.858816	2.83292	6.06884	3.40532e-08	5.70986e-05	8.56489
AHCYL1	0.858242	3.72531	5.77152	1.22726e-07	8.74736e-05	7.3677
SLAIN1	0.857241	3.26595	5.37506	6.51552e-07	0.000156379	5.811
TMEM200A	-0.85198	3.84012	-3.80449	0.000265908	0.00442948	0.255922
SEZ6L2	-0.848559	3.47267	-5.51935	3.56918e-07	0.000137976	6.37185
IFT122///LOC101927266	-0.845967	2.61767	-5.15545	1.60642e-06	0.000227618	4.97103
ACTL6B	-0.843911	2.61987	-4.91213	4.27673e-06	0.000368982	4.06125
OXLD1	-0.843308	2.60572	-5.50567	3.7798e-07	0.000137976	6.3184
CHST6	0.843297	1.90309	4.2542	5.33681e-05	0.00162725	1.72758
TMPRSS5	0.843047	2.54626	4.7696	7.50792e-06	0.000511677	3.53932
FSD1	-0.839531	3.4063	-5.37832	6.42794e-07	0.000155868	5.8236
CTC-471C19.1	-0.838644	2.61741	-4.38401	3.29412e-05	0.00122791	2.17207
GPR37///SEL1L2	0.837346	3.74372	4.97482	3.33045e-06	0.000322197	4.29342
SMYD5	-0.834012	2.82382	-5.70969	1.59728e-07	0.000107342	7.12177
LINC01094	0.830049	3.26046	3.84311	0.000232623	0.00407901	0.377935
ARRDC4	0.828198	3.16678	5.31802	8.24977e-07	0.000165849	5.59121
SLC17A6	-0.828151	3.71493	-4.64195	1.2339e-05	0.000679683	3.07924
SELO	-0.826289	2.06785	-4.90968	4.31859e-06	0.000368982	4.05221
AP2M1	-0.825776	3.66258	-5.13396	1.75308e-06	0.000238348	4.88979
NFKBIA	0.825602	3.49752	5.83506	9.3502e-08	7.09439e-05	7.62157
CHRFAM7A///CHRNA7///LOC101929970///LOC101930361	-0.825528	2.9736	-5.39889	5.90165e-07	0.000154236	5.90318
MSN	0.820808	2.95973	5.67512	1.84992e-07	0.000111552	6.98477
CCDC163P	0.820568	2.88786	5.94883	5.72985e-08	6.41771e-05	8.07883
LOC102724356	0.817717	3.45428	4.84078	5.67431e-06	0.000427774	3.79891
IL13RA1	0.816962	3.1202	5.36231	6.86898e-07	0.000158787	5.76179
ID4	0.814013	3.78432	5.14748	1.65935e-06	0.000230944	4.94089
NAT6	-0.812668	2.6362	-4.98179	3.23872e-06	0.000319029	4.31936
MIF	-0.811927	3.86824	-5.04625	2.49996e-06	0.000285443	4.55988
ZFP36	0.80972	3.21224	4.47372	2.34917e-05	0.000971088	2.48403
LINC00839	-0.809514	2.4308	-5.60463	2.4929e-07	0.000125211	6.7065
SH3GLB2	-0.808863	2.20429	-6.12466	2.67007e-08	5.70934e-05	8.79214
WWTR1	0.808814	2.97914	5.91824	6.53842e-08	6.68653e-05	7.95556
NOC4L	-0.806391	2.73933	-5.34581	7.35466e-07	0.000159381	5.69816
ZFP36L1	0.805736	3.83058	5.19286	1.37921e-06	0.000212792	5.11289
AFF1	0.804606	3.31119	5.66412	1.93829e-07	0.000111552	6.94123
VAC14-AS1	0.801462	2.51732	4.61097	1.39053e-05	0.000717254	2.96866
GALNT15	0.79789	3.29178	4.53751	1.843e-05	0.000836855	2.7082
SPTBN2	-0.797697	2.8404	-5.25956	1.04949e-06	0.000183102	5.36712
SOX9	0.795316	3.81104	5.69951	1.66789e-07	0.000108974	7.08141
MT1E	0.794213	3.94859	5.15062	1.63829e-06	0.00022937	4.95276
IFI16	0.794049	2.94552	5.49994	3.87162e-07	0.000137976	6.29603
NWD2	-0.791986	2.55697	-4.15364	7.71199e-05	0.00202448	1.38909
RPS6	0.7919	3.87259	5.10079	2.0056e-06	0.000254993	4.76466
PON2	0.789614	4.03779	5.19819	1.34949e-06	0.000212619	5.13315
LINC01184///LOC101929964	0.788057	2.88663	6.01044	4.38864e-08	5.70986e-05	8.32791
PPP2R2D	-0.787425	2.58276	-5.85196	8.69607e-08	6.81801e-05	7.68928
MIR612///NEAT1	0.786234	2.36698	4.30928	4.35322e-05	0.00145031	1.91514
LOC101930415	0.784311	3.80749	5.23639	1.15416e-06	0.000193858	5.27864
MIR7-3HG	-0.782055	2.68595	-4.72319	9.00131e-06	0.000566096	3.37124
ERI3	-0.781214	2.71162	-5.66108	1.96339e-07	0.000111552	6.92923
MED25///MIR6800	-0.78109	3.64306	-4.56148	1.68158e-05	0.000789494	2.79292
RHOU	0.780526	3.50419	5.16631	1.53696e-06	0.000223153	5.01215
ENDOG	-0.778347	2.7019	-4.66781	1.11637e-05	0.000654046	3.17187
TMEM59L	-0.777536	2.53497	-4.94232	3.79229e-06	0.000347076	4.17285
ALDOA	-0.776824	4.29822	-5.06046	2.36068e-06	0.000279023	4.61315
CXCR4	0.775615	2.34903	3.84705	0.000229461	0.0040428	0.390429
FAM71E1	-0.774174	2.39119	-5.35329	7.13037e-07	0.000159381	5.727
ATP6V1A	-0.774074	2.05365	-4.03839	0.000116863	0.00259278	1.00767
BSCL2///HNRNPUL2-BSCL2	-0.773679	3.57559	-5.14478	1.67766e-06	0.000232119	4.93068
UBL7	-0.772654	2.76009	-4.7828	7.1291e-06	0.000497577	3.5873
TRIM38	0.772136	2.7188	5.27072	1.00246e-06	0.000181397	5.4098
HPCA	-0.771765	3.50716	-4.5065	2.07425e-05	0.000896152	2.59898
SCN3B	-0.770752	4.31595	-4.35668	3.64888e-05	0.00130831	2.07777
FAM84B	0.768933	2.75361	5.42867	5.21406e-07	0.000148444	6.01859
CBLN4	-0.767409	3.19981	-3.50969	0.000717844	0.00828467	-0.646288
RASL12	0.765752	3.19224	3.96105	0.000153862	0.00310109	0.75575
FAM213B	-0.765357	3.69545	-5.35442	7.09733e-07	0.000159381	5.73133
RPS3	0.763027	3.78449	5.28436	9.47772e-07	0.000178496	5.46202
OSBPL11	0.762677	3.12431	4.66166	1.14333e-05	0.000666705	3.14979
SERPINF1	-0.762195	2.98345	-4.88563	4.75145e-06	0.000390765	3.96357
CELF4	-0.762028	2.04184	-3.74175	0.000329849	0.00506869	0.0595618
KIF5B	0.76184	3.89244	5.3247	8.02537e-07	0.000162728	5.61689
MT1H	0.761461	3.89508	4.877	4.91691e-06	0.000398458	3.93181
MRPL4	-0.760945	2.67719	-5.52746	3.44966e-07	0.000137976	6.4036
KCNE4	0.758331	2.54147	4.00168	0.000133215	0.00283304	0.887674
LOC100505938	-0.757848	2.58998	-5.00942	2.89907e-06	0.00031007	4.42227
BHLHE41	0.757781	3.3969	5.02005	2.77794e-06	0.000303906	4.46192
NBPF10///NBPF14///NBPF26///NBPF9	0.756065	3.38011	6.01348	4.33126e-08	5.70986e-05	8.3402
CCL2	0.755487	2.3413	3.0562	0.00298923	0.0217879	-1.92685
C11orf80	-0.755045	2.73851	-5.22993	1.18512e-06	0.000193858	5.25401
MAD1L1	-0.754432	2.23887	-5.54132	3.25459e-07	0.000137976	6.45787
DDIT4L	0.753608	2.85174	5.01792	2.80176e-06	0.000305094	4.45398
CITED1	-0.752414	2.8444	-4.99165	3.11329e-06	0.000312134	4.35605
IFT80///TRIM59	0.752092	2.9087	3.29909	0.0014145	0.0132657	-1.25783
GRM5	-0.751604	2.74993	-4.10989	9.03711e-05	0.0022165	1.24348
ITPKA	-0.751035	3.02327	-4.97757	3.29401e-06	0.000322197	4.30364
ZEB2	0.749904	3.05882	5.07772	2.20175e-06	0.000268678	4.67793
GLIS3	0.749654	2.40374	4.64041	1.24125e-05	0.000681344	3.07373
JPX	0.749374	3.09599	5.07612	2.21604e-06	0.000268678	4.67191
MRPL37	-0.747098	2.41529	-5.17031	1.51209e-06	0.000222706	5.02732
HLA-DRA	0.74613	2.42584	3.50003	0.000740959	0.00842778	-0.674955
ZNF385B	-0.745825	1.56289	-3.32155	0.0013175	0.0125818	-1.19399
PRUNE2	0.745273	2.83113	4.53464	1.86334e-05	0.000841221	2.69805
CEBPB	0.74517	3.40198	5.29196	9.18562e-07	0.000178496	5.49116
SERTM1	-0.744517	3.07632	-4.29151	4.64974e-05	0.00151268	1.85445
COPE	-0.744101	2.3622	-4.0796	0.000100801	0.00237336	1.14325
S1PR3	0.743334	2.91487	5.1079	1.94866e-06	0.000253228	4.79144
MET	-0.743073	3.11537	-3.6106	0.000513835	0.00670694	-0.343356
PLP1	0.742864	4.11536	5.1686	1.52265e-06	0.000222706	5.02085
MLIP	-0.742347	3.18939	-5.36539	6.78197e-07	0.000158787	5.77366
CABP1	-0.741823	3.07253	-4.97087	3.38348e-06	0.000322197	4.27876
TMEM191A	-0.740571	2.35454	-6.19116	1.99628e-08	5.70934e-05	9.06389
KIAA1598	0.740343	3.9134	4.65462	1.17489e-05	0.000670466	3.12458
SLC1A6	-0.739717	2.14188	-3.42687	0.000940301	0.00992231	-0.890186
C1orf192	0.73884	2.12282	3.58699	0.000555952	0.00701113	-0.414814
LINC00341///SYNE3	0.738743	2.89615	4.96618	3.44754e-06	0.000324358	4.26134
DCTN1///SLC4A5	-0.738289	2.82552	-4.97363	3.34626e-06	0.000322197	4.28903
PACSIN1	-0.73796	2.05447	-3.88881	0.000198369	0.00366835	0.523408
PRMT7	-0.737203	2.48934	-4.99544	3.06633e-06	0.000312134	4.37016
CCK	-0.736889	3.36007	-4.08744	9.79967e-05	0.00234211	1.16914
ST6GAL2	-0.736361	3.28009	-3.86108	0.000218534	0.00392078	0.434972
KAT2B	0.735756	3.22244	4.51802	1.98525e-05	0.000876078	2.6395
MYRF	0.7357	3.20215	4.62434	1.32073e-05	0.000702127	3.01631
CGREF1	-0.735486	2.66141	-5.27085	1.00191e-06	0.000181397	5.41031
ANLN	0.734834	1.96476	3.74502	0.000326183	0.00503497	0.0697412
EFNA1	0.734765	3.01023	5.2662	1.02125e-06	0.000181397	5.39251
GNG3	-0.732713	3.70596	-4.71496	9.29475e-06	0.000575206	3.34152
FCGR1A///FCGR1B///FCGR1C	0.731637	3.06697	3.41459	0.000978332	0.0102046	-0.925954
HK2	0.731081	2.64413	4.68531	1.04311e-05	0.000626268	3.23472
RP11-124L9.5	0.729692	2.97175	4.24251	5.57174e-05	0.00166946	1.68795
LDLRAP1	0.729426	2.26014	4.0159	0.000126635	0.00273013	0.934079
DTX3L	0.729087	2.87626	4.919	4.16142e-06	0.000367972	4.08662
FSTL4	-0.728461	2.60503	-4.37079	3.46136e-05	0.0012642	2.1264
GFRA2	-0.727839	2.67175	-5.32549	7.99915e-07	0.000162728	5.61993
GPI	-0.727602	3.47065	-5.22882	1.19056e-06	0.000193858	5.24975
ANP32B	0.726177	3.77123	5.50212	3.83642e-07	0.000137976	6.30454
COL26A1	-0.725942	2.68128	-5.61725	2.36351e-07	0.000123538	6.75621
MRPS15	-0.725669	2.39691	-5.44221	4.92796e-07	0.000146813	6.07118
PIN1	-0.725572	3.43833	-5.26514	1.02572e-06	0.000181397	5.38845
SLC30A3	-0.725555	2.38249	-3.68501	0.000400063	0.00573367	-0.11603
SGK1	0.72547	3.30403	4.90466	4.40576e-06	0.000372762	4.03367
ATP11C	0.724577	2.7606	5.11347	1.90513e-06	0.000251744	4.81245
LINC00844	0.723142	3.2589	4.51576	2.00242e-05	0.000878711	2.63154
MT1F	0.722521	4.01621	4.56063	1.68708e-05	0.000789494	2.7899
PFKFB3	0.722129	4.04204	4.65299	1.18235e-05	0.000670466	3.11872
NDRG1	0.722092	3.67467	4.92185	4.1145e-06	0.000367972	4.09715
TTC9B	-0.721054	3.47132	-4.86598	5.13627e-06	0.00040901	3.89132
RRP7A	-0.720387	2.53051	-4.736	8.56267e-06	0.000553303	3.41751
TUBB4A	-0.719368	3.50842	-4.99472	3.07519e-06	0.000312134	4.36748
BCL6	0.719261	3.92281	4.68763	1.03377e-05	0.000623466	3.24305
PAIP2B	0.719063	3.01964	4.10918	9.06032e-05	0.00221756	1.24113
CLCA4	0.719046	2.44155	3.67388	0.000415405	0.00583741	-0.150241
DNAJA4	-0.718263	1.73506	-3.58952	0.000551285	0.00699449	-0.407169
GPM6B	0.717083	4.52872	4.85251	5.41729e-06	0.000419124	3.84191
OCIAD1	-0.716829	2.71112	-4.2857	4.75078e-05	0.00152031	1.83466
CPLX1	-0.716686	3.64883	-4.85405	5.38449e-06	0.000417982	3.84754
RIN2	0.714965	3.1748	5.58603	2.69641e-07	0.000129433	6.63332
ARC	-0.714813	2.45549	-3.89861	0.000191683	0.00358392	0.554739
ID3	0.713953	2.36248	3.60172	0.000529312	0.00681966	-0.370278
LPAR1	0.713906	3.35615	4.59766	1.46365e-05	0.000738766	2.92126
ND6	0.713663	3.80272	4.62168	1.33435e-05	0.000705287	3.00682
CLPP	-0.711842	2.7831	-4.96702	3.43602e-06	0.000324358	4.26445
RAPGEFL1	-0.710537	3.00131	-5.56306	2.97037e-07	0.000134358	6.54308
LOC100272216	0.710483	3.38451	5.02817	2.68862e-06	0.000296078	4.49228
SCO2	-0.709217	3.13248	-5.11856	1.86624e-06	0.000249408	4.83162
CLU	0.708476	2.91413	3.33512	0.00126196	0.01221	-1.15525
ACOT7	-0.708462	3.53094	-4.92001	4.14484e-06	0.000367972	4.09033
ELF2	0.707352	2.83906	5.50861	3.73344e-07	0.000137976	6.32991
DKFZp451A211///LOC101928841	0.706088	2.39413	4.76896	7.5269e-06	0.000511677	3.53698
HSPB3	-0.705741	2.75155	-4.65997	1.15081e-05	0.000666705	3.14375
A2ML1	0.703589	2.44957	4.90904	4.32971e-06	0.000368982	4.04983
CD109	0.703274	2.9338	5.00718	2.92527e-06	0.000311336	4.41391
MYO16	-0.702247	2.74631	-3.5898	0.000550764	0.00699449	-0.406312
LOC642852	-0.701242	3.91302	-4.42082	2.86875e-05	0.00112648	2.2996
REEP6	-0.701064	2.94199	-4.87896	4.87889e-06	0.000397081	3.93901
TSTA3	-0.70022	2.78099	-5.15109	1.63519e-06	0.00022937	4.95453
RGR	0.700146	2.51562	3.6981	0.000382694	0.00555295	-0.0756666
LOC158434	0.699844	2.53393	4.81088	6.3841e-06	0.000462255	3.68962
METTL7A	0.699644	3.83907	4.76499	7.64488e-06	0.000516711	3.52256
TNNT1	-0.699579	2.39474	-5.13873	1.71944e-06	0.000235996	4.9078
LPAR4	0.699026	2.85489	4.93896	3.84332e-06	0.000350382	4.16044
MALAT1	0.698938	5.27564	3.74168	0.000329925	0.00506869	0.0593533
MS4A7	0.698309	2.7824	3.76272	0.000306999	0.00486913	0.124949
SLC39A4	-0.69796	2.95236	-5.65768	1.99191e-07	0.000111552	6.91577
B3GNTL1	-0.697375	2.68529	-5.11364	1.90385e-06	0.000251744	4.81307
CLVS1	-0.696956	2.30343	-4.472	2.36449e-05	0.000972293	2.47803
FABP3	-0.696414	2.64703	-4.89439	4.58909e-06	0.000384128	3.99583
MYT1L	-0.696007	2.22453	-3.45328	0.000863109	0.00936834	-0.812863
LOC102724884///LOC728613///PDCD6	0.695767	3.22856	5.60377	2.50198e-07	0.000125211	6.70311
DCBLD1	-0.695303	3.4334	-4.41263	2.95855e-05	0.00114643	2.27116
KCNH1	-0.693659	2.5292	-4.65703	1.16401e-05	0.000669407	3.13319
RP11-416I2.1	-0.693547	3.13713	-3.89539	0.000193853	0.0036095	0.544453
MT1X	0.693294	3.83083	4.04866	0.000112644	0.00253299	1.04138
FAM127A	-0.692728	4.1202	-4.79528	6.78825e-06	0.000482376	3.63271
GBP1	0.692492	2.85526	3.88245	0.000202832	0.00373011	0.50308
PCDHAC2	-0.692212	1.87796	-3.44581	0.000884333	0.00951093	-0.834798
VPS28	-0.691603	3.34857	-5.01135	2.87676e-06	0.00031007	4.42944
NECAB2	-0.691018	3.98261	-4.06511	0.00010619	0.00244154	1.09548
SLC14A1	0.6895	2.85915	3.1402	0.00231743	0.0184274	-1.69999
DAAM2	0.688555	3.32654	4.9926	3.10147e-06	0.000312134	4.35958
ZNF397	0.688134	3.51516	5.34478	7.38597e-07	0.000159381	5.6942
CHCHD6	-0.686472	2.93766	-5.57872	2.78081e-07	0.000130815	6.60457
EMC9	-0.685953	2.47873	-4.73949	8.44679e-06	0.000550352	3.43014
FRYL	0.685142	3.08885	5.18877	1.40244e-06	0.000214199	5.09735
VWF	0.68492	2.55763	3.61387	0.000508259	0.00666374	-0.333455
ANXA1	0.683749	2.89564	3.87566	0.000207698	0.00379586	0.481421
ADAMTS1	0.683695	2.73543	3.94689	0.000161754	0.00318911	0.709978
ENPP2	0.682982	3.39806	4.50622	2.07645e-05	0.000896152	2.598
NFKBIZ	0.682616	2.71141	4.88181	4.82407e-06	0.000395355	3.9495
VSIG10L	-0.682537	2.69061	-4.91236	4.27284e-06	0.000368982	4.0621
AQP11	-0.681959	2.40288	-4.37346	3.42694e-05	0.00125749	2.13562
GAB2	0.681355	3.21063	4.78776	6.99179e-06	0.000492377	3.60533
FAM19A1	-0.681104	3.62936	-4.21527	6.15797e-05	0.00175647	1.59592
AK021977	0.680475	3.35308	4.99796	3.03552e-06	0.000312134	4.37954
EZR	0.680089	2.61686	4.29647	4.56508e-05	0.00149965	1.87137
HSPA1A///HSPA1B	0.679515	4.37751	3.92147	0.000176906	0.00338844	0.628078
CHGB	-0.679497	3.30045	-4.082	9.99359e-05	0.00236955	1.15116
FRMD4B	0.67899	2.78904	3.80372	0.000266616	0.00443813	0.253496
PTCHD1	0.678949	3.70663	4.86295	5.19823e-06	0.000409836	3.8802
OLFM3	-0.678853	3.38155	-4.20103	6.48775e-05	0.00182534	1.54795
NTSR2	-0.678489	2.7712	-3.58859	0.000552995	0.00699449	-0.409977
CALY	-0.677949	2.92967	-4.64837	1.20366e-05	0.000675687	3.1022
KIF21B	-0.677768	3.20402	-4.18844	6.79322e-05	0.00187741	1.50565
LRP4	0.677728	3.32529	4.92351	4.0875e-06	0.000366955	4.10326
TMEM161A	-0.67757	2.72092	-5.19373	1.37428e-06	0.000212792	5.11622
HS6ST3	-0.6772	2.05204	-2.95799	0.00400203	0.026636	-2.18582
LINC01279	0.677141	1.77302	3.89621	0.000193301	0.00360844	0.547056
TUBG1	-0.676955	3.16625	-5.44712	4.82816e-07	0.000146813	6.09024
LDHA	-0.676394	4.11903	-3.90463	0.000187682	0.00352875	0.574019
MPV17	-0.6762	2.67866	-5.05393	2.4237e-06	0.000281434	4.58866
LINC00460	-0.675942	2.81536	-3.36446	0.00114927	0.011459	-1.07107
PTPRR	-0.675899	3.79827	-4.25038	5.41257e-05	0.00163426	1.71461
LINC00507	-0.675595	2.14756	-2.99815	0.00355467	0.0246199	-2.08075
CAMK2A	-0.67546	1.98965	-2.96854	0.00387973	0.0261177	-2.15833
CAPNS1	-0.674862	3.21553	-5.21501	1.25978e-06	0.000202954	5.19716
ZC3H14	-0.674592	2.85255	-5.30014	8.88121e-07	0.000175542	5.52254
CACNA1B	-0.674208	2.27184	-4.91942	4.15452e-06	0.000367972	4.08816
BOP1///MIR7112	-0.673796	2.61726	-5.38496	6.25315e-07	0.000155868	5.84928
ZNF423	0.673713	3.09044	4.60372	1.42991e-05	0.000726411	2.94284
KIZ	-0.672927	2.80209	-4.42261	2.84949e-05	0.00112455	2.30581
PRKCG	-0.672439	2.12097	-3.90961	0.000184428	0.00349551	0.590008
C2orf50	-0.671078	2.62766	-5.86411	8.254e-08	6.73905e-05	7.73799
TMEM123	0.670709	3.09776	4.56939	1.63144e-05	0.000781783	2.8209
ZNF217	0.67017	2.42028	4.41044	2.98306e-05	0.00115402	2.26355
FXYD7	-0.670015	2.91961	-5.38227	6.32336e-07	0.000155868	5.83888
JUP///KRT17	-0.669772	2.31633	-4.23165	5.79863e-05	0.00171124	1.65122
NEK7	0.669296	3.16406	5.0398	2.56575e-06	0.000290139	4.53574
LOC101927424///LOC101929800///LOC440896///PGM5	-0.668496	1.96575	-3.87033	0.000211598	0.00385216	0.464431
ERMN	0.668403	3.27634	4.81437	6.29713e-06	0.000459984	3.70234
FAM163A	-0.668382	2.4069	-4.1871	6.82669e-05	0.00188022	1.50114
RHOQ	0.668373	2.94042	4.91325	4.25781e-06	0.000368982	4.06537
LYPD8	-0.668167	2.76469	-4.91168	4.28437e-06	0.000368982	4.0596
RHOBTB3	0.667835	3.41753	5.00141	2.99388e-06	0.000312134	4.39237
CDC37	-0.66756	2.31834	-4.58877	1.51447e-05	0.000750348	2.88969
DOCK8	0.666078	2.45179	3.59549	0.000540428	0.0069159	-0.389131
NAPA	-0.664887	2.69945	-5.52326	3.5111e-07	0.000137976	6.38715
CCDC24	-0.664735	2.96682	-5.28414	9.48598e-07	0.000178496	5.46121
SST	-0.664542	3.60889	-2.93764	0.00424821	0.0277023	-2.23865
CALB1	-0.663984	3.10621	-3.22078	0.00180773	0.015657	-1.47786
MAL2	-0.662186	2.9753	-3.81676	0.000254871	0.00431903	0.294589
PPAPDC3	-0.661884	2.78664	-5.92943	6.23042e-08	6.66117e-05	8.00062
SPHKAP	-0.661745	3.97366	-3.32775	0.00129182	0.0124172	-1.17629
ITPR2	0.661716	2.98015	5.0534	2.42894e-06	0.000281434	4.58666
VCAM1	0.661575	3.09118	3.23082	0.00175216	0.0153378	-1.44989
RASSF2	0.661363	3.12753	4.98157	3.24169e-06	0.000319029	4.31851
HBQ1	-0.660913	2.25948	-3.48525	0.000777696	0.00866108	-0.71871
BYSL	-0.660266	2.73244	-6.37181	9.01302e-09	3.53325e-05	9.80711
ALKBH6	-0.659985	3.59604	-5.54535	3.20001e-07	0.000137976	6.47364
KANK1	0.659618	3.44206	4.70754	9.56742e-06	0.000584507	3.31475
DNM1	-0.659037	4.4172	-4.29262	4.63054e-05	0.00151061	1.85826
AP1S1	-0.659024	1.97907	-3.76844	0.000301039	0.00478752	0.142809
SLC7A11	0.658415	3.05145	2.95068	0.00408898	0.0269932	-2.20485
GBAP1	-0.658114	3.30521	-4.96771	3.42657e-06	0.000324358	4.267
KIF17	-0.65763	2.71072	-4.87461	4.96358e-06	0.000398458	3.92305
KLK7	-0.657162	2.90814	-3.115	0.00250257	0.0193373	-1.76857
VCAN	0.657062	3.02151	4.3551	3.67046e-05	0.00131003	2.07233
CCKBR	-0.656914	3.12373	-4.57175	1.61672e-05	0.000777645	2.82929
DYDC2	-0.656636	2.39606	-4.84087	5.67231e-06	0.000427774	3.79924
STON1	0.656633	2.5725	3.57306	0.000582306	0.00722766	-0.456799
PNMAL2	-0.656538	2.97989	-4.65354	1.17984e-05	0.000670466	3.12069
DST	0.655646	2.69243	3.53237	0.000666225	0.00788644	-0.578754
CD44	0.655252	2.58405	3.04369	0.00310354	0.0224153	-1.96022
UBE2T	-0.654925	2.25739	-4.77955	7.22062e-06	0.000499552	3.57548
CREG2	-0.654894	3.76257	-3.40504	0.00100895	0.0104544	-0.953744
SLC47A2	0.654877	1.97938	2.81437	0.0060622	0.0354058	-2.5522
FAM132B	-0.65451	3.48949	-3.67126	0.0004191	0.00587115	-0.158289
LPL	0.654309	2.47139	3.46267	0.000837163	0.00912884	-0.785294
CDK5	-0.654	3.30149	-5.52802	3.44164e-07	0.000137976	6.40577
TRIM17	-0.653736	2.16854	-5.49069	4.02449e-07	0.000141284	6.25993
LDOC1	-0.653574	3.82372	-4.73011	8.76164e-06	0.000559283	3.39623
LAMP2	0.653555	3.42205	4.35037	3.7358e-05	0.00131937	2.05607
MT1M	0.65339	3.23918	4.00594	0.00013121	0.00280309	0.90156
FAM65C	0.652739	2.48419	4.07807	0.000101358	0.0023805	1.1382
MOBP	0.652736	3.62999	3.83971	0.000235385	0.00408899	0.367161
RP1-212P9.2	-0.652494	2.07119	-4.41727	2.90738e-05	0.00113219	2.28726
SEPT8	0.651889	3.18268	5.19198	1.38417e-06	0.000212792	5.10955
UQCRC1	-0.651783	3.23904	-4.04896	0.000112522	0.00253266	1.04237
RHOT2	-0.651266	2.8139	-5.16265	1.56003e-06	0.000225113	4.99829
IL6R	0.650788	2.70856	4.45088	2.56128e-05	0.00103869	2.40422
SOX2-OT	0.650524	3.40001	4.11256	8.95021e-05	0.00220688	1.25235
PPEF1	-0.649904	3.02592	-3.67495	0.000413907	0.00582615	-0.146956
GABRA3	-0.648339	2.80816	-3.57287	0.000582667	0.00722833	-0.457362
PTP4A2	0.648297	3.48965	5.48442	4.13141e-07	0.000141586	6.23549
ATOX1	-0.647792	2.89168	-4.62854	1.29947e-05	0.000697826	3.03133
PMS2L2	-0.646906	2.03724	-4.25886	5.24599e-05	0.00161718	1.74338
TUBGCP6	-0.646494	2.71851	-4.68323	1.05156e-05	0.000629355	3.22725
TCF12	0.646257	3.3855	4.75018	8.10097e-06	0.000533734	3.46887
ZNF653	-0.646072	2.30839	-4.68516	1.04374e-05	0.000626268	3.23416
NECAB3	-0.645445	3.29963	-5.47185	4.35444e-07	0.000142258	6.18649
MT1G	0.645439	3.75965	4.25086	5.40298e-05	0.00163346	1.71625
IDH3G	-0.645404	3.23718	-4.85039	5.46292e-06	0.000419913	3.83413
USP47	0.644982	3.62403	5.1102	1.93058e-06	0.000252273	4.80011
TCP11L1	-0.644098	2.70077	-4.50692	2.07093e-05	0.000896152	2.60046
TOB1	0.644071	3.312	5.40714	5.70283e-07	0.000153184	5.93511
LTBP1	0.643991	2.46085	4.88807	4.70566e-06	0.000389964	3.97256
KCNJ2	0.643883	3.2218	4.10045	9.35051e-05	0.00227204	1.21219
GEM	0.643836	3.13618	3.69334	0.000388923	0.00562253	-0.0903509
LOC100506124///TTC21B	-0.643338	2.45573	-5.51128	3.69201e-07	0.000137976	6.34031
RBFOX3	-0.643248	3.35533	-4.48259	2.27146e-05	0.000949135	2.51509
NEGR1	-0.643129	2.37232	-3.167	0.0021347	0.0175254	-1.62662
TUBB4B	-0.642479	3.97966	-4.16013	7.532e-05	0.00199678	1.41078
CNGB1	-0.642424	3.84554	-2.69901	0.00837783	0.0441965	-2.83559
LY6E	-0.642002	2.70988	-5.33986	7.53807e-07	0.000161184	5.67522
FNBP1	0.640998	3.50206	4.84767	5.522e-06	0.000422356	3.82415
MIR4691///MIR7113///NDUFS8	-0.640725	2.25653	-4.54456	1.79405e-05	0.000826053	2.73307
NOTCH2	0.640521	3.41463	5.42242	5.35148e-07	0.000148444	5.99435
INPP5J	-0.639299	2.54595	-5.37872	6.41721e-07	0.000155868	5.82516
ATOH7	-0.639207	2.20719	-3.22702	0.00177301	0.0154628	-1.4605
PCSK1N	-0.638733	3.52627	-4.75931	7.81661e-06	0.000523802	3.50198
KIR2DL5A	0.638462	2.6635	4.49374	2.17737e-05	0.00092444	2.55416
TPBGL	-0.638357	2.91065	-4.77869	7.24492e-06	0.000499552	3.57236
C21orf2	-0.638267	2.76132	-4.23115	5.8093e-05	0.00171124	1.64953
ZDHHC4	-0.637681	2.13202	-4.20169	6.4721e-05	0.00182312	1.55017
C1orf87	0.637486	1.83998	4.79281	6.85449e-06	0.000485616	3.62371
FGFR3	0.637307	4.17119	4.11162	8.98095e-05	0.00220963	1.2492
LRIG1	0.637131	3.38698	4.97092	3.38279e-06	0.000322197	4.27895
CREB5	0.636221	2.96886	4.4281	2.79121e-05	0.00111275	2.32488
CPNE6	-0.635861	3.39218	-4.11269	8.94619e-05	0.00220688	1.25276
PMS2P4	-0.635703	2.59665	-4.66907	1.11097e-05	0.000654046	3.17637
RTP4	0.635638	1.96035	4.69738	9.95322e-06	0.000604934	3.27814
YBX3	0.63551	3.44332	3.62198	0.000494641	0.00653621	-0.308808
ALOX12B	-0.635442	2.37517	-4.29315	4.62149e-05	0.00150975	1.86006
SSTR1	-0.635384	1.73978	-2.83345	0.00574143	0.0341363	-2.50439
TNFRSF1A	0.635153	2.93755	4.59059	1.50396e-05	0.000749461	2.89614
FSTL1	0.634205	3.1052	5.35719	7.01624e-07	0.000159381	5.74203
VILL	-0.633988	2.53032	-4.39484	3.16303e-05	0.00119315	2.20951
BMP7	0.633476	3.10294	5.42184	5.36445e-07	0.000148444	5.9921
STMN3	-0.633305	2.16663	-3.79819	0.000271747	0.00447916	0.236115
CLIP3	-0.632904	4.06879	-4.30493	4.42404e-05	0.0014656	1.90027
MIDN	0.632424	2.77934	3.96553	0.000151442	0.00307341	0.770258
LTBP4	-0.631397	2.84272	-4.67888	1.0695e-05	0.000636852	3.21158
CTD-3092A11.2	0.631193	3.24139	5.10341	1.98439e-06	0.000254521	4.77455
PLD3	-0.630707	3.19941	-4.52764	1.9138e-05	0.000855789	2.67336
LOC101928747///RBMX///SNORD61	0.630646	3.37704	4.40024	3.09954e-05	0.00118544	2.22822
CTXN1	-0.629665	2.84752	-4.33478	3.9594e-05	0.00136553	2.00249
TIPARP	0.629206	3.01475	4.42089	2.86802e-05	0.00112648	2.29983
CCR1	0.629166	3.05832	3.75447	0.000315805	0.00492902	0.099188
PEX6	-0.628797	2.1105	-3.91318	0.000182132	0.00345757	0.601457
ATP6V0C	-0.628405	2.97467	-3.90519	0.000187309	0.00352738	0.575837
DDIT4	0.628317	3.19558	3.92573	0.000174278	0.00336	0.641762
EFNB3	-0.628263	3.6247	-3.96515	0.000151647	0.00307423	0.76902
TMEM141	-0.628009	2.73397	-5.82221	9.87975e-08	7.26192e-05	7.57014
CAPS	0.627793	3.02655	3.80262	0.000267632	0.0044456	0.25003
LOC101929787	0.627779	3.24976	4.1403	8.0947e-05	0.00209456	1.3446
ACTN2	-0.626934	2.12527	-3.58172	0.000565779	0.00710065	-0.430699
SDR16C5	-0.626707	2.61487	-4.40565	3.03718e-05	0.00116538	2.24696
CA10	-0.626203	3.16231	-4.87228	5.00964e-06	0.000400788	3.91448
EIF3G	-0.625753	3.46847	-3.92952	0.000171967	0.00333458	0.653969
LRRC4	-0.625402	2.72003	-4.25413	5.33815e-05	0.00162725	1.72735
RPH3A	-0.624658	3.49515	-4.77768	7.27394e-06	0.000499552	3.56866
STMN2	-0.624599	3.99806	-3.67536	0.000413328	0.00582556	-0.145683
PSMF1	-0.624382	3.00004	-5.11021	1.9305e-06	0.000252273	4.80015
NACC2	0.624372	3.79178	4.9441	3.76534e-06	0.000345955	4.17947
LRRC75A	-0.624037	2.31012	-5.06128	2.35295e-06	0.000279023	4.6162
LNX1	-0.623052	3.79942	-4.66793	1.11588e-05	0.000654046	3.17228
ARL6IP6	0.622997	3.03757	5.2517	1.08394e-06	0.000187465	5.33706
ARPC4	-0.622878	3.40842	-4.62563	1.31414e-05	0.000701426	3.02094
MESP1	-0.622541	2.84361	-4.22776	5.88201e-05	0.00171723	1.63809
EMX2	0.622164	3.15602	4.29389	4.60881e-05	0.0015077	1.86259
KLF2	0.622093	3.06112	4.6945	1.00653e-05	0.000610173	3.26776
CTDSP2	0.621568	3.56554	5.04681	2.49429e-06	0.000285443	4.56199
GLRB	-0.621388	2.58068	-4.42453	2.82894e-05	0.00112019	2.31249
CYP4F3	0.620983	1.75571	2.69889	0.00838044	0.0441965	-2.83586
GRAMD3	0.620887	3.08176	4.82299	6.08675e-06	0.000451629	3.73385
KCNK4	-0.620607	1.762	-3.77508	0.000294251	0.00471142	0.163592
FBXO32	0.620422	2.77749	5.21218	1.27445e-06	0.00020392	5.18639
CPT1C	-0.620334	3.35482	-5.3327	7.76447e-07	0.000162728	5.64766
GOT1	-0.620247	2.95763	-3.8607	0.000218817	0.00392287	0.433791
OTUD7A	-0.619898	2.38461	-4.50299	2.10213e-05	0.000905572	2.58664
TUBB2A///TUBB2B	-0.619105	2.47045	-4.11089	9.00466e-05	0.00221315	1.24678
NEK2	-0.618994	2.35446	-3.60582	0.000522119	0.00676254	-0.357867
CASC3///MIR6866	0.618644	3.32503	5.28583	9.42045e-07	0.000178496	5.46766
NR1D1///THRA	-0.618163	2.06102	-4.25342	5.3522e-05	0.00162725	1.72493
RGS6	-0.617572	2.8776	-4.67743	1.07553e-05	0.000637215	3.20638
LAMTOR2	-0.617257	2.52186	-5.18533	1.42223e-06	0.000215821	5.08431
METTL7B	0.616402	2.55261	4.24609	5.49867e-05	0.00165178	1.70009
NPB	-0.616233	2.7987	-4.22356	5.97355e-05	0.00172822	1.62389
SYNGR3	-0.615866	4.02585	-4.21454	6.17442e-05	0.00175647	1.59347
MAP3K12	-0.615774	2.80041	-5.45134	4.74393e-07	0.000146813	6.10664
SH3BGRL3	-0.615739	2.50542	-5.402	5.82589e-07	0.000153967	5.91521
ST18	0.615657	2.457	3.16636	0.00213889	0.017538	-1.62837
MAP4K4	0.615594	3.7699	3.97058	0.00014876	0.00303995	0.786613
RHCG	-0.614949	1.9802	-6.43443	6.83019e-09	3.21306e-05	10.0664
RTN4R	-0.614708	3.13489	-4.44329	2.6357e-05	0.00106007	2.37779
TJP1	0.614601	3.936	4.911	4.29609e-06	0.000368982	4.05706
ADD3	0.613644	3.99412	4.63939	1.24619e-05	0.000681344	3.07006
RAB27B	-0.613548	2.24426	-3.53563	0.00065911	0.00782853	-0.569033
ZBTB48	-0.6129	2.62631	-4.84358	5.61192e-06	0.0004258	3.80917
FAM65A	-0.612781	2.6376	-4.52065	1.96547e-05	0.000870617	2.64875
SLC22A18	-0.612645	2.76252	-4.72348	8.99136e-06	0.000566096	3.37226
ADORA2A///SPECC1L-ADORA2A	0.612296	2.74399	3.81629	0.000255287	0.00432129	0.293099
CPLX2	-0.612291	2.96517	-4.18645	6.84295e-05	0.00188249	1.49895
MYOF	0.611791	2.6292	3.61538	0.000505696	0.00664496	-0.328868
PALD1	0.611663	2.921	4.51485	2.00938e-05	0.000879878	2.62833
MBP	0.610899	2.72589	4.11225	8.96038e-05	0.00220688	1.25131
GUCA1A	-0.610056	2.97381	-3.50134	0.00073779	0.00841588	-0.671079
F12	-0.610035	2.93708	-4.67926	1.0679e-05	0.000636852	3.21297
SCD5	0.610023	3.14038	5.25923	1.05092e-06	0.000183102	5.36585
LAMP5	-0.609755	3.51402	-3.35091	0.00120006	0.0118122	-1.11001
HTR2A	-0.609481	3.55557	-3.78091	0.000288408	0.0046559	0.181869
BEST1	0.60931	3.38547	4.51443	2.01256e-05	0.000879878	2.62687
AEBP1	0.608187	2.88106	3.76049	0.000309361	0.00488551	0.117965
ENPP5	-0.607765	2.74377	-4.8108	6.38621e-06	0.000462255	3.68931
BAG3	0.607581	3.4899	3.70292	0.000376484	0.00550042	-0.0607878
TSC22D2	0.606718	3.5074	4.58202	1.55429e-05	0.000754467	2.8657
HEG1	0.606457	2.63587	5.55807	3.03338e-07	0.000134619	6.5235
PEX19	-0.606433	2.97362	-4.72898	8.80044e-06	0.000559301	3.39214
ST3GAL2	-0.606388	2.50876	-4.6709	1.10309e-05	0.000651905	3.18295
DMAP1	-0.606143	2.20264	-3.95223	0.000158734	0.00315603	0.727219
CA11	-0.605546	3.68302	-4.63891	1.2485e-05	0.000681344	3.06835
DUSP2	-0.604796	3.0974	-4.15724	7.61154e-05	0.00200933	1.40113
PINLYP	-0.604468	2.64195	-5.15932	1.58135e-06	0.000225423	4.98567
HPCAL1	-0.604108	1.99256	-3.67697	0.000411084	0.00581076	-0.140735
ECSIT	-0.603811	2.95689	-5.33009	7.8487e-07	0.000162728	5.63762
ZC3H3	-0.603567	2.93324	-5.05005	2.46196e-06	0.000283862	4.57411
SDC4	0.603406	3.30872	4.59481	1.47977e-05	0.000740548	2.91113
ITGB4	0.603052	2.20176	2.69366	0.00850246	0.0447097	-2.84848
NANOG	0.603025	2.64829	3.56867	0.000590856	0.0073068	-0.470011
MIR124-2HG	-0.60301	2.70266	-4.7371	8.52594e-06	0.000552728	3.4215
STAG3L2///STAG3L3///TRIM73	0.602815	2.78277	4.58803	1.51882e-05	0.000750348	2.88705
CLEC4G	-0.60226	2.46614	-3.97417	0.00014688	0.00301471	0.798255
RAB3C	-0.602247	2.82332	-3.22271	0.00179693	0.0156004	-1.4725
C1orf61	0.60194	3.02549	3.66958	0.000421474	0.00588337	-0.163422
ANKRD36	0.60186	3.78754	4.00098	0.000133545	0.00283493	0.885409
RGS7	-0.601789	2.24449	-4.17917	7.02718e-05	0.00191304	1.47453
TPTE2P6	-0.601369	2.48776	-3.75124	0.000319315	0.00497062	0.0891197
DPCD	-0.601232	3.2	-5.18098	1.44769e-06	0.00021798	5.0678
REEP3	0.600905	3.02697	4.34042	3.87704e-05	0.00135099	2.02187
SLC4A3	-0.600811	3.36175	-4.54136	1.81615e-05	0.000832702	2.72176
DOC2A	-0.600317	3.05401	-4.23698	5.6861e-05	0.00169295	1.66925
DDA1	-0.599881	2.65122	-5.28749	9.35626e-07	0.000178496	5.47402
DLGAP3	-0.599643	2.56406	-4.21559	6.15077e-05	0.00175647	1.597
NPAP1	0.59947	1.40242	4.01346	0.00012774	0.00274822	0.926117
ACTR3B	-0.599461	2.60475	-3.81224	0.000258886	0.00434947	0.28033
ADIPOR2	0.599432	3.28836	4.08117	0.000100233	0.0023733	1.14844
HMGCR	-0.599242	2.99465	-3.55995	0.000608187	0.00740187	-0.496208
ABHD14A///ACY1	-0.598578	3.53565	-4.64613	1.21415e-05	0.000676728	3.09417
SPARC	0.598565	3.98484	4.25459	5.32921e-05	0.00162725	1.7289
PDGFRA	0.598453	1.75719	4.28135	4.82791e-05	0.00153042	1.81983
F3	0.598292	3.30351	3.51108	0.000714584	0.00827354	-0.642169
PKM	-0.598038	3.00531	-4.10952	9.04927e-05	0.00221717	1.24225
TBC1D19	-0.598034	2.14679	-4.44414	2.62725e-05	0.00106007	2.38075
ARHGAP35	-0.597352	2.64379	-4.02985	0.000120484	0.00263936	0.979707
IGHA1///IGHG1///IGHM///IGHV4-31	0.597273	2.71525	4.99152	3.11497e-06	0.000312134	4.35555
LOC101927151	-0.597133	3.46749	-4.7104	9.46137e-06	0.000579533	3.32507
BOLA2///SMG1P2///SMG1P5	-0.597125	3.36562	-4.48368	2.26214e-05	0.000948877	2.51889
ARHGEF10	0.596965	3.1252	3.67535	0.00041334	0.00582556	-0.14571
PPP1R13L	0.596457	2.83987	3.74358	0.000327785	0.005049	0.065279
RASGEF1C	-0.595693	2.52478	-4.28247	4.80789e-05	0.00152613	1.82365
AGO2///CASC7///CASC7///DQ574852	0.594794	2.74874	4.53001	1.89657e-05	0.000852951	2.68172
SCN9A	-0.594327	3.2565	-4.13502	8.25126e-05	0.00212339	1.32701
ASNA1	-0.593423	2.76381	-5.09623	2.04297e-06	0.0002556	4.7475
LOC101927049	0.593271	2.24173	4.75023	8.09934e-06	0.000533734	3.46905
HTT	-0.593251	3.08518	-5.59266	2.62209e-07	0.000128488	6.65938
CACNG3	-0.59317	3.3046	-4.40881	3.0014e-05	0.00115565	2.2579
EFHD1	0.592792	3.64068	4.51661	1.99594e-05	0.000877506	2.63453
TNRC6C-AS1	0.592618	2.70839	3.79115	0.000278426	0.0045474	0.213979
ATP1A2	0.592132	3.75742	4.59328	1.48849e-05	0.000743328	2.9057
PMAIP1	0.591869	2.28559	3.85852	0.000220487	0.00394195	0.426848
COLEC12	0.591767	2.9766	3.77017	0.000299258	0.00477157	0.148217
RP11-846E15.4	0.591403	3.13921	4.26278	5.17066e-05	0.00159815	1.75669
STAR	-0.591377	2.38113	-5.07636	2.21389e-06	0.000268678	4.67282
PODXL2	-0.59137	2.82189	-4.54396	1.79813e-05	0.000826053	2.73097
PPP2R1B	0.59134	3.03225	4.6073	1.41033e-05	0.000722708	2.95559
FAHD1	-0.59114	2.76878	-5.37261	6.58205e-07	0.00015638	5.80153
IP6K3	0.590949	2.66565	3.31141	0.00136049	0.0128721	-1.22285
DDT///DDTL	-0.590922	2.54581	-5.02916	2.67797e-06	0.000296078	4.49596
RIIAD1	-0.590833	3.13828	-4.33035	4.02529e-05	0.00137815	1.98729
SMARCC1	0.590131	2.91263	4.65283	1.18308e-05	0.000670466	3.11816
HCFC1R1	-0.589804	2.63633	-4.33176	4.00409e-05	0.00137489	1.99215
CAPRIN2	-0.589596	2.6084	-4.61432	1.3727e-05	0.000711174	2.9806
ACTR1A	-0.589256	3.0936	-4.22803	5.87628e-05	0.00171723	1.63899
PAFAH1B3	-0.589099	2.90593	-3.91109	0.000183472	0.00348021	0.594755
AK3	0.588953	3.05367	5.46854	4.41513e-07	0.000142258	6.17358
SNX31	0.588405	2.91601	3.08559	0.00273592	0.0205479	-1.84803
DHRS7B	-0.588298	2.3941	-3.48772	0.000771455	0.00862834	-0.711426
NHP2P2///NHP2P2	-0.588268	2.46835	-5.2338	1.16652e-06	0.000193858	5.26873
AP1G2	-0.588233	3.65547	-3.71592	0.00036022	0.00535571	-0.0206108
SLC26A2	0.588131	2.60841	3.54986	0.000628847	0.00757565	-0.526469
TNFAIP6	0.588053	2.36683	3.51261	0.000711009	0.00824637	-0.637632
FAM185A	0.58802	2.95743	4.98593	3.18551e-06	0.000316145	4.33475
SSFA2	0.587882	3.15725	4.91307	4.26083e-06	0.000368982	4.06471
FGFR2	0.587859	3.29557	4.66748	1.11784e-05	0.000654046	3.17066
NDE1	0.587213	3.04001	4.49395	2.17562e-05	0.00092444	2.5549
PLIN1	0.586908	2.63259	3.15435	0.00221919	0.017962	-1.6613
RHBDL1	-0.586521	2.36843	-4.49148	2.19612e-05	0.000929046	2.54624
CITED2	-0.586328	1.85846	-3.41709	0.000970473	0.0101427	-0.91868
ATP6V1G2	-0.585995	3.5563	-4.16737	7.33601e-05	0.00196975	1.43501
C17orf49///RNASEK-C17orf49	-0.585863	2.80634	-4.56642	1.65007e-05	0.000787247	2.81041
CHAD	-0.585575	2.68642	-3.64956	0.000450907	0.00614864	-0.224755
ADM5	-0.585178	2.63218	-4.51239	2.02828e-05	0.000882904	2.61968
LRRK1	-0.584993	2.67401	-3.98341	0.000142148	0.00296084	0.828236
GNA11	-0.584917	2.90637	-4.6209	1.33837e-05	0.000705826	3.00403
OGFRL1	0.584626	2.65727	4.95893	3.54892e-06	0.000332566	4.23443
RPS12	0.584547	3.79882	4.11397	8.90493e-05	0.00220477	1.25701
STK11IP	-0.584486	2.55544	-5.07809	2.19853e-06	0.000268678	4.67929
MSANTD1	-0.583942	2.82275	-5.26783	1.01446e-06	0.000181397	5.39872
SEC14L1	0.58365	3.45907	4.77729	7.28482e-06	0.000499552	3.56727
RAMP3	0.583448	2.57021	4.22484	5.94555e-05	0.00172436	1.62821
JAZF1-AS1	-0.583029	2.50054	-3.95148	0.000159156	0.0031589	0.72479
PURA	0.582972	3.81604	4.39091	3.21007e-05	0.00120421	2.1959
UEVLD	0.582888	2.79727	4.64994	1.19639e-05	0.000673213	3.1078
DDR2	0.582711	2.74309	3.66906	0.000422218	0.00588677	-0.165026
MID1IP1	0.582561	3.12406	4.47002	2.38233e-05	0.000974517	2.47109
COL24A1	-0.58238	3.27777	-4.87494	4.95709e-06	0.000398458	3.92426
MAEL	-0.582366	2.48307	-3.86635	0.000214558	0.00388501	0.45174
PLEKHH1	0.582125	4.05573	3.44166	0.000896316	0.00957266	-0.846949
NDUFB7	-0.582013	2.9999	-4.52928	1.90181e-05	0.000853674	2.67917
EXOC3	-0.581827	2.99271	-4.94442	3.76051e-06	0.000345955	4.18066
KCNK12	-0.580977	3.37196	-4.52072	1.96495e-05	0.000870617	2.64899
ATP5G1	-0.580667	3.73987	-4.97274	3.35821e-06	0.000322197	4.28572
THEM6	-0.579224	2.39599	-4.63382	1.27327e-05	0.0006913	3.05017
MAST3	-0.579223	3.78138	-4.64319	1.22799e-05	0.000678016	3.08368
MAPRE3	-0.579057	1.75511	-3.37138	0.0011241	0.0112607	-1.05114
COPG2	-0.578743	2.80949	-4.87472	4.96155e-06	0.000398458	3.92343
CACNA1E	-0.578382	2.36361	-4.34697	3.78345e-05	0.00132783	2.04439
HIP1R	0.578335	3.31883	4.71872	9.15965e-06	0.000571826	3.35508
CFD	-0.578012	2.4121	-4.06053	0.000107951	0.00247236	1.0804
NMRAL1	-0.577908	3.11833	-4.71595	9.25909e-06	0.000575206	3.34508
UBE2S	-0.577904	2.13248	-4.27767	4.89407e-05	0.00153895	1.8073
TPD52L1	0.577719	3.77535	4.1186	8.75706e-05	0.00218194	1.27238
ZFP69B	-0.577684	2.57781	-5.03604	2.60482e-06	0.000293149	4.5217
SOSTDC1	-0.576981	2.18781	-3.34257	0.0012324	0.0120179	-1.13393
SLC2A13	-0.576834	2.56034	-3.32824	0.00128981	0.012408	-1.17489
RTN4RL1	-0.576794	2.89531	-4.16598	7.37326e-05	0.00197465	1.43035
SYN2	-0.576462	2.13285	-2.69469	0.00847828	0.0446125	-2.84599
SRD5A1	-0.575949	3.44991	-3.94071	0.000165319	0.0032458	0.690033
MEA1	-0.575478	3.89083	-4.1551	7.67109e-05	0.00201947	1.39397
KRTAP4-6///LOC101930568	0.575473	1.90853	4.99667	3.05133e-06	0.000312134	4.37472
NPY6R	0.575275	1.64464	4.79612	6.76591e-06	0.000482245	3.63577
ANKRD39	-0.575085	2.65767	-4.16995	7.26736e-05	0.00195803	1.44365
CNST	-0.574895	1.74565	-3.33468	0.0012637	0.0122218	-1.15649
ADAM10	0.57478	3.49866	4.26505	5.12744e-05	0.0015907	1.76442
RASL10A	-0.573909	3.45646	-4.0533	0.000110785	0.00250504	1.05664
YPEL2	0.573774	3.01403	3.9299	0.000171737	0.00333325	0.655197
GPR88	-0.57376	3.78021	-2.83727	0.00567912	0.0338431	-2.49479
LOC692247	-0.573638	2.55059	-4.59699	1.4674e-05	0.000738766	2.9189
LOC646214	0.573578	3.1705	4.73978	8.43695e-06	0.000550352	3.43122
TP53INP2	0.573206	3.38828	3.96864	0.000149787	0.00305033	0.780316
PHYHD1	0.57307	2.86213	3.78948	0.000280033	0.00456456	0.20873
CHD7	0.573022	2.86477	4.38945	3.22764e-05	0.00120888	2.19087
IL6ST	0.573017	3.75284	4.78474	7.07494e-06	0.000495267	3.59437
PLEKHF1	0.572807	2.51153	4.12763	8.47544e-05	0.002149	1.30239
TSPAN6	0.572701	3.00595	4.86084	5.24182e-06	0.000410976	3.87245
LOC90784///POLR1A	-0.572499	2.77883	-5.26967	1.0068e-06	0.000181397	5.40578
ZFHX4-AS1	-0.572184	1.96525	-3.28107	0.00149717	0.0137881	-1.30884
GOLGA8N	0.572179	3.62519	4.39454	3.16661e-05	0.00119315	2.20847
ATP1A3///LOC101927137	-0.571823	2.95787	-4.88569	4.75044e-06	0.000390765	3.96377
FIG4	-0.571817	3.78304	-4.37024	3.46853e-05	0.0012642	2.12449
OPRK1	-0.571774	3.05268	-2.81167	0.0061089	0.0355511	-2.55894
ANKRD6	-0.571756	3.24132	-4.02502	0.000122579	0.00266838	0.963909
CXADR	-0.571615	2.20293	-3.3979	0.00103238	0.0106131	-0.974445
NUDT4///NUDT4P1	-0.571446	3.01871	-4.14315	8.01149e-05	0.00207531	1.35409
BPIFA1	0.571266	1.98307	4.57592	1.59109e-05	0.00076846	2.84406
UBXN7	0.571177	3.39463	5.23567	1.1576e-06	0.000193858	5.27587
LOC100128079	0.570917	2.46322	2.73843	0.00750872	0.0408731	-2.73986
RAPGEF5	0.570552	3.02869	3.88879	0.000198382	0.00366835	0.523347
FGF12	-0.570407	2.60937	-3.64946	0.000451054	0.00614864	-0.225051
HMHA1	0.570333	2.56735	4.25674	5.28711e-05	0.0016256	1.7362
ZCCHC24	0.570217	3.65896	4.16218	7.47601e-05	0.00199369	1.41764
C11orf97	-0.569928	1.99936	-4.13118	8.36703e-05	0.00213682	1.31421
DDX41	-0.569761	3.27414	-4.56473	1.6608e-05	0.00078811	2.80441
C1QTNF3	0.569668	2.23021	3.7564	0.000313719	0.00491154	0.105222
DEPDC7	0.569511	1.98811	2.90011	0.00473894	0.0298672	-2.33526
LOC100288570	-0.56951	2.0733	-5.34702	7.31786e-07	0.000159381	5.70283
SLA	0.569217	2.8701	3.73837	0.000333676	0.00511741	0.0490605
FKBP1B	-0.56896	3.87829	-4.24392	5.54283e-05	0.00166292	1.69273
NDRG2	0.568768	3.73149	4.73697	8.53027e-06	0.000552728	3.42103
PTMS	-0.568118	2.08515	-4.30252	4.46371e-05	0.00147252	1.89205
YIPF3	-0.568059	2.76136	-4.64616	1.21401e-05	0.000676728	3.09427
GBA///GBAP1	-0.567692	2.95624	-5.4594	4.58696e-07	0.000143853	6.138
KIF13B	0.567202	2.97549	4.66073	1.14744e-05	0.000666705	3.14647
RP11-195M16.3	0.567062	2.28207	5.33218	7.7812e-07	0.000162728	5.64566
TRIM59	0.566944	2.28146	3.08536	0.00273779	0.0205479	-1.84863
CEP350	0.566782	3.37885	5.09795	2.02877e-06	0.0002556	4.75399
TUBA4A	-0.566731	3.87514	-3.69373	0.000388406	0.00561851	-0.0891411
CENPT	-0.56664	2.71334	-4.36223	3.57398e-05	0.00128734	2.09689
PRKCD	-0.566395	2.52473	-3.40089	0.00102252	0.010544	-0.965792
LOC100288911	-0.566179	3.8139	-4.24824	5.45539e-05	0.00164087	1.70736
RP11-846E15.2	0.566099	3.18782	4.56902	1.6337e-05	0.000781783	2.81962
RGS7BP	-0.565425	3.80873	-3.75043	0.000320196	0.00497447	0.0866091
LINC00152///LOC101930489///MIR4435-1HG	-0.565392	3.03806	-4.47499	2.33787e-05	0.000971088	2.48848
ZNRF3	0.565053	3.34152	4.61453	1.37161e-05	0.000711174	2.98134
LDLRAD3	0.564901	2.85094	5.56847	2.9035e-07	0.000133908	6.56431
MAPKAPK2	0.564625	3.02263	4.99926	3.01975e-06	0.000312134	4.38438
KDELC2	0.564463	2.59861	4.88818	4.70372e-06	0.000389964	3.97294
GNG13	-0.564454	2.64548	-3.23147	0.00174862	0.0153239	-1.44808
ITM2A	0.563913	2.92633	4.80368	6.56772e-06	0.000473001	3.66333
ST8SIA3	-0.563538	3.02527	-3.78551	0.000283883	0.00460907	0.196283
ARHGAP32	-0.563308	3.72262	-4.25211	5.37814e-05	0.00162805	1.72048
LARGE	-0.563116	2.14899	-3.71878	0.000356732	0.00530978	-0.0117567
LOC100289092	-0.563056	2.79775	-4.47211	2.36354e-05	0.000972293	2.4784
ANKRD30BP2	-0.563011	2.45318	-4.12638	8.51364e-05	0.002149	1.29826
HADHA	0.562795	3.26708	4.8517	5.43483e-06	0.000419124	3.83891
RP3-428L16.2	-0.562722	3.50597	-4.3289	4.04704e-05	0.00137957	1.98232
PREX1	0.5627	3.12536	4.8651	5.15419e-06	0.00040901	3.88809
COL4A5	0.562684	3.2647	3.6258	0.000488358	0.00646624	-0.297204
NPDC1	-0.5626	3.37467	-4.80263	6.59475e-06	0.000473001	3.65952
ADORA3	0.562503	3.06576	2.79587	0.00638887	0.0366162	-2.5983
IGLON5	-0.562319	2.14109	-4.38541	3.27697e-05	0.00122345	2.17688
HIST1H2AC	0.56209	2.91872	3.77715	0.000292166	0.00469109	0.170071
COG1	-0.561597	3.09697	-4.03743	0.000117265	0.00259717	1.00452
EHMT1-IT1	0.561577	1.62237	4.14462	7.96894e-05	0.00207133	1.35898
SLC27A4	-0.561331	2.65658	-5.16832	1.52441e-06	0.000222706	5.01977
NPTX2	-0.561268	3.18042	-2.81794	0.006001	0.0351731	-2.54328
UGT8	0.560761	2.34027	3.27465	0.00152769	0.0139545	-1.32695
MIR34A	0.560655	2.45043	4.16637	7.36278e-05	0.00197465	1.43166
FAM89B	-0.560554	2.90389	-4.36955	3.47747e-05	0.0012642	2.12212
CLDN22///WWC2	0.560393	2.9711	5.03118	2.65635e-06	0.000296078	4.5035
EPHA3	-0.559978	2.64681	-3.75073	0.000319871	0.0049727	0.0875347
CASP1	0.55973	2.46896	3.58853	0.000553112	0.00699449	-0.410169
C9orf16	-0.559599	3.32117	-4.76147	7.75098e-06	0.000522381	3.50979
ESYT1	-0.559437	2.88552	-4.64541	1.2175e-05	0.000676992	3.09162
NBPF10///NBPF12///NBPF14///NBPF15///NBPF20///NBPF8///NBPF9	0.558724	4.05306	4.28879	4.69672e-05	0.00151331	1.84519
DOLK	-0.558679	2.74127	-4.25285	5.36345e-05	0.00162725	1.723
SLC26A4-AS1	-0.558341	2.83324	-3.3469	0.0012155	0.0119224	-1.12151
VAV1	-0.558001	2.54751	-3.56749	0.000593168	0.0073159	-0.473549
ROBO2	-0.557974	3.44782	-3.59021	0.000550026	0.00699306	-0.405096
CHD1	0.557396	3.02609	5.34804	7.2871e-07	0.000159381	5.70675
SRRM2	0.557387	3.40438	4.75722	7.88105e-06	0.000525128	3.49437
ATP13A2	-0.557328	3.15248	-5.07088	2.26346e-06	0.00027302	4.65223
TPI1	-0.557175	3.96316	-4.22981	5.83804e-05	0.00171431	1.64499
SMG7	-0.556986	2.8557	-4.41393	2.94417e-05	0.00114463	2.27566
TOLLIP	-0.556843	2.75433	-4.05309	0.000110869	0.00250504	1.05594
ZNF593	-0.556787	2.64102	-4.27901	4.8698e-05	0.00153542	1.81187
RP11-73M18.8	0.555469	3.01524	5.10258	1.99107e-06	0.000254521	4.77143
MRPS23	-0.555325	2.68829	-3.88476	0.000201203	0.00370822	0.510448
GPAM	0.555214	3.30654	4.51104	2.03874e-05	0.000884746	2.61493
CLPB	-0.555092	2.39598	-4.4791	2.30173e-05	0.000958213	2.50287
GNA12	0.555081	3.3475	4.77768	7.27391e-06	0.000499552	3.56866
MAGED2	-0.55463	2.68522	-3.9577	0.000155698	0.00312205	0.744892
SLC32A1	-0.553456	3.09223	-2.95569	0.00402918	0.0267596	-2.19181
BLVRB	-0.553258	3.04201	-4.62918	1.29628e-05	0.00069771	3.03359
LOC100506248///LOC728026///MIR1244-1///MIR1244-2///MIR1244-3///PTMA	0.553115	4.16977	4.44198	2.64882e-05	0.00106138	2.37321
CALM1	-0.55303	3.14472	-3.38448	0.00107787	0.010942	-1.0133
PROC	-0.552679	2.3654	-4.23452	5.73789e-05	0.00170093	1.66091
STX1B	-0.552245	3.08561	-5.27038	1.00384e-06	0.000181397	5.40851
USP34	0.551648	4.00462	4.0451	0.00011409	0.00255817	1.02968
	0.550976	2.79626	3.70224	0.000377364	0.00550324	-0.0629116
PGP	-0.550885	2.91924	-4.40907	2.99842e-05	0.00115565	2.25881
GPER1	0.550756	2.72572	3.80724	0.000263396	0.0044095	0.264577
KDM2A	0.550616	3.13846	4.07679	0.000101824	0.00238308	1.13399
NUDT2	-0.550605	2.47786	-4.60639	1.41528e-05	0.000723668	2.95235
USP11	-0.550397	4.06922	-3.78517	0.000284214	0.00460907	0.195222
CIRH1A	-0.550206	3.5427	-4.49852	2.13816e-05	0.000914394	2.57095
PABPC1L2A///PABPC1L2B	-0.550199	3.22512	-4.71351	9.34741e-06	0.000575551	3.33629
DDR1///MIR4640	0.549867	3.85441	4.36981	3.4741e-05	0.0012642	2.12302
ICAM5	-0.549317	3.13816	-4.6468	1.211e-05	0.000676728	3.09657
SRPX	0.548971	2.95753	3.20805	0.00188059	0.0160907	-1.51325
ATP6V0D1	-0.548644	3.29021	-4.12256	8.63248e-05	0.00216466	1.28553
IPW///LOC101930404///PWARSN///SNORD107///SNORD115-13///SNORD115-26///SNORD115-7///SNORD116-22///SNORD116-28///SNORD116-4	0.548608	3.11387	4.27903	4.86944e-05	0.00153542	1.81194
LOC100129973	-0.548599	2.00124	-3.51495	0.00070556	0.00820745	-0.630671
NPNT	0.548225	2.98801	3.52488	0.000682886	0.00801315	-0.601113
BAGE2///BAGE3///BAGE5///KMT2C	0.54798	2.00543	3.67525	0.000413478	0.00582556	-0.146014
TRAPPC10	0.547833	2.75224	4.1886	6.78924e-05	0.00187741	1.50619
FAM111A	0.54752	2.85912	4.66018	1.14989e-05	0.000666705	3.14449
C15orf52	0.547104	2.45911	3.81334	0.000257902	0.00434372	0.283803
RAB31	0.54689	3.46659	4.09916	9.39427e-05	0.00227562	1.20791
EFCAB3///LOC102724660	0.546707	1.48151	3.08604	0.0027322	0.0205316	-1.84681
C16orf58	-0.546632	2.7238	-4.35316	3.6971e-05	0.0013116	2.06567
ZNF584	-0.546138	2.56881	-4.88792	4.70855e-06	0.000389964	3.97199
PPP1CA	-0.545756	2.60432	-4.14381	7.99235e-05	0.00207264	1.35629
CPTP	-0.545738	3.05506	-4.0358	0.00011795	0.00260502	0.999185
ANO6	0.545704	3.20863	4.75726	7.87954e-06	0.000525128	3.49455
DTNB	-0.545459	3.06007	-4.53801	1.83952e-05	0.000836855	2.70994
ZNF213-AS1	-0.545158	2.11933	-3.52889	0.000673905	0.00793736	-0.589129
TRIM65	0.545116	2.67338	4.33499	3.95623e-05	0.00136553	2.00323
MEDAG	-0.544799	2.6095	-4.56044	1.68834e-05	0.000789494	2.78921
NTMT1	-0.544764	2.90683	-5.38931	6.14142e-07	0.000155868	5.86608
CCDC157	-0.544751	2.67766	-4.41974	2.88047e-05	0.00112919	2.29584
EGFR	0.544715	2.39334	3.75937	0.000310544	0.00488551	0.114489
HDAC7	0.544713	2.5464	4.57913	1.57163e-05	0.000760622	2.85544
PI4KA	-0.544232	3.43369	-3.8612	0.000218436	0.00392078	0.435382
ANXA2P2	0.544221	2.19725	5.39124	6.09233e-07	0.000155868	5.87355
ATP8B1	0.544058	3.74845	4.07793	0.00010141	0.0023805	1.13773
RAB13	0.543941	3.60289	3.96883	0.000149687	0.00305033	0.780926
RP11-686D22.8	0.543784	2.51724	5.00312	2.97332e-06	0.000312134	4.39878
CACNG2	-0.543564	2.76949	-3.92199	0.000176584	0.00338503	0.629742
WDR24	-0.543538	2.37695	-4.63678	1.25878e-05	0.000685365	3.06076
NAIP	0.54351	2.63811	3.15165	0.00223766	0.0180545	-1.66871
GIMAP7	0.543144	2.5922	4.3368	3.92966e-05	0.00136126	2.00944
LOC284889	-0.54294	2.08805	-3.65741	0.000439141	0.00605454	-0.200735
KLF13	-0.542659	2.23761	-3.53167	0.000667772	0.00788644	-0.580853
B4GALT7	-0.542633	2.5002	-4.97584	3.31679e-06	0.000322197	4.29724
MED16	-0.542228	2.1337	-4.47085	2.37485e-05	0.000973151	2.47399
RP11-876N24.5	0.54217	2.60892	4.51207	2.03074e-05	0.000882904	2.61856
WDR18	-0.541944	2.53121	-4.327	4.07569e-05	0.00138733	1.97582
A1BG-AS1	-0.541815	2.53179	-3.90624	0.00018662	0.00352316	0.579203
L1CAM	-0.541506	4.19838	-4.12857	8.4464e-05	0.00214544	1.30554
TMTC2	0.541202	2.83545	4.37427	3.41652e-05	0.00125563	2.13842
C14orf28	0.541146	3.11097	5.64668	2.08689e-07	0.000111558	6.87232
DLGAP1	-0.540936	2.40069	-3.264	0.00157962	0.0142517	-1.35695
PIP4K2A	0.540926	2.60639	3.5248	0.000683065	0.00801315	-0.601349
LOC102724250///NBPF1///NBPF10///NBPF11///NBPF14///NBPF15///NBPF19///NBPF26	0.540815	3.11821	4.61897	1.34833e-05	0.000707032	2.99717
PDK2	-0.540743	2.93218	-5.46134	4.54991e-07	0.000143853	6.14556
DNPH1	-0.54033	2.02759	-2.87548	0.0050889	0.0313833	-2.39812
RP11-389C8.2	0.540308	2.2776	3.06079	0.00294825	0.02158	-1.91457
MED13L	0.54003	3.13546	4.7147	9.3043e-06	0.000575206	3.34057
LIN37	-0.539783	3.20965	-4.91032	4.3076e-06	0.000368982	4.05458
DAK	-0.539543	2.38568	-3.7623	0.000307443	0.0048696	0.123633
NDFIP2	-0.539452	2.65782	-4.04301	0.000114945	0.00256754	1.02284
GMPR	0.539413	3.24972	2.74331	0.00740699	0.0404989	-2.72793
SFRP2	0.539382	1.94762	2.68085	0.00880818	0.0457244	-2.87929
LRRTM1	-0.539137	3.32147	-3.686	0.000398722	0.00572199	-0.112978
COL21A1	0.538962	2.97953	3.53057	0.000670197	0.00790161	-0.584135
INA	-0.538817	3.8924	-3.62592	0.000488158	0.00646624	-0.296833
NOL12	-0.538766	2.60196	-4.70036	9.83843e-06	0.000599507	3.28888
ANKRD30BL///ANKRD30BP2///LOC100132004///LOC100132154	-0.5387	3.07784	-4.22718	5.89457e-05	0.00171804	1.63613
BC039122	0.538636	2.04862	4.23934	5.63697e-05	0.00168258	1.67724
DBNDD1	-0.538485	2.99297	-5.09633	2.04215e-06	0.0002556	4.74788
AARS2	-0.538161	2.78396	-5.23291	1.17076e-06	0.000193858	5.26535
NINL	0.53803	2.96957	5.02812	2.68923e-06	0.000296078	4.49207
ZBTB42	0.537998	1.54923	4.41927	2.88558e-05	0.0011293	2.2942
ZNF668	-0.537932	2.17852	-4.54431	1.79574e-05	0.000826053	2.73221
CCT5	-0.537875	2.58727	-4.06609	0.000105819	0.00243974	1.09869
ZNF280B	-0.537697	2.76392	-3.6664	0.000426022	0.00592577	-0.173177
NBPF10///NBPF11///NBPF8	0.537695	3.96386	4.32361	4.12738e-05	0.00139283	1.96421
ABCG4	-0.537653	3.12989	-4.81817	6.20356e-06	0.00045741	3.71622
PARP4	0.537622	2.83609	4.07762	0.000101523	0.00238079	1.1367
GLT1D1	-0.536921	3.27017	-4.53546	1.85751e-05	0.000840201	2.70095
SLCO4A1	0.536711	3.10082	3.13392	0.00236234	0.0186704	-1.71712
ZNF483	0.536707	2.90572	3.50707	0.000724062	0.00830782	-0.65409
FAM19A2	-0.536648	3.33914	-3.52337	0.00068627	0.0080457	-0.605586
EDF1	-0.536473	4.1953	-4.16183	7.48547e-05	0.00199395	1.41648
LOC102723918	-0.536231	4.1415	-3.71293	0.000363897	0.00538655	-0.0298511
P2RX5	-0.535555	3.28092	-3.97719	0.000145316	0.00299561	0.808052
TRIL	0.535535	3.25688	4.1603	7.52731e-05	0.00199678	1.41135
C11orf87	-0.535337	2.63513	-3.52638	0.0006795	0.00798726	-0.596613
C17orf49///RNASEK///RNASEK-C17orf49	-0.535296	3.63629	-4.09493	9.53875e-05	0.00229878	1.1939
NBPF10///NBPF11///NBPF12///NBPF14///NBPF15///NBPF20///NBPF8///NBPF9	0.53529	3.94096	4.19079	6.73521e-05	0.00186942	1.51354
CYP39A1	0.535272	2.13169	4.06663	0.000105614	0.00243974	1.10047
SRRM1	-0.535234	3.97673	-2.9814	0.00373533	0.0254166	-2.12472
ZBTB20	0.535066	3.9195	4.08095	0.000100314	0.0023733	1.1477
CECR6	-0.534639	2.75752	-3.92088	0.000177271	0.00339268	0.626191
GRASP	-0.534484	2.96812	-4.56188	1.67901e-05	0.000789494	2.79433
PLBD1	0.534466	2.42523	3.82707	0.000245937	0.00421317	0.327141
GABRA4	-0.534346	3.06173	-3.48954	0.000766853	0.00859322	-0.706017
THBS2	0.534331	2.95156	4.29031	4.6703e-05	0.00151331	1.85039
SLIRP	-0.534242	3.44393	-4.15238	7.74732e-05	0.00203149	1.38489
HIPK2	0.533811	3.2289	3.73078	0.000342439	0.0051998	0.0254617
LEF1	0.533724	2.12761	4.32378	4.1248e-05	0.00139283	1.96479
WDR46	-0.533682	2.05299	-3.49326	0.000757587	0.00852185	-0.695024
NPC1	0.533679	3.07765	4.08975	9.71844e-05	0.00233015	1.17678
AMH///MIR4321	-0.533539	2.19536	-3.63077	0.000480287	0.00640774	-0.282077
ARSK	0.533433	2.54703	4.47393	2.34726e-05	0.000971088	2.48478
DBI	0.533301	3.88618	4.53023	1.89493e-05	0.000852951	2.68252
MTSS1	-0.533163	2.08563	-3.96497	0.000151744	0.00307423	0.768432
SEC11A	0.532831	3.62934	4.56108	1.68416e-05	0.000789494	2.7915
BTBD2	-0.532774	2.65047	-5.19702	1.35593e-06	0.000212619	5.12872
LOC100507577///LONP2	0.532456	3.25897	4.49052	2.20415e-05	0.000930767	2.54287
LINC01007	-0.532353	3.25746	-3.02113	0.00331988	0.0234777	-2.0201
FHL5	0.532059	2.2887	3.51683	0.00070121	0.00817707	-0.625075
ST8SIA5	-0.531892	2.41878	-4.31918	4.19602e-05	0.00140992	1.94902
LOC102724441///LOC102724951///LOC389831	0.531692	2.91633	3.20441	0.00190196	0.0162146	-1.52336
IGDCC4	0.531397	3.05033	3.74391	0.000327417	0.00504664	0.066301
HCG11	-0.531363	1.74754	-3.04346	0.00310568	0.0224214	-1.96083
FIBIN	0.531001	3.20687	4.06854	0.000104889	0.00243064	1.10679
MEIS3P1	0.530986	2.88931	4.59508	1.47821e-05	0.000740548	2.91211
GSTT2	-0.530978	2.1508	-2.88386	0.00496728	0.0308362	-2.37679
CSNK1D	-0.530879	2.53885	-4.53829	1.83753e-05	0.000836855	2.71094
ZHX1	0.530789	3.455	5.23022	1.18374e-06	0.000193858	5.25509
PSD2	0.530747	3.63995	4.77318	7.40315e-06	0.00050619	3.55234
NDUFS7	-0.530456	3.30873	-4.53858	1.83554e-05	0.000836855	2.71194
HSPBP1	-0.530285	3.34418	-4.36381	3.55295e-05	0.00128278	2.10232
LOC101929224	-0.53028	2.64176	-5.13783	1.72575e-06	0.000235996	4.9044
CPEB4	0.530165	3.56674	4.06658	0.00010563	0.00243974	1.10034
SAMD14	-0.530017	2.3837	-3.84296	0.000232744	0.00407901	0.377458
MIR6872///SEMA3B	0.529983	2.66021	3.9486	0.000160784	0.00317541	0.715477
FAM86B1///FAM86B2///FAM86C1///FAM86DP///FAM86FP	-0.529779	2.49856	-4.47298	2.35575e-05	0.0009721	2.48145
PCSK1	-0.529272	2.49956	-3.18288	0.00203281	0.0169733	-1.58289
ERICH3	-0.529112	3.3301	-3.49549	0.000752071	0.00848087	-0.688417
GAP43	-0.528995	4.19186	-3.48445	0.000779734	0.00867228	-0.721075
PTTG1IP	0.528974	3.78432	4.34534	3.80656e-05	0.00133235	2.03877
UBE2N	-0.528866	2.40942	-4.05479	0.000110195	0.00250136	1.06153
LSM7	-0.528398	3.09886	-4.76002	7.79485e-06	0.000523802	3.50456
PIGH	-0.528018	2.48021	-4.31259	4.30003e-05	0.00143871	1.92646
SLC35F2	0.528001	2.62115	4.58703	1.52467e-05	0.000750348	2.88349
RUVBL2	0.52792	1.7931	4.356	3.65814e-05	0.00130897	2.07543
POM121L12	0.527911	2.99308	4.0872	9.80816e-05	0.00234211	1.16835
POLR2L	-0.52791	1.98095	-3.98868	0.000139513	0.00292728	0.845368
FAM174B	-0.527028	3.27567	-4.99534	3.06766e-06	0.000312134	4.36976
PYGB	-0.527008	2.87858	-3.72696	0.000346927	0.00523417	0.0136085
GPAA1	-0.526933	2.98524	-5.00541	2.94618e-06	0.000312134	4.40729
SHF	-0.526888	3.04522	-4.5188	1.97939e-05	0.000875136	2.64222
RP11-157B13.7	0.526485	1.70273	4.35345	3.69312e-05	0.0013116	2.06666
KIFAP3	-0.526349	2.86217	-3.64513	0.000457673	0.00619386	-0.238282
NR0B2	0.526216	1.55738	4.35828	3.62712e-05	0.0013025	2.08328
PET112	-0.526172	2.73906	-3.44267	0.000893386	0.00956654	-0.843993
SLC22A17	-0.526098	3.55048	-4.26476	5.13302e-05	0.0015907	1.76342
ALAS1	-0.526015	2.94753	-4.16304	7.45273e-05	0.00198974	1.4205
PRKX	0.525995	2.66158	2.91188	0.00457968	0.0292714	-2.30507
CX3CL1	-0.52561	2.70293	-3.14836	0.00226029	0.018151	-1.6777
TWF1	0.525559	3.28712	4.72041	9.09968e-06	0.000570756	3.36117
SLC22A5	0.52537	2.98534	5.10428	1.97743e-06	0.000254521	4.77782
LOC100506114	0.525264	2.07897	3.43133	0.000926803	0.00981068	-0.877139
ELAVL1	0.525126	2.983	4.73398	8.63046e-06	0.000554636	3.41021
GJA1	0.524996	4.4289	3.50928	0.000718807	0.00828467	-0.647501
PIP5K1C	-0.524941	3.99497	-3.59255	0.000545745	0.00696877	-0.39801
PCSK5	0.524846	3.58191	3.97609	0.000145887	0.0030021	0.804467
ACSS1	0.524815	3.17569	5.13003	1.78131e-06	0.000240794	4.87493
NRSN2	-0.524815	3.3008	-4.57433	1.60084e-05	0.000771583	2.83841
CDK2AP1	0.524726	4.0355	4.299	4.52235e-05	0.00148978	1.88003
RPL37A	0.524714	4.93207	3.54963	0.000629317	0.00757565	-0.527146
GAMT	-0.524663	2.9271	-5.24891	1.09642e-06	0.000188239	5.32641
TCN1	0.524579	1.72473	4.04019	0.00011611	0.00258374	1.0136
TGFBR3	0.52456	3.00703	4.61871	1.34968e-05	0.000707032	2.99625
AC005838.2	0.524416	1.50349	3.54667	0.000635504	0.00763416	-0.536007
ARMC2-AS1///ATP5J2	-0.524251	3.8305	-4.02489	0.000122636	0.00266838	0.96348
HSPB8	0.524053	3.71336	4.09403	9.56974e-05	0.00230389	1.19093
ANKIB1	0.523964	3.54197	4.33935	3.89247e-05	0.0013539	2.01821
LOC100506047	0.523894	1.66544	4.24098	5.60309e-05	0.00167459	1.68278
DLL1	0.523859	2.23509	3.28809	0.00146445	0.0135665	-1.289
SLC39A12	0.523717	2.94941	3.53715	0.000655801	0.00780622	-0.564476
FXYD6	-0.523501	3.92203	-3.26153	0.00159188	0.0143295	-1.36389
MAZ	-0.52312	1.72858	-3.12302	0.0024422	0.0190588	-1.74679
ARHGDIA	-0.522949	2.20406	-4.05796	0.00010895	0.00248555	1.07196
IL17RD	0.522885	3.34781	3.83686	0.000237729	0.00412126	0.358116
LRPAP1	-0.522661	3.85032	-3.75975	0.000310141	0.00488551	0.115671
RP11-589P10.5	0.522475	2.88176	3.49979	0.000741538	0.00842778	-0.675662
QRICH2	-0.522175	2.68773	-6.01664	4.27231e-08	5.70986e-05	8.353
ARPP19	-0.522169	3.28336	-3.56296	0.000602147	0.00736894	-0.487164
KCNIP4	-0.521996	1.80443	-2.86627	0.00522573	0.0319093	-2.42152
FAAH	-0.521824	2.93215	-4.17874	7.03817e-05	0.00191381	1.4731
PARD3	0.521735	3.26916	3.66551	0.000427308	0.00593355	-0.175915
ZMYND11	-0.521726	1.91413	-4.5172	1.99144e-05	0.000877168	2.63662
NEUROD6	-0.521709	3.28493	-3.20716	0.00188578	0.0161234	-1.51572
MFHAS1	0.521474	3.3316	4.37566	3.39885e-05	0.00125108	2.14321
CD84	0.521444	2.89366	4.23801	5.66471e-05	0.00168871	1.67272
SNAI3-AS1	-0.521415	3.14054	-4.65223	1.18581e-05	0.000670466	3.11602
ECH1	-0.521145	2.98409	-4.08275	9.96641e-05	0.00236955	1.15366
KMT2E	0.521011	3.49176	5.05795	2.38472e-06	0.00027917	4.60374
BCKDHA	-0.520283	3.04684	-4.53613	1.85277e-05	0.000839673	2.70331
TNFRSF25	-0.520192	2.54551	-3.62581	0.000488342	0.00646624	-0.297174
SLC39A10	-0.520127	3.30672	-2.67321	0.00899508	0.0463671	-2.8976
SPATA7	-0.520108	2.76045	-4.65262	1.18405e-05	0.000670466	3.1174
LOC101929549	0.519883	2.1927	4.33611	3.93983e-05	0.00136278	2.00706
C10orf35	-0.519879	3.07362	-4.28702	4.72758e-05	0.00151495	1.83916
GALNTL5	-0.519829	2.17299	-3.65054	0.000449411	0.00614213	-0.221736
F8A1///F8A2///F8A3	-0.519563	3.4399	-4.4272	2.80065e-05	0.00111462	2.32177
ATP2B3	-0.519317	2.60003	-4.0383	0.0001169	0.00259278	1.00738
DNAJB6	0.519283	2.52392	3.58034	0.000568377	0.00711106	-0.434853
MIR6836///SNX8	-0.519166	2.19021	-3.87631	0.000207231	0.00379027	0.483476
CA2	0.51913	2.78787	3.34212	0.00123415	0.012025	-1.13521
PSG2	0.519128	1.67075	3.93925	0.000166176	0.00325447	0.685303
RPL39L	-0.519058	2.54903	-3.94968	0.000160172	0.00317389	0.718968
DENND5A	0.518921	3.44933	4.58647	1.52793e-05	0.000750348	2.88151
GRIA4	-0.518773	2.05168	-4.78603	7.03941e-06	0.000494251	3.59904
PNISR	0.517576	3.50469	4.18258	6.94015e-05	0.00189813	1.48599
PWWP2B	-0.517268	3.2666	-4.58731	1.52303e-05	0.000750348	2.88449
KCTD4	-0.516957	3.53744	-3.06016	0.00295387	0.021594	-1.91626
PSMB8-AS1	0.51679	2.34499	3.88429	0.000201534	0.00370915	0.508943
ZNF432	0.516536	3.08751	3.9196	0.000178071	0.00340245	0.622074
FGD4	0.516391	3.49711	4.81076	6.38718e-06	0.000462255	3.68917
GTF2F1	-0.516269	2.58231	-3.43501	0.000915829	0.00973394	-0.866389
TRIM22	0.516215	2.7783	3.63643	0.000471256	0.00632671	-0.26484
GBP3	0.516127	2.57606	2.65418	0.00947675	0.0480497	-2.94303
RP11-401P9.4	0.516007	2.71308	3.72144	0.000353506	0.00528595	-0.00348839
LOC728061	0.515467	3.07897	4.12313	8.61447e-05	0.00216244	1.28745
ZNF554	-0.515465	2.78994	-3.70585	0.000372766	0.00547305	-0.051759
MICAL2	-0.515442	2.76206	-4.53902	1.83241e-05	0.000836855	2.71352
CEP104	0.515287	2.9699	4.94473	3.75593e-06	0.000345955	4.18179
HAUS4///MIR4707	0.515276	2.38609	4.2712	5.01248e-05	0.0015678	1.78529
SLC39A3	-0.514598	3.46029	-4.35364	3.69048e-05	0.0013116	2.06732
RPL9	0.514589	4.11281	3.93139	0.000170836	0.00332635	0.660007
MRPL55	-0.514048	3.05395	-4.307	4.39015e-05	0.00145643	1.90736
RPS3A///SNORD73A	0.513948	3.72931	3.92065	0.000177419	0.00339274	0.625429
POR	-0.513915	2.52574	-3.89523	0.000193963	0.0036095	0.543931
WNT5B	-0.513732	2.39758	-4.10099	9.33219e-05	0.00227204	1.21399
RP4-781L3.1	0.513664	2.56579	3.61314	0.000509493	0.00666877	-0.335655
CEP76	-0.51364	1.94901	-3.8035	0.000266814	0.00443829	0.25282
KCNB2	-0.513639	3.11304	-3.75176	0.00031875	0.00496536	0.0907336
GULP1	-0.513593	3.06097	-3.43426	0.000918069	0.00974454	-0.868593
UTY	0.513477	2.68022	4.22669	5.90528e-05	0.00171904	1.63446
AC003973.4	0.513237	1.86953	4.03964	0.000116341	0.00258643	1.01178
FBXO16	-0.512936	3.20235	-4.27335	4.97272e-05	0.00155743	1.79262
ART1	0.512759	1.92607	4.25423	5.33623e-05	0.00162725	1.72768
CNFN	-0.512554	2.08851	-3.18867	0.0019968	0.0167706	-1.56691
GOLGA2	-0.512531	2.24867	-3.511	0.000714758	0.00827354	-0.642391
ALDH6A1	0.512512	2.01104	3.68023	0.000406578	0.00578047	-0.130716
RNF150	-0.512347	3.35766	-4.16014	7.53164e-05	0.00199678	1.41083
RSU1	-0.512315	2.23231	-3.92913	0.000172203	0.00333639	0.652719
SVOP	-0.512273	2.39894	-3.57672	0.000575258	0.00717387	-0.445762
ANXA5	0.512265	3.24246	4.48255	2.27185e-05	0.000949135	2.51493
TIMM23///TIMM23B	-0.512183	2.79535	-3.99066	0.000138535	0.00292502	0.851811
RAB1A	-0.511995	2.27983	-3.4019	0.00101918	0.0105233	-0.96284
ITPRIPL2	0.511953	3.04382	4.19717	6.58005e-05	0.0018403	1.53496
BC041998	0.511725	2.60789	2.87113	0.0051532	0.0316181	-2.4092
PARP9	0.511437	2.64057	3.67384	0.000415457	0.00583741	-0.150353
VAMP3	0.511357	3.61444	4.26111	5.20263e-05	0.00160592	1.75102
CYP2C8	-0.511352	2.85202	-4.20417	6.41354e-05	0.00181096	1.55853
BCKDK	-0.511343	2.8536	-4.74935	8.12737e-06	0.000533978	3.46585
OAS2	0.511301	2.3445	3.67856	0.000408885	0.00579361	-0.135861
HN1	-0.511222	2.35392	-3.0485	0.00305909	0.0221666	-1.94739
CPXM2	0.511127	1.98637	4.58311	1.54781e-05	0.000753748	2.86956
LINC01181	0.511063	1.9835	4.19917	6.532e-05	0.00183266	1.5417
HNRNPL	-0.510853	2.33487	-3.95143	0.000159183	0.0031589	0.724636
ZNF124	0.510795	2.58377	3.86824	0.000213148	0.00387062	0.457764
ARL9	-0.510561	2.32896	-4.04215	0.0001153	0.00257304	1.02001
TRAPPC5	-0.510552	3.20495	-4.5857	1.53244e-05	0.000750348	2.87879
PPIB	-0.510491	3.50753	-3.89052	0.000197186	0.00365197	0.528873
SCARB2	0.510433	3.17808	5.27153	9.99122e-07	0.000181397	5.4129
UBTD2	0.510302	3.0996	4.38733	3.25338e-05	0.00121658	2.18354
LOC440330	-0.510203	2.24515	-4.15425	7.6949e-05	0.00202226	1.39112
LOC102725198///RASA4///RASA4B///RASA4CP	-0.510058	2.00024	-3.31376	0.00135042	0.0128133	-1.21617
KIAA1958	0.509929	3.05901	4.56877	1.63529e-05	0.000781783	2.81872
GUSBP1	0.50964	1.63896	3.81365	0.000257624	0.00434372	0.284789
C16orf93	-0.509487	2.90299	-4.67749	1.07525e-05	0.000637215	3.20662
PPME1	-0.509457	3.70458	-4.22158	6.01711e-05	0.00173868	1.6172
PXDC1	0.509379	3.05961	5.09215	2.07701e-06	0.000258483	4.73214
RP11-182L21.5	0.509287	2.91411	4.8334	5.84208e-06	0.000439015	3.77189
FAM27B///FAM27C	-0.50911	2.258	-3.92376	0.00017549	0.0033723	0.635426
NBPF10///NBPF14///NBPF26	0.509033	3.95814	4.28771	4.71547e-05	0.00151495	1.84152
SECISBP2L	0.509019	3.74557	4.1968	6.58889e-05	0.00184045	1.53373
ELTD1	0.508634	2.14312	3.07301	0.00284176	0.0211065	-1.88183
HDDC3	-0.508614	2.85523	-4.44976	2.5721e-05	0.00104128	2.40033
OR7E104P	0.508492	3.64672	3.8202	0.000251856	0.00428957	0.305444
HSPA1A///HSPA1B///HSPA1L	0.508393	3.70476	2.7261	0.00777117	0.0419041	-2.76992
LINC00458	0.508378	1.1162	3.72966	0.000343744	0.00520363	0.0219977
PDGFRB	0.50755	2.74375	4.56382	1.66661e-05	0.000788739	2.80119
KIAA1755	0.507457	2.6568	3.44205	0.000895177	0.00956654	-0.845801
DHPS	-0.506957	2.75798	-3.97206	0.000147982	0.00302899	0.79141
SEPT10	0.506886	2.80571	3.52656	0.000679114	0.00798672	-0.596099
LOC388456	0.506692	1.87488	3.81324	0.00025799	0.00434372	0.283494
ADCK5	-0.506613	2.46318	-4.52428	1.93846e-05	0.000863884	2.66153
CPM	0.506612	2.16764	2.95088	0.00408648	0.0269912	-2.2043
NCAPH2	-0.506433	2.4506	-4.10123	9.32426e-05	0.00227204	1.21477
SLC9A7	-0.506311	2.28837	-2.86326	0.00527125	0.0321201	-2.42916
SUN2	0.505743	3.23426	4.18316	6.92556e-05	0.00189635	1.48792
DYNC1LI2	0.505496	3.79991	4.60906	1.40082e-05	0.000719706	2.96184
TJAP1	0.505465	2.4361	3.66514	0.000427843	0.00593355	-0.177052
HAS1	-0.505369	2.80549	-4.80259	6.59599e-06	0.000473001	3.65935
SLC35F4	-0.505326	2.37985	-4.59808	1.46126e-05	0.000738766	2.92277
ATRNL1	-0.505096	2.13315	-3.16752	0.00213126	0.0175033	-1.62518
TPGS1	-0.504755	1.99374	-3.41502	0.000976991	0.0101951	-0.924717
FADS2	0.504562	2.84824	4.0301	0.000120375	0.00263936	0.980534
LOC441242	0.504452	1.38542	3.36003	0.00116563	0.0115644	-1.0838
SETD2	0.504357	3.51907	4.16864	7.30214e-05	0.0019629	1.43926
TPD52	-0.504274	2.29359	-4.08044	0.000100498	0.0023733	1.14602
RTDR1	-0.504218	1.7914	-3.86785	0.000213435	0.00387062	0.456536
ABHD8	-0.504215	2.70524	-4.62342	1.32539e-05	0.000702127	3.01305
ZSWIM6	0.504123	3.38606	4.58618	1.52963e-05	0.000750348	2.88049
OLIG1	0.504009	3.83109	3.60691	0.000520217	0.00674905	-0.354556
SYNM	0.504003	3.55207	4.21994	6.05335e-05	0.0017406	1.61168
NECAB1	-0.503948	2.5991	-3.68853	0.00039532	0.00569401	-0.105186
CYR61	0.503917	2.72501	3.25591	0.00162016	0.0145118	-1.37968
MXI1	0.503677	3.67746	4.40135	3.0867e-05	0.00118245	2.23205
PRSS2	-0.503522	2.64195	-4.2203	6.04539e-05	0.0017406	1.61289
GFER	-0.503466	2.48538	-4.58671	1.52652e-05	0.000750348	2.88237
LOC101060091	-0.503317	2.10037	-3.61132	0.000512602	0.0067001	-0.341175
LOC101930578///MRPS31P5///THSD1	0.50327	2.89368	3.61443	0.000507304	0.00665865	-0.331749
CYP46A1	-0.503229	4.15929	-3.72932	0.000344145	0.00520363	0.020936
TUBB3	-0.503122	4.05085	-3.28031	0.00150073	0.0137993	-1.31097
HIST1H2BC	0.502404	2.5065	3.9052	0.000187308	0.00352738	0.57584
SUSD1	-0.502256	2.65278	-3.31392	0.00134973	0.0128133	-1.21571
PSMB7	-0.502218	3.44501	-4.00921	0.00012969	0.00277817	0.912241
BAZ2B	0.502099	3.4294	4.32556	4.09758e-05	0.00139176	1.97089
SOX15	-0.502091	2.98064	-4.71856	9.16536e-06	0.000571826	3.35451
ABCF2	-0.501971	1.98479	-3.81747	0.000254241	0.00431147	0.296845
ISL1	0.501931	1.4182	3.17348	0.00209257	0.0173098	-1.6088
EPHX1	-0.501836	2.82482	-3.06386	0.00292122	0.0214652	-1.90637
RPL21///RPL21P28///SNORA27///SNORD102	0.501788	4.16607	3.99568	0.000136087	0.00288109	0.868139
LACTB	-0.501483	2.30433	-4.21616	6.13793e-05	0.00175647	1.59892
LOC283737	-0.501397	2.42513	-4.19022	6.74933e-05	0.00186986	1.51161
LYN	0.501326	2.58741	3.78733	0.000282106	0.00458881	0.202008
AMPH	-0.501164	3.29854	-3.36228	0.00115731	0.0115098	-1.07735
HOMER3	0.501007	2.57396	5.42606	5.27112e-07	0.000148444	6.00845
HSD17B7	0.500893	3.21693	4.60895	1.40141e-05	0.000719706	2.96146
CDH12	-0.500754	2.62103	-2.93565	0.00427294	0.0278182	-2.24379
TMEM170A	0.500658	3.48189	4.42098	2.867e-05	0.00112648	2.30016
CCDC94	-0.50064	2.68453	-4.00381	0.000132209	0.00282071	0.894617
DEAF1	-0.500497	2.73536	-5.06279	2.33865e-06	0.000279023	4.62186
C20orf187///C20orf187	0.500351	1.5999	4.23098	5.81303e-05	0.00171124	1.64894
AQP4-AS1	0.499903	2.85819	3.00067	0.00352819	0.0245015	-2.07412
LRFN2	-0.499794	1.78144	-3.00598	0.00347301	0.0242041	-2.06013
TYRP1	-0.499733	2.26561	-3.20209	0.00191565	0.0162975	-1.52978
ELF1	0.499726	1.98086	3.37546	0.0011095	0.0111571	-1.03936
WDR59	0.499675	3.19602	4.21559	6.15079e-05	0.00175647	1.59699
RP11-310J24.3	0.499673	1.44639	3.68205	0.000404085	0.0057649	-0.125124
SURF2	-0.499562	2.37448	-5.38733	6.19197e-07	0.000155868	5.85844
FKBP1B///MFSD2B	-0.499467	2.6148	-4.12866	8.44362e-05	0.00214544	1.30584
TFAP2C	0.499328	1.80482	3.80466	0.000265749	0.00442948	0.256468
BOC	0.499326	2.99096	4.37801	3.36912e-05	0.00124599	2.15131
ANKRD10-IT1	0.499313	3.32809	4.22492	5.94375e-05	0.00172436	1.62849
RPAP2	0.499169	2.72355	4.0282	0.000121196	0.00264685	0.974301
CDIPT-AS1	-0.49912	2.46546	-5.17975	1.45499e-06	0.00021798	5.06313
PCSK2	-0.499117	3.49621	-3.84276	0.000232905	0.00407901	0.376827
PXN	0.499075	2.71119	4.09963	9.37815e-05	0.00227562	1.20948
TMEM151A	-0.498976	2.78074	-3.58531	0.000559066	0.00703197	-0.419877
EEF1D	0.498206	3.43429	4.54834	1.76832e-05	0.000818754	2.74643
MAP1S	-0.498135	3.14918	-5.06084	2.35708e-06	0.000279023	4.61457
GABRA5	-0.497982	3.04645	-2.8517	0.00544915	0.0328977	-2.4584
NAGPA	-0.497633	3.23558	-4.95533	3.60024e-06	0.000336037	4.2211
YWHAH	-0.497474	3.09024	-3.42329	0.000951229	0.0100107	-0.900612
KHNYN	0.497192	2.88252	4.84645	5.54857e-06	0.000422356	3.8197
HCN2	-0.497047	2.21354	-3.9815	0.000143111	0.00297097	0.822055
STARD9	0.497034	2.78377	4.6512	1.19056e-05	0.000671538	3.11232
MAN2A1	0.496974	3.31401	4.03447	0.000118511	0.00261492	0.994836
OSER1-AS1	-0.496964	2.19681	-4.30288	4.45786e-05	0.00147252	1.89326
ATP6V0B	-0.49694	3.19399	-4.0159	0.000126633	0.00273013	0.934092
PPP2CB	-0.496892	2.01215	-3.67718	0.000410802	0.00581027	-0.140112
SIDT1	-0.496542	2.97329	-4.09827	9.42438e-05	0.00227822	1.20497
BAD	-0.49654	2.69597	-4.86239	5.20985e-06	0.000409836	3.87813
MCOLN1	-0.496534	2.74654	-4.94824	3.70362e-06	0.000344319	4.19481
EPB41L3	-0.496363	3.02822	-3.1135	0.00251396	0.0193999	-1.77262
DCTPP1	-0.495988	3.31382	-4.85594	5.34432e-06	0.000416238	3.85449
TBCC	-0.495973	2.88833	-4.39641	3.14444e-05	0.00119315	2.21495
TMC6	0.495971	2.92068	3.94934	0.000160362	0.00317497	0.717887
SLC31A2	0.495969	2.84384	3.561	0.000606065	0.00738997	-0.49304
MAGI2-AS2	0.49563	1.3565	3.7698	0.00029963	0.00477157	0.147083
UNC45A	0.495557	2.76283	3.75003	0.000320633	0.00497796	0.0853685
KCTD13	-0.495472	3.28607	-4.39327	3.18176e-05	0.0011955	2.20407
TRAPPC1	-0.495411	2.70486	-4.62377	1.3236e-05	0.000702127	3.0143
SLC17A7	-0.495183	4.07608	-3.17318	0.00209445	0.0173148	-1.60961
TMEM38A	-0.494968	2.83104	-3.73358	0.000339183	0.00518329	0.0341569
OLFM1	-0.494924	4.31788	-3.43426	0.000918057	0.00974454	-0.868581
SAMM50	-0.494842	3.58192	-4.1906	6.7398e-05	0.00186942	1.51291
BNC2	0.49457	2.84997	3.96356	0.000152504	0.00308288	0.763863
WSB1	0.494283	3.40372	4.63243	1.28013e-05	0.000692183	3.0452
UQCRC2	-0.494246	2.79138	-3.80459	0.000265812	0.00442948	0.25625
RPL13A///SNORD32A///SNORD33///SNORD34///SNORD35A	0.494176	3.74615	4.02936	0.000120694	0.00264079	0.978106
DCTN3	-0.493784	3.54466	-4.06586	0.000105904	0.00243974	1.09796
SLC45A3	0.493711	2.74465	3.20944	0.00187254	0.0160452	-1.50941
ZNF395	0.493695	3.32059	4.3827	3.31043e-05	0.00123009	2.16751
BMI1///COMMD3-BMI1	0.49341	3.54116	3.86205	0.000217793	0.00391945	0.438074
LOC100506558///MATN2	0.493365	3.35039	3.53392	0.000662837	0.00786381	-0.574138
RPL36A///RPL36A-HNRNPH2	0.493358	3.40214	4.08366	9.93378e-05	0.0023649	1.15667
PARP14	0.493336	2.72009	3.51114	0.000714448	0.00827354	-0.641998
SLC18B1	0.493146	3.21879	3.54534	0.000638311	0.00765916	-0.539998
AMOTL2	0.493124	3.52589	4.21938	6.06574e-05	0.00174203	1.6098
IFI6	-0.492934	2.9555	-3.97416	0.000146884	0.00301471	0.798228
OR2H1	0.49285	2.44436	4.05853	0.000108729	0.00248293	1.07381
PRO2852	0.492744	2.6459	4.60448	1.42574e-05	0.00072586	2.94554
ANKRD34A	-0.492673	3.30606	-4.26494	5.12957e-05	0.0015907	1.76404
PCDHB13	-0.492573	2.48423	-4.39466	3.16516e-05	0.00119315	2.20889
CFC1///CFC1B	-0.492499	2.87975	-3.98513	0.000141283	0.00294864	0.833824
MARCH3	0.492441	3.02647	3.18474	0.00202119	0.0168943	-1.57777
PPDPF	-0.492376	2.90093	-4.29022	4.67201e-05	0.00151331	1.85005
FAT1	0.492353	3.40843	4.03015	0.000120354	0.00263936	0.98069
TNFAIP3	0.492332	2.45364	3.34625	0.00121803	0.0119415	-1.12338
ERCC4	0.49201	2.42983	3.35515	0.00118396	0.0116959	-1.09784
NAA38	-0.492003	3.49095	-4.33213	3.99864e-05	0.00137489	1.99341
PCYT1B	-0.491968	2.37821	-3.62094	0.000496375	0.00655543	-0.311983
MAP3K5	0.491905	3.33641	4.92439	4.07319e-06	0.000366955	4.10651
STON2	0.491871	2.55606	3.72468	0.000349632	0.00524468	0.00653961
SUPT4H1	-0.491415	2.33803	-4.79082	6.90826e-06	0.000487956	3.61647
ANKDD1A	0.491274	3.34407	4.0238	0.000123116	0.00267142	0.959897
PNMA1	-0.491241	3.71868	-3.36149	0.00116023	0.0115225	-1.07962
GLS	-0.491147	2.85449	-3.37355	0.00111631	0.0112064	-1.04487
WASF2	0.491086	3.03089	4.90157	4.46013e-06	0.00037601	4.02228
CFL2	0.491074	3.07904	3.95308	0.000158259	0.00315603	0.729965
LRRC73	-0.491048	2.852	-3.58684	0.000556217	0.00701113	-0.415244
EXOSC4	-0.49095	2.21297	-4.07204	0.00010358	0.00241414	1.11831
CPT1A	0.490943	2.67492	3.67881	0.000408532	0.00579361	-0.135074
ADD2	-0.490423	3.03142	-3.69286	0.000389554	0.00562474	-0.0918251
HUS1	-0.490355	2.64822	-4.59654	1.46993e-05	0.000738766	2.9173
INPP4A	-0.490273	2.66938	-3.96957	0.000149295	0.00304558	0.783328
KDM5A	0.490081	3.50863	4.51313	2.02255e-05	0.000882603	2.6223
B9D2	-0.490036	2.43564	-4.22005	6.051e-05	0.0017406	1.61204
COMMD9	-0.490025	3.48123	-3.77609	0.000293228	0.00470144	0.166766
CRY1	0.489969	2.99425	3.63852	0.000467949	0.0062931	-0.258447
SPHK2	-0.489947	2.262	-4.49506	2.16649e-05	0.000923152	2.55879
M6PR	-0.489904	2.74355	-3.41557	0.00097526	0.0101816	-0.923118
KCNA4	-0.489673	2.31572	-3.24075	0.00169873	0.0150323	-1.42214
WIF1	-0.489631	3.66751	-3.14166	0.00230711	0.0183702	-1.696
KDM4B///LOC100507022	0.48956	2.78629	3.85995	0.000219391	0.00393015	0.431401
KLF8	-0.489541	2.76988	-4.62544	1.31512e-05	0.000701426	3.02025
MCAM	0.489173	2.90026	4.55627	1.71551e-05	0.000800608	2.77445
DENND2D	0.489108	2.088	4.3104	4.33507e-05	0.00144775	1.91898
LOC100996717///LOC100996763///LOC101929796///NOTCH2///NOTCH2NL	0.488899	2.59681	3.59829	0.000535406	0.00688158	-0.380663
STAT5A	0.48884	2.78716	4.61447	1.37195e-05	0.000711174	2.98111
TTC31	0.488491	2.62487	4.72708	8.86598e-06	0.000560583	3.38527
PFKM	-0.488488	3.76307	-4.05404	0.000110493	0.00250136	1.05906
SAMD4A	0.488394	3.46353	3.7948	0.000274945	0.0045129	0.225448
DGAT1	-0.488311	2.87366	-4.65405	1.1775e-05	0.000670466	3.12253
ANKRD9	0.488225	2.68359	4.27575	4.92892e-05	0.00154784	1.80077
TTC14	0.487891	3.68549	4.06327	0.000106896	0.00245297	1.08941
MCHR2	-0.487834	2.0652	-2.66423	0.0092195	0.0471527	-2.91907
ATPAF1	-0.487516	3.52693	-3.90731	0.000185927	0.00351543	0.582606
SLC1A4	-0.487425	3.66656	-3.86805	0.000213284	0.00387062	0.45718
SLC10A4	-0.487001	2.36321	-3.22011	0.00181149	0.0156639	-1.47973
S100PBP	0.486781	3.01679	3.24311	0.00168628	0.0149615	-1.41555
KDM4C	0.486766	2.60416	4.2796	4.85918e-05	0.00153542	1.81388
PTPRN	-0.486527	3.19488	-4.08237	9.98016e-05	0.00236955	1.1524
SSTR4	0.486422	1.50257	3.60942	0.000515874	0.00671763	-0.34695
TCTN1	-0.4864	2.57669	-4.01792	0.000125724	0.00272047	0.940692
MAP4K5	0.486199	3.25251	4.26698	5.0912e-05	0.001584	1.77095
PSMC4	-0.485882	2.71414	-3.78448	0.000284889	0.00461492	0.193061
RAB3A	-0.485756	3.66935	-3.8924	0.000195895	0.00363379	0.534876
DHRS11	-0.485655	2.82111	-4.7119	9.40639e-06	0.00057767	3.33047
TGM2	0.485548	2.96155	2.88562	0.00494204	0.0307355	-2.3723
PTPN3	-0.485468	2.55407	-2.76615	0.00694766	0.0387333	-2.67185
FCRLB	-0.485393	2.42378	-3.6468	0.000455113	0.00618769	-0.233187
MAP7D1	-0.485381	3.02089	-4.37023	3.46864e-05	0.0012642	2.12446
ADAMTS3	-0.485264	2.69027	-2.87525	0.00509237	0.0313965	-2.39873
COG7	-0.485172	2.33861	-3.89742	0.000192484	0.00359604	0.550929
CSF2RB	0.484944	2.12499	3.59162	0.000547445	0.00697911	-0.400831
BPTF	0.484802	3.7478	4.64454	1.2216e-05	0.000677672	3.0885
GPIHBP1	0.484763	2.15613	2.68711	0.00865758	0.0452221	-2.86425
SNX10	-0.484724	3.57838	-3.39529	0.00104111	0.0106701	-0.982029
ID2///ID2B	0.484718	3.07765	3.14801	0.00226277	0.0181571	-1.67867
BAIAP3	-0.484669	3.69111	-3.45112	0.000869197	0.00939872	-0.81921
ACAD11///NPHP3///NPHP3-ACAD11	0.484645	3.15971	4.43019	2.7693e-05	0.00110589	2.33215
RYBP	0.484567	3.61039	4.42462	2.82798e-05	0.00112019	2.31281
MOB3C	0.484513	2.62242	4.36529	3.53329e-05	0.00127856	2.10744
GRAMD1C	0.483516	3.18888	3.2778	0.00151264	0.0138535	-1.31807
GPR160	-0.483506	2.49429	-3.17825	0.00206207	0.0171368	-1.59567
PRKX///PRKY	0.483403	2.82749	3.3942	0.00104475	0.0106888	-0.985173
FMNL2	0.483381	3.98684	3.79607	0.00027374	0.00449625	0.229454
GYPA	-0.483214	1.82476	-3.5634	0.000601274	0.00736592	-0.485849
LOC100506725	0.483196	2.88388	3.25304	0.00163476	0.0146228	-1.38773
SND1-IT1	0.482994	2.49439	3.88002	0.000204563	0.00375901	0.495315
KCNH3	-0.482975	3.51647	-3.7603	0.000309561	0.00488551	0.117377
TSC22D4	0.482813	2.36639	3.4784	0.000795296	0.00878636	-0.738938
SEH1L	-0.482753	3.6365	-2.94379	0.00417238	0.0273824	-2.22272
IL20	0.482254	1.57514	4.17637	7.09917e-05	0.00192507	1.46516
MMP28	-0.482126	3.00817	-3.2383	0.00171178	0.015091	-1.429
CCL5	-0.482118	1.98926	-3.2253	0.00178251	0.0155168	-1.46528
ZDHHC12	-0.481996	2.23355	-5.04505	2.51208e-06	0.000285443	4.55538
CRYAB	0.48195	3.48857	3.40861	0.0009974	0.0103484	-0.943363
LOR	-0.481862	2.11401	-3.64565	0.000456867	0.00619386	-0.236682
LINC00969///SDHAP1///SDHAP2	0.481705	3.37962	4.05501	0.000110109	0.00250136	1.06225
RWDD3	0.480745	2.83068	3.80161	0.000268558	0.00445784	0.246878
LOC440982///ZIC1	0.480699	1.86607	2.96676	0.0039002	0.0261731	-2.16299
LOC100996756	-0.480674	2.20966	-3.67865	0.000408764	0.00579361	-0.135591
CPNE3	0.480574	3.33099	4.28936	4.68687e-05	0.00151331	1.84713
PRKAR1B	-0.480555	2.53709	-4.22425	5.95837e-05	0.00172594	1.62623
C22orf29///GNB1L	-0.480414	2.74151	-4.55318	1.73586e-05	0.000808499	2.76355
GCAT	-0.480411	2.66488	-3.76751	0.000301994	0.00479946	0.139923
RNF165	-0.480341	3.71737	-3.85914	0.000220014	0.00393832	0.428811
DKFZp451B082	0.480179	3.17672	4.29444	4.59951e-05	0.00150676	1.86445
RWDD2B	-0.479949	2.87411	-4.41318	2.95242e-05	0.00114594	2.27308
KDM6A	0.479842	2.31326	3.53754	0.000654961	0.00780412	-0.563316
SH3GLB1	0.479811	3.5526	5.01422	2.84379e-06	0.000308243	4.44015
LOC283484	-0.479656	2.34744	-3.12983	0.00239203	0.0187856	-1.72827
ATP6V1E1	-0.479643	3.70691	-3.13441	0.00235883	0.0186494	-1.71579
CREB3L2	0.479539	3.1237	4.13914	8.12894e-05	0.00210061	1.34072
SFRP1	0.479538	2.76107	2.96466	0.00392428	0.0262897	-2.16844
MRPL9	-0.479382	3.66939	-4.23307	5.76856e-05	0.00170666	1.65601
BRAP	-0.47935	1.76891	-3.28149	0.00149517	0.0137762	-1.30764
TMEM169	-0.479272	2.66912	-3.4995	0.000742263	0.00842778	-0.676545
CEL	-0.479067	2.16452	-2.7084	0.0081627	0.0433397	-2.81287
TNFSF12///TNFSF12-TNFSF13	-0.47905	2.26589	-3.77174	0.000297642	0.00474956	0.153148
TSSC4	-0.479048	2.52161	-3.73342	0.000339367	0.00518329	0.0336624
SLC12A7	0.478983	3.44219	3.85294	0.000224812	0.00398601	0.409111
LIMK2	0.478901	3.00162	3.50681	0.000724671	0.00831057	-0.65485
ACSL1	0.478427	3.26718	3.39124	0.00105473	0.0107628	-0.993742
SNHG6///SNORD87	0.478262	3.75721	4.30288	4.45774e-05	0.00147252	1.89328
STK40	-0.478248	2.76889	-3.74916	0.000321594	0.00498861	0.0826425
CLEC7A	0.478173	2.35317	4.72835	8.82194e-06	0.000559301	3.38988
PEAR1	0.478126	2.36309	3.92549	0.000174423	0.00336004	0.641001
SYN3	-0.477847	3.36004	-3.47555	0.000802726	0.00883525	-0.747342
CSMD1	-0.4778	2.6675	-3.91898	0.000178464	0.0034054	0.620062
NDUFB4	-0.477782	3.58577	-3.83604	0.0002384	0.00412334	0.355543
RPGRIP1L	-0.477703	2.91484	-4.49248	2.18777e-05	0.000927179	2.54976
SLC35B1	-0.477658	2.95175	-4.77893	7.23833e-06	0.000499552	3.57321
KRCC1	0.47751	3.16383	4.65902	1.15507e-05	0.000667526	3.14034
KCNG3	-0.477279	2.90784	-3.14802	0.00226267	0.0181571	-1.67864
TSC2	0.477249	1.94187	2.90246	0.00470673	0.0297759	-2.32924
ABHD17A	-0.477096	3.49822	-3.80111	0.00026903	0.00445937	0.245279
FAM181A	0.476874	3.16032	3.89917	0.000191307	0.00357973	0.556535
PPP3R1	-0.476611	3.05344	-4.73316	8.65788e-06	0.000554883	3.40727
NBL1	-0.476593	2.95268	-4.62737	1.30538e-05	0.000699404	3.02713
CDH20	0.476195	1.55891	2.84869	0.00549636	0.0331004	-2.466
DDX21	0.475933	3.30364	4.45419	2.52937e-05	0.00103108	2.41579
LOC101927204	0.475779	2.89325	4.85785	5.30424e-06	0.000414488	3.86147
EIF4A1///SNORA48///SNORA67///SNORD10	0.475747	2.78299	4.18783	6.80853e-05	0.00187741	1.50358
POMC	-0.475737	2.00503	-3.84022	0.000234968	0.00408779	0.368777
CHD4	0.475712	3.03325	4.56485	1.66002e-05	0.00078811	2.80485
CGN	0.475674	2.63767	3.68744	0.000396785	0.00570463	-0.108549
HLA-DPB2	-0.475641	2.45979	-3.85614	0.000222318	0.00396147	0.419298
NAV2	0.475582	2.87978	3.63574	0.000472349	0.00633416	-0.266944
IL6	0.475551	2.3479	2.97811	0.00377174	0.0255663	-2.13332
ORC5	-0.475501	3.3424	-4.38012	3.34251e-05	0.0012381	2.15862
ITGA8	0.475401	2.71521	3.54801	0.0006327	0.00760436	-0.532001
G6PC3	-0.475193	2.21471	-3.70164	0.000378127	0.00550367	-0.064748
GPC1	-0.475143	2.40889	-4.52793	1.91161e-05	0.000855789	2.67442
RP6-99M1.2	-0.47508	2.43094	-3.95227	0.00015871	0.00315603	0.727361
CSGALNACT1	0.475031	3.22137	3.85021	0.000226956	0.0040137	0.400449
LIN7A	-0.47495	2.10432	-2.72278	0.00784339	0.0421872	-2.778
NDOR1	-0.474729	2.26073	-4.21186	6.23535e-05	0.00176701	1.58444
NRXN3	-0.474701	3.57466	-3.16637	0.00213884	0.017538	-1.62835
C15orf27	-0.474619	3.17118	-4.56095	1.68502e-05	0.000789494	2.79103
RB1	0.474544	3.53525	3.95245	0.000158613	0.00315603	0.727921
ARHGEF7	-0.474412	2.12359	-3.49855	0.000744564	0.00843339	-0.679344
FLYWCH1	-0.474357	3.33833	-4.34799	3.76908e-05	0.00132783	2.04789
CCDC152	0.474332	4.20796	3.4515	0.000868128	0.0093968	-0.818098
PAPLN	0.474235	3.01343	3.48698	0.000773311	0.00863762	-0.713598
ATF2	-0.474201	1.7004	-3.7113	0.000365917	0.00539715	-0.0348877
ARL6	-0.473992	2.28191	-3.82232	0.000250011	0.00427052	0.312152
CAMKK2	-0.47386	2.51259	-4.99602	3.05921e-06	0.000312134	4.37232
PRR34-AS1	0.473829	3.343	3.76173	0.000308041	0.00487252	0.121861
MAGI2-AS3	0.473795	3.15059	4.62027	1.34159e-05	0.000705938	3.00181
NPM1	0.473746	4.06294	3.55443	0.000619395	0.00750195	-0.512751
DLEC1	0.473458	2.42112	3.55284	0.000622675	0.00753005	-0.517535
PLIN3	0.473339	2.96576	4.09875	9.40793e-05	0.00227658	1.20657
BCAS3	-0.472929	2.86645	-4.21196	6.23314e-05	0.00176701	1.58476
RHBDF1	0.472909	2.89711	3.84379	0.000232074	0.00407901	0.380092
TUSC3	-0.472858	2.73307	-3.54522	0.000638562	0.00765916	-0.540354
OPALIN	0.47278	3.13827	3.57375	0.000580979	0.00721881	-0.454732
PWAR6	0.472712	4.0128	3.26577	0.00157087	0.0141945	-1.35196
KLHL35	-0.472424	2.49759	-4.29212	4.63911e-05	0.00151131	1.85656
ZNF408	-0.472365	2.98556	-4.75091	8.07791e-06	0.000533734	3.47151
DHDH	-0.472341	2.21837	-4.06557	0.000106014	0.00243987	1.09701
MLLT11	-0.472104	4.45809	-3.16023	0.00217954	0.0177511	-1.6452
MGRN1	-0.472016	3.5421	-4.04359	0.000114706	0.00256465	1.02475
RP11-6I2.3	-0.471881	1.68637	-3.8449	0.000231182	0.00406703	0.383608
SRSF3	0.471831	3.01905	4.22898	5.85586e-05	0.00171554	1.64219
LINC01278	-0.471722	2.47804	-3.49929	0.000742774	0.00842778	-0.677168
LOC100507006	-0.471664	2.61142	-3.9918	0.000137974	0.00291581	0.855522
ZNF382	-0.471466	3.04921	-4.41828	2.89629e-05	0.00112974	2.29078
KCNJ9	-0.471409	2.13605	-3.35583	0.00118136	0.011685	-1.09587
SNCB	-0.471381	2.50914	-3.31127	0.00136108	0.0128725	-1.22324
CLEC2L	-0.471237	2.56058	-4.27448	4.95199e-05	0.00155301	1.79647
PRRG1	0.471222	2.96056	3.70165	0.00037811	0.00550367	-0.064708
TNS3	0.470939	3.92659	3.23645	0.0017217	0.0151512	-1.43418
TYRO3	-0.470892	2.4306	-3.82724	0.000245793	0.00421317	0.327677
SLC40A1	0.47072	3.10748	3.72057	0.000354553	0.0052922	-0.00618122
ATP5J2-PTCD1///PTCD1	-0.470659	3.33594	-4.4528	2.54271e-05	0.00103472	2.41094
INO80B///INO80B-WBP1	-0.470621	2.377	-3.73081	0.000342401	0.0051998	0.0255603
DOCK11	0.470607	2.56496	3.36293	0.0011549	0.0114958	-1.07548
ADH1B	0.470468	2.02591	2.95697	0.00401414	0.0266789	-2.18849
LMO3	-0.47045	2.96991	-4.76597	7.61536e-06	0.000516199	3.52615
SNTB1	0.470449	2.25927	2.95533	0.00403353	0.0267775	-2.19276
LCE1E	0.470352	2.29227	4.49953	2.12994e-05	0.000912536	2.57451
ISG15	-0.470143	3.19456	-3.72858	0.000345009	0.00521192	0.0186539
ATP5B	-0.470113	3.86547	-3.66889	0.000422468	0.00588677	-0.165564
LOC100508408///RPS13///SNORD14B	0.470098	4.26577	3.71215	0.000364867	0.00539715	-0.0322727
RAP1GDS1	-0.470028	3.68589	-3.59385	0.00054338	0.00694234	-0.394071
MPND	-0.46982	2.6618	-4.31602	4.24555e-05	0.00142453	1.93821
CEBPD	0.469716	3.74735	3.14394	0.00229112	0.0182924	-1.68979
RASD2	-0.469558	2.74327	-3.80057	0.000269525	0.00446129	0.243603
EPS8	0.469198	2.94008	3.84034	0.000234869	0.00408779	0.369164
YARS2	-0.469129	2.97141	-5.07643	2.21332e-06	0.000268678	4.67306
GADD45B	0.469113	3.34967	3.04441	0.00309684	0.0223919	-1.9583
MT1HL1	0.468997	3.90278	3.57819	0.000572471	0.00715287	-0.44136
ATP6V1F///LOC101927180	-0.468971	3.63531	-3.9304	0.000171438	0.00333255	0.656791
FLJ35934	0.46875	2.50144	3.48118	0.000788111	0.00871927	-0.730735
SLC2A5	0.468731	2.64861	2.87584	0.00508363	0.0313591	-2.39721
SCAF11	0.468657	1.79927	3.37506	0.00111093	0.0111668	-1.04052
IK///TMCO6	-0.468583	2.07483	-2.6849	0.0087105	0.0453682	-2.86957
XAB2	-0.468336	2.33282	-3.55688	0.000614395	0.00745291	-0.505408
VPS13C	0.468312	3.39595	3.72076	0.000354331	0.0052922	-0.00561178
SHMT2	-0.468308	2.88671	-4.80055	6.64887e-06	0.000475344	3.65195
SLC30A1	0.46792	3.17865	3.61108	0.000513026	0.0067001	-0.341926
SLC25A13	0.467659	2.53699	3.37722	0.00110326	0.0111215	-1.03427
NASP	0.467618	2.6865	3.85137	0.000226044	0.00400059	0.404122
PTPLB	0.467467	3.46974	3.75507	0.000315149	0.00492536	0.101081
RTN2	-0.467425	2.65744	-4.30883	4.36051e-05	0.00145069	1.9136
FAM208B	-0.467227	1.88453	-3.58079	0.000567543	0.00710441	-0.433522
MCAT	-0.467127	2.70538	-4.21478	6.169e-05	0.00175647	1.59428
SNX32	-0.467023	3.03577	-4.82884	5.94796e-06	0.000444133	3.75524
SIRT1	0.466981	2.91167	4.38118	3.32932e-05	0.00123516	2.16226
C3orf80	-0.466744	2.77355	-2.9827	0.00372103	0.0253681	-2.12132
SPATA2L	-0.466713	3.60268	-3.87868	0.000205521	0.00376777	0.491048
SLC25A23	-0.46671	2.65069	-3.24792	0.00166112	0.0147717	-1.40207
LOC100505912	0.466404	2.43697	4.18419	6.89966e-05	0.0018924	1.49136
BMS1P6	0.466185	3.20062	4.63967	1.24481e-05	0.000681344	3.07109
SNORD50A///SNORD50B	0.46616	3.10327	4.87943	4.86975e-06	0.000397081	3.94076
ZHX2	0.466125	2.65927	3.8205	0.000251593	0.00428821	0.306396
SMEK3P	-0.466092	1.39921	-2.79394	0.00642399	0.0367101	-2.60311
SNX17	-0.465867	2.68341	-3.20244	0.00191356	0.0162899	-1.52881
SMPD2	-0.465783	2.49539	-4.82027	6.15237e-06	0.000455062	3.7239
PCYOX1L	-0.465755	3.21125	-4.58536	1.53445e-05	0.000750348	2.87758
TMCC3	0.465721	2.59927	3.76278	0.00030694	0.00486913	0.125123
RP11-403P17.3	-0.46567	2.69188	-3.46242	0.000837836	0.00913195	-0.786021
TAF11	0.465511	2.60108	4.33687	3.92868e-05	0.00136126	2.00967
PRR7	-0.465444	2.48508	-4.25483	5.32452e-05	0.00162725	1.72971
RP3-507I15.1	0.465296	3.3198	4.31014	4.33936e-05	0.00144775	1.91807
RASGRP3	0.46529	2.44733	3.03497	0.00318555	0.0228201	-1.9834
ATRIP///TREX1	-0.465207	2.30884	-4.1749	7.13741e-05	0.00192932	1.46023
LOC101928304	0.465149	2.40288	3.29242	0.00144459	0.0134514	-1.27674
FAM167A	0.465128	3.26488	4.39473	3.16433e-05	0.00119315	2.20914
ADAM11	-0.46511	2.49045	-3.20575	0.00189408	0.0161709	-1.51965
C1QTNF2	-0.465094	2.23249	-3.65466	0.000443229	0.00609317	-0.209152
FA2H	0.465064	2.9255	3.29161	0.00144828	0.0134751	-1.27903
UBXN2A	0.464896	3.07744	4.34671	3.78711e-05	0.00132783	2.04349
TOPORS-AS1	-0.464623	2.51432	-3.66984	0.000421106	0.00588337	-0.162628
CACNA1H	-0.464558	2.21064	-3.3136	0.00135111	0.0128143	-1.21663
ZMYND10	-0.464409	2.61574	-4.32537	4.10054e-05	0.00139176	1.97022
KRT82	0.464125	2.398	4.12709	8.49185e-05	0.002149	1.30061
DPP10-AS1	-0.464099	3.16715	-3.72466	0.000349649	0.00524468	0.00649582
MGC12488	0.464065	3.16854	4.55148	1.74723e-05	0.000812187	2.75751
HNRNPA1///HNRNPA1P10	0.464023	4.35311	3.575	0.000578558	0.00719633	-0.450947
TPX2	-0.463841	2.35462	-4.52345	1.94462e-05	0.000864639	2.6586
LOC101927673///OTUB1	-0.463692	2.88964	-4.35573	3.66185e-05	0.00130897	2.0745
LOC102725438	0.463525	2.24641	4.91579	4.215e-06	0.000368982	4.07475
PTPRZ1	0.463363	3.98803	3.2974	0.00142209	0.0133104	-1.26264
MFSD10	-0.463111	2.74711	-4.18221	6.94966e-05	0.00189852	1.48473
PPP2R2C	-0.462977	2.43374	-3.44887	0.000875564	0.0094382	-0.825801
ELAVL3	-0.462913	1.82664	-3.07312	0.00284087	0.0211065	-1.88155
MON1A	-0.462802	2.99896	-5.0277	2.69379e-06	0.000296078	4.49049
SLC25A47	0.46251	1.79708	4.32093	4.16871e-05	0.00140476	1.95503
YWHAZ	-0.462273	3.54866	-3.14238	0.00230208	0.0183426	-1.69406
SPATC1L	-0.462076	2.49888	-3.52075	0.000692226	0.0080964	-0.613407
SUV420H1	0.461956	3.42964	4.15828	7.58293e-05	0.00200402	1.40459
SERPINI2	0.46195	2.35994	2.93071	0.0043351	0.0281208	-2.25656
NET1	0.461944	3.00369	5.1993	1.34336e-06	0.000212619	5.13739
SCRN1	0.461904	4.02438	3.61647	0.000503848	0.00663179	-0.325545
ZWILCH	-0.461863	2.36617	-2.95733	0.00400984	0.0266789	-2.18754
BAZ1A	0.461827	2.70242	3.98306	0.000142322	0.00296084	0.827112
SLC10A3	-0.461541	2.16655	-3.50981	0.000717564	0.00828467	-0.645935
ARMCX5	-0.461502	3.13654	-4.32438	4.11564e-05	0.00139283	1.96684
CEACAM21	0.461433	1.69149	4.00214	0.000132995	0.00283092	0.889189
PTMAP1///PTMAP1	0.461324	2.40824	4.33411	3.96933e-05	0.00136695	2.00019
C19orf52	-0.461312	2.73772	-4.74772	8.1793e-06	0.000535892	3.45995
ZBTB41	0.461117	3.43887	3.54304	0.000643168	0.00770263	-0.546863
DCTN1-AS1	-0.461076	2.99791	-4.01726	0.000126024	0.00272445	0.938511
GPR19	-0.461045	3.31502	-4.22625	5.91471e-05	0.00171965	1.63299
DAGLA	-0.460991	2.11418	-3.78403	0.000285337	0.004619	0.191628
DOCK1	0.460913	2.73245	3.64372	0.000459845	0.00621253	-0.242582
IL4R	0.460861	2.75942	3.27161	0.00154234	0.0140399	-1.33552
OXR1	-0.460789	3.18895	-2.80671	0.00619565	0.0358406	-2.57133
VGF	-0.460617	2.99497	-3.99653	0.000135677	0.002875	0.870901
CA14	-0.46048	2.37841	-3.44721	0.000880298	0.00947619	-0.830669
LOC101928826///TPT1	0.460417	4.40728	3.60451	0.0005244	0.00678268	-0.361821
IL17RB	0.460388	3.2652	3.39952	0.00102701	0.0105717	-0.969743
DDN	-0.460325	3.77735	-3.44248	0.000893931	0.00956654	-0.844543
PTGES2	-0.460271	2.5286	-4.12642	8.51243e-05	0.002149	1.29839
PAXIP1OS	0.460157	2.84501	3.87437	0.000208638	0.00381007	0.477298
HMGN1///LOC101927733	0.460103	3.76717	3.64387	0.00045961	0.00621253	-0.242117
BSN	-0.45989	3.17797	-3.53161	0.000667905	0.00788644	-0.581034
SLC25A32	-0.45974	2.84204	-4.13122	8.36577e-05	0.00213682	1.31435
KRT2	0.459641	1.9291	4.40568	3.03692e-05	0.00116538	2.24704
CWC27	0.459567	3.63858	4.60521	1.42173e-05	0.000725388	2.94814
TIMM17A	-0.459507	2.40329	-3.94696	0.000161718	0.00318911	0.710182
CHCHD10	-0.459338	3.4057	-4.13076	8.37965e-05	0.00213772	1.31283
SEPT6	-0.459016	1.94338	-3.43261	0.000922983	0.00978345	-0.873411
RIT2	-0.459	3.05072	-3.35949	0.00116764	0.0115785	-1.08536
PAQR6	0.458999	3.53556	3.61589	0.000504827	0.00663725	-0.327308
IGFBP3	0.458864	3.03181	3.19774	0.00194159	0.0164333	-1.54182
CDC34	-0.458664	3.12042	-4.55046	1.75405e-05	0.000813748	2.75392
BEX5	-0.458635	4.0162	-2.90286	0.00470135	0.0297579	-2.32823
PTMA	0.458625	4.10411	4.22039	6.0434e-05	0.0017406	1.61319
ISY1-RAB43///RAB43	-0.458534	2.67997	-4.44318	2.63686e-05	0.00106007	2.37738
CT47A1///CT47A10///CT47A11///CT47A12///CT47A2///CT47A3///CT47A4///CT47A5///CT47A6///CT47A7///CT47A8///CT47A9	-0.458386	1.79536	-3.32709	0.00129454	0.0124379	-1.17818
EFCC1	-0.458299	1.9344	-4.49544	2.1633e-05	0.000923152	2.56015
LOC401442	-0.458184	2.81964	-3.58812	0.000553859	0.00700017	-0.411393
TARBP1	-0.458074	3.0751	-3.29043	0.00145369	0.013504	-1.28237
NAP1L5	-0.458057	3.39574	-2.79481	0.00640813	0.0366729	-2.60094
CERS4	-0.458054	2.22703	-3.19381	0.00196533	0.0165627	-1.5527
LOC101927815	0.457972	1.65306	3.39691	0.00103568	0.0106376	-0.977315
CCDC28B	-0.457886	2.0615	-4.02977	0.000120517	0.00263936	0.979456
CAMK2D	-0.457707	3.51392	-3.04497	0.00309165	0.0223681	-1.95681
TBC1D17	-0.457675	2.69176	-4.63336	1.27556e-05	0.0006913	3.04851
ARVCF	0.457513	2.12705	4.40875	3.002e-05	0.00115565	2.25771
DVL3	-0.457513	2.54816	-3.59021	0.000550019	0.00699306	-0.405084
EBF1	0.457436	2.70941	3.63704	0.000470279	0.0063172	-0.262956
CERS2	0.457276	3.1953	4.2175	6.10786e-05	0.00175199	1.60344
AMPD2	0.457216	3.7018	4.08662	9.82848e-05	0.00234458	1.16645
ZFP91	0.457092	3.17089	4.71434	9.31735e-06	0.000575206	3.33927
RP4-758J24.5	-0.456989	2.83045	-3.50215	0.000735827	0.00840165	-0.66867
SLC34A3	0.456919	3.11877	4.39921	3.11158e-05	0.00118811	2.22464
ERVH-3	0.456571	1.80162	3.56822	0.000591742	0.00731391	-0.471369
GLTP	0.456533	2.69621	3.35539	0.00118306	0.0116919	-1.09716
CDK7	-0.456349	2.83341	-3.96751	0.000150389	0.0030573	0.776643
MED7	-0.456328	3.11135	-3.61123	0.00051276	0.0067001	-0.341456
PRR24	-0.456212	3.63436	-3.9376	0.000167142	0.00326524	0.68
TEX26	0.456043	2.31358	3.54999	0.000628574	0.00757565	-0.526076
KCNF1	-0.455964	3.12493	-3.80577	0.000264734	0.00442496	0.259956
RDH12	-0.455913	2.52541	-3.36225	0.0011574	0.0115098	-1.07742
FOXO6	0.455821	3.39721	3.37176	0.00112274	0.0112518	-1.05004
UQCRB	0.455784	3.64454	3.63535	0.000472963	0.00633878	-0.268124
DOCK3	-0.455583	2.65255	-3.38496	0.00107623	0.0109395	-1.01193
CAV2	0.45548	2.89693	4.62993	1.29255e-05	0.000697298	3.03626
IRX3	0.455354	2.78014	2.75788	0.00711083	0.039428	-2.69219
DZIP3	-0.455241	3.1673	-3.7069	0.000371434	0.0054569	-0.0485012
TESK2	0.455023	2.7065	3.52002	0.000693884	0.00810962	-0.615572
C1orf216	-0.454806	3.38724	-3.47669	0.000799756	0.0088108	-0.743991
KIAA1147	0.454703	3.03776	4.12484	8.5613e-05	0.00215448	1.29314
USP1	0.454589	2.99926	3.91889	0.000178515	0.0034054	0.619797
DNLZ	-0.454491	2.63744	-3.66102	0.000433833	0.00600246	-0.189685
HES4	-0.454445	2.51936	-3.7083	0.000369675	0.00544171	-0.0441841
PTPLA	-0.454431	2.43189	-4.05416	0.000110443	0.00250136	1.05947
GHITM	-0.454425	2.78177	-4.17835	7.04819e-05	0.00191432	1.47179
RPL23///SNORA21	0.454381	3.44524	3.91637	0.000180107	0.00342656	0.611682
BC045789	0.454235	2.37571	3.58114	0.000566881	0.00710065	-0.432463
C9orf116	-0.454106	2.10487	-4.04677	0.000113409	0.00254774	1.03518
LRFN3	-0.453906	2.86061	-3.68164	0.000404644	0.00576827	-0.126382
DACH2	-0.4539	3.41182	-3.18886	0.00199562	0.01677	-1.56638
NCAM1	-0.453754	3.18991	-2.99312	0.00360802	0.024831	-2.09397
LOC102723722///NDUFA6-AS1	-0.453711	2.32354	-3.34587	0.00121951	0.0119467	-1.12447
RP3-525N10.2	-0.453661	4.02176	-3.56647	0.000595172	0.00732553	-0.476607
LOC101927877	0.453601	2.30163	4.33134	4.01049e-05	0.00137508	1.99068
FAM204A	-0.453554	2.46886	-4.81565	6.26536e-06	0.000459089	3.70703
TTYH2	0.453514	3.60218	3.40327	0.00101471	0.0104991	-0.958875
TAP1	0.453489	2.58088	3.58122	0.000566719	0.00710065	-0.432204
CXCL16	0.453423	3.02536	3.84915	0.000227792	0.00402547	0.397091
TIMM13	-0.453358	3.08452	-4.13297	8.31274e-05	0.00213078	1.32019
TERT	0.453341	1.97505	4.25259	5.36859e-05	0.00162725	1.72212
NPRL2	-0.453339	2.95533	-4.04593	0.00011375	0.00255298	1.03242
STAT5B	0.453262	2.31942	3.73261	0.0003403	0.00519059	0.0311642
FOXN3	0.453156	2.69588	3.30391	0.00139316	0.0131284	-1.24417
SCARF2	-0.453116	2.19606	-4.15572	7.65391e-05	0.00201825	1.39603
HAUS2	0.453074	3.79973	4.11398	8.90445e-05	0.00220477	1.25706
LOC100507217	0.453049	3.39959	4.36748	3.50447e-05	0.00127009	2.11499
DDB2	0.453021	2.33445	3.73812	0.000333966	0.00511741	0.0482678
NAV3	-0.452769	2.50669	-3.60537	0.0005229	0.00676892	-0.359223
FAM84A///LOC653602	-0.4527	2.91084	-3.66894	0.000422386	0.00588677	-0.165388
LSM4	-0.452484	2.43643	-3.69583	0.000385656	0.00558851	-0.0826785
ILDR2	0.45246	3.20693	3.68632	0.000398282	0.00571916	-0.111973
QDPR	0.452406	3.77839	3.68962	0.000393859	0.00567992	-0.101819
KIAA0907	0.452365	3.44917	3.85547	0.000222843	0.00396495	0.417144
ALYREF	-0.45229	1.53344	-2.8676	0.00520575	0.0318203	-2.41814
LIX1	0.452282	3.43984	2.8769	0.00506816	0.0312959	-2.39452
CYP4X1	-0.45224	3.35779	-3.47735	0.000798039	0.00880012	-0.742049
DCAF6	-0.452067	2.90053	-3.20893	0.0018755	0.0160588	-1.51082
BLID	0.452034	2.06403	4.08202	9.99258e-05	0.00236955	1.15126
LOC344887	0.451998	1.76064	3.48595	0.000775932	0.00864962	-0.716657
TES	0.45196	2.34499	3.98297	0.000142371	0.00296084	0.8268
TRIM46	-0.45193	2.15015	-3.20616	0.00189165	0.016156	-1.5185
IRF2BPL	0.4518	3.8545	3.3803	0.00109243	0.0110611	-1.02539
ACTR3C	-0.451622	2.51684	-3.82339	0.000249089	0.00426095	0.315524
FAM205CP///FAM205CP	0.451613	1.92281	3.48171	0.000786761	0.00871253	-0.729186
ZNF416	-0.451584	2.42976	-4.14459	7.9697e-05	0.00207133	1.35889
CDK2	0.451523	2.58994	4.15101	7.78609e-05	0.00203485	1.3803
ZBTB18	-0.451484	1.97432	-2.67869	0.00886057	0.0459083	-2.88446
PTPN20B	-0.451419	2.10804	-2.78233	0.00663821	0.037533	-2.6319
LOC100505515	0.451282	2.92482	4.28909	4.69154e-05	0.00151331	1.84621
TMEM70	-0.451271	2.1856	-2.96103	0.00396652	0.0264897	-2.17793
KRT6A///KRT6B///KRT6C	-0.451204	2.1097	-3.61724	0.00050256	0.0066269	-0.323223
B9D1	-0.451198	2.84819	-4.73412	8.62553e-06	0.000554636	3.41074
LY86-AS1	-0.450865	2.74305	-2.76593	0.00695199	0.0387391	-2.6724
KDELR1	0.450788	3.60184	4.56455	1.66193e-05	0.00078811	2.80379
AP4S1	-0.450726	2.56031	-3.32497	0.0013033	0.0124765	-1.18424
LOC202025	0.450613	2.73901	3.2286	0.00176428	0.0154152	-1.45607
CBLN1	-0.450561	2.34524	-2.8064	0.00620113	0.0358635	-2.5721
SNORD3A///SNORD3B-1///SNORD3B-2///SNORD3C///SNORD3D	0.450388	1.97176	4.1845	6.89171e-05	0.0018924	1.49242
RPS6KL1	-0.450367	3.28786	-4.04035	0.000116046	0.00258374	1.0141
SNORD114-3	-0.450347	2.61672	-3.93532	0.000168488	0.00328607	0.672666
IRF1	0.450167	2.71795	3.57424	0.000580024	0.00721076	-0.453241
CDKN2D	-0.450166	2.32794	-3.8365	0.00023802	0.00412259	0.357
DLK2	-0.450059	2.86864	-4.36359	3.55585e-05	0.00128278	2.10157
ANXA6	-0.449729	3.05463	-3.84292	0.00023278	0.00407901	0.377319
ACHE	-0.44961	1.96699	-3.7802	0.000289112	0.00466407	0.179648
TMEM2	0.449446	2.79237	3.63295	0.000476786	0.00637216	-0.275433
MTFMT	-0.449342	2.75282	-4.65773	1.16085e-05	0.000669224	3.13571
RPLP2P1///RPLP2P1	-0.449302	2.37419	-5.00933	2.90019e-06	0.00031007	4.42191
DIAPH3	0.449266	0.71519	2.76736	0.00692404	0.0386566	-2.66887
FAM189A2	0.449211	3.33292	3.25807	0.00160922	0.0144413	-1.37361
IL17D	0.449205	3.546	3.6173	0.00050245	0.0066269	-0.323023
SYT3	-0.449153	2.84243	-4.47436	2.34348e-05	0.000971088	2.48627
PRRC1	0.44908	2.70331	3.87046	0.0002115	0.00385216	0.464854
SNRPA	-0.449047	3.02215	-3.7303	0.000342994	0.00520153	0.0239852
LOC642236	0.449037	2.47292	2.82695	0.00584898	0.0345849	-2.52072
DOK5	-0.44898	2.24433	-2.90615	0.00465659	0.0295541	-2.31978
SLC27A2	-0.448971	2.31536	-3.05488	0.00300109	0.0218405	-1.93037
TRAF7	-0.448959	2.37577	-4.24849	5.45041e-05	0.00164087	1.7082
TUSC2	-0.448906	2.5835	-4.01278	0.000128052	0.00275061	0.923882
RPL34	0.448482	4.0408	3.60143	0.000529816	0.00681966	-0.371142
ZNF579	-0.448475	2.85142	-4.08049	0.00010048	0.0023733	1.14618
ASCC2	-0.448441	2.37597	-3.43177	0.000925497	0.00980569	-0.875866
PCDHGA4	0.447919	2.85791	4.25711	5.27988e-05	0.0016255	1.73745
RGS4	-0.447772	3.83934	-2.75588	0.00715078	0.0395478	-2.6971
SMIM24	-0.447598	2.29253	-3.48042	0.000790059	0.0087326	-0.732966
ABCC6P1	0.447423	1.98013	3.92779	0.000173016	0.0033494	0.648408
MXRA8	0.447283	2.97857	4.83031	5.91379e-06	0.000442988	3.76058
PRR5	-0.44717	1.98421	-3.1981	0.00193947	0.0164213	-1.54084
KRT7	0.446879	2.40511	3.69287	0.000389545	0.00562474	-0.0918053
ATP13A1	-0.446783	3.09823	-4.28763	4.71691e-05	0.00151495	1.84124
ARNTL2	-0.446665	1.98966	-2.65076	0.00956554	0.048354	-2.95115
EPAS1	0.446627	3.34866	3.63451	0.000474299	0.00635307	-0.270685
EHMT2	-0.446253	2.86815	-4.31493	4.26283e-05	0.00142829	1.93446
BAI1	-0.446198	2.6995	-4.27859	4.87737e-05	0.00153575	1.81044
SLC9A2	-0.446066	2.14277	-4.02793	0.000121311	0.0026469	0.973433
MAGI2	-0.445862	3.17951	-3.26695	0.00156504	0.0141781	-1.34863
PAIP2	0.445846	2.27768	3.86551	0.000215187	0.00388736	0.44907
LOC100287387	-0.44584	2.23393	-2.91997	0.00447306	0.0287697	-2.28425
TESK1	-0.445779	3.5273	-4.19617	6.60405e-05	0.00184045	1.53162
RAB3GAP1	-0.445777	2.30662	-3.64545	0.000457184	0.00619386	-0.237312
MBD4	0.445775	3.74382	4.07331	0.000103107	0.00240832	1.12251
BBC3///MIR3190///MIR3191	0.445727	2.84059	3.47748	0.000797687	0.00880012	-0.74165
GNG4	-0.445552	2.53469	-2.8204	0.00595911	0.0349973	-2.53712
RNF213	0.445513	2.70452	3.63168	0.000478813	0.0063917	-0.279286
TRIP10	0.445419	2.59311	3.13885	0.00232707	0.0184728	-1.70369
TRPM4	-0.445385	1.99652	-2.90968	0.00460904	0.0293712	-2.31071
EPHB6	-0.445261	2.78837	-3.50814	0.000721509	0.00829859	-0.650895
LPIN2	0.445156	3.02519	4.37713	3.38019e-05	0.00124811	2.14828
PQLC2	-0.444973	2.46989	-2.78409	0.00660519	0.0373912	-2.62752
RREB1	0.444921	2.74997	3.28372	0.00148471	0.0137056	-1.30134
ARHGEF9	-0.444886	2.71606	-2.97291	0.00383011	0.0258725	-2.14693
AC009502.4	0.444569	2.28981	3.45087	0.000869904	0.00939872	-0.819944
RP11-38P22.2	0.444463	3.3697	3.24235	0.00169026	0.0149742	-1.41766
TNFRSF21	-0.44445	1.8954	-2.74964	0.0072769	0.0400756	-2.71241
NRXN2	-0.444425	3.96766	-3.2777	0.0015131	0.0138535	-1.31834
SMAP2	-0.444392	3.30225	-3.95849	0.000155263	0.00311902	0.747449
ANGPTL4	0.444371	3.38105	2.72684	0.00775515	0.0418561	-2.76811
KIR3DS1	0.44433	1.34055	3.41337	0.000982188	0.0102357	-0.929502
COL1A2	0.444325	2.92656	3.07129	0.00285653	0.0211551	-1.88644
HLA-DQB1///HLA-DRB1///HLA-DRB4///HLA-DRB5///LOC100996809///LOC101060835	0.44431	3.30972	2.96757	0.00389087	0.0261403	-2.16087
TMEM53	-0.444288	2.90998	-4.28364	4.78717e-05	0.00152161	1.82763
KYNU	0.444241	2.41195	3.56572	0.000596669	0.00733255	-0.478882
NUPL2	-0.443989	2.35566	-3.67178	0.000418356	0.00586504	-0.156673
PEX7	-0.443907	2.71906	-4.07079	0.000104047	0.00242006	1.11418
CD9	0.443895	2.47616	2.6425	0.00978379	0.0491647	-2.97078
PCDHGA3	0.443833	2.24331	2.98462	0.00369994	0.0252543	-2.11628
WARS	-0.443831	2.03246	-2.95363	0.00405373	0.0268358	-2.19718
SGIP1	-0.44369	3.14458	-2.87146	0.00514818	0.0315998	-2.40834
IGSF21	-0.443636	3.1873	-3.80283	0.000267437	0.0044455	0.250694
LPGAT1	0.443564	3.30113	4.02844	0.000121091	0.00264685	0.975098
YAP1	0.44355	2.51053	3.64097	0.000464118	0.00625589	-0.250982
AGAP4	0.443492	2.77024	3.90479	0.000187573	0.00352875	0.574548
OR7D2	-0.443471	2.53661	-2.96821	0.00388349	0.0261331	-2.15919
PNPT1	0.443459	3.13227	3.76938	0.000300066	0.00477528	0.145758
FBXW5	-0.443373	2.92354	-4.82356	6.07311e-06	0.000451629	3.73593
TULP3	0.443332	3.40659	4.32002	4.18298e-05	0.00140755	1.95188
LOC101927907	0.443263	1.34391	3.43603	0.000912808	0.00970622	-0.863407
GOLGA8A///GOLGA8B///LOC101930583	-0.442993	2.22011	-3.15787	0.00219536	0.0178434	-1.65166
AGO3	0.442948	3.28851	4.34238	3.84875e-05	0.00134512	2.02862
RIMKLA	-0.442904	2.85739	-3.19754	0.00194284	0.0164356	-1.5424
U2AF1L4	-0.442797	2.31345	-3.44748	0.000879537	0.00947234	-0.829888
TRIP13	-0.442532	2.94207	-2.88501	0.00495085	0.0307741	-2.37387
NTPCR	-0.442375	2.42552	-3.4985	0.000744702	0.00843339	-0.679513
LDHD	-0.442374	2.18996	-3.54182	0.00064577	0.00772591	-0.550519
S100A10	0.442309	3.37279	3.29386	0.00143805	0.0134086	-1.27266
SH3GL1	-0.442307	3.11445	-4.26807	5.0707e-05	0.00157971	1.77466
MIEN1	-0.442238	3.58779	-4.17226	7.20644e-05	0.00194384	1.45138
PCYT2	-0.442203	3.19742	-4.28055	4.84222e-05	0.00153289	1.8171
REEP2	-0.441806	3.20876	-4.0858	9.85761e-05	0.00234915	1.16373
NRSN1	-0.441805	3.44322	-3.58549	0.000558727	0.00703197	-0.419327
CCP110	0.441774	2.45232	2.66465	0.00920894	0.0471185	-2.91807
SMC5	0.441686	3.27328	4.12538	8.54458e-05	0.0021541	1.29493
EVI5L	-0.441412	3.12656	-4.54597	1.78439e-05	0.00082457	2.73807
MRTO4	-0.441411	2.63306	-3.81987	0.000252146	0.0042914	0.304395
PTAR1	0.441252	3.43769	3.83603	0.000238414	0.00412334	0.355489
MDM1	0.441127	2.90852	3.77713	0.000292183	0.00469109	0.170018
ANKRD40	0.440785	2.53471	3.77869	0.000290623	0.00467561	0.174897
GLI2	0.440744	2.57513	4.06689	0.000105513	0.00243974	1.10135
CAPN2	0.440611	3.61196	3.56471	0.000598671	0.00734934	-0.481917
PP13439	0.440491	2.39023	4.13209	8.33931e-05	0.00213437	1.31726
CPOX	0.440248	2.87285	3.48743	0.000772173	0.00863227	-0.712267
CHAF1B	-0.440164	2.46673	-4.32952	4.03765e-05	0.00137837	1.98446
NEO1	0.440156	2.64303	4.69356	1.01022e-05	0.000610832	3.26438
GDAP1L1	-0.44012	2.88701	-3.98993	0.000138896	0.00292679	0.849423
SIGLEC7	0.440072	2.44099	3.74581	0.000325296	0.00503497	0.0722201
TXNDC9	-0.439986	1.8562	-3.04917	0.00305296	0.0221358	-1.94561
IGFBPL1	-0.439981	2.83583	-3.57794	0.000572935	0.00715287	-0.442093
CTSD	-0.439869	2.78307	-3.70743	0.000370764	0.00545046	-0.0468586
ZNF57	-0.43957	2.66246	-4.24137	5.59514e-05	0.00167434	1.68409
DNAJC7	0.439553	3.29281	3.47683	0.000799393	0.0088108	-0.743581
NAA25	0.439551	3.25339	4.32979	4.03358e-05	0.00137837	1.98539
C2orf80	-0.439288	3.68966	-3.22375	0.00179113	0.015563	-1.4696
GPS2	-0.43913	3.131	-3.75174	0.000318766	0.00496536	0.0906877
RPS23	0.438931	4.33745	3.68693	0.00039746	0.00571085	-0.110095
ZNF574	-0.438918	2.91338	-3.72536	0.000348821	0.00524468	0.0086531
ANKFY1	0.438839	2.02349	3.78913	0.000280366	0.00456682	0.207648
CORO2B	-0.438826	3.45764	-4.04903	0.000112493	0.00253266	1.04261
NRL	-0.438785	2.16491	-4.26944	5.04512e-05	0.00157382	1.77931
PLXNA1	-0.438604	1.70673	-2.81254	0.00609394	0.0354967	-2.55678
ZNF77	-0.438582	2.10738	-3.99307	0.000137353	0.00290529	0.859654
LOC440434	0.438425	3.16335	4.03419	0.00011863	0.00261509	0.993917
ACLY	-0.438379	2.79847	-4.37033	3.46731e-05	0.0012642	2.12482
ATF6	-0.438193	2.99965	-3.9596	0.000154653	0.00311171	0.751056
NKIRAS1	-0.43818	3.22691	-3.773	0.000296364	0.00473236	0.157072
LOC100506563	-0.438115	2.50966	-3.85822	0.00022072	0.00394195	0.425886
LOC730202	-0.438035	1.91925	-3.49276	0.000758831	0.0085277	-0.696509
LDB2	-0.43801	3.13592	-3.10174	0.0026054	0.0198854	-1.80447
MON2	0.43792	3.243	4.19863	6.54494e-05	0.00183266	1.53988
MATK	-0.437868	2.84566	-4.48356	2.26317e-05	0.000948877	2.51847
FOXP4	-0.437747	2.99	-3.72924	0.000344239	0.00520363	0.0206877
LANCL2	-0.43774	3.21559	-4.01096	0.000128884	0.00276343	0.917947
PPIEL	-0.43759	2.15359	-3.0014	0.00352056	0.0244557	-2.0722
RPS27A	0.437576	3.77567	3.76982	0.000299611	0.00477157	0.147141
FOSB	-0.43717	1.99128	-2.95439	0.00404464	0.0268149	-2.1952
GNAL	-0.437065	2.96025	-3.25839	0.00160761	0.0144323	-1.37271
LOC645166///LOC654342	-0.437025	3.48307	-3.37472	0.00111215	0.0111743	-1.04151
OBSL1	-0.436973	3.03681	-4.07731	0.000101636	0.00238106	1.13568
C15orf65	-0.436939	2.70546	-4.49956	2.12968e-05	0.000912536	2.57462
CHST14	0.436769	2.67155	3.77906	0.00029025	0.00467281	0.176066
HMP19	-0.436721	3.84334	-3.00496	0.00348352	0.0242701	-2.06281
SHISA9	-0.436661	3.02146	-3.51162	0.000713322	0.00826913	-0.640571
OR10D3	-0.436537	2.0758	-3.80117	0.000268967	0.00445937	0.245491
TOR2A	-0.436526	2.86435	-4.48798	2.22551e-05	0.000938105	2.53397
DNTTIP1	-0.436457	2.44516	-3.83207	0.000241705	0.00415885	0.34298
LINC00491	0.436394	2.69724	3.60703	0.000520017	0.00674905	-0.354206
NHLRC2	0.436309	2.87177	4.19626	6.60187e-05	0.00184045	1.53192
PRR3	-0.436108	2.22837	-3.56202	0.000604034	0.00738086	-0.489999
KRBOX1-AS1	0.435959	2.08022	3.65283	0.000445967	0.00611995	-0.214747
CUEDC2	-0.435891	3.63061	-3.77342	0.000295934	0.00472871	0.158395
LINC00632	-0.435831	3.08699	-3.69516	0.000386532	0.00559484	-0.0847421
AC083949.1	0.435809	2.21936	4.37671	3.38547e-05	0.00124811	2.14684
SOX4	0.435586	1.68227	4.35071	3.73102e-05	0.00131937	2.05725
SYMPK	0.435416	3.53608	3.79677	0.000273084	0.00449109	0.231641
YWHAEP7	0.435324	2.65817	4.33905	3.89691e-05	0.0013539	2.01715
MRPS11	-0.435314	2.92767	-4.14416	7.98225e-05	0.0020723	1.35745
MGARP	-0.435306	2.39478	-3.75832	0.000311667	0.00489041	0.1112
LRRC69	0.435276	2.26808	2.9812	0.0037375	0.0254177	-2.12523
MMP14	0.435192	3.02558	4.3981	3.12456e-05	0.00119113	2.2208
BC040734	-0.435096	3.04434	-3.92404	0.000175315	0.0033717	0.636338
SHISA2	0.435077	2.55527	2.91128	0.00458775	0.0292991	-2.30662
BNIP2	0.434999	2.39044	3.77914	0.00029017	0.00467281	0.176319
FOLH1B	0.43499	2.55825	2.72856	0.00771823	0.0417239	-2.76394
THOC6	-0.434957	2.06678	-3.11048	0.00253715	0.0195276	-1.78081
RPL22	0.434947	4.38805	3.70827	0.000369706	0.00544171	-0.0442606
RANBP3	-0.434917	2.48363	-3.27909	0.00150651	0.0138263	-1.31442
TMEM206	0.43483	2.40573	3.83823	0.000236601	0.00410708	0.362458
RHEB	-0.434815	2.6056	-2.96863	0.00387871	0.0261177	-2.1581
CD99	0.434804	2.64251	2.90753	0.00463802	0.0294865	-2.31625
C12orf43	-0.434739	2.93884	-3.86564	0.000215083	0.00388736	0.449508
ITPRIP	0.434684	2.62315	3.08294	0.00275796	0.0206526	-1.85517
EPHA7	-0.434399	2.19583	-3.48366	0.000781758	0.00867228	-0.723419
SIL1	-0.434369	2.63417	-3.68012	0.000406729	0.00578047	-0.131055
MYBPC1	0.434318	3.48542	3.10625	0.00257	0.019704	-1.79228
ATP5C1	-0.434303	3.62965	-3.26153	0.00159189	0.0143295	-1.36389
VPS16	-0.4343	3.4732	-4.08764	9.79256e-05	0.00234211	1.16981
MRPS34	-0.43413	2.61793	-3.35698	0.00117704	0.0116541	-1.09257
GATS	0.43411	3.19982	4.213	6.20943e-05	0.00176391	1.58827
PRIMA1	0.434091	2.96031	2.77212	0.00683195	0.0383137	-2.65713
RP11-1277A3.3	-0.434033	2.33354	-3.77443	0.000294908	0.00471872	0.16156
STXBP1	-0.433998	4.47967	-3.16296	0.00216132	0.0176761	-1.6377
DNAJC22	0.433611	1.85055	3.18098	0.00204474	0.0170547	-1.58813
DCAF15	-0.433611	2.61805	-4.12633	8.51523e-05	0.002149	1.29809
PEX13	-0.433607	2.3213	-4.13286	8.3162e-05	0.00213078	1.31981
PAQR9	-0.43349	2.40386	-3.09358	0.0026706	0.0202173	-1.8265
SPEF2	-0.433446	1.79815	-2.93851	0.00423736	0.0276469	-2.23639
PGGT1B	-0.433346	1.85515	-3.01265	0.00340484	0.0238633	-2.04253
TP53RK	-0.433096	2.04607	-3.68014	0.000406699	0.00578047	-0.130987
PPL	-0.433082	3.37543	-2.77936	0.0066941	0.037769	-2.63925
ZNF536	0.432854	3.07123	3.1276	0.00240834	0.0188633	-1.73433
KIAA1045	-0.432805	3.29026	-3.6041	0.000525116	0.00678268	-0.36306
LINC01128	-0.432597	2.63121	-3.84239	0.000233203	0.00407901	0.37566
TASP1	-0.43256	2.95409	-3.51266	0.000710881	0.00824637	-0.637469
CTC-459F4.3	-0.432384	3.39156	-3.60666	0.00052065	0.00675094	-0.35531
CKAP5	-0.432182	2.53838	-3.40752	0.0010009	0.0103801	-0.94652
ARRDC2	0.432131	3.09133	3.72173	0.000353162	0.00528417	-0.0026022
GATA6-AS1	0.431978	2.86299	3.68285	0.000402994	0.00575531	-0.122667
PIGT	0.431851	3.60855	3.72478	0.000349511	0.00524468	0.00685555
LY6H	-0.431649	3.10454	-3.59703	0.000537654	0.0068978	-0.384463
DNAJC3	0.431625	3.3468	3.92987	0.000171757	0.00333325	0.655089
BCOR	0.431527	2.41762	3.80565	0.00026484	0.00442496	0.259592
IDS	-0.431486	2.70945	-2.8937	0.00482787	0.0302413	-2.35167
FLJ32255	0.431478	1.36341	3.07774	0.00280151	0.0208762	-1.86912
NOBOX	0.431317	2.15761	3.85199	0.000225553	0.0039949	0.406109
NKAPP1	0.431315	1.78776	3.49222	0.000760165	0.00853453	-0.698097
LOC101927929	-0.431207	2.74881	-3.33036	0.00128116	0.0123513	-1.16884
CTCF	0.431135	3.12489	4.34665	3.788e-05	0.00132783	2.04328
CBFB	0.431131	3.29472	3.50713	0.000723912	0.00830782	-0.653903
TBC1D21	0.431102	2.16602	3.52819	0.000675461	0.00794808	-0.591217
BCL2A1	0.430847	1.83214	2.79378	0.0064269	0.0367178	-2.60351
RP11-634B7.4	0.430775	1.74552	3.7019	0.000377791	0.00550367	-0.0639401
ST6GAL1	0.43066	3.14099	4.01166	0.000128564	0.00275908	0.920228
RP11-141M1.1	0.430584	1.87907	4.98601	3.18443e-06	0.000316145	4.33506
SNRNP25	-0.430528	3.38064	-3.85683	0.000221788	0.00395803	0.421476
ATCAY	-0.43043	3.78153	-3.63368	0.000475611	0.00636575	-0.273194
GPR3	-0.430263	2.07236	-3.72054	0.000354599	0.0052922	-0.00629758
LUC7L3	0.430255	4.31285	3.2695	0.00155257	0.0140996	-1.34145
PLGLB1///PLGLB2	0.43024	3.33664	3.46202	0.000838919	0.00913952	-0.787188
SUPT20H	0.430223	2.73827	4.61545	1.36676e-05	0.000711174	2.98462
TIMM44	-0.430092	3.06334	-3.98921	0.000139252	0.00292704	0.847079
ASB14	0.429835	2.51315	4.03816	0.000116957	0.00259278	1.00694
LMTK2	-0.429462	2.39309	-2.95334	0.0040571	0.0268457	-2.19792
GRPEL1	-0.429417	2.83556	-4.0782	0.000101309	0.0023805	1.13864
KRT77	0.429296	1.86763	3.53899	0.000651846	0.00778277	-0.558999
GP1BB///SEPT5///SEPT5-GP1BB	-0.429021	3.32364	-3.70257	0.000376935	0.00550324	-0.0618756
APBA1	-0.428995	2.4731	-2.98959	0.00364598	0.0250021	-2.10325
SEPT1	-0.428904	1.87823	-3.11946	0.00246882	0.0191584	-1.75646
KLHDC3	-0.428899	3.29386	-4.20961	6.28715e-05	0.0017774	1.57683
C14orf119	-0.428893	2.87585	-4.26345	5.15785e-05	0.00159629	1.75897
QPCT	-0.428854	2.31952	-3.22803	0.00176743	0.015436	-1.45767
P2RY14	0.428787	2.71684	3.44002	0.000901083	0.00961633	-0.851738
ZBTB16	0.428433	3.44198	3.54404	0.00064105	0.00768117	-0.543876
RRAGB	-0.428209	2.212	-3.02162	0.00331504	0.0234505	-2.0188
ARHGDIG	-0.428172	2.65576	-3.562	0.000604062	0.00738086	-0.490041
LRRC32	0.428049	2.46265	2.94744	0.00412791	0.0271803	-2.21323
SLC1A1	-0.42803	2.3825	-3.01289	0.00340235	0.023853	-2.04189
IMPDH2	-0.428025	3.27011	-3.55108	0.000626315	0.00755904	-0.522814
ZC4H2	-0.427925	2.6775	-4.90626	4.3777e-06	0.000371725	4.0396
LOC102724316///PTCHD3P1	-0.427923	2.498	-3.49175	0.000761338	0.00854363	-0.699491
SLC2A6	-0.427806	3.00264	-3.94008	0.000165689	0.00325034	0.68799
LAMB1	-0.427765	2.79459	-3.4176	0.00096887	0.0101329	-0.917188
LOC729970	0.427523	2.83621	3.89542	0.000193833	0.0036095	0.544543
CALHM2	-0.427424	2.77751	-4.09918	9.3935e-05	0.00227562	1.20798
SYNPO2	0.42711	2.55388	3.28745	0.00146741	0.0135832	-1.29081
EGR4	-0.426839	3.11514	-2.96795	0.00388646	0.0261331	-2.15987
SDHB	-0.426817	2.74558	-3.50176	0.000736772	0.00840835	-0.66983
ZSCAN1	0.426799	1.87347	3.8461	0.000230217	0.0040531	0.387422
DLGAP4	0.426777	2.72298	3.58228	0.000564731	0.00709185	-0.429018
ZNF827	-0.426693	3.45255	-3.59415	0.000542853	0.00693937	-0.393191
MSRB3	0.426689	2.73316	3.39925	0.00102793	0.0105765	-0.970547
CSAG2///CSAG3	-0.426632	1.53799	-4.03258	0.000119315	0.00262647	0.988641
TPTEP1	0.42661	2.74532	3.78854	0.00028094	0.004573	0.205784
SNHG19	0.426575	3.20332	3.85357	0.000224315	0.00398198	0.411133
MAL	0.426548	3.85038	3.00626	0.00347006	0.0241978	-2.05938
GET4///SUN1	-0.42647	2.36154	-3.83681	0.000237768	0.00412126	0.357966
GOT2P1///GOT2P1	0.426333	1.7104	3.18457	0.00202224	0.016897	-1.57823
FES	-0.426066	1.99425	-3.12582	0.00242149	0.0189222	-1.73919
STK3	0.425947	2.65179	3.39008	0.00105867	0.0107983	-0.997106
ZNF485	-0.425743	2.2891	-4.18405	6.90309e-05	0.0018924	1.49091
RP11-469M7.1	-0.425662	2.94315	-2.9058	0.00466139	0.0295686	-2.32069
PPM1J	-0.425621	2.589	-3.64527	0.000457463	0.00619386	-0.237866
ASAH1	-0.425605	2.53822	-3.49939	0.000742528	0.00842778	-0.676868
ANKRD20A1///ANKRD20A11P///ANKRD20A2///ANKRD20A3///ANKRD20A4///ANKRD20A5P///ANKRD20A9P///LOC102723891///LOC102725051	0.425589	4.37347	3.08691	0.00272505	0.0205154	-1.84448
EFCAB13	0.425561	1.67217	3.71572	0.000360456	0.0053558	-0.0212058
KHDC1	-0.425503	2.43195	-3.68833	0.000395579	0.00569426	-0.105782
LRWD1///MIR4467	-0.425327	2.96673	-4.48092	2.28591e-05	0.000953314	2.50924
LTC4S	-0.42518	2.06666	-3.41243	0.000985198	0.010258	-0.932261
LOC101927608	-0.425097	2.24386	-3.96449	0.000152	0.00307676	0.766891
ORAI3	0.42507	2.95897	4.44408	2.62784e-05	0.00106007	2.38054
OPN3	-0.424949	2.91204	-3.18886	0.00199563	0.01677	-1.56638
SLC38A2	0.424847	3.0706	3.19725	0.00194454	0.0164405	-1.54318
OR5P2	0.424733	1.89924	3.52818	0.00067549	0.00794808	-0.591256
CCT7	-0.4246	3.06158	-3.32212	0.00131513	0.0125693	-1.19237
RARRES3	0.424554	3.05317	3.36812	0.00113589	0.0113497	-1.06053
DCAF8L2///FLJ32742///LOC101928481	0.424457	1.25505	2.97592	0.00379619	0.0256926	-2.13904
C7orf13///LINC01006	-0.424447	2.4525	-3.31391	0.00134978	0.0128133	-1.21574
GPSM2	-0.424401	2.31201	-3.08927	0.00270562	0.0204101	-1.8381
FERMT3	0.424375	2.50175	3.63294	0.000476808	0.00637216	-0.275476
LOC101928144	0.424316	2.04535	4.11282	8.94194e-05	0.00220688	1.2532
DKK2	-0.424243	1.99775	-2.76197	0.00702975	0.0390735	-2.68215
CDYL2	0.424231	2.69439	3.18047	0.00204801	0.0170657	-1.58955
PIM3	0.42416	3.27085	3.9855	0.000141095	0.00294864	0.83504
RPL27A///SNORA45A	0.424146	4.01089	3.48365	0.00078178	0.00867228	-0.723444
AKAP10	-0.423879	2.06765	-3.29477	0.0014339	0.0133878	-1.27007
PAQR8	0.423555	3.12363	3.43852	0.00090548	0.00964574	-0.856131
RAP2A///RAP2B	-0.423527	2.34302	-2.84532	0.00554979	0.0333172	-2.47451
KCNA3	-0.423486	2.75997	-3.16178	0.00216917	0.0177095	-1.64093
SLC39A2	0.423421	2.28472	3.81891	0.000252981	0.00430251	0.301378
PAM	-0.423371	4.34147	-3.06975	0.00286986	0.0212203	-1.89058
SF3B2	0.423313	2.63787	4.06636	0.000105714	0.00243974	1.09961
DAPK1-IT1///DAPK1-IT1	0.423229	3.00004	3.7203	0.000354886	0.00529313	-0.00703403
HNRNPDL	0.42321	2.9685	3.67242	0.000417453	0.00585854	-0.15471
SOHLH2	0.423147	2.0306	3.47769	0.000797142	0.00879849	-0.741033
LOC102724156	-0.423142	2.62107	-3.93936	0.000166108	0.00325447	0.685677
CASP14	0.423061	1.57222	3.57642	0.000575837	0.00717387	-0.446674
OR10H1	0.422772	2.07598	4.24904	5.43925e-05	0.00164021	1.71009
LXN	-0.42274	2.79187	-2.76625	0.00694576	0.0387319	-2.67161
CSRP1	0.42271	3.85044	3.48483	0.000778771	0.00866894	-0.719958
VAV3	-0.422547	1.97714	-3.41703	0.000970677	0.0101427	-0.918869
C11orf72	0.422502	2.37079	3.58111	0.000566941	0.00710065	-0.432559
CHL1-AS2///CHL1-AS2	-0.422472	2.84002	-3.65125	0.000448353	0.00613722	-0.219594
ZGPAT	-0.422424	2.73429	-3.66804	0.000423682	0.0059002	-0.168172
OR4D2	0.422405	2.37959	4.02582	0.000122229	0.00266446	0.966523
EDC3	-0.422324	2.49341	-3.53975	0.000650197	0.00776703	-0.556706
CCNG1	0.42226	3.23059	3.84234	0.00023325	0.00407901	0.375478
IPO7	0.422259	3.51516	3.59216	0.00054646	0.00697411	-0.399197
VASH1	0.422131	2.26945	3.12729	0.00241065	0.0188689	-1.73519
CRB2	0.422127	2.64876	2.99411	0.00359744	0.0247848	-2.09136
ADARB2-AS1	0.421853	2.87469	3.9879	0.0001399	0.00293018	0.84283
AF075036///OR7D2	-0.421397	2.32327	-2.73103	0.00766514	0.0415229	-2.7579
PSG4	0.421375	2.4327	4.13349	8.29727e-05	0.00213078	1.3219
LOC101927451	0.421367	2.70755	3.84109	0.000234261	0.00408582	0.371528
SERPINE2	0.421328	3.83152	3.37652	0.00110575	0.0111337	-1.03631
C16orf13	-0.421253	1.87605	-2.79404	0.00642206	0.0367079	-2.60285
PACS1	-0.421244	2.5738	-3.59676	0.000538135	0.0068978	-0.385274
BC042372///RP11-45P15.4	-0.421195	2.89449	-4.13694	8.19405e-05	0.00211329	1.3334
RBFOX1	-0.421161	4.07805	-3.08268	0.00276005	0.0206552	-1.85585
RNF181	-0.421066	2.85692	-3.82511	0.000247608	0.0042387	0.320965
CLK1	0.420954	3.331	3.11969	0.00246711	0.0191514	-1.75584
FAM63A	0.420936	2.83403	3.11525	0.00250067	0.0193325	-1.76789
CCDC160	0.42084	1.85674	3.01592	0.00337178	0.0237164	-2.03387
MLC1	0.420821	3.22533	3.6522	0.000446911	0.00612864	-0.216668
TM7SF2	-0.420779	2.79395	-4.23606	5.70531e-05	0.00169652	1.66615
NUP93	-0.420775	2.3031	-3.75957	0.000310335	0.00488551	0.115102
FMO2	0.420703	2.82922	4.12881	8.43918e-05	0.00214544	1.30633
PTBP1	0.420682	3.27631	4.13294	8.31379e-05	0.00213078	1.32007
FRRS1L	-0.420653	2.88164	-3.30397	0.00139286	0.0131284	-1.24398
CRIP2	-0.420648	2.29225	-2.88644	0.00493037	0.0307117	-2.37021
CLDN19	0.420615	1.97333	4.12678	8.50132e-05	0.002149	1.29959
OR1F1	0.420451	2.68831	4.02394	0.000123054	0.00267142	0.960363
ASAH2B	-0.420261	2.85648	-3.84078	0.00023451	0.00408586	0.370559
SKI	0.420245	3.18186	4.07181	0.000103664	0.00241414	1.11756
FUT2	0.42008	1.78772	3.81226	0.000258864	0.00434947	0.280408
FLJ37786	-0.420062	2.24903	-3.97489	0.000146504	0.00301218	0.800598
EFTUD2	-0.41998	2.34952	-3.58713	0.00055569	0.00701113	-0.414385
ZBTB34	0.419933	2.81253	3.87707	0.000206683	0.00378318	0.485897
TRAPPC2///TRAPPC2P1	-0.419927	2.55871	-3.83014	0.00024333	0.00417764	0.336866
TMEM105	0.419836	2.57352	3.86139	0.000218292	0.00392078	0.435987
C6orf57	-0.419823	2.76392	-4.10766	9.11015e-05	0.00222744	1.23609
KCTD12	0.419513	3.95088	3.22001	0.00181206	0.0156639	-1.48001
WDR72	0.419475	2.10395	3.841	0.000234334	0.00408582	0.371246
ZNF503	0.419414	3.29448	3.68554	0.000399346	0.00572745	-0.114399
SYT7	-0.419199	1.70773	-3.07632	0.00281358	0.0209491	-1.87295
C9orf53	-0.41918	1.76773	-3.17169	0.0021041	0.0173624	-1.61372
TINCR	-0.419122	3.25472	-3.25119	0.00164423	0.0146881	-1.3929
PRKCSH	-0.419118	2.42921	-3.48638	0.000774833	0.00864146	-0.715375
TF	0.419057	3.24023	3.00285	0.00350544	0.0243723	-2.06838
SEPP1	0.41894	3.83718	3.01123	0.00341925	0.0239286	-2.04628
FBXL15	-0.418761	3.04008	-3.97992	0.000143918	0.0029779	0.816901
ADAMTS9-AS2	0.418729	2.69817	3.25218	0.00163916	0.0146484	-1.39014
NQO2	-0.418724	3.07345	-3.98641	0.00014064	0.00294306	0.837999
WHAMMP2	0.418549	3.41577	3.78196	0.000287376	0.00464562	0.185136
LOC100132356	0.418398	2.32516	3.32612	0.00129852	0.0124562	-1.18094
GML	0.418373	1.86145	3.09296	0.00267564	0.0202489	-1.82818
ATP2C2	-0.418369	2.51302	-3.25974	0.0016008	0.0143967	-1.3689
RPL13///SNORD68	0.418358	2.32641	3.16651	0.00213788	0.017538	-1.62795
SLC39A11	0.418334	2.79016	3.96333	0.000152626	0.00308288	0.763131
CDC42EP5	-0.418285	2.25279	-3.17516	0.00208177	0.0172413	-1.60417
FGF1	0.418173	2.56051	2.93342	0.00430095	0.0279556	-2.24956
RSPH9	-0.418172	2.44678	-2.7726	0.00682271	0.0383	-2.65594
MRPL12	-0.418074	2.81635	-4.52417	1.93925e-05	0.000863884	2.66116
TRIM58	-0.417889	2.0555	-3.3932	0.00104812	0.0107094	-0.988083
SNHG5///SNORD50A///SNORD50B	0.417829	3.36028	3.16384	0.00215554	0.0176411	-1.6353
UGT1A1///UGT1A10///UGT1A3///UGT1A4///UGT1A5///UGT1A6///UGT1A7///UGT1A8///UGT1A9	0.417798	2.51189	4.1692	7.28719e-05	0.00196112	1.44114
TMEM204	0.417717	2.7725	3.70044	0.000379672	0.00551592	-0.068457
GABARAPL1	-0.417716	2.66746	-3.5661	0.000595901	0.00733064	-0.477715
AKT3	-0.417664	3.84727	-3.27256	0.00153775	0.0140083	-1.33284
KPNB1	0.417646	3.8071	3.71554	0.000360682	0.0053558	-0.0217755
HNRNPU-AS1	0.417637	3.29738	3.49456	0.000754375	0.00849792	-0.691183
GABRG2	-0.417628	3.72377	-2.7299	0.00768929	0.0415993	-2.76065
TMEM125	0.417472	2.81198	2.81273	0.00609061	0.0354861	-2.5563
BDKRB1	-0.417324	2.7522	-3.66532	0.00042758	0.00593355	-0.176494
LRRC52	0.41731	2.86121	3.73243	0.000340508	0.00519059	0.0306083
FAM89A///MIR1182	0.417205	3.19016	3.24803	0.00166054	0.0147717	-1.40176
RNF212B	0.417181	2.30734	3.75953	0.000310374	0.00488551	0.114987
B3GALNT1	-0.417152	3.16209	-3.09576	0.00265302	0.0201231	-1.82061
GNB2	-0.41714	3.41287	-3.83039	0.000243118	0.00417705	0.337661
LOC81691	-0.417041	2.62259	-3.48147	0.000787358	0.00871504	-0.729871
XPO1	0.416466	3.77646	3.0899	0.0027005	0.0203968	-1.83642
VSTM2A	-0.416442	2.65476	-2.96005	0.00397796	0.0265259	-2.18048
SARS	-0.416318	3.46993	-3.7853	0.000284093	0.00460907	0.19561
LOC101930296///TBC1D26///ZNF286A	-0.416273	2.2463	-3.12014	0.0024637	0.0191376	-1.75461
CRB1	0.416241	2.39925	3.34384	0.00122739	0.011989	-1.13027
LHFPL2	0.416169	3.10371	3.83463	0.00023957	0.00413725	0.351075
GPR22	-0.416168	2.85164	-3.96553	0.000151443	0.00307341	0.770251
IER2	0.41616	3.19347	4.81706	6.23078e-06	0.000457982	3.71216
FBXL14	-0.416064	2.25113	-3.63884	0.00046745	0.0062931	-0.257478
RP13-20L14.1	-0.416061	2.19726	-3.67629	0.000412039	0.00581922	-0.142844
CALR	-0.416004	2.09193	-3.5306	0.00067013	0.00790161	-0.584044
OLFM4	-0.415918	1.73403	-3.1789	0.00205791	0.0171281	-1.59387
DCPS	-0.415911	2.4414	-4.42311	2.84413e-05	0.00112432	2.30755
SNX6	0.415794	2.90007	3.23389	0.0017355	0.0152391	-1.44133
HSPB6	0.415503	2.62997	3.18862	0.00199713	0.0167706	-1.56706
DKFZP586I1420	0.415118	3.26532	4.0722	0.000103519	0.00241414	1.11885
TMEM69	-0.414833	3.48729	-3.72449	0.000349854	0.00524468	0.00596244
LOC101929607	-0.414794	1.31316	-2.76064	0.007056	0.0391881	-2.68541
NEXN	0.414689	2.47159	3.04222	0.00311716	0.0224766	-1.96411
DGKG	0.414677	3.08397	3.84283	0.000232852	0.00407901	0.377036
CYC1	-0.414528	3.11948	-3.40578	0.00100655	0.0104341	-0.951595
SKAP2	-0.414387	2.15041	-3.50988	0.000717394	0.00828467	-0.64572
MCM7	0.414102	3.02449	3.65096	0.000448791	0.00613722	-0.220482
NBEAL1	0.414004	2.48767	4.11973	8.72132e-05	0.00217764	1.27613
COBLL1	0.413935	2.27944	3.27662	0.00151824	0.0138952	-1.32139
NRGN	-0.413926	3.75663	-3.07474	0.00282701	0.0210358	-1.87719
SSBP3-AS1	0.413866	3.06117	4.35223	3.70998e-05	0.00131419	2.06246
CACNB1	-0.413802	2.81228	-3.10294	0.00259589	0.0198418	-1.80121
PAN3	0.413713	3.64151	4.08	0.000100657	0.00237336	1.14457
GSS	-0.413572	3.61319	-3.60338	0.000526386	0.00679503	-0.36525
ITGAV	0.413464	3.30455	2.87591	0.00508268	0.0313591	-2.39705
CACNA1G	-0.413424	2.2768	-3.03074	0.00322603	0.0230008	-1.99462
DHCR7	-0.413278	2.61562	-3.44938	0.000874136	0.00943578	-0.824327
KIAA0408	-0.413264	2.47266	-3.57647	0.000575736	0.00717387	-0.446514
MTURN	0.413256	3.64861	3.65526	0.000442333	0.00609141	-0.207315
MRPS18C	-0.413145	2.18073	-3.23082	0.00175215	0.0153378	-1.44989
ITPR3	0.413114	2.12742	3.62724	0.000486006	0.00645838	-0.292821
ALDH9A1	0.413093	3.92968	3.75839	0.000311585	0.00489041	0.11144
RPTOR	-0.413052	2.65865	-3.51417	0.000707357	0.00821617	-0.632973
KIAA0408///SOGA3	-0.412722	2.25116	-2.94737	0.00412887	0.0271803	-2.21344
C16orf59	-0.412684	2.22361	-3.47455	0.00080537	0.00886021	-0.750314
KIAA2026	0.412677	3.41401	3.8471	0.000229419	0.0040428	0.390593
NBPF1	0.412563	3.80557	3.27907	0.00150661	0.0138263	-1.31448
HDHD3	-0.412514	2.62413	-3.568	0.000592164	0.00731527	-0.472014
TNPO2	-0.412464	1.86432	-2.84129	0.00561421	0.0335753	-2.48467
LRFN4	-0.412357	2.96675	-4.44276	2.64105e-05	0.00106007	2.37591
BAI2	-0.412347	3.39613	-4.21029	6.27133e-05	0.00177506	1.57915
DENND5B	-0.412331	2.80483	-3.9141	0.000181548	0.00344926	0.604395
CAMK1	-0.412278	2.93242	-3.35558	0.00118233	0.0116896	-1.09661
ELOVL7	0.412227	2.85113	2.90937	0.00461327	0.0293902	-2.31152
EXOC5	-0.412202	1.5643	-2.7857	0.00657525	0.0372811	-2.62354
TAF1C	-0.412114	2.48126	-4.05916	0.000108481	0.00248168	1.07591
MKRN3	0.412075	2.52784	4.17932	7.02323e-05	0.00191304	1.47505
CENPW	-0.41205	2.62442	-2.85784	0.00535407	0.0325072	-2.44289
TELO2	-0.411928	2.50315	-3.71137	0.000365833	0.00539715	-0.0346794
STRADA	0.411757	2.36591	3.04475	0.00309371	0.0223761	-1.9574
CREBBP	0.411698	3.50777	3.79917	0.000270831	0.0044706	0.239196
ADCK2	-0.411515	2.59152	-3.96265	0.000152996	0.00308629	0.760915
KLC1	-0.411504	3.33239	-2.85614	0.00538021	0.0326155	-2.44718
COPS4	-0.411377	3.3504	-3.1571	0.0022006	0.0178731	-1.65379
RUVBL1	-0.411328	2.46637	-3.89473	0.000194306	0.00361287	0.542317
LBR	0.4113	3.10963	3.16278	0.00216255	0.01768	-1.6382
CARD8	0.411276	2.84776	3.22331	0.00179358	0.0155786	-1.47083
MECR	-0.411225	2.60557	-3.19581	0.00195323	0.0165021	-1.54717
DDX3X	0.411215	2.17321	3.37869	0.0010981	0.0110947	-1.03006
LTB4R	-0.411161	2.35396	-3.6647	0.000428474	0.00593879	-0.178391
LINC01105	0.411156	3.16106	3.2153	0.0018388	0.0158021	-1.49313
EVPLL	0.41113	2.42359	3.93863	0.000166539	0.00325763	0.683306
ZDHHC20	0.411105	3.21681	3.46605	0.000827996	0.00906249	-0.775347
BAIAP2	-0.410804	3.04122	-4.05601	0.000109715	0.00250058	1.06554
CAPN3	0.410616	3.59625	2.73482	0.00758456	0.0411811	-2.74866
SCCPDH	-0.410421	2.56313	-3.37898	0.00109708	0.0110891	-1.02921
MAP3K7	0.410319	3.17711	4.3834	3.30168e-05	0.00122878	2.16995
BMP15	0.410249	2.11097	3.89175	0.000196341	0.00363919	0.532798
LINC01029	0.410239	1.73277	3.79894	0.00027105	0.00447081	0.238457
ACTRT3	-0.41016	2.19621	-3.51995	0.000694046	0.00810962	-0.615783
NRCAM	-0.410017	4.20343	-3.41195	0.000986701	0.0102691	-0.933636
LOC151121	0.409869	1.62154	3.01673	0.00336368	0.023702	-2.03174
UCN2	-0.409859	2.21977	-3.10171	0.00260562	0.0198854	-1.80455
RALGAPA1	0.40981	2.03954	3.44433	0.000888582	0.0095419	-0.839125
POU3F2	0.409803	3.17117	4.28516	4.76033e-05	0.0015213	1.83281
CTD-3064M3.3	0.409601	2.29342	3.68284	0.000403002	0.00575531	-0.122684
LOC646588	-0.409459	2.50394	-5.30616	8.66353e-07	0.000172691	5.54564
LOC728743	-0.409344	1.81141	-2.94226	0.0041911	0.0274699	-2.22668
BTG4	0.409331	1.61992	2.96162	0.00395962	0.0264736	-2.17638
ZNF865	-0.409302	2.69076	-4.25304	5.35968e-05	0.00162725	1.72365
TMEM174	0.409272	1.61398	3.51621	0.000702628	0.00818524	-0.626904
HTATSF1	0.409242	2.61305	3.19388	0.00196496	0.0165627	-1.55253
APOLD1	0.409043	3.30224	2.89221	0.00484868	0.0303475	-2.35547
TMTC3	0.408883	2.81501	3.33559	0.00126005	0.0122036	-1.15389
ZNF189	0.408861	3.34806	3.27997	0.00150234	0.0138007	-1.31193
OR51A10P///OR51A10P	0.408806	1.63061	3.5043	0.000730663	0.00835891	-0.6623
HIATL2	-0.408794	2.05355	-3.33718	0.00125372	0.0121703	-1.14936
CROCCP2	-0.408675	2.42195	-2.87745	0.00506015	0.0312552	-2.39313
MARCH8	0.408643	3.18768	3.731	0.00034218	0.0051998	0.0261496
SNAP23	0.408583	3.01084	3.65629	0.000440803	0.00607389	-0.204168
AP000265.1	0.408543	1.92978	3.29006	0.00145538	0.0135132	-1.28342
HLA-DRB1///HLA-DRB1	0.40854	3.43163	2.80048	0.00630605	0.036283	-2.58684
KLHL23	-0.408495	2.05517	-3.07403	0.00283304	0.0210674	-1.87909
STARD7	0.408486	3.8398	3.74502	0.000326184	0.00503497	0.0697364
LINC00094	-0.408456	3.43975	-4.02431	0.000122892	0.00267142	0.961569
ARRDC1	-0.40842	2.80086	-4.39482	3.16323e-05	0.00119315	2.20946
TFCP2L1	0.408306	2.18721	3.65882	0.000437058	0.00603289	-0.196416
HNRNPA1///HNRNPA1L2///HNRNPA1P10///HNRNPA1P33	0.408257	4.10141	2.98216	0.00372693	0.0253943	-2.12272
PPP3CA	0.408245	4.08033	3.38145	0.00108842	0.0110384	-1.02208
LINC01111	0.408213	1.81686	3.49407	0.000755571	0.00850325	-0.692615
LINC00557	0.408212	1.50858	3.58371	0.000562058	0.00706583	-0.424718
PREP	-0.408211	2.87418	-3.97185	0.000148095	0.00302899	0.790713
ABLIM2	0.40814	2.86016	3.67798	0.000409685	0.00580144	-0.137636
IRS2	0.40813	3.80532	3.92579	0.000174242	0.00336	0.641955
DISC1	0.408091	1.39572	3.41626	0.00097309	0.0101634	-0.921109
CD320	-0.408044	2.8775	-4.42664	2.8066e-05	0.0011151	2.31981
RBM28	0.408027	2.93047	3.79772	0.000272195	0.00448026	0.234614
RP1-181J22.1	0.407953	1.99186	3.47321	0.000808898	0.0088907	-0.754263
FSCN3	0.407913	2.01896	4.02233	0.000123762	0.00268296	0.955103
RGS16	0.407911	2.591	2.76056	0.00705755	0.0391881	-2.6856
NRG4	-0.407898	2.05698	-3.03491	0.00318614	0.0228201	-1.98357
FKRP	-0.407873	1.5178	-2.65723	0.00939781	0.047773	-2.93575
PLXDC2	0.407806	3.29975	4.19324	6.6751e-05	0.00185585	1.52178
LINC00520	0.407768	3.59072	3.25371	0.00163136	0.0146064	-1.38586
SOBP	0.407745	3.32342	3.39465	0.00104323	0.0106779	-0.983864
ZBTB43	0.407652	3.16554	4.61146	1.38792e-05	0.000717254	2.9704
PCGF5	0.40759	3.25824	3.5887	0.000552786	0.00699449	-0.409634
FCAR	0.407523	1.27306	3.33084	0.0012792	0.0123464	-1.16746
[truncated: 24 more rows]

## Sheet: Temporal Cortex
gene_symbol	logFC	AveExpr	t	P.Value	adj.P.Val	B
C1orf61	4.0277	7.40742	6.90755	9.19075e-08	2.32447e-05	7.90643
LOC202181	3.86529	8.60264	7.96481	5.14191e-09	6.71905e-06	10.6531
PCSK1	-3.69691	7.07391	-6.91502	9.00176e-08	2.30142e-05	7.92628
HIF3A	3.65455	6.48162	6.63377	1.97703e-07	3.63295e-05	7.1741
MGME1	3.4801	6.1978	7.17896	4.3326e-08	1.52466e-05	8.6245
ZIC1	3.47616	8.98665	6.1001	8.96048e-07	8.26508e-05	5.72736
ZFP36L1	3.46882	8.97062	8.48116	1.32023e-09	3.10532e-06	11.9409
STAT4	-3.45542	7.84128	-6.79637	1.25335e-07	2.71005e-05	7.60995
RPS16P5	3.36331	6.72678	7.19345	4.163e-08	1.52466e-05	8.6626
FUBP3	3.28972	7.42427	6.87412	1.00882e-07	2.44473e-05	7.8174
HIPK2	3.26134	6.94624	5.80248	2.09847e-06	0.000140222	4.91213
SEPP1	3.25036	10.2527	7.86869	6.64726e-09	7.06524e-06	10.4093
AQP4	3.24902	6.02747	7.23529	3.7101e-08	1.52466e-05	8.77247
ELAVL1	3.24883	6.92937	6.44838	3.33361e-07	4.79482e-05	6.67417
P2RY14	3.24581	6.61561	5.04301	1.86358e-05	0.000615521	2.8212
PPP6R2	3.24144	7.01556	6.0643	9.92362e-07	8.86875e-05	5.62956
CALM1	-3.24066	7.85604	-7.1939	4.15785e-08	1.52466e-05	8.66378
ID3	3.21552	6.95442	6.82675	1.15135e-07	2.60292e-05	7.6911
FOXC1	3.20144	8.37847	6.03594	1.07604e-06	9.32357e-05	5.55202
ACTN2	-3.19807	7.24694	-5.76954	2.3063e-06	0.000149029	4.82165
MAP4K4	3.18258	9.46692	10.1602	2.01525e-11	4.74008e-07	15.86
GJA4	3.16957	6.28124	8.58162	1.01738e-09	2.65887e-06	12.187
ID4	3.16042	10.382	8.86055	4.96869e-10	1.66955e-06	12.8627
NVL	-3.15997	5.90384	-6.01494	1.14254e-06	9.51984e-05	5.49457
LINC01184///LOC101929964	3.14432	6.93493	6.3634	4.23975e-07	5.61509e-05	6.44399
COX3///LOC101929612	3.11437	11.6589	6.31238	4.89942e-07	5.9097e-05	6.30554
RAB3C	-3.09958	8.58436	-4.98207	2.2205e-05	0.000696016	2.65366
KTN1	3.06412	9.36388	9.54612	8.91324e-11	6.98828e-07	14.475
LINC00926	3.06024	6.12726	6.36045	4.27531e-07	5.61509e-05	6.436
SOX2-OT	3.05965	8.98261	6.73137	1.5034e-07	3.10188e-05	7.43603
SIK1	3.04991	6.25981	4.83065	3.43025e-05	0.000933831	2.23815
STMN2	-3.04186	11.2135	-7.14541	4.75267e-08	1.53133e-05	8.5362
ZNF566	3.03296	5.62257	7.26544	3.41496e-08	1.52466e-05	8.85154
TMEM106A	3.01725	4.95635	7.20944	3.98358e-08	1.52466e-05	8.70463
APLNR	3.01445	7.20034	5.61442	3.60023e-06	0.000193778	4.395
LOC100131541	3.01338	6.0022	5.11033	1.53546e-05	0.00052991	3.00642
SLC39A12	3.00202	8.51484	6.2662	5.58563e-07	6.44017e-05	6.18002
NANOS1	2.99741	6.50012	5.66252	3.13557e-06	0.000177715	4.52738
CAMK1G	-2.9959	6.55092	-5.28819	9.20263e-06	0.000364826	3.49628
MARCH3	2.98596	6.0798	7.06754	5.89424e-08	1.73298e-05	8.33071
HSPB3	-2.95464	6.10286	-6.86065	1.04741e-07	2.44473e-05	7.78153
DNM3	2.94429	6.12891	6.26148	5.66095e-07	6.46365e-05	6.16719
PMP2	2.92072	10.8018	8.06527	3.93641e-09	6.71905e-06	10.9066
SERPINB6	2.89892	6.81645	4.79247	3.82729e-05	0.0010065	2.13357
LOC101929787	2.89469	8.1215	6.37725	4.07663e-07	5.56933e-05	6.48155
SLC40A1	2.88545	7.06994	5.22076	1.11742e-05	0.000413251	3.31049
C10orf54	2.87838	6.38488	6.15184	7.73224e-07	7.53529e-05	5.86857
PCSK5	2.86383	7.77964	6.34111	4.51612e-07	5.77303e-05	6.38353
TUBB2B	2.85945	11.0425	6.57227	2.35037e-07	4.08718e-05	7.00862
NLRC5	2.84238	6.83956	5.76467	2.33875e-06	0.000149684	4.80827
RDH5	2.84135	5.94562	5.70979	2.73761e-06	0.000163475	4.65741
ZEB2	2.83549	7.79481	6.02441	1.11206e-06	9.47706e-05	5.52047
VSNL1	-2.83003	13.566	-6.16619	7.42284e-07	7.46335e-05	5.90768
HIGD1B	2.82871	6.98552	4.44984	0.000101844	0.00198137	1.2006
CCK	-2.82829	9.57444	-4.85647	3.18535e-05	0.000888762	2.30889
ARHGEF10	2.82637	6.16801	5.75527	2.40271e-06	0.000151512	4.78242
NKX2-2	2.81542	6.59201	6.02044	1.12473e-06	9.50982e-05	5.50962
LOC646214	2.81147	7.02864	5.40285	6.61565e-06	0.000298097	3.81226
PLGLB1///PLGLB2	2.80633	8.009	6.26431	5.61561e-07	6.44316e-05	6.17489
KCNE4	2.80337	5.3648	4.69941	4.9966e-05	0.00121788	1.87914
FGR	2.80218	6.14525	6.28493	5.29639e-07	6.19783e-05	6.23094
HGF	2.78852	6.72945	4.82738	3.46258e-05	0.000940456	2.22919
GFAP	2.78844	12.5059	7.1781	4.34282e-08	1.52466e-05	8.62225
EXOSC1	2.788	5.73864	5.46709	5.4993e-06	0.000260784	3.98925
GIMAP7	2.78783	5.83651	5.61282	3.61674e-06	0.000194222	4.39062
GLIS3	2.7863	7.3154	6.70041	1.6397e-07	3.26022e-05	7.35304
ITGA6	2.78133	7.81559	5.83317	1.92178e-06	0.000132974	4.9964
SLC35E1	2.7753	11.3993	9.85986	4.14464e-11	4.8743e-07	15.1896
MDH1	-2.76922	12.0068	-7.58382	1.43214e-08	1.01257e-05	9.67948
NASP///NASP	2.75104	8.2675	6.66833	1.79414e-07	3.3794e-05	7.26695
BACE2	2.74852	6.39819	6.86379	1.03829e-07	2.44473e-05	7.78988
TP53INP1	2.73234	7.72627	6.45644	3.25856e-07	4.76053e-05	6.69596
IPW///LOC101930404///PWARSN///SNORD107///SNORD115-13///SNORD115-26///SNORD115-7///SNORD116-22///SNORD116-28///SNORD116-4	2.72465	8.56094	6.96605	7.8106e-08	2.1159e-05	8.06188
GPER1	2.7242	7.2203	6.56336	2.41011e-07	4.10784e-05	6.9846
NELL2	-2.72325	12.0398	-6.2585	5.70906e-07	6.48709e-05	6.15909
TSPO	2.71822	6.28519	5.80476	2.08477e-06	0.000140222	4.9184
MFHAS1	2.71759	8.44497	7.38995	2.42776e-08	1.30717e-05	9.17682
GPR37L1///LOC284570	2.71465	8.4962	6.23656	6.07627e-07	6.74151e-05	6.09939
SST	-2.71464	6.34893	-5.79159	2.16504e-06	0.000143044	4.88221
S1PR1	2.70518	7.37699	4.74827	4.34421e-05	0.00109855	2.01264
PHYHD1	2.69177	6.72523	5.81296	2.03635e-06	0.000139235	4.94092
KLF2	2.69106	7.57328	5.75613	2.39677e-06	0.000151512	4.78479
INA	-2.68496	10.3049	-7.34246	2.76459e-08	1.35598e-05	9.05298
ZMAT4	-2.68253	7.57449	-6.08571	9.33589e-07	8.47836e-05	5.68805
ZNF385B	-2.68243	4.97224	-4.80515	3.69065e-05	0.00098199	2.16828
RP11-38P22.2	2.67155	8.47733	5.80873	2.06121e-06	0.000139717	4.92929
LINC01094	2.67075	5.44981	5.41423	6.40263e-06	0.000289874	3.8436
ZNF423	2.66795	7.89854	6.57219	2.35092e-07	4.08718e-05	7.00839
GRAMD1C	2.66775	8.67696	6.4667	3.16545e-07	4.68268e-05	6.72371
SEPT7P2	2.66648	7.66045	6.30201	5.04573e-07	6.0244e-05	6.27736
MIDN	2.66431	6.42225	5.93289	1.44451e-06	0.000112183	5.2699
RGS4	-2.66051	11.9322	-7.32739	2.88112e-08	1.35598e-05	9.01362
NOTCH2	2.65673	9.97169	7.4208	2.23151e-08	1.30717e-05	9.25713
AK026714///PELI1	2.65255	6.01288	4.7511	4.30905e-05	0.0010945	2.0204
SNRNP48	2.65044	7.36153	5.39035	6.85809e-06	0.000304152	3.7778
PSMB9	2.64798	5.83338	5.38965	6.87181e-06	0.000304152	3.77589
VTI1A	2.63978	6.89191	6.04643	1.0443e-06	9.26339e-05	5.5807
CTSZ	2.63536	6.07584	6.3263	4.70983e-07	5.8332e-05	6.34332
SNX21	2.63479	7.51124	5.91204	1.53329e-06	0.000116337	5.21276
ERBB2IP	2.62603	10.0595	8.6015	9.66377e-10	2.65887e-06	12.2355
IL6ST	2.62369	8.1938	8.35301	1.84428e-09	3.94357e-06	11.6248
FBXL17	2.6236	10.2783	7.76119	8.87019e-09	7.45128e-06	10.1352
NR2F2	2.62015	6.87467	6.08217	9.43056e-07	8.53139e-05	5.67838
BC045805	2.61692	7.20629	5.54481	4.39761e-06	0.000226337	4.20337
RP11-395B7.7	2.6139	6.16975	5.88699	1.64727e-06	0.000122544	5.14406
NACC2	2.61081	10.3214	7.97464	5.00893e-09	6.71905e-06	10.678
SOSTDC1	-2.60778	6.21319	-4.59297	6.77365e-05	0.00150673	1.589
GABRG2	-2.60608	10.14	-5.87378	1.71073e-06	0.000124606	5.10785
RP11-357G3.2	2.60331	5.07026	4.46022	9.8881e-05	0.00194301	1.2287
SLCO4A1	2.60261	7.52652	4.98611	2.19489e-05	0.000692038	2.66475
RASL12	2.59286	6.09225	5.41154	6.4524e-06	0.000291299	3.83619
PRO2852	2.59279	6.29128	6.17277	7.28505e-07	7.41782e-05	5.92563
COPG2IT1	-2.59121	11.2149	-6.32429	4.7368e-07	5.8332e-05	6.33786
FAM71E1	-2.59113	5.28357	-6.01374	1.14644e-06	9.51984e-05	5.4913
MICALL2	2.58719	5.77332	4.75038	4.318e-05	0.0010945	2.01842
ID2///ID2B	2.57904	7.82399	6.03138	1.09012e-06	9.35116e-05	5.53956
LYSMD3	2.57742	7.64471	5.4865	5.20065e-06	0.000253445	4.04272
VAC14-AS1	2.57709	6.4062	5.80298	2.09549e-06	0.000140222	4.91349
NDE1	2.57259	6.93714	6.08053	9.47473e-07	8.53851e-05	5.67391
BRCA1	2.5719	5.51729	5.67598	3.01668e-06	0.000173062	4.56441
AC004951.6///AX747182	2.57101	7.84088	5.72577	2.6149e-06	0.000159753	4.70134
HINT3	2.57033	6.84403	6.70937	1.599e-07	3.21453e-05	7.37708
DDIT4	2.56857	9.45792	6.44522	3.36357e-07	4.79482e-05	6.66561
IL6R	2.5681	6.21697	5.72193	2.64389e-06	0.000159912	4.69078
AHNAK	2.56496	8.83036	5.74259	2.4917e-06	0.000154229	4.74758
FGFR3	2.55577	11.8671	6.42961	3.51532e-07	4.98096e-05	6.62337
LOC100506851	-2.53811	4.60434	-5.86024	1.7784e-06	0.000127142	5.07068
RARRES2	2.53519	6.71451	5.58483	3.91977e-06	0.000206257	4.31355
LOC101928747///RBMX///SNORD61	2.53513	6.43787	5.66964	3.07212e-06	0.000174539	4.54697
PLSCR4	2.53292	9.33763	7.31999	2.94014e-08	1.35598e-05	8.99429
BCAS1	2.52925	8.72856	5.42992	6.11987e-06	0.000284477	3.88686
SNCA	-2.52809	10.0172	-7.19406	4.15596e-08	1.52466e-05	8.66421
TFAP2C	2.52766	5.13449	4.27909	0.000165246	0.00279221	0.740469
NTNG2	2.52553	7.45225	5.85502	1.80516e-06	0.000127889	5.05637
PET112	-2.525	7.55341	-5.04314	1.86293e-05	0.000615521	2.82153
SYCE1L	2.51982	5.90018	5.61709	3.57269e-06	0.00019318	4.40236
ATP5C1	-2.5195	10.3056	-7.7964	8.06924e-09	7.15777e-06	10.2251
LEAP2	2.51488	6.25307	5.86136	1.77268e-06	0.00012712	5.07377
SYPL2	2.51364	5.28876	5.61537	3.59032e-06	0.000193688	4.39764
LAMP2	2.51314	9.46632	7.12963	4.96433e-08	1.55205e-05	8.49461
PTPN3	-2.50374	5.99244	-5.11388	1.51988e-05	0.000526496	3.01617
AMPH	-2.50288	9.32874	-6.12601	8.32254e-07	7.77671e-05	5.7981
SLC14A1	2.50083	7.3616	4.37035	0.000127628	0.00232529	0.985926
SAT1	2.50037	11.3901	8.93168	4.14545e-10	1.66955e-06	13.0332
LRP4	2.49035	10.1353	7.12648	5.00779e-08	1.55205e-05	8.48629
PFKFB3	2.48454	11.4769	7.97635	4.98618e-09	6.71905e-06	10.6823
SDC4	2.48313	10.0473	5.37771	7.11215e-06	0.000311274	3.74297
PHF12	2.48047	6.29083	4.89233	2.87372e-05	0.00083448	2.40723
C6orf89	2.47955	4.6495	5.74668	2.46265e-06	0.000153645	4.75881
GLS	-2.47707	7.94543	-5.62853	3.45717e-06	0.000188231	4.43385
NPTX2	-2.47638	8.27015	-6.87359	1.0103e-07	2.44473e-05	7.81599
ATP1A3///LOC101927137	-2.47147	5.75439	-4.88541	2.93139e-05	0.000844966	2.38825
HVCN1	2.47145	6.71517	5.60001	3.75239e-06	0.000201048	4.35535
VCAN	2.46981	6.89446	5.7143	2.70237e-06	0.000162149	4.66982
C1QTNF4	-2.46936	6.21386	-4.44942	0.000101964	0.00198193	1.19948
ZNF319	2.46845	6.05936	5.28692	9.23633e-06	0.000365122	3.49278
PARD3	2.46185	7.56693	5.94619	1.39058e-06	0.000110128	5.30635
RHOQ	2.45829	5.62592	5.2218	1.11407e-05	0.0004128	3.31336
SKI	2.4578	6.92107	5.28062	9.40542e-06	0.000369555	3.47541
WHAMMP2///WHAMMP3	2.45649	5.9023	4.25218	0.000178288	0.00294075	0.668343
SCIN	2.45008	5.55048	5.24602	1.03903e-05	0.000396096	3.38009
LOH12CR1	2.44994	6.80643	5.76326	2.34826e-06	0.000149684	4.80438
AGAP9	2.44863	5.55788	6.17495	7.2399e-07	7.4039e-05	5.93158
ALS2	2.44577	5.73644	4.22508	0.000192451	0.00310257	0.595785
THRA	2.44492	8.59332	8.05327	4.06386e-09	6.71905e-06	10.8764
ZNF320	2.44376	6.51438	5.18726	1.23051e-05	0.000445272	3.21824
ITPR2	2.44183	7.16416	4.96645	2.32253e-05	0.000718791	2.61073
ATP6V1B2	-2.44052	9.56891	-7.35229	2.69119e-08	1.35598e-05	9.07863
CPQ	2.43417	6.39989	5.42728	6.16654e-06	0.000285167	3.87958
SLC2A1	2.43241	5.11203	6.31949	4.80165e-07	5.8518e-05	6.32484
FRMD4B	2.432	6.1949	4.36401	0.000129944	0.0023529	0.968829
RDH13	2.43178	6.65348	5.38952	6.87453e-06	0.000304152	3.77551
STAG1	2.42505	6.41968	5.94619	1.39059e-06	0.000110128	5.30635
SV2B	-2.42474	11.2897	-6.87011	1.02015e-07	2.44473e-05	7.80673
LOC101929441	2.42295	4.72804	6.60658	2.13407e-07	3.8607e-05	7.10098
STK24-AS1	-2.42077	4.24293	-5.49317	5.10179e-06	0.000251466	4.06111
BAZ1A	2.41978	5.99947	5.59569	3.79923e-06	0.000202176	4.34347
SCUBE3	2.41369	6.15027	4.42827	0.000108281	0.00207231	1.14228
PTTG3P	-2.41326	4.22585	-5.20682	1.16317e-05	0.000424826	3.27209
REEP3	2.41289	8.20494	5.86157	1.77159e-06	0.00012712	5.07435
RAB20	2.41254	6.08328	4.3977	0.000118101	0.00220814	1.05971
MAL2	-2.41131	8.65858	-4.89332	2.86556e-05	0.00083339	2.40995
SCRIB	2.41002	8.08939	6.17682	7.2016e-07	7.4039e-05	5.93666
RPA3	-2.40778	6.03212	-5.44526	5.85573e-06	0.000273279	3.92911
LAMP5	-2.40725	9.02825	-5.34649	7.78079e-06	0.000326225	3.65694
SLC4A11	2.40278	7.7419	5.94111	1.41094e-06	0.000110622	5.29243
MED13L	2.40264	7.90049	5.3727	7.21547e-06	0.00031264	3.72916
LOC101928143///LOC101930388///NUMB	2.39915	5.77922	5.30359	8.80351e-06	0.000353357	3.53872
NHLRC4	2.39657	5.64227	5.42019	6.29378e-06	0.000288008	3.86002
CALB1	-2.38794	7.12408	-4.2449	0.000181989	0.00298506	0.648835
MGC12488	2.38781	7.46734	5.35801	7.52711e-06	0.0003219	3.68868
RP11-373D23.2	2.38226	6.23478	5.33461	8.0515e-06	0.000332245	3.6242
PRR19	-2.3817	4.68107	-5.06443	1.75227e-05	0.00058963	2.88009
ERICH3	-2.37998	9.13855	-4.32278	0.000146041	0.00253883	0.857831
RP11-389C8.2	2.37988	6.3585	4.07058	0.000297006	0.00422549	0.184492
TRIM56	2.37917	5.94415	3.92423	0.000446529	0.00573298	-0.201054
ACSF2	2.37908	6.50865	5.80343	2.09277e-06	0.000140222	4.91473
PTH1R	2.37397	7.06792	5.0601	1.77423e-05	0.000595317	2.86818
CERCAM	2.37023	6.01252	5.08981	1.62885e-05	0.000556862	2.94995
PXDC1	2.36786	8.50848	6.11361	8.62199e-07	7.98417e-05	5.76425
FAM63A	2.36677	6.22845	5.01197	2.03763e-05	0.00065442	2.73583
C14orf37	2.36547	7.07733	7.17809	4.34303e-08	1.52466e-05	8.6222
CRYM	-2.36421	10.2127	-7.2119	3.95677e-08	1.52466e-05	8.71107
IL1R1	2.36407	6.9324	4.02861	0.000333967	0.00458833	0.0734899
PTPRZ1	2.36352	10.9899	6.6549	1.86307e-07	3.45049e-05	7.23089
LOC100272216	2.36318	9.25474	6.40886	3.72778e-07	5.18823e-05	6.56719
SFSWAP	2.36258	7.38004	5.33225	8.1065e-06	0.000333345	3.61768
GJA1	2.36251	12.9034	7.26188	3.44858e-08	1.52466e-05	8.8422
ATP6V1G2	-2.36243	9.24236	-6.4473	3.34384e-07	4.79482e-05	6.67124
ANKRD9	2.35944	6.53005	4.60715	6.50487e-05	0.00147116	1.62759
TOB1	2.35941	9.48209	7.40432	2.33427e-08	1.30717e-05	9.21423
OTOS	2.35851	5.701	5.75227	2.42342e-06	0.00015241	4.77419
LAMB2	2.3564	7.60403	6.4959	2.91501e-07	4.57832e-05	6.80259
FNIP1	2.35466	6.42249	6.48038	3.04558e-07	4.60668e-05	6.76066
LOC102724891	-2.35301	4.01383	-5.81577	2.02005e-06	0.000138523	4.94862
GOT1	-2.35288	8.28587	-6.40059	3.81601e-07	5.27979e-05	6.5448
F3	2.35268	9.40124	4.6423	5.88324e-05	0.00136788	1.72335
RP11-403P17.4	2.35246	10.6471	7.12576	5.01776e-08	1.55205e-05	8.48439
LOC728613	2.35068	8.57611	3.59887	0.00109017	0.0109581	-1.04105
CHGB	-2.3494	9.31811	-6.6039	2.15021e-07	3.8607e-05	7.09377
LOC101930324///NSF	-2.34931	11.0676	-6.01372	1.14651e-06	9.51984e-05	5.49124
RHPN2	2.34882	7.66861	5.83207	1.92782e-06	0.000132974	4.99339
FAM26F	-2.34725	3.35652	-5.56042	4.20471e-06	0.000218803	4.24633
SLC5A3	2.34528	5.73372	4.64054	5.91289e-05	0.00136788	1.71855
IRF2BP2	2.3445	9.73212	7.78967	8.21648e-09	7.15777e-06	10.2079
SLC26A6	2.34347	6.74	5.49025	5.1448e-06	0.000252106	4.05307
ICA1	-2.34178	6.04597	-5.31782	8.4503e-06	0.000342347	3.57792
GBP1	2.33943	5.68925	4.46257	9.82214e-05	0.00193328	1.23507
C1QTNF5///MFRP	2.33616	6.6955	4.45594	0.000100093	0.00195864	1.2171
ZBTB20	2.33533	10.666	6.85631	1.06017e-07	2.44473e-05	7.76995
SCAF4	2.33414	6.90769	5.38927	6.87934e-06	0.000304152	3.77484
ITM2B	2.33312	12.054	6.55165	2.49092e-07	4.18493e-05	6.95305
HSPA1A///HSPA1B	2.32931	12.0897	6.56773	2.38061e-07	4.08718e-05	6.99639
SLC44A1	2.32292	7.06419	6.37555	4.09631e-07	5.56933e-05	6.47694
IK///TMCO6	-2.32204	6.1555	-4.88367	2.94602e-05	0.000848142	2.3835
CCDC152	2.32066	10.6671	7.57755	1.45669e-08	1.01257e-05	9.66331
SOX2	2.31985	7.76662	5.57682	4.011e-06	0.000210117	4.29151
C19orf18	2.31716	5.89668	5.26382	9.87139e-06	0.000382218	3.42913
NKAIN4	2.31691	7.74002	5.05698	1.79021e-05	0.000599637	2.85961
CKMT1A///CKMT1B	-2.3166	10.225	-6.99056	7.29643e-08	2.04309e-05	8.12692
PAQR6	2.3161	9.3264	4.65853	5.61652e-05	0.00132415	1.76759
EMX2	2.30977	9.21939	7.18772	4.22928e-08	1.52466e-05	8.64753
PPP2R1B	2.30787	7.35181	4.19056	0.000212102	0.00333479	0.503547
TANC1	2.30658	8.0886	7.54848	1.57624e-08	1.05928e-05	9.58822
CADPS	-2.3016	6.03939	-3.95258	0.000412728	0.00539321	-0.126704
SAA3P	-2.30035	3.97126	-5.62412	3.50121e-06	0.000190122	4.42172
LOC101060405///RRN3P3	2.29914	7.07103	5.45102	5.75948e-06	0.000269858	3.94498
PLA2G12B	-2.29643	4.60934	-5.77268	2.28568e-06	0.000148191	4.83026
PCAT6	2.29628	5.59624	5.39033	6.85852e-06	0.000304152	3.77774
BMP7	2.29493	8.20763	6.32444	4.7347e-07	5.8332e-05	6.33828
UBASH3A	-2.29449	3.62544	-6.45168	3.30269e-07	4.79482e-05	6.68309
SYMPK	2.29413	8.55402	7.09842	5.41151e-08	1.61119e-05	8.41228
CDC14A	2.29306	5.31997	4.18574	0.000215	0.00336685	0.490674
ROBO3	2.27925	6.60352	5.24685	1.03655e-05	0.000395789	3.38238
MKNK2	2.27913	10.8698	7.5105	1.74765e-08	1.11098e-05	9.48994
CMTR2	2.27884	6.2602	4.71844	4.73161e-05	0.00116904	1.93113
RB1	2.27796	8.79828	5.87358	1.71174e-06	0.000124606	5.10728
ZNF488	-2.27782	5.37655	-4.10839	0.000267161	0.00391765	0.284781
FAT1	2.27656	9.74397	6.92551	8.74265e-08	2.26665e-05	7.95418
PSMA3	-2.27528	7.11379	-3.7248	0.000773681	0.00854355	-0.719048
YBX3	2.27447	8.32561	5.37118	7.24708e-06	0.000313343	3.72498
ACTA2	2.2729	7.59482	3.52647	0.00132565	0.0125725	-1.22423
NOG	2.2723	5.42897	6.12423	8.36489e-07	7.77671e-05	5.79324
FBXO16///ZNF395	2.27096	6.64093	5.15253	1.35987e-05	0.000481905	3.12259
PTGDR2	2.26806	5.21079	5.77567	2.26612e-06	0.000148059	4.83849
HSPA12B	2.26597	6.78763	4.74013	4.44672e-05	0.00111386	1.99039
FXR1	2.26303	8.97042	6.66797	1.79595e-07	3.3794e-05	7.26599
HEPACAM///HEPN1	2.263	10.6266	6.09431	9.10954e-07	8.34459e-05	5.71156
NUP160	2.26229	5.76288	4.56373	7.36301e-05	0.00159178	1.5095
LOC286437	2.2608	8.42329	5.31482	8.52342e-06	0.000344466	3.56967
EYA2	2.26068	5.66556	4.06396	0.000302553	0.00427283	0.166974
TGFB1I1	2.25756	6.02425	3.65734	0.000930109	0.00979718	-0.892076
EXOC3L2	2.25696	6.65698	4.93011	2.57814e-05	0.000772491	2.51094
IFT80///TRIM59	2.25554	5.78826	3.53562	0.00129336	0.0123423	-1.20115
TDRD10	2.25554	5.94052	5.28089	9.39807e-06	0.000369555	3.47616
DLGAP4	2.25551	6.0254	6.17665	7.20498e-07	7.4039e-05	5.93622
SEPSECS-AS1	2.25413	5.84524	4.92357	2.62704e-05	0.000780144	2.49298
SLC39A10	-2.25336	10.4219	-7.14695	4.73252e-08	1.53133e-05	8.54025
ZNF462	2.2523	8.83869	5.41716	6.3489e-06	0.000289874	3.85167
ANKRD36	2.25114	9.46077	5.90235	1.5764e-06	0.000119045	5.18619
LOC100130429	2.2502	6.72243	4.39274	0.000119774	0.00222528	1.04632
GAREML	2.24789	7.87122	5.90175	1.5791e-06	0.000119045	5.18456
GUSBP4///LOC100653061	2.24668	5.89351	6.01837	1.1314e-06	9.50982e-05	5.50396
ATP1A2	2.24639	10.0725	6.33153	4.64048e-07	5.8332e-05	6.35752
GMCL1///GMCL1P1	2.24628	4.9319	5.08519	1.65068e-05	0.000561063	2.93721
ALDH1L1	2.24614	7.95591	4.81801	3.55694e-05	0.000958337	2.20351
CD9	2.24507	7.29949	4.05867	0.000307065	0.00431708	0.152963
WDR49	2.24442	3.50364	5.32472	8.28394e-06	0.000337105	3.59695
MLIP	-2.24149	7.48729	-6.04497	1.04866e-06	9.26339e-05	5.5767
STAG3L2///STAG3L3///TRIM73	2.24086	6.06096	5.24091	1.05444e-05	0.000399378	3.36601
ZNF721	2.23991	11.1181	8.02186	4.41748e-09	6.71905e-06	10.7972
CASP7	2.23949	6.83093	5.41391	6.4085e-06	0.000289874	3.84273
MACF1	2.23714	6.08804	4.87373	3.03131e-05	0.000866335	2.35623
BC041025	2.23648	6.33845	5.08781	1.63828e-05	0.000558464	2.94442
RP11-305O6.3	2.23522	5.2606	3.86823	0.000521439	0.00639905	-0.347423
CD200	-2.23009	6.45832	-4.47583	9.45875e-05	0.00187685	1.27095
DDR1///MIR4640	2.22977	9.6903	7.2557	3.50763e-08	1.52466e-05	8.826
BSCL2///HNRNPUL2-BSCL2	-2.22939	9.21562	-6.08829	9.26727e-07	8.44866e-05	5.69511
OCA2	-2.22921	6.20555	-5.13268	1.43982e-05	0.000503959	3.06794
LOC102724985///PDXDC1///PDXDC2P	2.22417	6.27947	4.54675	7.7284e-05	0.00163471	1.46335
SCCPDH	-2.22288	7.20065	-7.45217	2.04849e-08	1.26796e-05	9.33866
GABRA1	-2.22237	8.67007	-3.88853	0.000492975	0.00614481	-0.294463
CELF1	-2.22177	5.14861	-4.76825	4.10251e-05	0.00105114	2.06728
CFH///CFHR1	2.22154	7.11252	3.60477	0.00107288	0.0108527	-1.02607
GPR83	-2.22015	7.24786	-4.06815	0.00029903	0.00424727	0.178063
NME1	-2.21992	9.18256	-6.90079	9.36559e-08	2.34349e-05	7.88842
C11orf96	2.21981	10.2357	4.13631	0.00024704	0.00369681	0.358975
CREBBP	2.21904	9.87584	8.22467	2.58306e-09	5.06302e-06	11.3059
AGAP4	2.21903	6.4568	5.3728	7.21343e-06	0.00031264	3.72943
GABRA5	-2.2184	6.0893	-3.44561	0.00164677	0.014567	-1.42698
HIVEP2	-2.21653	7.21888	-4.0902	0.000281134	0.00405678	0.236496
DSEL	2.21481	7.20992	4.45148	0.000101368	0.00197702	1.20505
DDX6	-2.21339	5.9366	-4.77262	4.05138e-05	0.00104259	2.07925
BCLAF1	2.21272	6.83085	4.5982	6.67329e-05	0.00149062	1.60322
AP000347.2	2.21187	5.93831	5.66005	3.15789e-06	0.000178121	4.52059
ZNF785	2.21145	5.77521	4.73844	4.4683e-05	0.00111689	1.98577
RP11-248J18.2	2.21142	4.35298	4.47458	9.49239e-05	0.00188096	1.26757
RHOBTB3	2.21011	8.81176	5.50018	4.99987e-06	0.00024863	4.08043
ZNF217	2.20928	5.54088	4.04847	0.000315942	0.00441549	0.125989
FAM89A///MIR1182	2.20669	6.86912	4.41362	0.000112883	0.00214642	1.10269
RNF144B	2.19979	7.45528	4.32327	0.000145837	0.00253883	0.859162
MT1M	2.19819	7.96165	5.94307	1.40303e-06	0.00011037	5.29781
LINC00643	-2.19731	4.68987	-4.73606	4.49878e-05	0.00112331	1.97928
AX747507	2.19681	6.14484	4.92436	2.6211e-05	0.000779404	2.49515
PGRMC1	-2.19667	5.09035	-4.16736	0.000226402	0.00349391	0.441671
STAT3	2.19542	8.49757	5.36792	7.31539e-06	0.000315716	3.71599
MT1X	2.1946	9.72983	6.80488	1.22388e-07	2.71005e-05	7.63269
ZSWIM4	-2.19171	3.77732	-5.36176	7.44622e-06	0.000319603	3.69902
DRICH1	-2.18945	4.16561	-4.7511	4.30915e-05	0.0010945	2.02038
NES	2.18942	6.23622	4.35146	0.00013465	0.00240389	0.935012
PAXIP1OS	2.18906	5.95805	4.14098	0.000243821	0.00367152	0.371406
RANBP2///RGPD1///RGPD2///RGPD3///RGPD4///RGPD5///RGPD6///RGPD8	2.18825	7.33531	4.5911	6.80983e-05	0.00150823	1.58392
BMPER	-2.1877	6.10651	-5.3397	7.93453e-06	0.000329779	3.63821
TJP2	2.18403	9.13711	7.15351	4.64764e-08	1.53133e-05	8.55752
DPY19L3	2.18393	9.44703	5.54151	4.43962e-06	0.000227643	4.19426
MIR34A	2.1839	6.75717	5.13623	1.4252e-05	0.000501078	3.0777
IGF2BP2	2.18377	6.54757	4.54712	7.7204e-05	0.00163449	1.46434
ACKR3///AK023507	2.18329	6.28504	4.84532	3.28889e-05	0.000909212	2.27834
ATRNL1	-2.18121	5.21737	-4.54033	7.87122e-05	0.0016523	1.44591
GUCY1B3	-2.18111	9.91205	-7.12123	5.08091e-08	1.55205e-05	8.47245
GPR17	2.1792	7.40758	3.59048	0.00111524	0.0111292	-1.06236
RP11-649A18.7	2.17886	5.68834	4.77757	3.99431e-05	0.00103167	2.09279
CTD-3092A11.2	2.17718	8.26424	5.33098	8.1362e-06	0.000333531	3.61418
SLC7A14	-2.17501	7.90465	-5.2388	1.06087e-05	0.000399884	3.36019
LOC284837	2.17345	4.88163	5.29705	8.97077e-06	0.000358237	3.5207
MSH2	-2.1734	6.05589	-4.58774	6.87543e-05	0.0015199	1.57478
ATP6V1E1	-2.17167	10.9495	-7.39063	2.42324e-08	1.30717e-05	9.17859
CHD7	2.16985	6.46865	4.51386	8.48803e-05	0.00174383	1.37405
SLCO1C1	2.16967	9.01174	5.16829	1.29956e-05	0.000465252	3.16599
CDCA7L	2.16876	7.17828	4.83316	3.4057e-05	0.000930376	2.24501
TAGLN2	2.16739	5.92635	4.18318	0.000216553	0.00338512	0.48385
ANP32B	2.16635	10.4609	7.01942	6.73494e-08	1.90859e-05	8.2034
PIGW	2.16443	6.06566	5.15828	1.33757e-05	0.000475962	3.13841
RP11-5C23.1	2.1642	5.83066	4.32733	0.000144171	0.00251749	0.870076
FAM65C	2.16255	5.50914	3.46922	0.00154595	0.0139426	-1.36797
GRM1	-2.16121	7.9084	-3.79411	0.000639693	0.00746711	-0.540076
EYA1	2.16104	6.44395	5.33543	8.03256e-06	0.000332045	3.62645
EPS8	2.16005	8.1443	7.23657	3.69704e-08	1.52466e-05	8.77584
FIG4	-2.15954	10.0035	-8.89712	4.52642e-10	1.66955e-06	12.9505
HN1	-2.15913	5.88341	-4.63801	5.95576e-05	0.00137204	1.71167
DQ580846	-2.15909	3.61753	-4.55022	7.65246e-05	0.0016289	1.47276
FGD2	2.15809	7.55632	4.35743	0.000132389	0.00238067	0.951113
CYYR1	2.15796	6.42588	4.32287	0.000146001	0.00253883	0.858093
SLA	2.15607	6.15758	4.54017	7.87479e-05	0.0016523	1.44548
FAM178A	2.15548	6.81207	5.7942	2.14888e-06	0.000142779	4.88938
LOC80154	2.15469	5.36622	4.57487	7.13278e-05	0.00155775	1.53977
GTF2H2///GTF2H2B	2.15371	6.11331	4.02921	0.000333406	0.00458833	0.0750783
AAK1	2.15369	10.4034	8.86279	4.94029e-10	1.66955e-06	12.8681
CCNC	2.1531	5.74985	4.81884	3.54849e-05	0.000957156	2.20579
ATP8B1	2.15299	9.74489	7.73529	9.51083e-09	7.71394e-06	10.0689
FH	-2.15225	3.45081	-3.95665	0.000408086	0.00535039	-0.116018
CXorf38	2.15129	6.75307	4.96199	2.35246e-05	0.000726144	2.59849
MKL2	2.15127	6.29627	4.26195	0.00017344	0.00289325	0.694512
PPIC	2.15074	6.96625	3.87106	0.000517378	0.00635802	-0.340047
PTPRT	-2.14968	7.905	-4.84927	3.25186e-05	0.000900906	2.28915
ZNRF3	2.14261	9.19624	6.18968	6.94269e-07	7.35581e-05	5.97173
IFRD1	2.13664	9.89102	4.96749	2.31561e-05	0.000718541	2.61358
LINC00663	2.13576	7.77893	6.49912	2.88865e-07	4.57832e-05	6.81129
MICAL2	-2.13427	7.50947	-4.35928	0.000131696	0.00237383	0.956101
ENG	-2.13415	4.20691	-4.30081	0.000155403	0.00265256	0.798801
HIST1H1C	2.13394	5.05772	3.80323	0.000623841	0.00731838	-0.516441
GBP2	2.13385	6.56518	4.38411	0.000122746	0.00226439	1.02302
CALY	-2.13325	6.9783	-4.33869	0.000139608	0.00246895	0.900647
PXN	2.13253	6.45812	4.48045	9.3352e-05	0.00186237	1.28347
YWHAH	-2.13218	7.98018	-5.01646	2.01146e-05	0.000649884	2.74819
PLCD1	2.13148	7.33341	4.72144	4.69114e-05	0.00116148	1.93933
GIMAP6	2.12915	5.96185	4.117	0.000260791	0.00386034	0.307643
B2M	2.12599	12.1897	7.11102	5.2263e-08	1.576e-05	8.44553
PARP9	2.12461	6.18459	4.55223	7.60863e-05	0.00162104	1.47823
COL1A1	2.12407	5.0098	3.29076	0.00248289	0.0194837	-1.8094
COL4A5	2.12403	7.61955	5.45228	5.7386e-06	0.000269416	3.94846
WBP11	-2.12373	5.2132	-4.10883	0.000266836	0.00391532	0.285934
WWTR1	2.12351	6.29643	4.83389	3.39854e-05	0.000930376	2.24702
GRAMD3	2.12275	8.57164	6.51339	2.77463e-07	4.4893e-05	6.84983
FBXW4P1	2.11973	5.29442	6.06655	9.86009e-07	8.85188e-05	5.63572
MEGF11	2.11925	6.33574	4.11351	0.00026336	0.00387618	0.298359
TNFRSF1A	2.11839	7.66187	6.15372	7.691e-07	7.53529e-05	5.87369
TMEM123	2.11821	8.68939	6.28664	5.27061e-07	6.19783e-05	6.23561
ERC2-IT1	2.11816	7.87237	4.78709	3.88674e-05	0.00101578	2.11886
MATR3	2.11729	5.17198	5.52629	4.63821e-06	0.000233861	4.15235
TTC3///TTC3P1	2.11626	4.77098	4.5555	7.53804e-05	0.00161037	1.48711
CXCL16	2.11361	6.45672	5.56826	4.11089e-06	0.000214395	4.26795
IL17RD	2.11318	7.67427	4.74739	4.35521e-05	0.00109855	2.01023
AK6///TAF9	-2.11103	7.91521	-7.24837	3.57898e-08	1.52466e-05	8.8068
ANKRD44	2.11001	7.29049	4.9209	2.64728e-05	0.000781264	2.48565
EML6	-2.10893	8.79335	-6.18167	7.10273e-07	7.4039e-05	5.9499
FIBIN	2.10861	8.28052	4.84227	3.31776e-05	0.000912319	2.26999
RP11-214K3.19	2.1086	5.38938	4.18833	0.00021344	0.00335135	0.497582
RAB3IP	-2.10809	3.471	-3.92951	0.000440036	0.00566818	-0.187222
LOC101926959	-2.1075	3.71756	-3.83711	0.000568237	0.00681565	-0.428467
RUFY3	-2.10703	9.74651	-6.86489	1.03509e-07	2.44473e-05	7.79283
NOTCH2NL	2.10673	11.4585	6.04163	1.05868e-06	9.26339e-05	5.56759
KIFAP3	-2.10596	8.35573	-4.54842	7.69168e-05	0.00163337	1.46789
LINC00051	-2.10595	3.77707	-3.92678	0.000443386	0.00569884	-0.194383
LRRC29	-2.10562	3.92497	-4.9946	2.14194e-05	0.0006799	2.6881
KLHL5	2.10511	8.28987	5.52592	4.64321e-06	0.000233861	4.15131
PIPOX	2.1029	7.30002	4.46685	9.70327e-05	0.00191469	1.24666
CDH18	-2.10254	9.28301	-6.17021	7.3382e-07	7.43974e-05	5.91867
EBF1	2.10179	6.67618	4.21089	0.000200302	0.00318978	0.557847
LOC728061	2.10073	7.5091	5.35031	7.69573e-06	0.000324978	3.66747
CXCL1	2.09894	5.55242	4.93081	2.57301e-05	0.000771935	2.51284
ACTL6A	2.09889	5.79109	4.34676	0.000136452	0.00242592	0.922376
SOX9	2.09815	9.16935	5.24238	1.04998e-05	0.000398333	3.37006
NRXN3	-2.09667	9.20314	-3.76499	0.000692973	0.00793183	-0.615401
FLI1	2.0961	5.42881	3.82789	0.000582874	0.00695928	-0.45244
C14orf64	2.09483	5.19223	3.97172	0.000391341	0.00521165	-0.0764228
NANOG	2.09298	5.90071	4.76344	4.15943e-05	0.00106457	2.05413
TPM2	2.09295	7.00483	3.10058	0.00407264	0.0277636	-2.26759
TAGLN3	-2.09257	10.6319	-6.55827	2.44491e-07	4.13717e-05	6.97089
SERPINF1	-2.09215	7.28883	-4.55863	7.47105e-05	0.00160418	1.49562
GLIS1	2.09132	6.75201	4.72312	4.66869e-05	0.00115836	1.9439
FSIP1	-2.09099	3.70893	-3.91418	0.000459156	0.00585356	-0.227384
EXOC3L4	-2.09025	3.98765	-4.62192	6.23617e-05	0.00142825	1.6678
LOC100288310	-2.08898	6.81837	-3.89994	0.000477639	0.00600136	-0.264638
P2RX5-TAX1BP3///TAX1BP3	2.08727	10.1486	6.67385	1.76652e-07	3.37808e-05	7.28179
CHDH	2.08707	5.22691	4.84415	3.29997e-05	0.000909949	2.27512
SPHKAP	-2.08701	7.65665	-4.55845	7.47495e-05	0.00160418	1.49512
TBC1D19	-2.08595	5.2207	-4.1386	0.000245453	0.00368431	0.365081
LOC100652930///NPEPL1///STX16-NPEPL1	2.08223	7.29078	5.88865	1.63944e-06	0.000122417	5.14863
ANKRD34C	-2.08207	6.49263	-4.3216	0.000146529	0.00254355	0.854662
PALD1	2.08188	6.95288	4.73491	4.51362e-05	0.00112582	1.97614
DAPK1-IT1///DAPK1-IT1	2.08026	6.8272	3.99815	0.000363578	0.00490351	-0.00686095
AX747652	2.07974	6.03535	4.03448	0.000328537	0.0045456	0.0889989
BCL2L2-PABPN1///PABPN1	2.07935	6.92531	5.55698	4.24647e-06	0.000220488	4.23687
GDAP1	-2.07927	4.58022	-4.69463	5.06542e-05	0.00122828	1.86609
ACBD5	2.07848	7.66962	5.05414	1.80488e-05	0.000603021	2.8518
LYL1	2.07541	5.3272	4.20245	0.00020512	0.0032412	0.535294
TSC22D2	2.07512	8.41238	7.32832	2.87377e-08	1.35598e-05	9.01606
MKRN3	2.0726	5.0714	6.2318	6.15897e-07	6.7828e-05	6.08645
VAMP1	-2.0721	7.38864	-4.85757	3.17531e-05	0.000888067	2.3119
PIDD1	2.06896	7.03187	5.30182	8.8484e-06	0.000354554	3.53385
RAPGEF3	2.06869	7.14286	4.07236	0.000295532	0.0042103	0.189202
LOC440354///SMG1P5	2.06783	5.58008	4.79477	3.80216e-05	0.00100146	2.13986
FAM162A	-2.06781	9.21888	-7.82829	7.40721e-09	7.06524e-06	10.3065
XRN2	-2.06687	6.0226	-3.90001	0.000477551	0.00600136	-0.264463
RTN3	-2.06652	11.7534	-7.02064	6.71221e-08	1.90859e-05	8.20663
MOB3C	2.06459	6.23849	4.47564	9.46365e-05	0.00187685	1.27046
C9orf64	2.06382	10.5325	7.83913	7.19499e-09	7.06524e-06	10.3341
HSP90B1	2.06217	8.39397	4.56631	7.30917e-05	0.00158451	1.51649
SCD	2.06099	6.98977	5.46158	5.58702e-06	0.000263351	3.97409
CERS1///GDF1	2.06082	10.0607	5.70881	2.74533e-06	0.000163475	4.65471
KANK1	2.05964	8.98196	5.95218	1.36695e-06	0.00010899	5.32277
CYP2U1	-2.05848	3.60436	-4.90725	2.75318e-05	0.000808458	2.44818
RRAGB	-2.05801	5.34762	-4.6965	5.03838e-05	0.00122425	1.8712
HSPA2	2.05794	9.60922	6.51186	2.78661e-07	4.4893e-05	6.84571
SMAD6	2.05786	7.17383	4.66634	5.49245e-05	0.0013023	1.78889
MT1H	2.05744	9.99479	5.34969	7.70961e-06	0.000324978	3.66574
ZNF777	2.05703	7.03117	5.0485	1.83441e-05	0.000609262	2.83629
PRDM16	-2.05464	4.66157	-4.94056	2.50192e-05	0.000756397	2.53962
SP2	2.05463	6.59705	4.99405	2.14534e-05	0.000680061	2.68658
TNS3	2.0544	10.9104	5.92353	1.4837e-06	0.000113674	5.24426
CREBZF	-2.05173	4.6333	-4.93742	2.52458e-05	0.000762266	2.531
CDKN2B-AS1	-2.05166	3.63778	-4.34589	0.000136788	0.00242639	0.920037
PCDHB16	2.05109	6.29918	4.02543	0.000336945	0.00461847	0.0650898
CCDC144A///CCDC144B///CCDC144CP///LOC101929141	2.05094	4.44618	4.04758	0.00031673	0.00442388	0.12363
COLEC12	2.04962	7.26189	3.97645	0.000386226	0.0051616	-0.0639884
PLEKHB1	2.04795	9.42206	5.24983	1.02771e-05	0.000394336	3.39058
UG0898H09	2.04623	6.0125	3.48329	0.00148876	0.0136042	-1.33275
LOC100996724	2.04604	5.77871	4.65679	5.64445e-05	0.00132763	1.76286
SASH1	2.04581	8.7674	5.26622	9.80347e-06	0.000380507	3.43574
LINC00969	2.04561	5.85098	4.03978	0.000323708	0.00449731	0.103008
ANKDD1A	2.04558	9.56921	6.79565	1.25588e-07	2.71005e-05	7.60802
POLR3C	-2.0455	5.86769	-4.86662	3.09387e-05	0.000877814	2.33672
RHBDF2	2.04544	6.49968	5.27828	9.46899e-06	0.000370583	3.46896
SLC6A15	-2.04496	7.1488	-4.23915	0.000184964	0.00301701	0.633447
KIAA0754	2.04292	6.44184	4.4739	9.51068e-05	0.001883	1.26574
STAMBPL1	-2.04231	6.24723	-4.67151	5.41179e-05	0.00128895	1.803
ITM2A	2.04221	8.15663	5.93273	1.44515e-06	0.000112183	5.26948
EMP2	2.04106	6.40058	3.08896	0.00419608	0.0283202	-2.29513
UHRF1	2.04086	5.69208	4.07835	0.000290617	0.00415791	0.20508
RP11-157P1.4	2.04047	6.00147	4.98895	2.17702e-05	0.000687325	2.67257
LOC439911	2.03993	6.78755	4.80774	3.66335e-05	0.000976934	2.17537
MAP7D2	-2.03903	9.91512	-4.91464	2.69531e-05	0.000793445	2.46847
NCOA3	2.03803	7.28894	5.32491	8.27956e-06	0.000337105	3.59746
NDUFV2	-2.03754	8.30011	-5.21899	1.12313e-05	0.000414317	3.30561
IDI2-AS1	2.03692	6.82319	4.21418	0.000198456	0.00317328	0.566629
SLC38A7	2.03552	6.33278	4.40554	0.000115502	0.00217861	1.08087
TARBP1	-2.03471	8.72258	-5.4834	5.24718e-06	0.000253445	4.03419
RP11-109E24.2	2.03389	4.93281	5.02748	1.94875e-05	0.000633978	2.77847
LIX1	2.03378	7.97699	4.97331	2.27717e-05	0.000710439	2.62958
LINC01000///LINC01001///LINC01002///LOC100132062///LOC100133182///LOC100133331///LOC101929819///LOC729737	2.03291	7.13542	4.94858	2.44492e-05	0.000745417	2.56164
DGUOK	-2.03256	6.1039	-3.75876	0.000704922	0.00802152	-0.631491
BEND5	-2.03242	6.66687	-4.53465	7.99971e-05	0.00167403	1.43049
FABP3	-2.03053	6.40837	-4.66533	5.50829e-05	0.00130474	1.78615
ACSS1	2.02986	8.48359	4.22884	0.00019042	0.0030825	0.605855
RNF182	2.02967	8.56547	6.32804	4.68661e-07	5.8332e-05	6.34805
MT1F	2.02832	10.6305	5.88907	1.63746e-06	0.000122417	5.14979
LRRC32	2.02783	6.06612	4.14349	0.000242113	0.00365534	0.37807
PRKCDBP	2.02775	6.23486	4.94278	2.48599e-05	0.000754353	2.54572
ZIC2	2.02745	9.33276	5.74402	2.48152e-06	0.000154005	4.7515
CTD-3222D19.5///MED26	2.0272	5.71979	3.46304	0.00157173	0.014114	-1.38342
UFL1	2.02677	7.98286	4.27097	0.000169077	0.00283656	0.718706
NRN1	-2.02647	9.3642	-6.71113	1.59113e-07	3.21453e-05	7.38179
PPFIA2	-2.02415	8.04161	-5.99773	1.20009e-06	9.76723e-05	5.44749
KRT18P50///KRT18P50	-2.024	3.4554	-5.28577	9.26681e-06	0.000365712	3.48962
PDHB	-2.02366	7.69707	-6.35839	4.30036e-07	5.61509e-05	6.4304
LOC101930608///LOC102723581	2.02235	6.47751	5.46558	5.52316e-06	0.000261389	3.9851
CRB2	2.02174	6.14021	4.76197	4.17701e-05	0.00106774	2.0501
AIM1	2.02125	4.91309	3.75113	0.000719838	0.00814005	-0.651194
PRKCB	-2.02095	10.066	-5.5169	4.76516e-06	0.000238471	4.12648
KIF23	-2.02036	3.47338	-4.65049	5.74715e-05	0.00134774	1.74566
KAT2B	2.01936	9.38254	6.094	9.11764e-07	8.34459e-05	5.71071
RP11-708J19.1	2.01863	5.47019	3.42297	0.00174935	0.015172	-1.48337
PYGM	2.01797	5.6687	3.76435	0.000694202	0.00793408	-0.617069
LPIN2	2.01689	7.19055	4.89986	2.81221e-05	0.000821689	2.42791
MGAT4C	2.01685	5.94627	3.80463	0.000621439	0.00730844	-0.512807
SLC25A48	2.01663	6.64034	4.41084	0.000113778	0.002153	1.09517
ADA	2.01547	5.88104	4.11345	0.000263405	0.00387618	0.298197
SEPT8	2.01487	8.60861	5.84487	1.85841e-06	0.000130483	5.02852
BAG3	2.01479	9.09218	4.84525	3.28957e-05	0.000909212	2.27814
HIPK1-AS1	2.01471	4.37928	3.50233	0.00141456	0.0131521	-1.28495
MRPS23	-2.01462	6.97456	-3.55916	0.00121379	0.011808	-1.14171
H2BFS	-2.01363	4.13082	-4.55944	7.45372e-05	0.00160255	1.49783
TIMM23///TIMM23B	-2.0136	7.42056	-4.00416	0.000357537	0.00483868	0.0089844
GPR158	-2.01355	10.0464	-4.58698	6.89045e-05	0.00152133	1.57271
APOBEC3D	2.01346	5.12587	5.22607	1.10044e-05	0.000410848	3.32514
MRPL40	-2.0134	7.82909	-5.26237	9.91255e-06	0.000382218	3.42515
ARHGEF10L	2.0132	6.42229	4.48342	9.25643e-05	0.0018537	1.29154
LZTS2	2.01276	7.71248	5.20971	1.15352e-05	0.00042196	3.28005
PPP2R2D	-2.01227	6.79139	-4.66109	5.57546e-05	0.00131799	1.77459
FAM185A	2.01196	6.65697	4.86548	3.104e-05	0.000877818	2.3336
ACOT6	-2.01089	3.88311	-4.54731	7.71609e-05	0.00163449	1.46487
ADCY4	2.00976	6.16698	4.5922	6.78848e-05	0.00150673	1.58691
FXYD6	-2.00956	10.4641	-5.84288	1.86906e-06	0.0001305	5.02304
CDK5	-2.00925	8.08782	-6.04378	1.05222e-06	9.26339e-05	5.57346
LOC101928476	2.00901	5.52249	3.3008	0.00241818	0.0191122	-1.78486
VASP	2.00817	6.05734	4.50478	8.7103e-05	0.00177535	1.34944
C15orf52	2.00764	6.8124	6.53532	2.60823e-07	4.35094e-05	6.90901
KMO	-2.00553	4.08566	-4.60499	6.54515e-05	0.00147602	1.62171
TMCO3	-2.00535	4.13982	-4.17962	0.000218733	0.0034049	0.474351
HIP1R	2.00527	8.91691	5.84275	1.86976e-06	0.0001305	5.02269
DDX59	2.00507	9.77008	6.41665	3.64657e-07	5.13598e-05	6.58828
MLLT11	-2.00414	12.0742	-6.15213	7.72586e-07	7.53529e-05	5.86936
PCAT19	2.00381	6.27222	4.46419	9.77707e-05	0.00192763	1.23945
STXBP2	-2.00367	5.76825	-4.37209	0.000127003	0.00232163	0.990599
CHRDL1	2.00256	9.63403	5.53559	4.51575e-06	0.000229827	4.17797
PAIP2B	1.99987	7.4411	5.08547	1.64935e-05	0.000561063	2.93798
KIAA1755	1.99945	6.87474	3.72519	0.000772846	0.00853833	-0.718032
CHRM1	-1.9974	7.9095	-6.22784	6.22884e-07	6.7828e-05	6.07564
CYR61	1.99715	7.07078	5.01242	2.035e-05	0.00065442	2.73706
LOC101927424///LOC101929800///LOC440896	-1.99683	7.58866	-2.88747	0.00699239	0.0408256	-2.76396
GOLGA6L4///GOLGA6L5P///GOLGA6L9///LOC102724093	1.99632	8.01814	4.51288	8.51182e-05	0.001747	1.37139
LANCL1	-1.99624	6.50933	-4.56876	7.25823e-05	0.00157783	1.52315
LINC01061///LOC441124///LOC729218	1.99549	7.81879	4.32049	0.000146988	0.00254964	0.851689
EPDR1	-1.99476	9.36474	-5.74885	2.44737e-06	0.000153183	4.76477
WDR96	-1.99348	3.68588	-3.48749	0.00147205	0.0134893	-1.3222
CCSER2	-1.99317	3.33678	-4.0386	0.000324776	0.0045027	0.0998916
CDKN2C	1.99245	6.94746	4.38041	0.000124041	0.00228113	1.01303
UNC5B	1.99108	6.35458	4.6419	5.88995e-05	0.00136788	1.72226
HSDL2	1.99021	5.47642	3.99374	0.000368073	0.00494429	-0.0184787
STK33	1.98983	4.88187	4.05783	0.000307791	0.00431954	0.150727
PRR34-AS1	1.98981	8.78214	7.8364	7.24789e-09	7.06524e-06	10.3271
FAM69A	-1.98935	4.07	-4.30556	0.000153332	0.00263249	0.811547
CARD8	1.98858	6.58586	4.84468	3.29492e-05	0.000909624	2.27659
KIAA1731	1.98827	5.04836	4.03064	0.000332074	0.00458106	0.0788669
NMBR	-1.98825	3.62801	-3.71878	0.000786529	0.00865292	-0.734535
CUX2	1.98794	7.25066	4.29029	0.000160096	0.0027228	0.770537
SECISBP2L	1.98715	9.46518	6.01816	1.13207e-06	9.50982e-05	5.50338
CDK7	-1.98711	6.88294	-3.52633	0.00132615	0.0125725	-1.22459
OR7E12P	1.9862	5.55947	4.97327	2.27742e-05	0.000710439	2.62947
C18orf15	-1.98602	4.25998	-3.71894	0.000786191	0.00865292	-0.734131
NAP1L5	-1.98445	8.86126	-4.64052	5.91324e-05	0.00136788	1.7185
GNG3	-1.98417	9.25073	-7.20783	4.00135e-08	1.52466e-05	8.70038
NXF3	-1.98291	4.02406	-4.30446	0.000153811	0.00263687	0.808584
CYP1B1-AS1	-1.97916	4.74377	-4.43973	0.000104813	0.00201909	1.17325
MYOM1	1.97898	6.28072	4.94061	2.50154e-05	0.000756397	2.53976
LDB3	1.97819	7.97048	5.49619	5.05763e-06	0.000250971	4.06943
SFRP1	1.97795	5.47312	4.37827	0.000124796	0.00229009	1.00727
CHD4	1.97726	7.34537	4.33007	0.000143057	0.00250178	0.877452
RP11-69I8.2	1.97593	5.38904	4.31932	0.000147476	0.00255433	0.848542
TNIP3	-1.97473	3.72469	-4.2082	0.000201823	0.00320316	0.550668
MTX2	-1.97442	8.24195	-6.17647	7.20867e-07	7.4039e-05	5.93572
SMURF2	1.97441	8.54853	7.39879	2.36978e-08	1.30717e-05	9.19985
PLA2G4C	1.97356	4.36857	3.0894	0.00419138	0.0282966	-2.29409
ADAM32	-1.97328	5.24931	-4.275	0.000167163	0.0028145	0.729514
SGPP2	-1.97288	5.11304	-3.51856	0.00135418	0.0127509	-1.24415
IRX1	-1.97183	4.63485	-4.22568	0.000192127	0.00310257	0.597384
MIR143HG	1.97085	4.76485	3.09762	0.00410371	0.027897	-2.2746
CDC42EP4	1.97054	8.27155	5.27623	9.52488e-06	0.000371054	3.46333
EOGT	1.97019	6.39398	5.2329	1.07903e-05	0.000406079	3.34394
C5orf56	1.96954	7.0277	4.73971	4.45204e-05	0.001114	1.98925
LRIG1	1.96857	10.1664	5.35059	7.68952e-06	0.000324978	3.66824
SRRM2	1.96795	6.97045	4.68183	5.25444e-05	0.00126112	1.83115
CAMKMT	-1.96794	3.36137	-3.68871	0.000853871	0.00917893	-0.811751
CUL1	-1.96683	7.92229	-5.24475	1.04286e-05	0.00039691	3.37658
PLEKHO2	1.96618	7.03151	4.59178	6.79666e-05	0.00150673	1.58577
PTH	-1.96613	3.72465	-4.09418	0.000278016	0.00402414	0.247057
HAUS4///MIR4707	1.96588	6.32816	3.93977	0.000427681	0.00554601	-0.160324
HGD	-1.96577	4.22105	-3.90565	0.000470138	0.00596447	-0.249698
CENPN	-1.96483	4.89781	-3.57506	0.00116276	0.011472	-1.10147
TBC1D31	-1.96234	3.84545	-3.96922	0.000394071	0.00523373	-0.0829926
LOC285696	1.96225	4.9301	3.73394	0.000754563	0.00837964	-0.695516
ZNF652	1.96025	6.2124	3.89791	0.000480336	0.00602559	-0.269951
TSPAN11	1.95976	6.23872	3.71323	0.000798565	0.00872818	-0.748813
ATRX	1.95938	9.58387	6.9541	8.07426e-08	2.13387e-05	8.03016
THEM6	-1.95887	5.23024	-4.13622	0.000247104	0.00369681	0.358727
SCEL	-1.95752	3.33817	-3.6058	0.0010699	0.0108283	-1.02345
RRAS	1.95747	5.8964	4.58021	7.02492e-05	0.00153992	1.55429
PAFAH1B1	-1.95746	8.55097	-3.9639	0.000399942	0.00527982	-0.0969681
ITGB5	1.95712	5.97949	4.92548	2.61267e-05	0.00077788	2.49823
ZNF605	-1.9571	3.52278	-3.26355	0.00266687	0.0205462	-1.87578
LOC100133669	1.95703	5.03305	4.07898	0.000290105	0.00415563	0.206752
EFNB3	-1.95618	8.5398	-4.93625	2.53305e-05	0.000763845	2.5278
IMPAD1	-1.95597	4.69049	-4.64249	5.88003e-05	0.00136788	1.72387
ZBBX	-1.95483	6.66654	-5.21823	1.12558e-05	0.000414317	3.30352
CCDC184	-1.95237	7.04724	-4.26155	0.000173634	0.00289444	0.69345
SNORD50A///SNORD50B	1.95208	6.42298	4.83152	3.4217e-05	0.000932581	2.24053
LINC00844	1.95099	7.8806	4.33257	0.000142048	0.00249338	0.884173
TRIM66	1.94952	5.69986	5.0121	2.03687e-05	0.00065442	2.73618
ESF1	1.94934	9.39978	7.58229	1.43809e-08	1.01257e-05	9.67554
MAP1B	-1.94888	12.7844	-6.47698	3.07491e-07	4.60668e-05	6.75149
PSMB4	-1.94801	9.50131	-6.69236	1.67713e-07	3.2801e-05	7.33145
PPEF1	-1.94752	5.8035	-4.17999	0.000218502	0.0034049	0.475349
PDE6C	-1.94619	3.50562	-3.53545	0.00129398	0.0123423	-1.2016
NEXN	1.94478	5.37163	4.07329	0.000294764	0.00420445	0.191667
RP11-953B20.1	1.94437	6.15002	4.36742	0.000128692	0.00234105	0.978033
SULT4A1	-1.94377	9.78224	-6.37246	4.1323e-07	5.58597e-05	6.46857
CLEC4A	1.9437	6.20279	4.77044	4.07675e-05	0.00104689	2.07329
PCDHGB7	-1.94203	3.12724	-3.38514	0.00193463	0.0162923	-1.57724
ITGAV	1.9418	10.1179	5.67419	3.03219e-06	0.000173107	4.5595
DHDH	-1.94121	4.92746	-4.44143	0.000104307	0.00201649	1.17786
LINC01210	1.94027	5.96768	4.67269	5.39361e-05	0.00128789	1.80621
MYO1F	1.94007	5.95082	3.84308	0.000558956	0.00674215	-0.412942
KDM4B///LOC100507022	1.94	5.345	3.33238	0.0022249	0.0180454	-1.7074
CARTPT	-1.93849	8.01733	-5.22422	1.10632e-05	0.000411738	3.32003
GPR37L1	1.93822	7.03638	4.70535	4.91239e-05	0.00120108	1.89536
DNMT3L	-1.93779	3.93034	-4.52937	8.12106e-05	0.00169423	1.41615
GATM	-1.93741	3.56044	-4.07362	0.000294489	0.00420308	0.192549
CTSH	1.93709	9.33981	5.34834	7.73958e-06	0.000325658	3.66203
NEFH	-1.93695	8.80695	-6.19813	6.77794e-07	7.22191e-05	5.99473
LOC286367	-1.93686	6.46702	-5.37572	7.15298e-06	0.000312143	3.73749
HSPA8///SNORD14C///SNORD14D	-1.93683	11.1892	-6.79973	1.24165e-07	2.71005e-05	7.61892
RBM4	1.93674	6.08121	3.90603	0.000469642	0.00596138	-0.2487
GPI	-1.93657	9.33246	-6.58287	2.28132e-07	4.0345e-05	7.03715
NDRG2	1.93652	11.5584	5.2774	9.49283e-06	0.000370899	3.46656
TXNIP	1.93627	6.75248	3.79016	0.000646681	0.00753492	-0.550309
NXT2	1.93535	7.04715	4.48629	9.18124e-05	0.00184102	1.2993
PAPLN	1.93518	8.1596	4.2344	0.000187458	0.00304503	0.620733
G3BP1	1.93482	5.05332	4.60331	6.5765e-05	0.00147986	1.61715
RAB6A	1.93482	5.37456	4.6387	5.94414e-05	0.00137071	1.71353
LOC339988	1.9348	6.65242	3.82504	0.000587466	0.00698928	-0.459836
RIMBP2	-1.93335	8.35935	-5.48337	5.24756e-06	0.000253445	4.03412
LINC00879	-1.93146	3.28392	-4.01972	0.000342355	0.00467355	0.0500233
C12orf66	1.93135	7.18408	4.92283	2.63264e-05	0.000780144	2.49095
LOC102724870	1.93124	10.9555	3.0413	0.00474082	0.0310249	-2.40756
MAST3	-1.9306	10.4696	-7.82318	7.5095e-09	7.06524e-06	10.2934
XAGE-4	1.92936	5.71242	3.9882	0.000373793	0.00500638	-0.0330583
GPR37///SEL1L2	1.92671	9.25991	5.76564	2.33229e-06	0.000149684	4.81092
CRMP1	-1.92644	9.33792	-6.24196	5.98374e-07	6.67031e-05	6.11409
NPNT	1.92619	5.43651	3.90051	0.00047689	0.00600136	-0.263155
INHBB	1.92518	7.04519	4.13639	0.000246985	0.00369681	0.359184
SREK1IP1	1.92512	8.67633	4.52945	8.11917e-05	0.00169423	1.41637
DKFZp451B082	1.92351	5.0453	3.69986	0.000828278	0.00897371	-0.783154
LINC00620	-1.92349	3.78794	-3.74406	0.000733935	0.00823942	-0.669442
RP11-73M18.8	1.92215	7.52939	4.60511	6.54279e-05	0.00147602	1.62205
JAZF1-AS1	-1.92189	4.79595	-3.16	0.00349341	0.0248732	-2.12589
PSME3	-1.92181	6.79897	-3.69502	0.000839286	0.00906791	-0.795561
RNF166	1.92119	5.90619	3.93454	0.000433941	0.0056051	-0.174049
SERPINI1	-1.92105	11.1751	-4.43839	0.000105213	0.00202348	1.16963
LDHC	-1.92007	4.33436	-4.16211	0.000229767	0.00352765	0.427683
ATP5A1	-1.91897	3.99596	-3.63325	0.000993081	0.0102448	-0.953565
MAOA	1.9186	6.73437	4.79224	3.82984e-05	0.0010065	2.13294
METTL7A	1.91827	11.6256	5.68489	2.94046e-06	0.000169806	4.58893
STEAP2	-1.91752	9.28962	-5.4835	5.24567e-06	0.000253445	4.03447
ZMYM5	1.91604	6.54649	4.35927	0.000131703	0.00237383	0.956048
ZNF204P	-1.91479	8.02644	-4.5453	7.7604e-05	0.00163491	1.45942
CRCP	1.91346	7.38473	5.47097	5.43821e-06	0.000258408	3.99995
LOC100505549	1.91339	5.99439	4.02117	0.000340975	0.00465902	0.053843
RBM43	1.91313	5.45105	3.8733	0.000514192	0.00634367	-0.33422
KCNJ16	1.91245	8.00679	5.69475	2.85839e-06	0.000166416	4.61605
KIAA1257///LOC100132731	-1.91201	4.23338	-4.9222	2.63745e-05	0.00078032	2.48921
YAP1	1.91197	6.01175	4.21934	0.000195589	0.00314452	0.580441
FOXL1	-1.91193	3.38547	-4.23573	0.000186758	0.00303786	0.624285
ADAMTS9-AS2	1.9116	6.34738	3.49444	0.00144484	0.0133219	-1.30476
SCG5	-1.91154	11.3947	-4.86959	3.06756e-05	0.000871403	2.34488
CCDC24	-1.91108	6.12195	-4.45925	9.91531e-05	0.0019451	1.22608
ACOX2	1.9094	5.37726	3.7713	0.000681079	0.00784892	-0.599104
LOC283588	1.90916	7.55922	4.13636	0.000247003	0.00369681	0.359117
RNASEH2B	1.90669	6.46336	4.74463	4.38971e-05	0.0011031	2.0027
MTSS1L	1.90646	5.90593	3.57659	0.00115797	0.0114391	-1.0976
ORAI2	1.90599	9.03988	7.32497	2.9003e-08	1.35598e-05	9.0073
GOT2	-1.90535	10.0836	-6.92441	8.76939e-08	2.26665e-05	7.95127
NKAPP1	1.90525	4.72181	3.75083	0.000720422	0.00814274	-0.651958
LOC100507459	1.90462	4.78362	3.69365	0.000842443	0.0090895	-0.79909
LOC100130654	-1.90312	4.00497	-3.838	0.000566838	0.00680235	-0.426144
ADCY2	1.90135	11.718	6.97623	7.59269e-08	2.10103e-05	8.08891
ZNF770	1.90129	8.49933	6.12515	8.34299e-07	7.77671e-05	5.79575
ESAM	1.90084	5.27378	3.74782	0.000726401	0.00819041	-0.659735
CHST6	1.90031	5.06748	2.92266	0.00640234	0.0384451	-2.68333
MOBP	1.90011	8.81755	4.53632	7.96183e-05	0.00166759	1.43501
USP34	1.90005	9.93233	6.14534	7.87664e-07	7.57289e-05	5.85085
VSTM1	-1.89893	3.66293	-3.49644	0.00143712	0.0132662	-1.29975
DGCR5///LOC100287576	1.89836	7.65816	4.7158	4.76754e-05	0.00117668	1.92391
JAZF1	-1.89818	8.12986	-4.35385	0.000133738	0.00239578	0.94147
SLAIN1	1.89725	8.45976	5.10234	1.57118e-05	0.000539499	2.98442
TCR-alpha///TRAV12-3///TRAV12-3///YME1L1	-1.89679	3.24692	-4.65734	5.63568e-05	0.0013269	1.76434
BMS1P6	1.8959	7.20758	4.22941	0.000190116	0.00307969	0.607373
SCARNA17	1.8956	6.61333	4.62103	6.25196e-05	0.00143047	1.66539
PRO1804	1.89556	6.37457	3.00041	0.00526093	0.0332999	-2.50327
FGD4	1.89526	9.09886	7.02489	6.63362e-08	1.90859e-05	8.21787
SAMHD1	1.89468	4.6989	3.18332	0.00328824	0.0238565	-2.0699
SMIM3	1.89382	7.01598	5.06328	1.75803e-05	0.000590724	2.87695
DAAM2	1.89377	8.48441	4.40252	0.000116497	0.00219034	1.07271
GRIN3B	-1.8937	4.48117	-3.96046	0.000403791	0.00531864	-0.106019
OPN3	-1.89353	9.01806	-5.87964	1.68227e-06	0.000123617	5.12392
SYP	-1.89325	6.50265	-4.92271	2.63354e-05	0.000780144	2.49063
C1orf228	1.89307	4.01412	3.64673	0.000957348	0.0100035	-0.919174
NCS1	1.89289	7.35077	4.35313	0.000134013	0.00239887	0.93952
ADARB2-AS1	1.89234	5.55606	4.9928	2.15308e-05	0.000681596	2.68314
PAPSS2	1.89212	6.77591	4.00155	0.000360146	0.0048628	0.00210756
CCNA1	-1.89173	6.99809	-4.64096	5.90579e-05	0.00136788	1.7197
KIF5B	1.8916	11.0943	7.85625	6.87238e-09	7.06524e-06	10.3777
CD109	1.89114	6.9403	3.60057	0.00108518	0.010928	-1.03675
AF289551	1.89007	5.4943	4.89321	2.86643e-05	0.00083339	2.40966
ARHGEF1///LOC100505585	1.8896	6.30957	5.88146	1.67355e-06	0.000123617	5.1289
CD58	1.88914	5.58284	4.41262	0.000113204	0.00215078	1.09999
ACOT7	-1.88914	9.59313	-5.79229	2.16069e-06	0.000143044	4.88413
XPO5	-1.88662	5.10014	-3.85325	0.000543473	0.00660622	-0.386456
ATG10	-1.88612	4.1702	-3.58155	0.00114251	0.0113204	-1.08501
SCN3B	-1.88598	9.71797	-4.21273	0.000199264	0.00318095	0.562776
SDCBP2-AS1	1.88572	5.05611	3.6961	0.000836821	0.00904543	-0.792797
ERC2	-1.88421	9.81982	-3.95802	0.000406539	0.00534101	-0.112428
NRSN1	-1.88296	8.38365	-4.16975	0.000224886	0.00347637	0.448041
SLC16A9	1.88191	7.45252	3.20248	0.00312835	0.0230376	-2.02376
GPR37	1.88132	6.72252	4.10926	0.000266512	0.00391452	0.287087
GTF2B	-1.8812	8.14999	-5.42672	6.1765e-06	0.000285167	3.87804
SLC2A11	1.88102	5.58813	4.03851	0.000324862	0.0045027	0.0996422
RWDD3	1.87931	7.35689	3.8738	0.000513475	0.00634367	-0.332905
RP11-510C10.4	-1.87806	3.6588	-3.90004	0.000477507	0.00600136	-0.264377
CCT4	-1.87618	10.1253	-6.96532	7.82635e-08	2.1159e-05	8.05995
GPAM	1.87578	8.32117	5.38403	6.98401e-06	0.000307048	3.76038
NUDT19	1.87408	7.71328	6.34552	4.46012e-07	5.73259e-05	6.39548
LOC102723542	1.87389	5.21622	4.32939	0.000143332	0.0025047	0.875623
GPRC5C	1.87376	7.08606	4.55392	7.57211e-05	0.00161472	1.48282
NEUROD6	-1.87341	7.5776	-5.36627	7.35015e-06	0.000316057	3.71146
IFT80	1.87259	10.0153	5.37466	7.17485e-06	0.000312518	3.73457
ZBTB34	1.87234	7.6016	4.60294	6.58342e-05	0.00147986	1.61615
FRMPD4	-1.87152	8.7401	-3.9604	0.000403856	0.00531864	-0.106171
LOC81691	-1.87122	5.78129	-4.58676	6.89486e-05	0.00152133	1.57209
SPSB2	1.87033	5.92394	4.7137	4.79638e-05	0.00118132	1.91816
GALNTL5	-1.86998	5.28002	-3.54545	0.00125953	0.0121114	-1.17634
FABP6	-1.86982	4.35933	-3.78168	0.000661925	0.00768467	-0.572248
LOC101060604///SLC7A5P1///SLC7A5P2	1.86967	6.44357	4.34351	0.000137716	0.00244101	0.913613
RYR3	1.86911	9.1848	5.16639	1.30672e-05	0.000467103	3.16074
APP	1.86765	11.8823	5.10244	1.57072e-05	0.000539499	2.9847
FW339973	-1.8648	3.41751	-3.77572	0.000672853	0.00778081	-0.587665
AK093301///RP11-862G15.1	-1.86468	4.44794	-4.13002	0.000251441	0.0037455	0.342241
MEIS2	1.86444	10.0779	6.84977	1.07969e-07	2.46557e-05	7.75251
CCT5	-1.86416	7.04413	-4.09664	0.000276108	0.00400885	0.253579
RNF175	-1.86364	8.98232	-5.83244	1.92581e-06	0.000132974	4.99439
TMEM255A	1.86332	5.09286	2.95713	0.00587014	0.0361918	-2.60383
TMEM47	1.86307	8.93982	6.82346	1.16197e-07	2.60292e-05	7.68232
LOC101060363///PPIA	-1.86249	12.8527	-6.69018	1.6874e-07	3.2801e-05	7.32562
APCDD1L-AS1	1.86139	5.62192	4.39415	0.000119298	0.00221824	1.05011
IRF2BPL	1.86055	11.739	5.7345	2.5502e-06	0.000156614	4.72534
LOC100506282	1.8605	6.26793	4.49512	8.95322e-05	0.00181074	1.32325
OSBP2	1.86044	5.85066	2.99928	0.00527612	0.033387	-2.50592
TIMP1	1.86021	6.44107	3.59752	0.00109418	0.0109656	-1.04449
FANCE	1.8602	6.57771	4.08198	0.00028768	0.00413422	0.214699
SLC25A5-AS1	-1.86002	4.59603	-4.08833	0.000282609	0.00407307	0.23154
LRRC23///RPL13P5	1.85884	7.2825	6.75407	1.41081e-07	2.98952e-05	7.49681
DUSP21	-1.85848	3.72633	-4.50094	8.80622e-05	0.0017887	1.33901
PRR18	1.85707	9.22453	5.79788	2.12631e-06	0.00014168	4.8995
HILPDA	1.85575	5.97208	4.0315	0.00033128	0.00457547	0.0811324
EIF2B3	-1.85441	7.21088	-5.53801	4.48444e-06	0.000228804	4.18464
C1orf220	1.85439	4.89813	3.22463	0.0029528	0.0221469	-1.97025
TEC	-1.8543	4.20012	-4.40045	0.000117185	0.00219451	1.06711
CAPZA3	-1.85387	3.97154	-3.96464	0.000399119	0.00527517	-0.0950218
GLRB	-1.85384	6.81737	-3.96852	0.000394841	0.00523804	-0.0848376
CACFD1	1.85384	5.94619	4.06698	0.00030001	0.00425862	0.174965
LDHA	-1.85373	11.2328	-5.57187	4.06845e-06	0.000212653	4.27789
KIAA1875	-1.85373	4.47452	-3.55562	0.00122545	0.0118812	-1.15066
SSBP3-AS1	1.85174	7.46436	3.99226	0.000369593	0.00496186	-0.0223731
ATP6AP1L	1.85128	4.83981	3.61085	0.00105534	0.0107234	-1.0106
EPAS1	1.85053	10.1639	4.85124	3.23347e-05	0.000897928	2.29457
DNAJC10	-1.85034	5.46822	-3.41625	0.00178096	0.0153443	-1.50008
LOC100132057	1.84984	6.31225	4.30268	0.000154583	0.00264433	0.803826
RSF1	1.84961	7.42222	5.49221	5.11586e-06	0.000251466	4.05847
AY940074	1.84922	6.15749	4.53218	8.05635e-05	0.00168439	1.42377
PDCD2	1.84914	6.15816	4.82659	3.47051e-05	0.000941521	2.227
EIF2S2	-1.84906	5.36655	-3.38986	0.00191054	0.0161797	-1.56556
LOC100131581	1.84902	5.44824	4.02985	0.000332807	0.0045858	0.0767802
BTBD18	1.84854	6.20515	4.41099	0.000113729	0.002153	1.09558
ARHGEF1	1.84828	7.66299	4.25843	0.000175173	0.00290977	0.685076
ZFP91	1.84618	7.65372	4.59331	6.76697e-05	0.00150673	1.58994
ADRA2C	1.8446	6.92248	4.43398	0.000106541	0.00204233	1.1577
AMER2	1.84437	8.87439	6.47405	3.10046e-07	4.61556e-05	6.74357
TRIM22	1.84385	6.73749	4.65285	5.70839e-05	0.00133999	1.75212
PIGO	1.84349	5.34541	4.5675	7.28437e-05	0.00158205	1.51973
STXBP3	1.84299	4.60735	3.80235	0.000625352	0.0073288	-0.51872
EPHB1	1.84268	6.29451	3.53328	0.00130154	0.0123891	-1.20705
TFAM	1.84254	6.27304	4.85066	3.23888e-05	0.000898369	2.29297
ZNF829	-1.84247	3.29215	-5.0481	1.83652e-05	0.000609262	2.83519
STAR	-1.84236	5.87011	-4.06444	0.000302152	0.00427283	0.16823
LINC00463	1.84088	5.5671	4.10754	0.0002678	0.00392212	0.282519
SLC22A18AS	1.84067	5.071	3.76857	0.000686205	0.0078964	-0.606163
SLC52A3	1.83981	5.26365	3.81455	0.000604703	0.00715094	-0.487086
TRIM8	1.8393	10.0642	6.36315	4.24272e-07	5.61509e-05	6.44332
TEAD2	1.83875	5.88678	3.65019	0.000948386	0.00992745	-0.910345
RP11-334C17.5	1.83694	6.12555	3.4299	0.00171731	0.0149881	-1.46612
RP6-91H8.1	-1.83647	3.61071	-3.59707	0.00109551	0.0109742	-1.04563
CDC37	-1.83646	5.86996	-3.63219	0.000995962	0.0102656	-0.956283
GADD45G	1.83624	7.15194	4.58429	6.94356e-05	0.00152686	1.56539
SNCB	-1.83528	7.38066	-4.25411	0.000177323	0.00292895	0.673491
ITPRIPL2	1.83526	7.06881	3.62498	0.00101564	0.010434	-0.97464
DSP	1.83467	5.78509	3.7741	0.000675861	0.00780409	-0.591864
OR2M4	-1.83457	4.25511	-3.58386	0.00113541	0.0112874	-1.07917
ZNF354C	1.83432	6.13016	4.09112	0.000280411	0.00405034	0.238933
ARIH2OS	-1.83381	4.02307	-3.82619	0.000585603	0.00697416	-0.456841
AEBP1	1.83335	7.37253	4.50671	8.6627e-05	0.00176717	1.35466
PPM1E	-1.83269	5.05103	-3.73811	0.00074598	0.00831573	-0.684756
TBC1D2	1.83202	5.51596	4.9535	2.4106e-05	0.000741173	2.57515
RAI14	1.831	6.2612	3.91586	0.000457026	0.00583384	-0.222993
MRGPRF	1.82955	6.05546	3.82689	0.000584476	0.0069678	-0.455026
HAS1	-1.82931	6.16238	-3.07463	0.00435324	0.0290723	-2.32902
PDLIM1	1.82858	6.7865	4.08086	0.000288586	0.00414145	0.21172
DSPP	1.828	5.18882	4.35275	0.000134157	0.00239962	0.938502
TGOLN2	1.82795	5.26707	4.09099	0.000280516	0.00405034	0.238581
IL13RA1	1.82725	8.46819	5.35	7.70255e-06	0.000324978	3.66662
SDR16C5	-1.82689	5.8711	-4.09667	0.000276086	0.00400885	0.253655
KCTD11	1.82683	5.12386	4.33197	0.000142292	0.00249578	0.882548
LOC101927447	-1.82619	4.05279	-4.11903	0.000259315	0.00384574	0.313022
MT1G	1.82546	9.62393	4.24651	0.000181165	0.00297985	0.653144
KDM4C	1.82514	5.8641	3.78363	0.000658386	0.00765492	-0.5672
PLG	-1.82502	4.46723	-3.50397	0.00140834	0.0131219	-1.28083
SLC35E2///SLC35E2B	1.82485	8.56945	3.3467	0.00214224	0.01756	-1.67217
CCDC42B	-1.82309	5.31307	-3.76579	0.00069146	0.00792793	-0.613343
CBX3	1.82287	6.11793	4.1296	0.000251737	0.00374754	0.341124
LOC100506403///LOC101928269///RUNX1	-1.82074	4.04711	-3.90927	0.000465449	0.00592415	-0.240234
BEST1	1.82033	6.42869	4.24574	0.000181559	0.0029836	0.651083
POPDC3	-1.82026	7.22329	-3.84107	0.000562059	0.0067665	-0.418161
LOC100130987	1.82009	7.22213	4.74645	4.36692e-05	0.00109855	2.00767
PLAUR	1.81889	5.88473	4.80673	3.67394e-05	0.000978651	2.17261
GAL3ST4	1.81813	6.51843	4.49873	8.86186e-05	0.00179689	1.33301
CHSY1	1.81791	9.76492	6.13192	8.18374e-07	7.73051e-05	5.81421
ATM	1.81771	4.81874	3.92048	0.000451205	0.00577724	-0.21089
LOC254057	1.81692	4.87937	2.9198	0.00644848	0.0386432	-2.6899
ZNF516	1.81601	6.04912	3.92297	0.000448101	0.00574401	-0.204372
SUN1	1.81573	6.18396	4.21773	0.000196481	0.00315672	0.576119
ANO4	-1.81572	4.21477	-3.53557	0.00129353	0.0123423	-1.20128
DCLK1	-1.81556	11.2515	-5.27611	9.52837e-06	0.000371054	3.46298
FERD3L	-1.81472	3.60883	-4.58567	6.91634e-05	0.00152365	1.56913
PRKX	1.81338	6.57976	3.10123	0.00406583	0.0277356	-2.26604
YPEL2	1.8131	6.90466	4.45387	0.000100684	0.00196848	1.2115
RPH3A	-1.81307	8.23623	-6.33662	4.57405e-07	5.81547e-05	6.37133
TUBB4B	-1.81159	10.4713	-6.48431	3.01194e-07	4.60668e-05	6.77129
GJB2	1.81122	4.57562	3.59903	0.00108971	0.0109581	-1.04065
LINC00623///LINC00869///LINC01138///LOC103091866	1.81107	7.15408	3.41538	0.00178509	0.015363	-1.50224
DENND4C	1.81015	5.97053	3.86817	0.000521533	0.00639905	-0.347592
CNTNAP3	1.80988	3.84735	4.94376	2.47898e-05	0.000753336	2.54842
LOC101930052///LOC102724562///MST1///MST1L///MST1P2	1.80931	6.43533	4.56125	7.41539e-05	0.00159869	1.50274
RBL2	1.80912	9.36233	5.87257	1.71668e-06	0.000124606	5.10452
CCKBR	-1.80824	7.55086	-4.71154	4.82605e-05	0.00118614	1.91228
UBE2N	-1.80799	5.703	-3.82466	0.000588081	0.00699306	-0.460822
EMP3	1.80783	4.99217	4.16327	0.000229021	0.00352018	0.430765
FAM83D	-1.80738	5.60356	-3.31207	0.00234742	0.0187124	-1.75726
CARD6	1.80731	5.25542	3.5132	0.00137385	0.0128857	-1.25764
TIMP3	1.80728	5.47673	4.13939	0.000244911	0.00367851	0.367179
BC022892	1.80726	4.69951	3.31073	0.00235571	0.0187508	-1.76054
MNAT1	-1.80626	6.95586	-4.70952	4.85412e-05	0.00119055	1.90674
ST6GALNAC1	1.80549	5.47771	3.43415	0.00169792	0.0148851	-1.45552
NOMO3	1.80517	6.30229	3.83491	0.000571703	0.00685024	-0.4342
RP4-773N10.4	1.80497	6.45981	3.66091	0.000921094	0.00972399	-0.882932
TGFBR3	1.80494	8.46906	6.48509	3.00533e-07	4.60668e-05	6.77339
HADHA	1.80434	6.89978	4.58864	6.85784e-05	0.00151743	1.57723
EZR	1.80422	5.01081	3.20555	0.00310343	0.0229114	-2.01635
CGREF1	-1.80365	5.80159	-3.01823	0.00502798	0.0322859	-2.46166
TARP///TRGC2///TRGV9	1.8028	5.57214	3.50995	0.00138591	0.0129873	-1.26582
TM4SF1	1.80246	7.42649	4.00792	0.000353807	0.00479925	0.0189016
BGN	1.80113	7.74542	4.28635	0.000161891	0.00274538	0.75995
LOC100130987///RAD9A	1.80057	5.30237	3.95757	0.000407052	0.00534101	-0.11362
DNTTIP1	-1.80026	6.88036	-4.77038	4.07748e-05	0.00104689	2.07312
ILF3	1.80025	7.43149	4.34598	0.000136756	0.00242639	0.92026
MET	-1.8002	8.46718	-4.36552	0.000129388	0.00234464	0.972905
PCDHGC3///PCDHGC5	-1.79994	3.41581	-4.51097	8.55816e-05	0.00175166	1.36622
KIAA1045	-1.79933	8.87489	-6.32136	4.77624e-07	5.85114e-05	6.32992
IMP3	-1.79873	7.0337	-4.21236	0.000199473	0.00318095	0.561781
ANXA6	-1.79747	7.79292	-6.00546	1.1739e-06	9.67954e-05	5.46863
FAM150B	-1.79723	5.40782	-3.24453	0.00280309	0.0213138	-1.922
ARHGAP31	1.79695	6.73725	4.39612	0.000118633	0.00221458	1.05543
EPOR///RGL3	1.79688	6.64307	3.84024	0.000563344	0.00677771	-0.420315
TMC2	-1.79685	4.68902	-3.74047	0.000741172	0.00827112	-0.678673
ABCA9	1.79658	4.67206	3.71798	0.000788239	0.00866363	-0.736577
TCF12	1.79657	9.01325	5.65017	3.24877e-06	0.000179861	4.4934
NECAP2	1.79619	7.01623	4.20639	0.000202855	0.00321736	0.545831
RP11-295G20.2	1.7961	5.06996	3.22394	0.00295808	0.0221654	-1.9719
S100A5	-1.79583	4.17163	-3.83689	0.000568588	0.00681639	-0.429049
LINC01354	1.79563	6.11295	4.77965	3.9706e-05	0.00102951	2.09848
CHRM3	-1.7955	7.97905	-4.87452	3.02446e-05	0.000865429	2.3584
SURF2	-1.79506	5.58127	-3.92275	0.000448366	0.00574401	-0.20493
UBXN7	1.79494	7.51183	3.56969	0.00117976	0.0115719	-1.11507
AMACR///C1QTNF3-AMACR	-1.79491	5.71044	-4.34052	0.000138888	0.00245807	0.90556
ZHX2	1.79488	5.6608	4.07035	0.000297196	0.00422549	0.183887
CASC4	1.79486	6.16441	3.50728	0.00139587	0.0130496	-1.27252
INPP5D	1.7934	4.35774	3.86385	0.000527798	0.00645572	-0.358857
LOC100133089	1.79311	6.74022	3.94349	0.000423285	0.00550974	-0.150565
CHN1	-1.79294	13.773	-4.9721	2.28508e-05	0.000710942	2.62627
LOC339874	1.79269	4.31673	4.49359	8.99247e-05	0.00181565	1.31908
IFI16	1.79236	7.18078	4.25438	0.000177184	0.00292895	0.674238
RNF19B	-1.79201	4.33588	-4.17149	0.000223789	0.00346984	0.452678
ENC1	-1.79201	10.0748	-3.57008	0.00117852	0.0115719	-1.11409
LIMS1	1.79192	4.88155	4.22611	0.000191892	0.00310205	0.598549
EEA1	1.79134	5.95524	3.38663	0.00192702	0.0162675	-1.57357
RP11-332H18.4	1.79119	5.07106	3.60381	0.00107569	0.0108628	-1.02852
TMEM67	-1.79009	3.67818	-3.13257	0.00375026	0.0261363	-2.19146
OTUD5	-1.78975	4.1541	-3.69707	0.000834619	0.00902994	-0.790321
SORBS2	-1.78963	3.79127	-5.16444	1.31404e-05	0.000469006	3.15539
MSN	1.78757	7.44073	4.27298	0.000168122	0.00282457	0.724084
EVI5	1.78747	6.37324	4.27999	0.000164823	0.00278816	0.742906
TUBB3	-1.78738	10.4617	-6.51356	2.7733e-07	4.4893e-05	6.85029
ANKRD36BP2	-1.7873	6.81535	-4.89997	2.81133e-05	0.000821689	2.42821
ZNF165	-1.78654	4.01857	-2.82253	0.00821795	0.0458563	-2.91129
UQCRC1	-1.78642	9.54988	-4.61861	6.29538e-05	0.00143901	1.65879
SLC6A5	-1.78592	3.746	-4.28829	0.000161005	0.0027343	0.765162
LPAR1	1.78535	7.97699	3.54034	0.00127702	0.0122449	-1.18925
HOGA1	1.78512	6.0059	4.06443	0.000302159	0.00427283	0.168208
NEK7	1.78494	8.84041	4.82486	3.48774e-05	0.000945104	2.22228
LINC00445	-1.78487	4.29489	-3.81402	0.000605573	0.00715404	-0.488441
TMTC3	1.78469	5.28283	3.33726	0.00219639	0.0178512	-1.6954
SLC12A7	1.78465	8.14469	5.59581	3.79794e-06	0.000202176	4.34379
BCL6	1.78444	10.9143	6.36081	4.27099e-07	5.61509e-05	6.43697
LOC100289283	1.78419	7.20779	4.38595	0.000122105	0.00225966	1.028
MEG8///SNORD112	-1.78417	5.25027	-3.27298	0.00260167	0.0201627	-1.8528
KCTD19	-1.78282	4.0121	-4.33052	0.000142877	0.00250178	0.878645
RREB1	1.78116	6.94068	4.31405	0.000149692	0.002587	0.83437
PTTG1	-1.7811	6.84591	-4.14903	0.000238374	0.00362482	0.392819
MAGED2	-1.78022	7.78862	-4.56091	7.42249e-05	0.00159869	1.50183
FLJ41455	1.78	5.77265	3.799	0.000631139	0.00738926	-0.527396
NEFM	-1.77923	12.2774	-3.87182	0.000516296	0.0063575	-0.338072
BOLA2///LOC101060386///LOC101060596///LOC101060604///LOC102723773///LOC613037///NPIPA5///NPIPB4///NPIPB5///SLC7A5P1///SMG1///SMG1P1///SMG1P2///SMG1P3///SMG1P5///SMG1P7	1.77895	6.33784	3.64837	0.00095309	0.00996782	-0.91499
SYT4	-1.77852	10.6929	-4.88719	2.91644e-05	0.000842723	2.39314
BRCA2	-1.77844	4.2354	-3.36599	0.00203552	0.0169178	-1.6246
PRND	1.77839	4.34274	3.85885	0.000535131	0.00651828	-0.371868
LOC102723927	-1.77828	3.82547	-3.3785	0.00196905	0.0165137	-1.59367
TMEM133	1.77794	6.60486	5.53343	4.54394e-06	0.000230341	4.17201
SLITRK4	-1.77776	8.75093	-4.44916	0.000102042	0.00198193	1.19875
PPIA	-1.7775	12.8706	-6.51242	2.78224e-07	4.4893e-05	6.84721
GREB1	1.77739	7.46362	3.96546	0.000398215	0.00526801	-0.0928794
SYNGAP1	1.77672	6.06586	4.1058	0.000269114	0.00393448	0.277882
RAD51C	-1.77659	5.82821	-4.29595	0.000157555	0.00268735	0.785735
FBXL2	-1.77651	8.43183	-5.17813	1.26329e-05	0.000452953	3.19308
LMNB1	1.77649	5.80332	4.22475	0.000192631	0.00310334	0.594899
LMBRD2	-1.7764	10.6628	-6.16459	7.45669e-07	7.46335e-05	5.90333
PNMAL2	-1.77609	8.15333	-3.90692	0.000468484	0.00594989	-0.246369
IFT140	1.7759	5.71523	4.61159	6.42276e-05	0.00145919	1.6397
FOSB	-1.77569	5.3612	-4.06339	0.000303035	0.00427575	0.165469
RP5-1065J22.8	1.77553	5.04565	4.1343	0.000248435	0.00371012	0.353637
FHL2	-1.7754	7.27374	-4.42283	0.00010997	0.0020978	1.12756
LOC101927166	1.77516	9.3177	5.49186	5.12104e-06	0.000251466	4.0575
EPB41L3	-1.77367	8.28164	-4.334	0.000141475	0.00249338	0.888017
STOM	1.77251	8.73868	4.18543	0.000215188	0.00336756	0.489845
CATR1	-1.77236	2.91984	-4.30906	0.000151822	0.00261612	0.820949
APOLD1	1.77198	9.53569	4.8784	2.99096e-05	0.000857149	2.36904
RP11-506O24.2	1.77196	6.26087	3.78725	0.000651884	0.00759057	-0.557854
MYBPC1	1.77164	9.11731	5.48444	5.23149e-06	0.000253445	4.03706
EFEMP2	1.77155	8.88383	5.67467	3.02806e-06	0.000173107	4.5608
RP5-1039K5.17	1.77145	5.38433	3.56942	0.00118062	0.0115754	-1.11575
AFAP1-AS1	-1.77104	3.47736	-4.38476	0.00012252	0.002262	1.02477
ORAI1	1.7706	4.46846	3.59825	0.00109202	0.0109611	-1.04265
AFF1	1.77035	9.92935	6.74054	1.46527e-07	3.04997e-05	7.46059
RP11-559M23.1	1.77012	6.11733	4.77732	3.9972e-05	0.00103167	2.0921
HEATR5A	1.77004	7.14238	3.7087	0.000808514	0.00880011	-0.760453
MAVS	1.76978	6.43157	4.86048	3.14883e-05	0.00088487	2.3199
LOC100507516	-1.76974	4.1525	-3.14039	0.00367523	0.0257539	-2.17279
GBP3	1.76908	5.47314	3.34729	0.00213888	0.0175475	-1.67071
TRIM14	1.76887	7.28876	4.77004	4.08143e-05	0.00104689	2.0722
DDIT4L	1.76876	7.82223	4.80051	3.74005e-05	0.000991767	2.15558
LOC100506639///ZNF131	1.76869	7.0948	4.94239	2.48875e-05	0.000754353	2.54466
TRIL	1.76862	9.3055	5.4626	5.57076e-06	0.000263112	3.97688
CAPN3	1.76859	9.67174	5.26281	9.90015e-06	0.000382218	3.42634
LOC284454///MIR23A///MIR24-2	1.76763	7.08841	4.31191	0.000150602	0.00260081	0.828614
TENC1	1.76722	6.80262	3.42616	0.00173452	0.0150938	-1.47543
DENND6A	1.76702	8.96027	5.42886	6.13863e-06	0.000284787	3.88392
ERVMER61-1	-1.76496	3.03822	-3.03498	0.0048179	0.0313409	-2.4224
WDR7	-1.76361	10.0297	-5.3911	6.8432e-06	0.000304152	3.77988
SH3BGRL2	-1.76185	9.13276	-5.65001	3.25031e-06	0.000179861	4.49295
SNX10	-1.7613	9.31587	-4.37005	0.000127737	0.00232546	0.985121
HEG1	1.76109	6.52398	2.87288	0.00725189	0.0418581	-2.79724
KIAA0100	1.76101	7.05482	4.64445	5.84716e-05	0.0013644	1.72921
RORA	1.76021	8.31192	4.17377	0.000222358	0.00345219	0.458764
GPC5	1.76012	7.63581	3.64421	0.000963927	0.0100454	-0.925602
AP000253.1	1.7596	4.89766	3.66235	0.000917497	0.00970781	-0.879258
SH3RF1	1.75941	8.52294	6.71034	1.59464e-07	3.21453e-05	7.37968
CD302///LY75///LY75-CD302	1.75838	6.86642	3.84003	0.000563686	0.00677835	-0.420886
EMC9	-1.7582	6.83746	-3.72283	0.000777867	0.00858171	-0.724122
ZBTB1	1.75762	6.1973	4.04731	0.000316969	0.00442458	0.122918
LOC101929910///LOC613037///NPIPA5///NPIPB3///NPIPB4///NPIPB5	1.75732	6.6823	4.09384	0.000278284	0.00402553	0.246147
HP	1.75723	5.83805	3.92982	0.000439658	0.0056664	-0.186409
PARP11	1.75651	7.31908	4.98317	2.21352e-05	0.000695117	2.65668
LOC729658	1.75629	6.23012	3.93453	0.000433948	0.0056051	-0.174063
NECAB1	-1.75571	5.9765	-3.09294	0.00415344	0.0281536	-2.28571
LOC102724229///RASA4///RASA4B	1.75491	7.30201	5.14172	1.40285e-05	0.00049544	3.09283
LOC100129447	1.75396	7.38447	4.86494	3.10881e-05	0.000877818	2.33212
LIMS1///LIMS3///LIMS3L	1.75317	8.09441	4.05794	0.000307693	0.00431954	0.151029
GPR22	-1.75265	7.00143	-3.71312	0.000798788	0.00872818	-0.749076
CA10	-1.75227	7.31387	-3.55215	0.00123699	0.0119586	-1.15944
PIM2	-1.75214	5.82199	-3.56636	0.00119043	0.0116328	-1.12351
MCAM///MIR6756	1.75211	5.40631	3.49409	0.00144622	0.0133294	-1.30565
SLC25A18	1.75146	10.5222	4.87025	3.06173e-05	0.000870796	2.3467
ACSBG1	1.75066	10.1127	5.28779	9.21332e-06	0.000364826	3.49516
FOXO1	1.75057	7.27113	4.2492	0.000179796	0.00296148	0.660343
TUBB2A///TUBB2B	-1.75036	6.26039	-3.15052	0.00358023	0.0252961	-2.14859
GEM	1.74997	6.93951	4.74649	4.36641e-05	0.00109855	2.00778
IQCF3///IQCF4	-1.74969	3.89709	-3.38311	0.00194512	0.0163631	-1.58228
LINC01350	-1.74935	4.29584	-3.22408	0.00295703	0.0221646	-1.97157
DHCR24	-1.74851	8.83322	-6.15688	7.62208e-07	7.53529e-05	5.88231
TNFRSF13C	1.74826	4.16901	4.15086	0.000237148	0.00361033	0.397707
CD81	1.748	10.54	5.648	3.26905e-06	0.000180073	4.48744
GLTSCR1	1.74788	7.72359	4.1194	0.00025904	0.00384409	0.314028
PLEKHG4	1.74777	6.08127	4.71389	4.79377e-05	0.00118132	1.91868
ACTRT3	-1.74726	5.33136	-4.57389	7.15271e-05	0.00155936	1.53711
LOC100134822	1.74638	5.88089	3.93407	0.000434505	0.00560922	-0.175275
FBXO36	-1.74593	3.53759	-3.4552	0.00160509	0.0143222	-1.40303
LARGE	-1.74591	4.29352	-3.37446	0.00199029	0.01663	-1.60367
SLC18B1	1.74588	9.74646	5.71898	2.66639e-06	0.000160811	4.68266
PAX7	-1.74409	5.37397	-3.64609	0.000959017	0.0100164	-0.920809
TTC17	1.74378	6.37061	4.09478	0.000277549	0.00402414	0.248651
FAM101B	1.74217	7.56913	3.86654	0.000523878	0.006423	-0.351824
FITM1	1.74194	5.61901	4.30834	0.00015213	0.0026176	0.819021
CKAP5	-1.74193	6.87011	-4.18797	0.000213653	0.00335245	0.496636
DRAM1	1.74137	6.01984	3.4888	0.00146691	0.0134672	-1.31893
RGR	1.74066	4.9231	4.52729	8.16937e-05	0.00169446	1.4105
LINC01366	-1.7405	4.18517	-3.1812	0.00330637	0.0239593	-2.07499
ERVH-6	1.73998	5.42743	3.62123	0.00102604	0.0105044	-0.9842
SPPL2A	1.73939	6.78582	3.89584	0.000483088	0.00605365	-0.275343
CUBN	1.73938	4.66986	3.81459	0.000604638	0.00715094	-0.486985
RP11-416I2.1	-1.73924	6.45531	-3.48767	0.00147135	0.0134893	-1.32175
TCP11L1	-1.73878	5.34156	-3.41684	0.00177816	0.0153348	-1.49861
DDX1	-1.73865	10.1473	-5.9749	1.28099e-06	0.000103185	5.38499
YY1	1.73821	10.3076	7.57578	1.46368e-08	1.01257e-05	9.65875
PLP1	1.73796	11.3648	4.81239	3.61474e-05	0.000969467	2.18812
ZAK	-1.73774	4.85607	-3.76285	0.000697068	0.00794752	-0.620946
GPR180	-1.73769	4.76489	-3.12867	0.00378819	0.0263616	-2.20076
ZNF141	1.7375	4.0339	3.21231	0.00304924	0.0226375	-2.00003
TAF13	-1.73749	4.39372	-3.19001	0.00323153	0.0235822	-2.0538
HDAC1	1.73683	8.51084	4.83191	3.41792e-05	0.000932581	2.24158
C1orf106	1.73676	5.49471	3.25344	0.00273846	0.0209123	-1.90036
B3GALNT1	1.73614	6.23992	3.08536	0.00423505	0.0284526	-2.30365
DISP1	1.7358	5.62908	3.4723	0.00153325	0.013861	-1.36027
ATP2B2	-1.73566	11.1374	-7.32441	2.90477e-08	1.35598e-05	9.00583
IGHV3-73///IGHV3-73	-1.73547	3.47611	-3.82578	0.000586276	0.00697864	-0.457924
MZT2B	1.73533	9.22596	5.22232	1.11239e-05	0.0004128	3.3148
LRMP	-1.73485	6.17845	-3.27279	0.002603	0.0201664	-1.85328
RP11-355F16.1	-1.73407	3.38313	-3.61114	0.00105453	0.0107234	-1.00988
LRP1B	1.73343	8.61483	5.50496	4.93162e-06	0.000245756	4.0936
KRT83	-1.73323	4.08039	-4.00279	0.000358899	0.00484958	0.00538802
LINC00839	-1.73321	6.5788	-3.96456	0.00039921	0.00527517	-0.0952367
LOC283070	-1.73303	10.2858	-4.79093	3.84417e-05	0.00100801	2.12937
LOC400965	-1.73294	4.86478	-3.63401	0.000991036	0.0102381	-0.951631
AZGP1	1.73249	5.53101	4.02164	0.000340522	0.00465902	0.0551018
TMEM170A	1.73221	9.10044	6.74171	1.46049e-07	3.04997e-05	7.46372
NEK1	1.7319	6.62702	4.52317	8.2657e-05	0.00170841	1.39933
VWA7	-1.73061	4.24242	-3.59814	0.00109233	0.0109611	-1.04291
WNT5B	-1.73058	4.59871	-3.7036	0.000819848	0.00890887	-0.773539
PCYOX1L	-1.73022	8.14522	-6.41016	3.71413e-07	5.18823e-05	6.5707
ARPC1A	-1.72996	7.45027	-3.54635	0.0012565	0.0120975	-1.17409
ZFPM2	-1.72981	7.28176	-2.93932	0.00613971	0.0372967	-2.64498
AX746903///PDE5A	-1.72959	3.26467	-3.72988	0.000762987	0.00846121	-0.705959
PARVA	1.72927	6.00223	4.43495	0.000106248	0.00204004	1.16032
MMP28	1.7287	5.66167	3.01867	0.00502232	0.0322672	-2.46062
SLC30A3	-1.72865	7.49269	-2.98314	0.00549647	0.0344753	-2.54349
GBP6	-1.72714	4.25738	-3.19332	0.00320386	0.0234322	-2.04584
PRR11	1.72604	10.7302	6.00454	1.17697e-06	9.67954e-05	5.46613
NPTX1	-1.72494	10.4103	-5.42532	6.20155e-06	0.000285167	3.87416
ZFP14	1.72454	6.51429	4.01755	0.000344431	0.00469371	0.0443053
BPIFA2	1.72278	4.46178	3.85908	0.000534794	0.00651756	-0.371276
LY9	-1.72144	3.60051	-4.03885	0.000324548	0.0045027	0.100556
IFITM2	1.72125	9.36801	3.90272	0.000473969	0.0059975	-0.257357
TMEM192	1.71967	6.41432	4.00694	0.000354771	0.00480955	0.0163292
H3F3A///H3F3AP4///H3F3B	1.71944	11.9828	6.51315	2.77653e-07	4.4893e-05	6.84917
PA2G4P2///PA2G4P2	1.71889	6.23684	3.84388	0.000557714	0.00673063	-0.410846
CABP1	-1.71829	9.46615	-4.6171	6.32259e-05	0.00144127	1.65468
GTF2IRD2	1.71819	4.91876	4.80201	3.72402e-05	0.000989748	2.15969
SLC52A1	-1.71812	4.10346	-3.15263	0.0035607	0.0251884	-2.14353
GRIN2C	1.71699	6.15502	3.54886	0.00124801	0.0120403	-1.16774
CSGALNACT2	1.71675	8.64192	5.21841	1.12498e-05	0.000414317	3.30403
ZNF260	1.71655	7.14685	4.84202	3.3202e-05	0.000912319	2.26929
ARPP19	-1.71649	7.65654	-3.61753	0.00103638	0.0105848	-0.993607
CMTM7	1.71542	5.9466	3.74113	0.000739844	0.00826805	-0.676986
PNISR	1.71532	10.048	5.65718	3.18398e-06	0.000178929	4.5127
PPARG	-1.71523	4.38242	-3.70353	0.000820021	0.00890887	-0.773737
LOC283737	-1.71513	5.61342	-3.63999	0.000975056	0.0101139	-0.936376
SH3BP1	-1.71362	5.36324	-3.85139	0.000546285	0.00662328	-0.391323
RP11-803D5.4	1.71343	6.41895	3.58122	0.00114354	0.0113204	-1.08585
TTF2	-1.71259	3.19764	-3.47779	0.00151085	0.0137419	-1.34651
HP1BP3	1.7124	7.44204	5.49437	5.08411e-06	0.000251466	4.06443
PTRH2	-1.71224	8.62808	-5.91686	1.51228e-06	0.000115115	5.22597
LINC00342	1.71201	7.20145	3.3131	0.00234107	0.018677	-1.75474
HBQ1	-1.71167	3.38435	-4.59199	6.79265e-05	0.00150673	1.58633
FBXO24	-1.71134	4.65242	-3.26254	0.00267394	0.0205804	-1.87824
TLDC2	-1.71103	3.68572	-4.06306	0.000303319	0.0042772	0.16458
GPD1L	-1.71082	9.5233	-5.38088	7.04747e-06	0.00030926	3.75172
DND1	1.71078	6.81019	4.1006	0.000273061	0.00397934	0.264092
ARHGEF26-AS1	1.70975	8.44758	5.02575	1.95846e-05	0.000635392	2.77372
TEKT3	-1.70918	3.83619	-3.63372	0.000991818	0.0102408	-0.952371
MKKS	-1.70908	9.38993	-6.29727	5.11405e-07	6.0446e-05	6.26448
CSPG4	1.709	5.94607	3.95275	0.000412533	0.00539321	-0.126256
LOC101928201	-1.70893	4.04485	-3.50566	0.00140195	0.0130814	-1.27658
ZNF738	1.70873	6.8963	3.62411	0.00101806	0.0104476	-0.976874
PTP4A2	1.70769	7.86711	5.18206	1.24908e-05	0.000449428	3.2039
OLIG1	1.70748	10.7526	5.32794	8.2075e-06	0.000335737	3.60583
COPS3	-1.70733	8.05882	-6.69829	1.64944e-07	3.26022e-05	7.34737
UPK3A	-1.70713	3.91485	-4.23261	0.000188407	0.00305411	0.615942
LINC00310	-1.70699	3.83541	-3.93974	0.000427723	0.00554601	-0.160416
PIR	1.70689	6.69627	3.28683	0.00250874	0.0195845	-1.81902
ISYNA1	1.70637	6.05862	4.24326	0.000182835	0.00299476	0.644433
NBPF10///NBPF11///NBPF8	1.70582	10.8354	7.91818	5.8233e-09	7.06524e-06	10.535
NUDT9	-1.70564	9.30213	-6.13538	8.10352e-07	7.71108e-05	5.82365
GTF2I///GTF2IP1///LOC100093631	1.70559	10.8731	7.53533	1.63358e-08	1.06732e-05	9.5542
FMNL3	1.70507	5.24261	3.29885	0.00243062	0.0191784	-1.78963
REEP1	-1.70468	10.4625	-5.333	8.08894e-06	0.000333205	3.61976
ATXN3	1.70374	6.46515	4.74706	4.35926e-05	0.00109855	2.00934
PPP1R14C	-1.7035	7.23008	-4.16114	0.000230398	0.00353503	0.425081
PDLIM2	1.70236	7.31075	4.73247	4.54531e-05	0.00113252	1.96946
CHPT1	1.70221	5.96445	3.54397	0.0012646	0.0121456	-1.1801
SPP2	-1.70208	4.28414	-3.7463	0.000729432	0.00820123	-0.663652
FGL1	1.70201	6.30888	4.14705	0.000239703	0.00363566	0.387548
LOC102724094	-1.70195	5.85662	-3.56789	0.00118551	0.011604	-1.11963
NWD2	-1.70173	6.81925	-3.34321	0.0021621	0.0176744	-1.68076
EGFR	1.70144	4.53346	2.96335	0.00577868	0.0357403	-2.58943
NRM	1.70139	6.30745	4.51072	8.56431e-05	0.00175166	1.36553
VPS13C	1.70088	9.33372	6.00241	1.18416e-06	9.70475e-05	5.46029
LOC100130815	-1.70064	3.96059	-4.16716	0.00022653	0.00349391	0.441135
MIR4315-1///MIR4315-2///MIR6080///PLEKHM1///PLEKHM1P	1.69989	6.02895	5.01878	1.9981e-05	0.000646455	2.75456
CYP3A5	-1.69935	4.28471	-3.20555	0.00310342	0.0229114	-2.01634
AGFG1	1.69912	6.65516	3.02374	0.00495792	0.0319406	-2.44875
PSD2	1.69901	10.3902	6.18634	7.0091e-07	7.39287e-05	5.96261
ADCYAP1	-1.69898	5.0142	-3.29348	0.00246524	0.0193735	-1.80277
KCNN3	1.69898	8.51076	4.87116	3.05382e-05	0.0008696	2.34917
GATAD2A	1.6988	7.1646	4.33055	0.000142862	0.00250178	0.878746
LOC100505609	-1.6983	3.21942	-3.84103	0.000562125	0.0067665	-0.418272
LOC286382	1.69689	6.01199	3.31436	0.00233326	0.0186669	-1.75163
CHCHD6	-1.69612	7.53322	-5.94489	1.39575e-06	0.000110166	5.3028
SLITRK5	-1.69588	8.73699	-4.60239	6.59382e-05	0.0014799	1.61464
CSRP1	1.69404	11.0667	6.22592	6.26291e-07	6.78848e-05	6.07042
ISY1-RAB43///RAB43	1.69386	6.38267	4.40488	0.00011572	0.00218098	1.07907
TBC1D16	1.69379	7.20484	4.26866	0.000170184	0.00285107	0.712508
DSTNP1///DSTNP1	1.69353	5.31456	3.71011	0.000805386	0.00878233	-0.756809
ATP5G3	-1.69347	9.26477	-4.6012	6.61625e-05	0.00148352	1.61141
TUBB	-1.69328	9.36301	-5.76212	2.35595e-06	0.000149769	4.80124
TEX35	1.69278	4.59	4.02728	0.00033521	0.00460004	0.0699744
P2RY1	1.6919	5.53708	3.06089	0.00450925	0.0298935	-2.36146
OSTF1	-1.69149	6.28498	-3.09472	0.00413444	0.0280572	-2.28148
MCF2	-1.6906	4.91818	-3.60593	0.00106952	0.0108283	-1.02312
SLC9A6	-1.69054	10.9416	-5.07956	1.67759e-05	0.000566935	2.92174
APOO	-1.69024	8.66893	-5.54539	4.39029e-06	0.000226337	4.20496
CPED1	1.68966	4.97814	3.3412	0.00217364	0.0177317	-1.68572
LCN12	1.68941	6.14511	4.14515	0.000240981	0.00364743	0.382511
TBX19	1.68923	6.02028	4.85804	3.17102e-05	0.000888067	2.31319
ADI1	1.68878	9.2498	6.49533	2.91972e-07	4.57832e-05	6.80105
ACTL6B	-1.68828	6.44986	-3.43153	0.00170984	0.014957	-1.46205
LINC01105	1.68826	6.40987	3.4971	0.00143457	0.0132542	-1.29809
EFNA4	1.68807	4.95953	3.37161	0.00200542	0.0167393	-1.61072
KNOP1	1.6876	8.03034	4.99171	2.15983e-05	0.000682815	2.68015
GSN	1.6875	5.66047	3.82409	0.000589005	0.00700049	-0.4623
NDUFAB1	-1.68734	10.0251	-6.01864	1.13051e-06	9.50982e-05	5.5047
ZCCHC8	1.68654	9.15968	4.80972	3.64255e-05	0.000973174	2.18081
BRSK1	1.68543	7.99183	3.71429	0.000796254	0.00871912	-0.746088
LOC101928553	-1.6851	3.56534	-3.26311	0.00266994	0.0205564	-1.87685
ARMCX5-GPRASP2///GPRASP2	-1.68468	10.8807	-5.80677	2.07281e-06	0.000140099	4.92391
AF086126///C16orf52	-1.6838	4.60675	-3.46161	0.00157779	0.0141483	-1.38701
CXorf23	1.68379	5.97879	3.60443	0.00107388	0.0108527	-1.02693
ZCCHC24	1.68369	9.81244	3.92403	0.000446786	0.00573314	-0.201596
ANXA3	1.68294	6.51382	3.42526	0.0017387	0.0151187	-1.47767
TCF7L2	1.68285	6.04178	3.4419	0.00166315	0.0146742	-1.43621
ATP5B	-1.68244	10.675	-6.58702	2.25478e-07	4.01778e-05	7.04834
ERAL1	1.68212	6.5949	4.37145	0.00012723	0.00232163	0.988897
KIF6	1.68164	3.56817	4.00656	0.000355154	0.00481197	0.0153075
CTB-12A17.3	1.68152	9.57655	4.99758	2.12371e-05	0.000675938	2.69627
AFM	-1.68146	3.75796	-3.6111	0.00105463	0.0107234	-1.00998
PADI4	-1.681	3.37144	-3.68258	0.00086828	0.00930848	-0.827472
SMC5	1.68098	5.81628	2.85485	0.00758483	0.0432177	-2.83822
PMEPA1	1.68086	6.03031	3.76168	0.000699311	0.00796923	-0.623969
RHOJ	1.68053	5.51484	4.01364	0.000348211	0.00474198	0.0339816
LRRC4	-1.6797	6.96514	-4.3465	0.000136555	0.00242592	0.921657
KIF1C	1.67927	6.85249	3.44409	0.00165346	0.0146097	-1.43076
LINC00454	-1.67906	4.77128	-3.92471	0.000445939	0.00572853	-0.199806
ROCK1	-1.67902	4.09138	-3.15994	0.00349394	0.0248732	-2.12603
CPXM1	-1.67882	3.88597	-4.04152	0.000322138	0.00448343	0.10761
GNA14	1.67864	5.44437	3.16489	0.00344941	0.0246606	-2.11417
APOL3	1.67852	6.07402	3.53545	0.00129396	0.0123423	-1.20159
VDAC3	-1.67835	4.52078	-3.43969	0.001673	0.014705	-1.44173
CECR6	-1.67692	6.58833	-4.00902	0.000352719	0.00479184	0.0218136
AC006129.2	-1.67654	3.27149	-3.24619	0.00279097	0.0212379	-1.91798
KCNIP2	-1.67644	3.90997	-3.73537	0.000751617	0.00835482	-0.691838
SORBS1	1.67611	8.04175	5.85028	1.82984e-06	0.000129248	5.04336
CTD-2002J20.1	1.67599	4.75836	3.05081	0.00462705	0.0304683	-2.38521
ABHD4	1.67598	7.47452	5.85631	1.79851e-06	0.000127803	5.05991
AC010524.4	1.67569	5.05247	2.92139	0.00642287	0.0385094	-2.68626
LENG8	1.67561	6.79641	3.60033	0.00108587	0.0109289	-1.03735
GPRASP1	-1.67535	10.6772	-5.69953	2.81941e-06	0.000164863	4.6292
LOC101927382///PAX8-AS1	1.67515	4.82263	2.8442	0.00778829	0.0441099	-2.86236
GPR61	-1.67506	4.33005	-4.17054	0.000224391	0.00347302	0.450133
ZBTB44	1.67502	5.09948	4.24557	0.000181647	0.0029836	0.650622
UNG	1.67468	8.12291	5.23982	1.05774e-05	0.000399612	3.36302
SOAT1	1.67428	5.25626	3.26162	0.0026804	0.0206031	-1.88047
CHI3L1	1.67385	9.06232	4.03452	0.000328498	0.0045456	0.0891116
LOC101928162	-1.67363	3.96798	-3.6257	0.00101367	0.0104218	-0.972817
ATR	-1.67319	6.84263	-3.57132	0.00117459	0.0115581	-1.11095
FAM19A1	-1.67306	9.53784	-6.03712	1.07242e-06	9.32357e-05	5.55524
SMC1A	-1.67305	4.12982	-3.27701	0.00257427	0.0200031	-1.84297
MDN1	1.67255	6.04051	3.93509	0.000433273	0.00560254	-0.172594
SIGLEC6	-1.67231	3.35018	-3.59795	0.00109289	0.010962	-1.04339
AK093205	1.67175	5.66849	3.69265	0.000844735	0.0091017	-0.801642
RP11-401P9.4	1.67175	5.56037	3.41891	0.00176837	0.0152881	-1.49346
AX746670///RP11-171I2.2///TTN	1.67127	4.39558	3.30461	0.00239401	0.0189786	-1.77553
TAS2R10	-1.67066	4.71135	-4.10267	0.000271485	0.00396128	0.269575
SFXN5	1.67064	4.95414	3.49737	0.00143353	0.0132539	-1.29741
WTAP	1.67028	5.42468	3.58257	0.00113936	0.0113113	-1.08242
MSX1	1.6699	8.38032	4.47884	9.37801e-05	0.00186774	1.27911
GPHA2	-1.66974	3.94225	-4.6078	6.49276e-05	0.00146984	1.62937
SPIRE2	1.66934	5.80316	3.81461	0.000604601	0.00715094	-0.486927
IRX3	1.66886	4.88154	2.88494	0.00703675	0.0410393	-2.76974
PIK3C2A	1.66819	3.9099	3.32981	0.00224004	0.0181121	-1.71371
TMX4	-1.66805	7.95582	-5.35228	7.65223e-06	0.000324978	3.67289
TMEM102	-1.66801	3.55706	-4.09763	0.000275347	0.00400435	0.256194
CRY1	1.66746	8.23928	4.55659	7.51454e-05	0.00160828	1.49009
IGKC	-1.66738	3.34304	-4.77497	4.02419e-05	0.00103673	2.08568
FAM47A	-1.66713	3.98819	-3.04188	0.00473384	0.0309893	-2.40621
GRPEL1	-1.66576	7.39068	-4.54514	7.76408e-05	0.00163491	1.45896
IFI44L	1.66575	5.76634	3.45793	0.00159339	0.0142583	-1.39621
FREM2	1.66566	5.82403	2.99633	0.00531578	0.0335689	-2.5128
FREM3	-1.66528	6.05318	-3.61121	0.00105432	0.0107234	-1.0097
CTD-2373J6.1	1.66501	4.86953	3.51316	0.00137398	0.0128857	-1.25773
LPL	-1.66436	6.7094	-2.85902	0.00750647	0.042917	-2.82874
FGD3	-1.66422	4.33073	-2.8899	0.0069502	0.0406656	-2.75843
LOC101927379	-1.6639	4.52326	-3.46714	0.00155458	0.0139936	-1.37317
HYAL1	1.66379	5.03028	3.44532	0.00164803	0.0145691	-1.42769
EXD3	-1.66339	3.84418	-4.2145	0.000198276	0.00317255	0.567494
CLDN22///WWC2	1.66328	6.22931	3.1783	0.00333139	0.024073	-2.08197
ZNF10	1.66326	4.92796	3.82972	0.000579942	0.00693836	-0.447687
HDAC6	1.66287	7.12941	4.20151	0.000205664	0.00324659	0.532783
LOC389765	1.66234	7.92867	4.33367	0.000141607	0.00249338	0.887132
LMX1B	-1.66224	3.82798	-4.3562	0.00013285	0.00238628	0.947802
SNAP91	-1.66206	10.8525	-3.42239	0.00175208	0.01519	-1.48482
LOC100507311	1.66192	6.03563	3.21692	0.00301281	0.0224681	-1.98889
ICAM1	1.66154	5.41595	3.74391	0.00073423	0.00823942	-0.669821
SAMD4A	1.66151	9.86795	5.70429	2.78121e-06	0.000164364	4.64227
FXYD1	1.6606	7.26937	3.42744	0.0017286	0.0150698	-1.47224
TRIM54	-1.65993	4.37333	-3.82108	0.000593921	0.0070518	-0.470134
LRFN5	-1.65984	9.34276	-4.92151	2.64264e-05	0.000780872	2.48733
PAX6	1.65972	8.69491	5.7005	2.81157e-06	0.000164863	4.63187
CASKIN2	1.6594	5.3169	3.45354	0.0016122	0.0143584	-1.40717
SMIM14	1.65914	5.9534	3.46564	0.00156085	0.0140446	-1.37693
KCTD12	1.65877	9.2685	5.41643	6.36221e-06	0.000289874	3.84967
SLC25A13	1.65861	6.22902	3.21308	0.00304311	0.022608	-1.99816
LINC00334	-1.65809	4.90878	-2.89919	0.00679046	0.0400799	-2.73717
SNX31	1.65727	5.17106	3.09895	0.00408978	0.0278264	-2.27146
RP11-29H23.4	1.65718	6.55405	3.29043	0.00248506	0.0194902	-1.81021
NUS1	-1.65607	5.65289	-3.74091	0.000740296	0.00826805	-0.677561
OCIAD2	-1.65603	8.26671	-5.03744	1.89371e-05	0.000621534	2.80586
PPAPDC1A	1.65566	5.75444	3.38205	0.00195061	0.0163975	-1.5849
IER2	1.6556	8.74721	4.68024	5.27836e-05	0.00126557	1.82681
C7orf25///PSMA2	-1.6551	5.94701	-3.66275	0.000916515	0.00970781	-0.878251
MORC2	1.65501	9.42135	7.38732	2.44528e-08	1.30717e-05	9.16996
LINC01007	-1.65481	6.95944	-5.24891	1.03043e-05	0.000394433	3.38805
WDR11-AS1	1.6538	4.80608	3.4628	0.00157276	0.014114	-1.38403
ZNF431	1.65372	4.30676	3.91024	0.000464201	0.00591466	-0.2377
SERINC5	1.65342	8.83125	6.14483	7.88809e-07	7.57289e-05	5.84946
STAG3L3	1.65339	5.79465	2.86604	0.0073765	0.0423901	-2.8128
NPIPB15	1.65269	6.81791	3.90443	0.000471735	0.00597505	-0.252897
AGT	1.65177	10.553	4.8934	2.86485e-05	0.00083339	2.41019
ND6	1.65102	11.8738	3.03383	0.00483204	0.0313963	-2.4251
DNM1L	-1.65055	8.14958	-6.569	2.37213e-07	4.08718e-05	6.9998
C11orf24	-1.65049	5.07167	-4.17046	0.000224438	0.00347302	0.449935
GRM2	-1.64951	5.26685	-4.16474	0.00022808	0.00350862	0.434668
GART	1.64886	5.98191	4.20385	0.00020431	0.00323173	0.539048
FBXO4	-1.64841	3.49237	-3.08748	0.00421204	0.0283725	-2.29863
LOC101928524///PRPF18	1.64796	5.78949	4.15254	0.000236034	0.00359569	0.402173
PLK2	-1.64763	8.89329	-2.85648	0.00755407	0.0430912	-2.83451
FSHR	-1.64762	3.68215	-4.51813	8.38528e-05	0.00172805	1.38565
KNG1	-1.64734	4.42421	-3.91976	0.000452109	0.00578251	-0.212779
GALNT12	-1.64703	4.8912	-3.32465	0.00227076	0.018259	-1.72638
LOC340090	-1.64696	3.71232	-3.21891	0.00299716	0.0223797	-1.98407
ANGPT2	1.64682	5.40168	3.24098	0.00282926	0.0214668	-1.93062
FAM160B1	-1.64596	4.06412	-3.5163	0.00136242	0.0128079	-1.24983
OR7A10	-1.64554	4.90081	-3.14938	0.00359078	0.0253402	-2.15131
PRDM10	-1.64515	4.54519	-3.40755	0.00182271	0.0156125	-1.52169
CACNA2D3	-1.64502	9.1518	-4.67015	5.43287e-05	0.00129077	1.7993
FOXH1	-1.6449	4.3886	-3.6374	0.000981948	0.0101746	-0.942987
LOC102724250///NBPF1///NBPF10///NBPF11///NBPF14///NBPF15///NBPF19///NBPF26	1.64476	7.47704	3.5455	0.00125939	0.0121114	-1.17624
FKBP7	-1.64443	3.46725	-3.88265	0.000501057	0.0062341	-0.309807
WASF2	1.644	7.27207	3.93385	0.000434771	0.00560957	-0.175852
NHSL1	1.64375	8.1214	4.7556	4.25392e-05	0.00108286	2.03269
PRRT3-AS1	1.64337	5.81599	4.15755	0.000232733	0.00355924	0.415524
MIS18BP1	1.64336	4.86275	3.17835	0.00333094	0.024073	-2.08184
LINC00216	1.64311	4.72581	3.32461	0.00227099	0.018259	-1.72648
PCBD2	1.64197	4.47079	3.29534	0.00245316	0.0193173	-1.79821
UBE2G2	1.64191	9.31687	7.14911	4.70435e-08	1.53133e-05	8.54595
RBPMS2	1.6419	5.33664	3.12183	0.0038557	0.0267207	-2.21707
LOC101060275///LOC101929910///LOC613037///NPIPA5///NPIPB11///NPIPB3///NPIPB4///NPIPB5	1.64117	11.1213	4.39176	0.000120108	0.00222852	1.04367
EDNRB	1.64095	7.84149	3.86285	0.000529248	0.00647009	-0.361444
CHD2	1.64089	5.76026	3.25249	0.0027453	0.020931	-1.90268
CTDSP1	1.64087	7.60404	3.84196	0.000560685	0.00675907	-0.415854
KCNE1L	-1.64037	4.63859	-3.14352	0.0036456	0.0255992	-2.16531
CHMP5	1.6403	10.2767	4.3743	0.000126209	0.00231016	0.996563
UBA2	1.64024	9.41164	5.32582	8.25789e-06	0.000337105	3.59997
TMEM8A	1.63977	5.8885	4.78565	3.90287e-05	0.0010166	2.1149
TTL	1.63962	6.61844	4.51793	8.39009e-05	0.00172805	1.38511
LOC101929064	1.6394	4.45862	3.52211	0.00134131	0.0126651	-1.23522
LIFR	1.63871	5.07669	3.71849	0.000787147	0.00865567	-0.735273
PLSCR1	1.63843	5.97392	3.46141	0.0015786	0.0141503	-1.3875
CXCL2	-1.63839	3.93097	-3.46425	0.00156668	0.0140756	-1.38042
RHOC	1.63733	7.327	3.92903	0.000440624	0.00566954	-0.188482
PSMA1	-1.63667	9.90797	-6.26867	5.54658e-07	6.42665e-05	6.18674
ACSM3	-1.63628	3.19322	-3.92849	0.000441293	0.00567504	-0.189915
TTLL5	-1.63563	3.56847	-3.61522	0.00104292	0.0106414	-0.999506
ATP11C	1.63529	6.93354	3.5023	0.00141469	0.0131521	-1.28504
APOH	-1.63495	4.80776	-3.96545	0.00039822	0.00526801	-0.0928906
RACGAP1P	-1.63469	3.57639	-3.0157	0.00506044	0.0324058	-2.46757
CBR4	1.63456	7.33177	4.85304	3.21683e-05	0.000894363	2.29949
NMU	-1.63446	4.19779	-3.42041	0.00176135	0.0152536	-1.48975
IFITM3	1.63429	9.08853	3.56737	0.00118719	0.0116156	-1.12095
ZNF638///ZNF638-IT1	1.63352	4.94632	2.8016	0.00865409	0.0476481	-2.95836
SH2D2A	1.63323	4.69548	4.23926	0.000184907	0.00301701	0.63374
ARAP1	1.63322	6.43992	3.50287	0.00141253	0.0131477	-1.28361
STAT5A	1.63277	6.48101	4.1674	0.000226381	0.00349391	0.441759
GPR183	1.63276	4.19912	3.08836	0.00420256	0.0283249	-2.29655
RP11-255C15.4	1.63261	4.62822	3.00716	0.00517153	0.032929	-2.48753
LINC00587	-1.63227	3.76885	-3.22958	0.00291488	0.0219465	-1.95827
SRP19///ZRSR1	1.63212	5.8225	3.2268	0.00293606	0.0220636	-1.96498
TMEM246	-1.6321	8.47319	-6.21845	6.3972e-07	6.87071e-05	6.0501
ELTD1	1.63195	5.87023	3.87238	0.00051549	0.00635474	-0.336599
FAM129A	1.6313	5.59088	3.21841	0.00300111	0.0223983	-1.98529
S100A16	1.6312	8.03524	5.0535	1.80821e-05	0.000603275	2.85004
GRIP2	1.63088	6.22712	3.84727	0.000552521	0.0066748	-0.402025
RP11-119F7.5	1.63055	6.1839	3.6071	0.00106615	0.0107998	-1.02016
RRM2	-1.63043	4.40446	-2.96906	0.0056959	0.0353677	-2.5762
IGDCC4	1.63021	8.06494	3.53407	0.00129878	0.0123728	-1.20506
TRIM4	1.63019	5.826	3.31394	0.00233589	0.0186689	-1.75268
WDR16	-1.6301	4.97332	-3.41052	0.00180838	0.0155067	-1.51433
SNTB2	-1.62953	3.71783	-3.56988	0.00117916	0.0115719	-1.11459
CCKAR	-1.62919	4.82944	-3.70898	0.000807895	0.00880011	-0.759734
CHST7	1.62913	5.89467	3.39773	0.00187097	0.0159158	-1.54605
PDCD6	-1.62904	8.21843	-5.66047	3.1541e-06	0.000178121	4.52174
TIMM50	1.62875	5.46071	3.5009	0.00142001	0.0131707	-1.28855
MAGEB4	-1.6287	3.6574	-3.2433	0.00281212	0.0213581	-1.92498
KDELC2	1.62861	6.01054	3.4147	0.00178832	0.0153795	-1.50392
POU3F2	1.6279	6.88027	3.26223	0.0026761	0.0205812	-1.87899
SLIRP	-1.6279	9.07674	-5.29196	9.10338e-06	0.00036169	3.50666
AOC3	1.62768	5.89228	2.87306	0.00724849	0.0418581	-2.79682
ARPC5L	-1.62711	10.1784	-7.6085	1.33946e-08	1.01257e-05	9.74315
PCDHB7	1.62695	6.60861	4.11716	0.000260678	0.00386034	0.308056
STARD3	1.62611	6.40626	4.10299	0.000271242	0.0039602	0.270423
LOC729870	-1.62586	4.93659	-3.44983	0.00162827	0.0144632	-1.41643
SPG21	1.62573	8.95398	5.73329	2.55908e-06	0.00015675	4.72201
UBE2V1P9///UBE2V1P9	1.62548	5.43183	2.84299	0.00781169	0.0441998	-2.86509
LINC01015	-1.62547	3.94238	-3.30964	0.00236252	0.0187987	-1.76322
LOC100130642	-1.62433	3.70105	-2.90462	0.00669882	0.0397384	-2.72475
FLJ31306	1.62431	7.01017	3.5006	0.00142117	0.0131707	-1.28931
FRMD7	-1.62404	3.65266	-3.64323	0.000966509	0.0100634	-0.928113
RP11-690I21.2	1.62396	9.04814	5.70942	2.74051e-06	0.000163475	4.65639
TMEM176B	1.62303	6.17174	3.40048	0.00185733	0.0158341	-1.53923
CDHR3	1.623	6.62378	4.9043	2.77655e-05	0.000814303	2.4401
EIF2AK1	-1.62297	6.66323	-3.13313	0.00374487	0.0261142	-2.19013
IMMT	-1.6224	8.94925	-6.96003	7.94226e-08	2.12284e-05	8.04591
SYCE1	-1.62163	4.90742	-2.88137	0.00709977	0.0412548	-2.77788
SULT1B1	1.62121	5.10989	3.08864	0.00419957	0.0283249	-2.29589
GABRA6	-1.62033	3.64984	-2.96428	0.00576516	0.0356848	-2.58728
MAP2K1	-1.61966	9.8037	-5.33084	8.1394e-06	0.000333531	3.61381
PLIN2	1.61958	7.57534	3.45302	0.00161444	0.0143729	-1.40846
CXCL10	1.61941	5.15122	3.13514	0.00372544	0.0260095	-2.18533
GNG13	1.6192	5.75147	3.71559	0.000793424	0.00869624	-0.742742
OTOR	-1.61845	4.4856	-4.04329	0.000320547	0.00446393	0.112295
RAB31	1.61792	10.3727	4.47584	9.45831e-05	0.00187685	1.271
BAK1	1.61739	5.35155	3.00511	0.00519856	0.0330563	-2.49232
NFYC-AS1	1.61733	4.92926	3.17067	0.00339807	0.0244273	-2.1003
PGLYRP4	1.61676	4.70013	3.11709	0.00390307	0.0269616	-2.22834
PLAGL1	1.61675	6.3069	3.28874	0.00249612	0.0195481	-1.81434
FOXA1	-1.61591	3.69521	-3.52468	0.00133206	0.0126082	-1.22874
ERMN	1.61583	8.93022	4.5956	6.72286e-05	0.00149885	1.59617
HYALP1	-1.61519	4.37918	-3.52296	0.00133823	0.0126463	-1.23307
DAZAP1	1.61466	7.70656	5.50531	4.92672e-06	0.000245756	4.09455
SLC6A12	1.61456	6.81699	2.99594	0.00532103	0.0335719	-2.51371
CYTH3	-1.61447	4.5607	-3.11553	0.00391886	0.0270389	-2.23207
OAZ3	-1.6139	4.53826	-3.56895	0.00118211	0.0115804	-1.11693
ENO2	-1.61331	10.929	-6.38256	4.0158e-07	5.52372e-05	6.49595
PAPD4	1.61324	6.79589	3.60824	0.00106284	0.0107755	-1.01725
OPRM1	-1.61274	3.92013	-3.82662	0.000584923	0.00696959	-0.455746
TRPS1	1.61194	8.9929	4.35198	0.000134452	0.00240307	0.936414
AC005785.2	1.61179	5.35527	4.02805	0.000334485	0.00459277	0.0720234
RYR1	1.61171	6.24372	3.95009	0.000415596	0.00542466	-0.133246
AP001462.6	1.61156	6.92985	3.88255	0.000501198	0.0062341	-0.310073
SLIT1	-1.6115	5.01827	-3.45459	0.00160771	0.0143292	-1.40456
HDAC7	1.61139	6.26445	3.7595	0.000703493	0.00800913	-0.629582
ZDHHC23	-1.61123	7.40548	-4.66056	5.58399e-05	0.00131869	1.77313
KRR1	1.61108	9.17352	6.21918	6.38398e-07	6.87071e-05	6.05208
RP11-680F8.4	1.61058	6.58142	4.23548	0.000186888	0.00303786	0.623626
ACVR2B-AS1	1.61027	4.44131	3.48131	0.00149668	0.01365	-1.33771
LOC100507494	1.60936	5.7905	4.21718	0.000196783	0.00315882	0.574664
RIIAD1	-1.60906	6.6985	-4.04363	0.00032025	0.00446243	0.113174
RBPJ	1.60882	8.26465	4.95784	2.3807e-05	0.000732939	2.58708
FHOD3	-1.60739	7.3339	-4.25287	0.000177944	0.00293714	0.670175
ACTB	-1.60708	13.2276	-6.19773	6.78561e-07	7.22191e-05	5.99365
MT4	-1.60707	4.05697	-3.58127	0.00114339	0.0113204	-1.08573
BDP1	1.6067	7.99146	4.78595	3.89952e-05	0.0010166	2.11572
HCLS1	1.60655	6.69425	3.26388	0.00266458	0.0205352	-1.87498
XRCC2	1.60568	7.47769	3.57196	0.00117254	0.0115443	-1.10932
TUBA4A	-1.6055	10.9556	-5.08295	1.66135e-05	0.000563063	2.93105
RP11-65J3.14	1.60516	4.88376	3.44161	0.00166443	0.0146742	-1.43693
VCAM1	1.60499	5.9155	3.44708	0.00164028	0.0145369	-1.42329
PLA2G5	1.60442	6.19538	3.47011	0.00154226	0.0139253	-1.36574
ZNF750	-1.60431	3.21962	-2.83777	0.0079136	0.0446476	-2.87691
BPNT1	-1.60268	4.26496	-3.48492	0.00148226	0.0135606	-1.32866
RPRD2	1.6024	8.03401	5.38991	6.86685e-06	0.000304152	3.77658
CITED1	-1.60237	6.88203	-4.50361	8.73947e-05	0.00177975	1.34625
WDR11	1.60224	8.51091	3.84823	0.000551057	0.00666397	-0.399524
LOC100288490	-1.60191	4.02126	-3.42601	0.00173521	0.0150938	-1.4758
HSPA12A	-1.60139	9.52967	-5.10049	1.57955e-05	0.000541584	2.97934
HIST1H3A	-1.60045	3.2668	-2.84681	0.00773799	0.0438356	-2.85645
CUL7	-1.5997	5.05261	-3.15459	0.00354267	0.0250985	-2.13884
CNOT10	-1.59905	5.66906	-3.45483	0.00160667	0.0143292	-1.40396
PPP3CB-AS1	1.59899	5.34899	3.90072	0.00047661	0.00600136	-0.262602
P2RX5	-1.59868	7.77679	-4.1001	0.000273445	0.00398247	0.262762
GTPBP10///LOC101927446	-1.59849	3.88618	-3.14902	0.00359415	0.0253554	-2.15218
PLCXD3	-1.59831	6.78608	-4.05423	0.0003109	0.00435019	0.141216
AK021977	1.59789	7.73811	4.15471	0.000234601	0.00358	0.407943
KCTD15	1.59751	6.62198	3.30172	0.0024123	0.0190821	-1.7826
LINC00494	-1.59742	4.42517	-3.2991	0.00242904	0.0191784	-1.78903
NME4	1.59715	7.59571	4.41581	0.000112182	0.00213654	1.10861
ZSCAN18	1.59705	6.74862	3.28898	0.0024946	0.0195481	-1.81377
PTCHD1	1.59677	9.39747	7.14977	4.69585e-08	1.53133e-05	8.54767
OSCAR	-1.59653	5.06831	-3.64534	0.000960967	0.0100324	-0.922716
NUPR1	1.5961	6.85851	3.66028	0.0009227	0.00973658	-0.884567
DNAJA4	-1.59592	3.94216	-3.03921	0.00476615	0.0310984	-2.41247
LINC00963	-1.59507	3.52224	-3.26892	0.00262953	0.0203345	-1.86269
CATSPER1	-1.59491	3.68772	-4.62349	6.20816e-05	0.00142322	1.67209
NAV2-AS5	-1.59472	3.58741	-3.17837	0.00333082	0.024073	-2.08181
LOC100132735	-1.59465	4.11155	-3.05236	0.00460867	0.0303789	-2.38154
BLVRA	-1.59426	5.15064	-3.38254	0.00194808	0.0163821	-1.58369
TMEM230	-1.59398	5.87399	-3.59499	0.0011017	0.0110242	-1.05092
FAM189A2	1.59258	8.58029	5.42431	6.21958e-06	0.000285167	3.87138
SYCP2	1.59169	5.53123	3.47825	0.00150899	0.0137303	-1.34536
SLC25A4	-1.59153	8.69104	-5.77347	2.28047e-06	0.000148191	4.83244
PABPC1	-1.59125	4.6952	-3.32243	0.00228415	0.0183489	-1.73185
KDM1A	-1.59104	7.34205	-4.33834	0.000139745	0.00246953	0.899712
TEX10	1.59064	5.62695	3.5137	0.00137198	0.0128809	-1.25637
CTD-2124B8.2	1.5906	5.87287	3.18743	0.0032533	0.023676	-2.06002
KLRAP1	-1.59031	4.34553	-3.08549	0.00423368	0.0284526	-2.30335
LINC00595	1.59022	6.12236	4.66493	5.5146e-05	0.00130492	1.78505
AKIRIN2	-1.58981	2.65593	-4.04621	0.000317948	0.00443563	0.119998
ME3	-1.5897	7.94459	-5.14815	1.37715e-05	0.000487097	3.11051
SELT	-1.58968	6.19277	-3.71306	0.000798935	0.00872818	-0.74925
TTLL1	-1.58875	6.87755	-4.40802	0.000114691	0.00216678	1.08757
LOC101927494	-1.58874	3.58592	-3.53892	0.00128193	0.012272	-1.19284
C19orf54	1.5886	7.18943	4.80987	3.64096e-05	0.000973174	2.18122
RGS7	-1.58851	6.15932	-5.48552	5.21527e-06	0.000253445	4.04004
DMAP1	-1.58814	6.98707	-3.46428	0.00156655	0.0140756	-1.38034
C2orf80	-1.58783	8.58938	-3.80021	0.000629051	0.00736848	-0.524275
CPEB4	1.58773	9.23393	5.25324	1.01765e-05	0.000391115	3.39999
ASNS	-1.58671	9.87612	-4.67411	5.37164e-05	0.00128401	1.8101
PTPRD	-1.58646	7.15034	-3.58689	0.00112612	0.011214	-1.07146
VWCE	1.58612	6.87213	3.87892	0.000506261	0.00627452	-0.319556
EFS	1.58573	7.75489	4.23411	0.000187611	0.00304524	0.61996
BASP1	-1.58563	12.8327	-5.78412	2.21188e-06	0.00014573	4.8617
LOC101928551	1.58532	5.25263	3.1594	0.00349882	0.0249004	-2.12733
LOC284373	1.5852	6.41255	3.50246	0.00141409	0.0131521	-1.28464
ACTR2	-1.58509	5.65146	-3.78256	0.000660328	0.00766991	-0.569973
AMOTL2	1.58504	8.60306	4.5821	6.98703e-05	0.00153304	1.55944
ATAD3A	1.58494	6.85358	4.32371	0.000145657	0.00253777	0.860336
STMN1	-1.58459	5.01329	-3.00079	0.00525588	0.0332769	-2.50239
EPHA7	-1.58449	3.65331	-3.55878	0.00121505	0.0118096	-1.14268
ARF1	1.58395	7.18351	3.96639	0.000397182	0.0052602	-0.0904249
INHBA	-1.58388	4.67619	-3.35879	0.00207472	0.0171724	-1.64236
CLTC-IT1	1.58367	5.57739	3.37971	0.00196273	0.01647	-1.59068
PITPNM2	-1.58265	4.72772	-4.14301	0.000242435	0.00365534	0.376806
EDRF1	-1.58259	4.27465	-3.10509	0.0040256	0.0275731	-2.25687
ANO3	-1.58201	9.60103	-3.74648	0.000729077	0.00820115	-0.663194
ADD3	1.58139	11.4567	6.24444	5.94169e-07	6.65498e-05	6.12084
IK	-1.58123	9.37729	-5.7221	2.64256e-06	0.000159912	4.69126
HLA-E	1.5812	7.83173	4.13678	0.000246712	0.00369681	0.360233
LOC100506379	-1.58082	2.92745	-3.66355	0.000914507	0.00969361	-0.876192
POF1B	-1.57973	3.97342	-3.09422	0.00413979	0.0280773	-2.28267
C1orf85	1.57965	6.29111	4.25043	0.000179172	0.00295327	0.663644
PHB	-1.57923	7.99125	-4.02146	0.000340698	0.00465902	0.0546113
WLS	1.57856	9.451	4.21061	0.000200462	0.00319017	0.557086
EFHD1	1.57827	10.0326	4.92628	2.60667e-05	0.00077708	2.50042
LOC100134937	-1.57818	6.52421	-3.84549	0.000555251	0.00670434	-0.406672
LOC153684	1.57802	5.34792	3.45806	0.00159286	0.0142583	-1.39589
MT2A	1.57619	11.7041	5.04493	1.85336e-05	0.000613985	2.82646
TMEM151B	1.57555	6.2186	3.36888	0.00202	0.0168245	-1.61747
MIR6748///TMEM179B	1.57552	6.92809	3.61551	0.0010421	0.0106385	-0.998765
GRM8	-1.57383	3.36791	-3.07212	0.00438142	0.0292024	-2.33497
ATP8A2	-1.57363	9.89233	-4.7797	3.97004e-05	0.00102951	2.09861
CAP2	-1.57288	9.74224	-4.04112	0.000322503	0.0044837	0.106539
EXOC3L1	1.5727	4.82932	3.31362	0.00233784	0.018677	-1.75346
GP6	1.57195	6.02095	3.87193	0.000516141	0.0063575	-0.33779
CNPPD1	1.57188	8.44615	6.3567	4.32095e-07	5.61509e-05	6.42583
SMCHD1	1.5709	7.19075	3.90146	0.000475636	0.00600136	-0.260672
STON1	1.5705	5.1734	2.89432	0.00687367	0.0403886	-2.74831
B3GNT6	-1.56985	4.09763	-3.47208	0.00153416	0.0138628	-1.36082
WIF1	1.56968	9.54952	2.86227	0.00744604	0.0426438	-2.82136
SMC5-AS1	-1.56925	4.54903	-3.42957	0.00171882	0.0149901	-1.46694
RP3-508I15.21	1.56918	5.56128	3.56643	0.0011902	0.0116328	-1.12332
RAB22A	-1.56891	9.6363	-5.89757	1.59809e-06	0.000120092	5.1731
ZNF701	1.56887	5.60858	3.76471	0.000693518	0.00793397	-0.616141
ALDH4A1	1.56852	5.40032	2.90962	0.00661536	0.0393426	-2.71328
LINS	1.56808	6.94158	3.37786	0.0019724	0.0165276	-1.59526
ILF3-AS1	1.56804	5.70515	3.30562	0.00238768	0.0189476	-1.77307
TSPAN7	-1.5677	11.1122	-5.39122	6.84086e-06	0.000304152	3.78021
SPATA5	1.56754	5.46886	2.87839	0.00715283	0.0414592	-2.78468
NUP50	-1.56739	9.51818	-6.2992	5.08611e-07	6.04194e-05	6.26973
MUC16	-1.56699	3.74745	-3.45582	0.00160243	0.0143075	-1.40149
NUDT11	-1.56678	8.61228	-3.47433	0.00152493	0.0138113	-1.35518
LAPTM4A	1.5667	10.7625	5.82224	1.98291e-06	0.000136374	4.96639
CFL1	-1.56652	5.60986	-2.99444	0.00534131	0.0336908	-2.5172
HLA-DPA1	1.56641	8.71948	3.29364	0.00246418	0.0193717	-1.80237
LINC00868	1.56623	5.16537	3.52843	0.00131868	0.0125277	-1.2193
RP11-454F8.2	1.56616	6.30867	3.3208	0.00229396	0.0184151	-1.73584
C15orf45	1.56607	4.40841	2.91015	0.00660664	0.0393106	-2.71208
ABI3	1.56582	6.0603	4.28568	0.000162194	0.00274854	0.758172
PTMAP1///PTMAP1	1.5651	4.6195	3.09123	0.0041717	0.028231	-2.28975
RPS8///SNORD38B///SNORD55	1.56502	10.637	6.16474	7.45351e-07	7.46335e-05	5.90373
THAP3	-1.56472	4.77274	-3.38601	0.00193019	0.0162724	-1.5751
TRHR	-1.56459	3.18491	-3.77476	0.000674629	0.00779369	-0.590146
FUCA1	-1.56406	7.19064	-5.41392	6.40827e-06	0.000289874	3.84276
SPR	1.56372	6.47034	3.60052	0.00108532	0.010928	-1.03687
MLC1	1.56356	8.11193	3.93089	0.000438357	0.00565274	-0.183611
CASC14	-1.56257	5.49145	-3.2396	0.00283949	0.0215028	-1.93397
LOC100507351	-1.56256	3.74377	-2.92849	0.00630921	0.0380429	-2.66992
ROPN1L	-1.56251	4.55175	-3.3711	0.00200812	0.0167493	-1.61197
LOC100310756	1.5619	5.78345	3.43437	0.00169695	0.0148821	-1.45499
CD83	-1.56172	9.64421	-5.93556	1.43352e-06	0.000112019	5.27722
LINC01082	-1.56166	4.34186	-3.35728	0.00208304	0.0172136	-1.64609
POLN	1.56137	5.05174	3.44313	0.00165769	0.0146415	-1.43314
AC092667.2	-1.56118	4.49577	-3.29961	0.00242572	0.019159	-1.78776
BST2	1.56114	6.80648	3.79729	0.000634126	0.00741316	-0.531844
PPA1	-1.56083	10.901	-6.17989	7.13877e-07	7.4039e-05	5.94506
LOC100506844	1.56008	4.43015	3.55545	0.001226	0.0118817	-1.15108
SLC6A17	-1.55992	7.85407	-4.20234	0.000205185	0.0032412	0.534997
GPR26	-1.55939	7.16071	-3.369	0.00201935	0.0168245	-1.61717
LOC100134445///LOC100288778///LOC100653296///WASH1///WASH2P///WASH3P///WASH5P///WASH7P	-1.5591	4.18993	-3.7003	0.00082728	0.00897189	-0.782021
AQP10	-1.55906	4.10721	-2.93391	0.00622392	0.0376525	-2.65745
HSD17B3	1.55899	4.85596	3.11335	0.00394087	0.0271509	-2.23724
LY6D	-1.55884	4.41379	-3.68923	0.000852672	0.00917041	-0.81043
RP11-488L18.10	1.55881	7.15967	4.12075	0.000258062	0.00383441	0.317613
RBM41	1.55866	6.38912	3.1814	0.00330465	0.0239593	-2.07451
BCAS2	-1.55837	9.47787	-6.14708	7.83777e-07	7.57289e-05	5.85559
CSNK1A1P1	-1.5582	3.51447	-3.04508	0.00469527	0.030814	-2.39868
C10orf76	-1.55791	4.99657	-3.30096	0.00241714	0.0191104	-1.78446
DLGAP3	-1.55755	5.3554	-3.87142	0.00051687	0.00635802	-0.33912
HSD17B2	-1.55654	3.52829	-2.87669	0.00718326	0.0416049	-2.78856
CST9L	-1.55631	4.13052	-3.5284	0.00131876	0.0125277	-1.21936
S100P	-1.55603	3.45508	-3.74928	0.000723503	0.00816789	-0.655974
FAM84B	1.55591	7.18372	3.69149	0.000847431	0.00912239	-0.804637
SH3BP2	1.55555	7.07318	5.27171	9.64979e-06	0.000375161	3.45086
CTDP1	-1.55494	5.90731	-3.18311	0.00329005	0.0238623	-2.07041
MOB4	-1.55482	9.08849	-7.1521	4.66575e-08	1.53133e-05	8.55381
TSTD1	-1.5547	7.69336	-4.283	0.00016343	0.00276748	0.750966
TINAG	-1.55462	4.61905	-3.27586	0.00258205	0.0200437	-1.84577
AL590762.11	1.55445	6.37655	4.13134	0.000250507	0.00373395	0.345768
SRGAP1	1.55437	5.72388	3.01478	0.00507224	0.0324373	-2.46971
CCT7	-1.55402	9.56992	-4.97139	2.28974e-05	0.000711453	2.62432
FAM189B	-1.55384	3.21921	-3.12088	0.00386519	0.0267707	-2.21934
FUT3	-1.55375	4.93299	-3.84756	0.000552083	0.00667294	-0.401277
LINC00882	-1.55373	3.63364	-3.50198	0.00141589	0.0131581	-1.28584
COL28A1	1.55325	4.4783	3.31744	0.00231438	0.0185479	-1.74408
LINC01204	-1.55302	3.55256	-3.53896	0.00128178	0.012272	-1.19273
CHORDC1	1.55284	9.03625	4.00273	0.000358961	0.00484958	0.00522498
CDC40	-1.55273	8.84134	-4.81713	3.56597e-05	0.000959319	2.20109
ADAMTS1	1.55214	8.1746	3.313	0.00234168	0.018677	-1.75498
LINC00961	1.55198	6.27835	4.33295	0.000141897	0.00249338	0.88519
LUC7L3	1.55175	11.9899	5.69918	2.8223e-06	0.000164863	4.62822
KRT4	-1.55143	3.77166	-4.1149	0.000262335	0.00387226	0.302052
LEPR	1.55109	5.1256	3.45797	0.0015932	0.0142583	-1.39609
TUBA1C	-1.55056	12.3011	-5.86213	1.7688e-06	0.00012712	5.07587
PM20D2	1.55048	8.13934	5.33964	7.93568e-06	0.000329779	3.63807
SPPL3	1.55024	6.57446	4.0318	0.000331003	0.00457433	0.0819236
MARCKSL1	1.54969	8.95504	4.698	5.01674e-05	0.00122026	1.8753
RP11-402D21.2	-1.54942	3.59041	-4.25517	0.000176792	0.00292634	0.67634
BICD2	-1.54885	3.89787	-3.90034	0.000477114	0.00600136	-0.263599
SLC32A1	-1.54851	7.30753	-3.3626	0.00205391	0.0170345	-1.63297
NRGN	-1.54818	9.48349	-4.49256	9.01882e-05	0.00181787	1.3163
UGP2	-1.54776	10.182	-5.6852	2.93785e-06	0.000169806	4.58978
GPR82	1.54743	3.73712	3.33853	0.00218904	0.0178222	-1.69229
PCK1	1.54733	5.71986	3.1727	0.00338019	0.024321	-2.09542
RUVBL1	-1.54625	5.27678	-2.82824	0.00810263	0.0453551	-2.89842
ZC3H14	-1.54619	7.54841	-3.92915	0.000440479	0.00566954	-0.188172
ZNF546	1.54616	5.44837	3.41163	0.00180303	0.0154834	-1.51157
DHTKD1	1.54568	7.21919	4.54066	7.86396e-05	0.0016523	1.44679
KDSR	1.54526	5.33333	3.186	0.00326538	0.023745	-2.06345
PEAR1	1.5448	6.59022	3.81298	0.000607321	0.00716749	-0.491158
SLC2A4RG	1.54459	6.03252	3.5017	0.00141698	0.013163	-1.28655
IRAK4	1.54452	4.97292	5.05659	1.7922e-05	0.000599637	2.85854
XPNPEP3	1.54439	4.96218	3.58235	0.00114004	0.0113113	-1.08298
SLC30A10	1.54317	6.47196	3.9015	0.000475573	0.00600136	-0.260546
TRIM5	1.54292	5.51199	2.91289	0.0065613	0.03912	-2.70578
LINC01116	-1.5429	5.26339	-3.38045	0.0019589	0.0164613	-1.58885
FAM81A	-1.54273	7.79523	-4.61469	6.36627e-05	0.00144958	1.64812
APOL5	-1.54268	3.37388	-4.31477	0.000149388	0.00258364	0.836303
CECR1	1.54223	6.60589	3.34982	0.00212462	0.017457	-1.66449
SNTB1	-1.54209	4.04715	-3.03298	0.00484247	0.0314552	-2.42708
NEK2	-1.54197	5.1122	-3.4317	0.0017091	0.014957	-1.46165
RWDD2B	-1.54196	7.05258	-4.36247	0.000130513	0.00235957	0.964677
DAB1	1.54173	5.8653	3.33087	0.00223376	0.0180924	-1.7111
EPHA2	1.54107	4.80857	2.91839	0.00647141	0.038751	-2.69315
TSPAN6	1.54063	7.43037	4.14898	0.000238408	0.00362482	0.392685
MOCOS	1.54052	4.77896	3.62143	0.00102548	0.0105044	-0.983681
IL4R	1.5404	6.39332	2.94425	0.0060639	0.0369792	-2.63359
ADAL	-1.54025	4.7576	-2.85902	0.00750651	0.042917	-2.82875
HLA-C	1.53956	9.66849	4.44663	0.000102776	0.0019929	1.19193
TRIM52-AS1	1.53953	6.04152	4.05183	0.000312995	0.00437691	0.134857
LSM14B	1.53935	5.9246	3.82798	0.000582725	0.00695928	-0.452199
IBTK	1.53912	8.71819	4.44992	0.000101821	0.00198137	1.20081
EIF5B	1.539	11.4079	6.47906	3.05695e-07	4.60668e-05	6.75709
CASR	-1.53889	3.89872	-3.99787	0.000363855	0.00490443	-0.00757898
ATHL1	1.53868	6.28298	4.19949	0.000206834	0.00326288	0.527401
RAB14	-1.53851	7.25297	-3.75619	0.000709919	0.00807025	-0.638138
EXTL2	-1.53841	8.57114	-5.21309	1.14236e-05	0.000419834	3.28936
SFMBT2	1.53835	7.12787	3.65256	0.000942273	0.00989429	-0.904275
LOC100996717///LOC100996763///LOC101929796///NOTCH2///NOTCH2NL	1.53797	6.60516	3.33581	0.00220481	0.0179072	-1.69896
LINC01091	-1.5379	4.38422	-2.92808	0.0063158	0.0380712	-2.67087
PIM1	1.5377	6.97171	3.97031	0.000392876	0.00522672	-0.0801229
RP11-357G3.1	-1.53726	3.91549	-3.05693	0.0045552	0.0301641	-2.3708
LINC01431	-1.53691	4.39255	-2.80284	0.00862765	0.0475443	-2.95558
RP11-248J18.3	1.5369	5.3338	3.65642	0.000932438	0.00981732	-0.894425
LOC101930415	1.53633	8.80845	3.6614	0.000919867	0.00972399	-0.88168
PTGR2	1.53609	4.89489	3.14427	0.00363853	0.0255774	-2.16352
GRIN3A	-1.53585	3.6053	-3.17856	0.00332914	0.024073	-2.08134
LINC01111	1.53569	4.77799	2.85304	0.00761895	0.0433701	-2.84231
LINC00460	-1.53567	4.81062	-3.17371	0.00337134	0.0242796	-2.093
IFNK	-1.53559	3.85883	-3.09738	0.00410627	0.0278982	-2.27517
TMEM220	1.53541	5.54645	3.29659	0.00244509	0.0192667	-1.79515
LOC284889	-1.5352	7.77094	-5.53114	4.57391e-06	0.000231361	4.16572
TMEM189///TMEM189-UBE2V1///UBE2V1	1.53518	6.45354	4.0828	0.000287017	0.00413041	0.216885
SHISA6	1.53466	7.46914	2.95623	0.00588343	0.0362074	-2.6059
AK021537	1.53443	5.67593	3.28593	0.00251467	0.0196242	-1.82121
HIST1H4A///HIST1H4B///HIST1H4C///HIST1H4D///HIST1H4E///HIST1H4F///HIST1H4H///HIST1H4I///HIST1H4J///HIST1H4K///HIST1H4L///HIST2H4A///HIST2H4B///HIST4H4	1.53425	10.0423	5.63729	3.37123e-06	0.000184406	4.45796
SHC4	1.53404	6.24722	3.78112	0.000662954	0.00768903	-0.573711
MAX	1.53356	5.25368	3.89049	0.0004903	0.00612121	-0.289329
XAF1	1.53316	7.07339	4.21678	0.000197005	0.00315882	0.573595
CEACAMP3///CEACAMP3	1.53308	4.26335	3.11032	0.00397179	0.0273159	-2.24445
MROH6	1.53295	6.7197	4.10808	0.000267395	0.00391862	0.283954
EPHX1	1.53293	5.55902	3.43044	0.00171483	0.0149719	-1.46477
HOXB3	-1.53232	4.68647	-3.33305	0.00222098	0.0180199	-1.70576
PYROXD2	1.53229	6.23091	3.68225	0.000869054	0.00931254	-0.82831
NAV2	1.53202	7.36309	3.89997	0.000477595	0.00600136	-0.264552
PPP3CB	-1.53184	11.718	-5.65377	3.21539e-06	0.000179503	4.5033
YWHAZ	-1.53137	9.32699	-4.671	5.41972e-05	0.00128895	1.80161
BSN	-1.53129	8.67232	-5.13449	1.43234e-05	0.000502087	3.07292
CLN8	1.5308	6.03653	3.32525	0.00226716	0.018259	-1.72491
RP11-619L19.1	-1.53052	4.29197	-3.53435	0.0012978	0.0123728	-1.20436
GLTP	1.5302	6.54218	3.56824	0.00118438	0.0115977	-1.11873
FAM73A	1.53004	8.42157	3.49333	0.00144918	0.0133509	-1.30756
WWOX	1.5297	6.95461	3.64282	0.000967576	0.0100669	-0.929149
FAH	1.52964	6.09558	2.9837	0.00548874	0.034436	-2.5422
ORM1	-1.52914	3.90315	-2.99629	0.00531623	0.0335689	-2.51288
PIGL	1.5291	4.59359	3.20047	0.00314481	0.0231225	-2.02861
EIF3H	-1.52899	9.91683	-5.87865	1.68705e-06	0.000123617	5.1212
HYDIN2	-1.52895	3.86497	-3.34031	0.00217877	0.0177632	-1.68791
UNC80	-1.52876	9.57791	-4.30377	0.000154107	0.00263811	0.806753
HMMR-AS1	-1.52834	3.30171	-3.09684	0.00411202	0.0279211	-2.27646
DNM1	-1.52818	11.9468	-4.58221	6.98486e-05	0.00153304	1.55974
GSTM2	1.52798	7.62515	4.06149	0.000304656	0.00429348	0.160418
CETN3	1.52784	8.41125	4.05874	0.000307003	0.00431708	0.153154
TMEM110///TMEM110-MUSTN1	-1.52774	4.60739	-3.68743	0.000856859	0.00919863	-0.815033
GLRX	-1.52755	8.5564	-3.03703	0.00479276	0.0312168	-2.41759
RALYL	-1.52723	9.89898	-4.48843	9.12549e-05	0.00183141	1.3051
PRKCZ	-1.52679	10.6714	-6.22887	6.21063e-07	6.7828e-05	6.07845
LOC646014	1.52659	8.22917	4.95062	2.43057e-05	0.000744975	2.56727
RAB13	1.52639	9.53559	5.19057	1.21885e-05	0.000441736	3.22734
TTC12	1.52606	5.45255	3.78126	0.00066269	0.00768903	-0.573336
LRP10	1.52509	7.61325	3.83871	0.000565732	0.00679614	-0.424302
PXK	1.52481	7.37767	4.22508	0.000192451	0.00310257	0.595784
ZCCHC12	-1.52449	8.05244	-5.36649	7.3456e-06	0.000316057	3.71205
LOC101928043	-1.52426	4.78118	-2.97415	0.00562307	0.0350916	-2.56439
LOC283075	1.524	5.07041	3.09985	0.00408023	0.0277855	-2.2693
RAF1	1.52329	7.04489	4.29172	0.00015945	0.00271377	0.774378
MIR101-1///MIR3671	1.52316	5.6853	3.3758	0.00198324	0.0165889	-1.60036
HOXD12	-1.5223	3.19209	-3.67742	0.000880586	0.00940706	-0.840693
RIN2	1.52155	9.12053	4.60535	6.53837e-05	0.00147602	1.62269
SPATA3-AS1	-1.52101	5.14562	-2.91173	0.00658049	0.0392145	-2.70845
SPRYD7	-1.52099	5.38767	-3.28858	0.00249717	0.0195481	-1.81473
ZC3HAV1	1.52091	8.23997	5.23225	1.08107e-05	0.000406194	3.34214
GJD3	1.52084	5.45359	3.2548	0.00272875	0.0208521	-1.89707
DRD3	-1.52059	3.11039	-3.30652	0.00238198	0.0189151	-1.77084
PABPC1L	1.52033	6.07628	3.50563	0.00140207	0.0130814	-1.27666
RNF216	-1.52021	3.17563	-3.40271	0.00184634	0.0157633	-1.5337
PPP1R13L	1.51997	5.48345	3.00247	0.00523354	0.0332077	-2.49848
RHBDF1	1.51987	6.75335	3.17733	0.00333982	0.0240969	-2.08431
CLTC	-1.51986	11.9929	-6.36109	4.26753e-07	5.61509e-05	6.43774
LOC100129455	-1.51941	4.45238	-2.87466	0.00721967	0.041713	-2.79318
DDX53	-1.51875	4.12994	-2.81729	0.00832516	0.0462841	-2.9231
AK024242///RP11-758M4.4	-1.51866	3.21048	-3.03026	0.00487625	0.0315614	-2.43348
IGH///IGHA1///IGHA2///IGHD///IGHG1///IGHG3///IGHG4///IGHM///IGHV3-23///IGHV4-31	-1.51751	4.07725	-3.47477	0.00152316	0.0138112	-1.35409
SMPX	-1.51745	5.86341	-3.17117	0.00339367	0.0244031	-2.0991
MRPL4	-1.51712	5.89425	-3.41591	0.00178257	0.015347	-1.50092
SPICE1	-1.51697	4.53553	-2.87334	0.00724358	0.0418409	-2.7962
CNRIP1	-1.51697	10.9321	-6.33409	4.60696e-07	5.82583e-05	6.36447
GAS6-AS1	-1.51686	4.22742	-3.21419	0.00303432	0.0225712	-1.99548
IFNLR1	1.51686	4.91729	4.08957	0.000281627	0.0040614	0.234838
MIR6513///TMBIM1	1.51673	8.89882	3.90495	0.000471054	0.00597287	-0.251535
HLA-A	1.51593	10.2113	4.85859	3.16595e-05	0.000888067	2.31472
LOC285766	-1.51538	4.07396	-3.69431	0.000840925	0.00908145	-0.797395
NFAT5	1.51524	8.4638	4.59763	6.68413e-05	0.00149163	1.60168
PRKX///PRKY	1.51522	7.40399	3.54739	0.00125298	0.0120685	-1.17146
GRIA1	-1.5151	8.88813	-5.40184	6.63505e-06	0.000298399	3.80946
SLC25A46	-1.51417	6.94864	-3.53753	0.00128673	0.0123129	-1.19634
MYOF	1.51411	6.7854	3.19119	0.00322164	0.023533	-2.05096
VSTM2A///VSTM2A-OT1	-1.51408	6.10643	-3.4745	0.00152426	0.0138113	-1.35477
DNASE1	1.51408	5.87409	3.35296	0.00210705	0.017359	-1.65676
C4orf19	1.51332	4.63146	3.03625	0.00480235	0.0312638	-2.41943
ADCY1	-1.51318	10.3532	-3.2739	0.00259537	0.0201205	-1.85055
RPP40	-1.51284	6.95779	-2.849	0.00769603	0.043682	-2.85149
PP12719	1.51249	6.23297	3.28741	0.00250491	0.0195676	-1.8176
NHLRC2	1.51241	7.5814	4.88797	2.90991e-05	0.000841869	2.39528
RRAGA	-1.51226	9.79605	-5.33846	7.96269e-06	0.000330318	3.63482
FW340027	-1.5119	5.12909	-3.08834	0.00420279	0.0283249	-2.2966
ID2	1.51143	9.93171	5.76334	2.3477e-06	0.000149684	4.80461
FAM122B	1.51085	9.64697	5.52093	4.71022e-06	0.000236224	4.13759
NEU1	-1.51031	6.25683	-2.90797	0.00664278	0.0394458	-2.71707
KRTAP19-3	-1.51025	4.45025	-3.50109	0.00141929	0.0131707	-1.28808
AK3	1.50981	7.91306	5.47568	5.36498e-06	0.000256483	4.01293
GNAS	-1.50956	13.4521	-6.03036	1.09331e-06	9.35116e-05	5.53676
PLD2	1.5093	6.20172	3.44721	0.00163971	0.0145369	-1.42296
IL9	-1.50879	3.60544	-3.43456	0.00169607	0.0148821	-1.45451
CA7	1.50862	5.23173	3.0259	0.0049307	0.0318279	-2.44369
NT5C1B///NT5C1B-RDH14	-1.5078	3.39756	-3.21475	0.00302992	0.0225503	-1.99414
LHX2	1.50757	11.5149	6.15091	7.75281e-07	7.53529e-05	5.86603
PPIL4	1.5073	5.99898	2.98024	0.00553708	0.034693	-2.55025
NSDHL	-1.50729	5.93132	-3.73648	0.000749331	0.00833728	-0.688972
PPARGC1B	1.50706	6.20054	3.1043	0.00403378	0.027597	-2.25874
LOC101928160///ZNF707	-1.50688	4.22773	-3.18935	0.00323707	0.0236017	-2.05539
UBE4B	-1.5068	3.67823	-3.20615	0.00309861	0.0228991	-2.01491
LOC101060510	1.50635	7.19184	4.30085	0.000155386	0.00265256	0.798902
CCM2L	1.50558	6.42078	3.82734	0.000583753	0.00696624	-0.453859
AK057978///MKLN1	1.50554	6.84144	3.70027	0.000827347	0.00897189	-0.782096
RAD51D	-1.50526	6.18384	-3.15123	0.00357358	0.025262	-2.14687
ZBTB32	-1.50506	4.04073	-3.0912	0.00417206	0.028231	-2.28983
COTL1	1.50492	4.63587	2.92416	0.00637829	0.0383693	-2.67989
RP11-96H17.1	-1.50483	3.85074	-3.52482	0.00133154	0.0126082	-1.22838
THAP5	1.50467	8.31035	3.81694	0.000600725	0.00712181	-0.480868
AIFM1	-1.50448	6.26936	-2.88551	0.00702686	0.0410019	-2.76845
IGFBP2	-1.50445	4.05032	-3.65867	0.000926744	0.00977048	-0.888673
PPP1R14B	1.50438	6.72919	3.24526	0.00279778	0.0212829	-1.92024
KMT2E	1.50429	8.81187	4.47037	9.60675e-05	0.00189883	1.25617
PMCHL1	-1.50398	3.48205	-3.39052	0.00190719	0.0161607	-1.56393
HSD17B12	-1.50351	3.73809	-2.77563	0.0092255	0.0499638	-3.01649
EIF4EBP1	1.50331	4.73257	3.32215	0.00228583	0.0183561	-1.73253
SPANXA1///SPANXA2///SPANXC	-1.50276	4.84367	-3.13268	0.00374919	0.0261363	-2.1912
PRTN3	-1.50273	4.16637	-3.17138	0.0033918	0.0243971	-2.09859
LOC286083	-1.50251	3.24036	-4.19658	0.00020854	0.00328759	0.519609
HMP19	-1.50144	9.70891	-4.86512	3.10722e-05	0.000877818	2.33261
DPY19L1	-1.50112	4.12917	-2.89931	0.00678839	0.0400799	-2.7369
TAS2R7	-1.50106	3.76674	-4.62715	6.14355e-05	0.00140978	1.68207
TCF7L1	1.50103	6.07394	3.67797	0.000879263	0.00940052	-0.83928
CNR2	1.50074	5.21406	3.33067	0.00223499	0.0180961	-1.71161
GABRA4	-1.50072	6.47992	-3.47928	0.00150485	0.013698	-1.3428
ASAH2B	-1.50051	7.01542	-4.49086	9.06252e-05	0.00182343	1.31169
RBP4	-1.50002	7.71628	-3.18991	0.00323239	0.0235822	-2.05405
AX746492///TNPO1	1.49997	5.91546	3.43075	0.00171342	0.0149652	-1.46401
CCDC163P	1.49948	6.79881	4.27551	0.000166922	0.00281245	0.730885
ATG16L2	1.49899	6.55253	3.71318	0.000798656	0.00872818	-0.748921
AHCYL1	1.49897	9.50503	4.49105	9.05763e-05	0.00182343	1.31221
LGR4	1.49894	7.50002	3.48639	0.00147643	0.0135178	-1.32498
AC007362.3	-1.49858	3.44672	-3.03496	0.00481819	0.0313409	-2.42246
ANKRD28	1.49795	7.47731	3.69308	0.00084376	0.00909536	-0.800557
PHF19	1.4979	6.4432	2.90047	0.00676872	0.0400303	-2.73424
TPBG	-1.49666	8.23097	-4.64906	5.7706e-05	0.00135024	1.74178
SPIN4	1.49632	7.33612	3.82694	0.000584401	0.0069678	-0.454905
PCDHGC5	-1.49624	3.59943	-3.16527	0.00344594	0.0246434	-2.11324
ADAMTSL4	1.49587	5.07282	3.13516	0.00372524	0.0260095	-2.18528
SLC17A7	-1.49565	11.0383	-4.35566	0.000133057	0.00238722	0.946324
MARCH8	1.49559	8.20175	6.06322	9.95429e-07	8.86875e-05	5.62661
GS1-111G14.1	1.49547	6.42329	4.06509	0.000301598	0.00427283	0.169968
NOL12///TRIOBP	1.49544	6.45013	4.69117	5.11581e-05	0.00123601	1.85665
FAM166B	-1.49486	4.3574	-2.94908	0.00599064	0.036656	-2.62246
TSKU	1.49476	5.51827	2.97754	0.00557505	0.0348752	-2.55652
LIMK2	1.49471	8.2842	4.79139	3.83909e-05	0.0010078	2.13063
ZNF326	1.49389	8.69586	5.75578	2.3992e-06	0.000151512	4.78382
EIF3K	-1.49375	8.81218	-5.83757	1.89772e-06	0.00013206	5.00847
NECAP1	-1.49373	8.78188	-4.63079	6.08003e-05	0.00139793	1.69198
MIR302B	1.49359	6.55273	3.72163	0.000780416	0.0086058	-0.727199
ZSCAN30	1.49335	5.17062	3.00207	0.00523888	0.0332077	-2.49942
ATP1A1	-1.49316	10.5372	-4.40116	0.000116947	0.0021918	1.06904
CDAN1	1.49284	7.4229	5.27889	9.45217e-06	0.000370541	3.47067
LRRC71	-1.49282	4.49156	-3.92008	0.000451705	0.0057805	-0.211937
HHATL	1.49257	8.44939	3.25899	0.00269891	0.0206779	-1.88686
TUBB6	1.49253	6.8816	3.42145	0.00175645	0.0152167	-1.48715
MNT	1.49248	10.5315	5.19651	1.1982e-05	0.000436269	3.24369
FCGR2B	-1.49204	4.67222	-3.01829	0.00502722	0.0322859	-2.46152
IFNGR1	1.49194	9.56228	5.59683	3.78689e-06	0.000202176	4.34658
ZNF580	1.49075	7.75301	3.59492	0.00110191	0.0110242	-1.05109
NCBP2-AS2	-1.49054	8.00706	-5.32219	8.34459e-06	0.000338986	3.58997
PSMA7	-1.49046	8.7636	-4.45945	9.90975e-05	0.0019451	1.22662
MRPS9	-1.49036	8.31575	-5.88608	1.65156e-06	0.000122544	5.14157
CASP5	-1.48926	4.43897	-3.25333	0.00273929	0.0209123	-1.90064
VMA21	-1.48916	9.02605	-6.15368	7.69187e-07	7.53529e-05	5.87358
ERLEC1	-1.48893	10.5268	-6.77716	1.32253e-07	2.82794e-05	7.55859
OR8B8	1.48856	5.0224	3.16666	0.00343354	0.0245846	-2.10991
GOLGA2P7///LOC101929479///LOC642423///LOC727751///LOC80154	1.48847	6.89196	4.691	5.11828e-05	0.00123601	1.85619
HNRNPH1	1.48826	10.4463	4.34668	0.000136484	0.00242592	0.92215
NDUFA8	-1.48822	10.4852	-5.99906	1.19554e-06	9.76395e-05	5.45113
LOC100133039	1.48812	6.37037	3.48765	0.00147144	0.0134893	-1.32181
SCN9A	-1.48786	4.95398	-2.96835	0.00570612	0.0353846	-2.57784
RP11-318A15.2	-1.48774	3.89398	-3.90707	0.000468293	0.00594989	-0.245984
NAP1L4	1.48768	5.53044	3.22073	0.00298299	0.0223235	-1.97967
CABS1	-1.48721	3.11218	-2.91898	0.00646177	0.0387032	-2.69179
AX748267	1.48716	5.58647	3.21977	0.00299045	0.02236	-1.98199
PLCL2	-1.48716	8.81635	-5.48165	5.27359e-06	0.000253661	4.02938
LGALS3BP	1.48657	6.71221	3.18429	0.00328	0.0238213	-2.06758
VAMP5	1.48644	6.69025	4.1339	0.000248715	0.00371194	0.352571
ZNF391	-1.48634	5.45857	-3.10909	0.00398438	0.0273785	-2.24737
IGHD3-16///IGHD3-16///IGHG1///SKAP2	-1.48593	4.28511	-3.16345	0.00346227	0.0247376	-2.11761
AX748339	1.48572	5.90278	3.14944	0.0035902	0.0253402	-2.15116
SMAD5	1.48561	5.90894	3.22598	0.00294239	0.02209	-1.96697
MIR6824///SLC26A6	1.48555	5.16877	3.32647	0.00225988	0.0182348	-1.72191
LOC101928323	-1.48491	4.35744	-3.48265	0.0014913	0.0136168	-1.33434
SNORA71B	-1.48485	3.92952	-3.35384	0.0021021	0.0173242	-1.65456
MRPL1	-1.48396	7.64081	-5.30586	8.74625e-06	0.000352077	3.54497
LOC101927057///OMG	-1.4837	9.87186	-6.48087	3.04134e-07	4.60668e-05	6.76199
AK093362///RP11-774D14.1	-1.48366	3.42502	-2.97441	0.00561927	0.0350772	-2.56377
TBC1D30	-1.48335	7.22613	-3.58836	0.00112166	0.0111885	-1.06775
IRG1	1.48329	4.77839	4.09434	0.000277892	0.00402414	0.247479
CISD1	-1.48324	9.27507	-6.25262	5.8053e-07	6.56474e-05	6.14308
HERPUD2	1.48204	7.39463	3.77505	0.000674101	0.00779142	-0.58941
UBE2T	-1.48113	5.83413	-3.23219	0.00289503	0.021832	-1.95193
FGFR4	-1.48089	3.81966	-3.30447	0.00239488	0.0189791	-1.77586
MARVELD1	1.48084	5.99663	3.27669	0.00257646	0.0200135	-1.84376
ZFR	1.48041	7.65334	3.59839	0.00109161	0.0109611	-1.04229
EMC4	-1.48015	8.06935	-5.30545	8.75665e-06	0.000352077	3.54383
RTKN	1.48008	5.91036	3.10595	0.00401671	0.0275477	-2.25483
EVI2B	1.48007	5.04598	2.78008	0.00912505	0.0495568	-3.00655
FZD7	1.47989	5.59407	2.89529	0.00685708	0.0403116	-2.7461
PLEKHM1	1.47987	8.54938	5.6843	2.9455e-06	0.000169806	4.58729
PABPC1///RLIM	1.47975	9.99611	4.52908	8.12782e-05	0.00169423	1.41535
VASN	1.47949	6.68924	3.65894	0.000926051	0.00976755	-0.887971
GPN2	-1.47892	6.44236	-4.216	0.000197441	0.00316349	0.571496
IKBKB	1.47879	8.11604	4.30394	0.000154036	0.00263811	0.807195
ADARB2	1.47869	6.4532	3.197	0.00317329	0.023281	-2.03696
PRICKLE2-AS3	-1.47862	4.20425	-2.92627	0.00634454	0.0381955	-2.67503
SLC9A9	1.47857	7.04943	3.52774	0.00132112	0.0125399	-1.22102
CEP164	1.47837	9.69162	4.4359	0.00010596	0.00203619	1.16289
SAR1B	1.47816	5.70351	2.81758	0.00831924	0.0462703	-2.92245
POTEKP	-1.47771	5.89362	-3.2031	0.00312333	0.0230078	-2.02227
POLD1	1.4774	5.49771	2.92848	0.00630948	0.0380429	-2.66996
NSUN7	-1.4774	3.94186	-2.83056	0.00805627	0.0451892	-2.89319
LDLRAP1	1.477	5.43482	2.93721	0.00617236	0.0374272	-2.64984
ARV1	-1.47697	8.4091	-5.78009	2.23757e-06	0.000146602	4.85064
PSMB7	-1.47694	9.40755	-6.03524	1.07819e-06	9.32357e-05	5.5501
CCDC124	-1.47686	4.39533	-2.90471	0.0066972	0.0397384	-2.72453
EMC3	1.47684	5.79744	3.1837	0.00328498	0.0238402	-2.06898
PGD	1.47647	5.14712	3.3801	0.00196072	0.0164667	-1.58972
SIK2	1.47634	6.28279	3.75754	0.000707284	0.00804451	-0.63464
SCAF8	1.4761	7.98742	4.33642	0.000140507	0.00248113	0.894542
POU5F1B	1.47531	5.70007	3.52069	0.00134644	0.0127034	-1.23879
PNMAL1	-1.4752	11.2518	-4.65449	5.68182e-05	0.00133509	1.75657
LOC553103	1.47437	5.65391	3.64745	0.000955475	0.00998832	-0.917335
PCDHGA11///PCDHGC3	-1.47425	4.22655	-2.84807	0.0077138	0.0437451	-2.85359
UFSP1	-1.47419	4.21131	-3.0551	0.00457653	0.0302203	-2.3751
HSD17B14	1.47402	6.87724	3.74177	0.000738542	0.00826071	-0.67533
TGM2	1.47368	6.65474	2.8496	0.00768449	0.043627	-2.85012
AK025288	1.47357	8.03905	4.56264	7.38612e-05	0.00159531	1.50651
TIGIT	1.47315	4.70075	3.15885	0.00350375	0.0249129	-2.12863
WDR82	1.47292	11.4026	5.92394	1.48195e-06	0.000113674	5.24538
LINC00648	-1.47287	3.809	-2.88687	0.00700288	0.0408722	-2.76533
AC004692.5	1.47282	6.68451	3.35705	0.00208434	0.0172136	-1.64667
TOB2	1.47272	8.01177	3.15584	0.00353121	0.0250304	-2.13585
TSR1	1.47244	8.93669	5.08869	1.63412e-05	0.000557853	2.94685
SNX16	1.4723	5.48659	3.02203	0.00497953	0.0320447	-2.45275
MRAP2	-1.4723	8.44437	-3.19797	0.00316527	0.0232294	-2.03462
LOC100132891	-1.47229	6.27594	-3.40876	0.00181684	0.0155736	-1.51868
PHIP	-1.47222	3.18006	-4.45668	9.98804e-05	0.00195611	1.21913
H2AFJ	1.47219	5.80816	3.16007	0.00349276	0.0248732	-2.12572
RALA	1.47161	6.92109	3.8554	0.000540259	0.00657734	-0.380862
SIM2	-1.47129	4.13577	-3.4042	0.00183907	0.0157297	-1.53002
CHCHD5	1.47091	5.05538	3.75214	0.000717856	0.00812777	-0.6486
EWSR1	1.4708	8.9737	6.30479	5.00613e-07	6.00761e-05	6.28491
RWDD2A	-1.47067	7.46736	-5.53818	4.48224e-06	0.000228804	4.18511
CDC25C	-1.47058	3.92351	-2.91463	0.00653269	0.0390186	-2.70178
LAMB2P1	1.47001	5.84681	3.44566	0.00164654	0.014567	-1.42684
IDH3G	-1.46973	8.05894	-5.34445	7.82662e-06	0.000327562	3.65132
LOC101928221	1.4697	5.06522	3.11897	0.00388426	0.0268869	-2.22388
KRTAP10-11	1.46969	5.11551	2.96875	0.0057004	0.0353677	-2.57692
MPRIP-AS1///MPRIP-AS1	-1.46956	4.33251	-3.15369	0.0035509	0.0251266	-2.14099
SNRPC	-1.46949	6.71127	-3.36641	0.00203325	0.0169109	-1.62356
SLC7A4	1.46936	5.34857	3.75203	0.000718061	0.00812777	-0.648869
PRKG1	1.46929	5.29563	2.9482	0.00600384	0.0367082	-2.62447
LOC101927752	1.46876	6.30125	3.1729	0.0033784	0.0243156	-2.09493
MYOT	1.46865	5.92187	3.39969	0.00186124	0.0158445	-1.54119
BC040624///FOXP1-AS1///FOXP1-AS1	-1.46844	4.22587	-2.94144	0.006107	0.037165	-2.64008
FOXQ1	1.46841	8.03217	2.98487	0.00547242	0.0343702	-2.53947
EBNA1BP2///MIR6733	-1.46838	8.91804	-4.48985	9.08864e-05	0.00182713	1.30895
IL22RA1	1.46832	5.04726	2.7967	0.00875925	0.0480808	-2.96935
USF2	1.46799	7.16461	3.45439	0.00160855	0.0143314	-1.40505
PLD3	-1.46761	8.22094	-3.6534	0.000940126	0.00988056	-0.902133
MRPL13	-1.46744	5.83465	-3.15806	0.00351094	0.0249414	-2.13052
ITGAM	1.46743	6.21765	2.89034	0.00694241	0.0406503	-2.7574
AGPAT3	1.46728	6.12296	3.71622	0.000792046	0.00869328	-0.741107
EVX1	1.46712	5.84113	3.41676	0.00177855	0.0153348	-1.49881
ZBTB49	1.46711	6.1763	3.39481	0.00188559	0.0160075	-1.55331
GPR124	1.46708	6.12659	3.10478	0.00402888	0.0275795	-2.25762
ADAMTS9	-1.46703	3.8576	-3.23241	0.00289334	0.0218262	-1.95139
POP4	-1.46683	8.07362	-5.70584	2.76885e-06	0.000164078	4.64653
AC007228.11///BX647249	1.46682	6.17482	3.26216	0.00267659	0.0205812	-1.87915
C3orf70	1.46645	7.15248	3.24009	0.00283585	0.021496	-1.93278
PLEKHG1	1.4659	6.36847	3.1234	0.00384013	0.0266363	-2.21333
POLA1	1.46535	6.20647	3.40708	0.00182499	0.0156263	-1.52285
MAP3K19	-1.46526	3.88513	-3.00919	0.00514493	0.0327951	-2.48279
SAA1///SAA2///SAA2-SAA4	-1.46526	3.99957	-3.35675	0.002086	0.0172136	-1.64741
TLR8	-1.46519	3.40638	-3.06703	0.00443889	0.0295102	-2.34697
KPNA2	1.46512	10.1348	5.44822	5.80609e-06	0.000271501	3.93726
DOCK3	-1.46411	7.90173	-3.95128	0.000414221	0.00540971	-0.130115
ABCB8	-1.46371	4.11668	-3.06229	0.00449312	0.0298034	-2.35816
CEP57	1.46295	7.09076	4.49254	9.0194e-05	0.00181787	1.31623
CSF1R	1.46265	6.53709	3.16109	0.00348349	0.0248514	-2.12327
ITGA8	1.46265	6.26579	3.20379	0.00311773	0.0229881	-2.0206
LINC00113	-1.46256	4.53465	-3.16988	0.003405	0.0244546	-2.10219
XCL1///XCL2	-1.46249	3.19776	-2.89083	0.00693392	0.040631	-2.75629
ELOVL7	1.4624	8.55176	4.05614	0.000309245	0.00433478	0.146265
TVP23B	1.46229	8.24326	3.53916	0.00128108	0.012272	-1.19222
SLC27A4	-1.46228	6.6053	-3.85215	0.000545135	0.00661958	-0.389336
TOX4	1.46215	6.82182	3.22751	0.00293064	0.0220369	-1.96326
C20orf197	-1.4621	3.84794	-3.12186	0.00385538	0.0267207	-2.21699
GEMIN2	1.46184	4.86832	2.83438	0.00798022	0.0449265	-2.88455
EPPIN///EPPIN-WFDC6	-1.46157	4.49167	-2.78417	0.00903378	0.0491632	-2.99741
SDHB	-1.46157	6.78599	-3.73682	0.000748637	0.00833351	-0.688101
ZNF236	1.4614	7.04614	3.67859	0.000877776	0.00938889	-0.837691
GOLT1A	-1.46129	3.955	-2.86703	0.00735837	0.0423376	-2.81055
VPS33B	-1.46126	8.11923	-4.78581	3.90103e-05	0.0010166	2.11535
LOC102724009	-1.46097	3.32377	-3.2793	0.00255883	0.0199095	-1.83738
IL20RA	1.46082	4.90658	4.20549	0.000203369	0.00322334	0.54343
EFCAB2	1.45986	5.3485	3.02786	0.0049061	0.0317197	-2.43909
NOL3	1.45945	5.7961	3.5998	0.00108743	0.0109399	-1.0387
FBXO34	-1.45932	8.85702	-5.59057	3.85559e-06	0.000203792	4.32936
SYBU	-1.45914	10.6984	-4.26116	0.000173827	0.00289559	0.692399
LOC654780	1.45912	5.89551	2.97528	0.00560693	0.0350095	-2.56175
HIST1H1A	-1.45846	3.60728	-3.42602	0.0017352	0.0150938	-1.47579
UQCRFS1	-1.45804	9.3878	-5.35452	7.60305e-06	0.00032397	3.67907
CEBPB	1.45797	9.51813	5.25715	1.00627e-05	0.000387374	3.41075
LOC101928837	1.45751	4.52951	2.88202	0.00708823	0.0412271	-2.7764
ZCCHC5	1.45724	5.62113	3.60709	0.00106616	0.0107998	-1.02017
ZBTB41	1.45705	9.16411	5.35731	7.54234e-06	0.000321966	3.68674
ANKRD20A5P///ANKRD20A5P	-1.45694	5.57528	-2.789	0.00892709	0.0487179	-2.98661
NCR3LG1///RP1-239B22.5	-1.45685	8.0112	-3.49524	0.00144175	0.0133038	-1.30276
SORD	1.45673	6.05374	4.25869	0.000175044	0.00290977	0.685773
RP5-890E16.2	1.45658	4.62679	2.92209	0.00641149	0.0384659	-2.68464
MIR6716///PHLDB1	1.45596	8.08485	4.56061	7.42897e-05	0.00159869	1.501
LOC643355	-1.45581	6.00037	-3.76615	0.000690772	0.00792793	-0.612406
NUDT6	-1.45557	4.89952	-2.78314	0.00905673	0.0492654	-2.99972
AKR1A1	-1.45523	8.68848	-5.57873	3.98903e-06	0.000209433	4.29677
PKNOX1	1.45432	6.50853	3.41634	0.00178053	0.0153443	-1.49985
SPARC	1.45408	8.89347	3.56698	0.00118841	0.0116227	-1.12191
PITHD1	-1.45365	3.22235	-3.04684	0.0046742	0.0306928	-2.39454
CPNE3	1.45347	7.10497	3.32474	0.00227021	0.018259	-1.72616
ASZ1	-1.45301	3.01519	-2.78795	0.00895012	0.0488323	-2.98895
CSTF2	-1.4527	7.00136	-4.23569	0.000186777	0.00303786	0.624188
SERPINE2	1.45252	11.4619	5.34292	7.86119e-06	0.000328425	3.6471
TMEM176A	1.45196	6.57054	2.92757	0.0063239	0.0381103	-2.67205
PGR	-1.45195	5.01205	-3.61758	0.00103625	0.0105848	-0.993483
TNFRSF1B	1.45107	6.7969	4.12454	0.000255332	0.00379866	0.327687
TJP1	1.45098	11.2695	5.38731	6.91842e-06	0.000305306	3.76941
CHD1	1.45087	7.40349	4.50049	8.81748e-05	0.00178944	1.33779
SYNPR	-1.45057	10.3167	-3.03072	0.00487056	0.031542	-2.4324
DRC1	-1.45033	4.76534	-2.97388	0.00562686	0.0350967	-2.56501
RHOU	1.44989	9.98739	4.81686	3.56874e-05	0.000959319	2.20035
SPOCK1	-1.44974	10.6748	-5.99135	1.22216e-06	9.87851e-05	5.43003
TNFAIP2	1.44943	5.53114	2.89963	0.00678303	0.0400741	-2.73617
MAP3K13	1.44927	5.26752	3.34111	0.00217415	0.0177317	-1.68593
DTNB	-1.4486	6.66298	-3.14267	0.00365366	0.0256378	-2.16735
CYP3A43	-1.44845	4.10616	-3.22994	0.00291213	0.0219328	-1.95739
LOC100631378	-1.44827	3.45004	-3.4034	0.00184296	0.0157515	-1.53199
LOC100289094	-1.4481	4.78774	-3.59775	0.0010935	0.0109634	-1.04391
CAT	1.44796	9.65825	5.10739	1.54851e-05	0.000533271	2.99833
DQ586822	1.44765	6.94064	4.44273	0.000103922	0.00201181	1.18138
PI4KA	-1.44761	9.87169	-5.70577	2.76939e-06	0.000164078	4.64635
SMARCC1	1.44745	6.8828	4.46154	9.85116e-05	0.00193737	1.23226
SARS	-1.44698	9.20788	-5.65321	3.22053e-06	0.000179503	4.50177
EDN1	1.44698	4.93715	2.86853	0.00733087	0.0422207	-2.80714
SLC25A1	1.44696	5.79306	3.41133	0.00180448	0.0154902	-1.51232
MRPS35	-1.4468	8.75923	-5.96522	1.31695e-06	0.00010572	5.35847
OSER1-AS1	1.44678	6.02068	3.25648	0.00271674	0.0207753	-1.89297
RPL18P10///RPL18P10	1.44664	7.91024	3.72715	0.000768722	0.00851276	-0.713001
LOC645321	1.44625	8.17032	4.45359	0.000100763	0.00196848	1.21075
MRPL15	-1.44604	8.32938	-4.64524	5.83401e-05	0.00136268	1.73136
PLEKHH1	1.44601	9.80672	4.17967	0.000218703	0.0034049	0.474477
LOC100289333	1.44559	10.0532	4.93459	2.54516e-05	0.000765533	2.52324
FBXO46	1.44534	6.81664	3.63415	0.00099065	0.0102381	-0.951265
NAPA	-1.44425	7.22094	-4.27376	0.00016775	0.00282033	0.72619
[truncated: 2,345 more rows]
