# Supplementary material for: Network pharmacology identify intersection genes of quercetin and Alzheimer’s disease as potential therapeutic targets
Source: Front Aging Neurosci. 2022 Aug 23;14:902092. doi: 10.3389/fnagi.2022.902092 (PMC9447902; doi:10.3389/fnagi.2022.902092)
Supplement: Supplementary file 4 [file Table_3.XLSX]

## Sheet: Frontal Cortex
gene_symbol	logFC	AveExpr	t	P.Value	adj.P.Val	B
THRB	-1.18086	2.91846	-5.15649	1.11232e-06	3.70056e-05	5.26318
CDKN3	-1.16017	2.53633	-6.49892	2.40074e-09	9.73583e-07	11.0738
FGFR3	1.08935	4.24806	5.66036	1.20454e-07	8.88153e-06	7.36179
HSPB3	-1.05726	3.22633	-7.03333	1.76597e-10	2.30763e-07	13.554
BAG3	0.997964	3.3587	5.45029	3.0834e-07	1.60098e-05	6.4734
GRM2	-0.993313	2.59303	-5.04265	1.80966e-06	5.05522e-05	4.80498
DLG3	-0.992893	2.64128	-5.13545	1.21756e-06	3.92218e-05	5.17804
LAMB3	-0.966802	2.9461	-6.19489	1.02091e-08	2.14401e-06	9.69984
ATP6	0.93065	5.49331	4.64856	9.29495e-06	0.000157512	3.26879
CEBPD	0.929406	3.63339	5.19909	9.25703e-07	3.30904e-05	5.43622
UBE2T	-0.899448	2.63844	-5.66879	1.15953e-07	8.68579e-06	7.39781
HIF3A	0.897287	2.75766	5.56881	1.8184e-07	1.1432e-05	6.97235
BCL6	0.894408	4.20489	6.01464	2.37378e-08	3.4694e-06	8.89974
STAT4	-0.892252	3.87947	-5.49538	2.52391e-07	1.40027e-05	6.66253
COX2	0.886067	5.33647	4.68971	7.86395e-06	0.000140767	3.42539
CCNB1	-0.877215	3.04969	-6.03916	2.11772e-08	3.23447e-06	9.00793
HDAC1	0.867922	3.1461	7.36515	3.36981e-11	8.80682e-08	15.1295
LRIG1	0.848542	3.48908	5.65025	1.26084e-07	9.13027e-06	7.31859
UBE2N	-0.842858	2.72067	-5.3238	5.38202e-07	2.32328e-05	5.94759
AKAP5	-0.834049	2.62666	-3.24369	0.00156043	0.00730697	-1.46491
MEF2C	-0.833647	3.38636	-4.45394	2.0251e-05	0.000273592	2.54058
EGR2	-0.830345	2.75056	-4.46405	1.94579e-05	0.000266087	2.57789
SDC4	0.810158	3.59	4.55593	1.34994e-05	0.000205382	2.91956
SAT1	0.809144	4.53099	5.21739	8.55273e-07	3.13545e-05	5.5108
RAB1A	-0.780543	2.88267	-5.67499	1.12751e-07	8.53442e-06	7.42431
KAT2B	0.777382	3.73566	5.68604	1.07252e-07	8.21718e-06	7.47161
RAC3	-0.768836	1.93594	-4.54685	1.39988e-05	0.000211233	2.88559
NEK2	-0.75722	2.77191	-4.46226	1.95964e-05	0.000267204	2.57126
UBB	0.757009	5.30314	4.2167	5.0879e-05	0.000538338	1.68211
SGK1	0.756687	3.55421	4.7897	5.2192e-06	0.000106103	3.80975
CXCR4	0.756268	2.18641	4.02154	0.000105965	0.00093104	1.00121
CALM1	-0.747126	3.34154	-4.89764	3.33397e-06	7.7796e-05	4.2305
FYN	0.741764	4.14971	5.73297	8.66861e-08	7.46866e-06	7.67303
FGFR2	0.738569	3.75537	4.95833	2.58491e-06	6.49569e-05	4.46964
EPAS1	0.736507	3.82019	5.10024	1.41578e-06	4.36443e-05	5.036
DCC	-0.729116	2.06982	-3.69351	0.000345361	0.0022973	-0.0888886
RORA	0.726165	3.27763	5.98252	2.7556e-08	3.7465e-06	8.75838
SOX2	0.725508	2.93103	5.93433	3.44442e-08	4.13348e-06	8.54696
HIF1A	0.724518	4.44726	4.88017	3.58618e-06	8.2213e-05	4.162
EPHB3	-0.723212	2.08865	-4.65783	8.95214e-06	0.000154033	3.30398
CDK1	-0.721863	2.39552	-4.80799	4.8396e-06	0.000101263	3.8806
MAEL	-0.721633	2.64687	-4.94296	2.75745e-06	6.80567e-05	4.4089
STMN1	-0.717035	2.6896	-5.41828	3.55235e-07	1.76172e-05	6.33971
LPAR3	-0.715586	2.64965	-4.92522	2.97058e-06	7.13697e-05	4.33894
CRYAB	0.714588	3.59519	4.83883	4.25924e-06	9.27607e-05	4.00049
EPS8	0.711083	3.17133	6.07395	1.80056e-08	2.96161e-06	9.16174
RHOU	0.708725	3.5825	4.64015	9.61704e-06	0.000161359	3.23689
FXR1	0.704202	3.66026	5.24371	7.63044e-07	2.89944e-05	5.61837
MYOF	0.700933	2.87357	4.65814	8.94098e-06	0.000154027	3.30515
MCM4	-0.692478	2.41497	-5.5187	2.27482e-07	1.30185e-05	6.7607
SMAD3	-0.689228	2.51591	-4.64117	9.5774e-06	0.000161137	3.24076
FOXO1	0.686306	2.90945	5.94667	3.25343e-08	3.98562e-06	8.60101
NEK7	0.678345	3.50688	5.82764	5.62747e-08	5.75495e-06	8.08201
HSPB1	0.677154	3.6039	4.0242	0.000104926	0.000924327	1.01034
CWC27	0.673019	3.75136	5.89063	4.21375e-08	4.81124e-06	8.35599
RRAGB	-0.668874	2.27112	-5.14673	1.16001e-06	3.8082e-05	5.22364
ACTN2	-0.6669	3.12245	-4.74235	6.34132e-06	0.000120556	3.6271
RNPC3	0.663677	3.65597	4.56348	1.30972e-05	0.000200951	2.94785
GPER1	0.66189	3.04603	5.16172	1.08756e-06	3.67536e-05	5.28439
NOS2	-0.661661	2.4065	-5.07993	1.54407e-06	4.57031e-05	4.95435
GRIA4	-0.660299	2.66154	-5.29299	6.15762e-07	2.53649e-05	5.82059
MYO6	0.657574	3.29959	4.8186	4.63165e-06	9.84274e-05	3.92181
LRRC7	-0.656051	2.5552	-4.54311	1.42098e-05	0.000213702	2.8716
BAG4	-0.653571	2.57264	-3.72739	0.000306636	0.00210028	0.0204287
CEBPB	0.65084	3.65725	5.21724	8.55813e-07	3.13545e-05	5.51021
BDNF	-0.648022	2.69302	-3.96406	0.000130963	0.00109388	0.805156
S1PR3	0.644547	2.82433	4.58549	1.19898e-05	0.000189908	3.03049
CRKL	-0.638485	2.58762	-4.26865	4.16968e-05	0.00046658	1.86726
EPHA3	-0.636844	2.84723	-4.25159	4.45207e-05	0.000487056	1.80628
LAMB2	0.632218	2.97347	5.0219	1.97625e-06	5.36694e-05	4.72213
ASAP1	-0.626686	2.74405	-5.21038	8.81611e-07	3.21494e-05	5.48222
RBL2	0.618965	3.76664	5.73989	8.40008e-08	7.34492e-06	7.70281
AREG	-0.61741	1.52275	-4.33817	3.18702e-05	0.000383633	2.11757
XPO1	0.616754	4.2394	4.8078	4.84339e-06	0.000101263	3.87986
EFNA1	0.60895	3.12596	5.03666	1.85624e-06	5.13325e-05	4.78107
UBE2S	-0.604979	2.53451	-4.9876	2.28484e-06	5.94489e-05	4.58566
EIF3L	0.604294	4.65538	4.19424	5.54226e-05	0.000571502	1.60258
IRF7	0.603327	2.7517	4.92949	2.91782e-06	7.03177e-05	4.35577
SYNJ1	-0.600984	2.49441	-3.01708	0.00316731	0.0126483	-2.10263
MED1	0.598905	2.72104	5.93075	3.50196e-08	4.1812e-06	8.53127
S1PR1	0.595927	3.00114	4.89273	3.40312e-06	7.90365e-05	4.21122
FHL2	-0.588846	3.313	-5.38223	4.16441e-07	1.96295e-05	6.18964
ABL1	0.583594	3.21813	5.76406	7.52478e-08	6.8061e-06	7.80696
STAT3	0.579474	3.29021	5.59702	1.60222e-07	1.04974e-05	7.09201
NCOR2	0.576548	4.08569	4.73375	6.56905e-06	0.000123708	3.59402
STS	-0.574948	3.41036	-4.25183	4.44793e-05	0.000487056	1.80715
GRM5	-0.570712	2.57078	-3.49118	0.000691913	0.00387027	-0.725417
HGF	0.569662	3.40117	3.39488	0.000954106	0.00497798	-1.01836
PLCB1	-0.567036	2.87239	-3.51017	0.000648964	0.00369148	-0.66688
TRIP6	0.566712	2.9411	4.93333	2.87125e-06	6.97673e-05	4.37089
ALDH2	0.564943	4.12391	4.02478	0.000104703	0.000922713	1.0123
IRS2	0.561531	4.04187	4.78668	5.2846e-06	0.000106603	3.79806
WASF2	0.560405	2.94395	5.20193	9.14415e-07	3.28868e-05	5.44778
CCNA1	-0.559936	3.08817	-4.11958	7.35035e-05	0.000705088	1.34034
TPX2	-0.558452	2.68896	-4.15208	6.503e-05	0.000643684	1.45406
AHSA2	0.55424	3.10003	5.16315	1.08092e-06	3.65816e-05	5.29017
MLC1	0.553344	2.91495	3.91593	0.000156131	0.00124192	0.642646
RAD1	-0.553249	2.4456	-4.85931	3.9118e-06	8.70726e-05	4.08039
NTRK2	-0.550519	3.23069	-3.21675	0.00170059	0.0078109	-1.54272
SRRM2	0.54981	2.79181	4.93963	2.79626e-06	6.86517e-05	4.39577
PLCG1	0.543762	3.6321	4.98812	2.27981e-06	5.93904e-05	4.58773
LSM4	-0.542881	2.84322	-5.08634	1.5024e-06	4.49465e-05	4.9801
LPAR1	0.538966	3.26497	3.68816	0.000351874	0.00232877	-0.106052
LRP1	-0.537789	2.25055	-4.81856	4.63242e-06	9.84274e-05	3.92166
ANXA5	0.534983	3.27337	4.65035	9.22779e-06	0.000156703	3.27558
CD81	0.534037	3.95886	4.58399	1.20623e-05	0.000190757	3.02485
NGF	-0.532244	2.58302	-5.18361	9.89698e-07	3.43307e-05	5.37323
GPC1	-0.530757	2.51525	-4.56865	1.28285e-05	0.000197935	2.96724
NINL	0.53066	2.97626	5.18038	1.00359e-06	3.45924e-05	5.3601
USF1	-0.529975	1.91058	-2.69609	0.0081123	0.026564	-2.93861
CDCA5	-0.528815	2.70457	-4.47696	1.84885e-05	0.000257166	2.62562
DAPP1	0.528007	2.88675	4.79541	5.09756e-06	0.000104533	3.83187
PTGDS	0.525321	3.74488	3.71301	0.000322534	0.00218694	-0.0260474
ERBB3	-0.523701	1.80128	-4.366	2.85981e-05	0.00035459	2.21855
SEPT1	-0.517345	2.00157	-4.83801	4.27375e-06	9.29906e-05	3.9973
FLCN	0.513166	3.72961	4.63423	9.85012e-06	0.000164199	3.21447
DAG1	0.510531	3.82981	4.17597	5.94056e-05	0.000600206	1.53809
ANLN	0.508461	2.0957	2.89881	0.00451782	0.0166924	-2.42001
SDC3	-0.508196	2.25903	-3.54606	0.000574549	0.00339121	-0.555531
SMYD3	-0.507975	3.26498	-4.61696	1.05624e-05	0.000173249	3.14911
GIT2	-0.503859	1.86176	-4.3473	3.07588e-05	0.000374427	2.15065
TF	0.503586	3.6398	2.80661	0.00591779	0.0207008	-2.65991
GRIA3	-0.503123	2.98593	-3.75299	0.000280142	0.00195468	0.103556
ARF4	-0.500704	2.85806	-5.20109	9.17742e-07	3.29093e-05	5.44436
BRD8	0.499681	4.19372	4.36077	2.91876e-05	0.000360175	2.19953
PLS1	-0.499369	3.05894	-4.50016	1.68627e-05	0.000241075	2.71161
NRG4	-0.497636	2.32319	-5.03097	1.90166e-06	5.21924e-05	4.75832
PREP	-0.497316	3.5372	-4.44518	2.0963e-05	0.000280792	2.50832
TEX10	0.49502	2.472	5.00769	2.09884e-06	5.57818e-05	4.66551
GPX3	-0.490491	3.76731	-3.54146	0.000583617	0.00341984	-0.569855
GRIA2	0.488991	4.69512	3.175	0.00194121	0.00868542	-1.66227
ELMO1	-0.488533	3.0085	-4.57001	1.27584e-05	0.000197464	2.97237
SRA1	-0.485606	2.52924	-4.37699	2.73976e-05	0.000343558	2.25854
AAAS	-0.485128	2.59155	-4.56556	1.29883e-05	0.000199412	2.95566
ACTB	0.484716	4.62288	3.2602	0.00147994	0.0069885	-1.41696
BLNK	0.482763	2.22832	3.51332	0.000642086	0.00366388	-0.657144
EDN1	0.481935	1.70977	4.5029	1.668e-05	0.000238789	2.72179
GREB1	0.478503	3.32266	4.81555	4.69055e-06	9.92145e-05	3.90995
PRR5	-0.478233	2.44225	-4.13831	6.84976e-05	0.000668797	1.40582
XIAP	-0.475806	2.24861	-3.78539	0.000249727	0.00179353	0.209361
CAV1	0.474398	2.59408	3.10023	0.0024529	0.0103992	-1.8731
PCGF5	0.468763	3.88748	4.51438	1.59354e-05	0.000231512	2.76446
AMER1	-0.467942	2.47875	-3.61129	0.000459507	0.00284766	-0.350942
IL1R1	0.467448	2.83439	2.72605	0.00745406	0.0248655	-2.86402
DVL1	0.466159	3.61987	4.94699	2.71118e-06	6.70554e-05	4.42481
RAF1	0.465091	2.80239	4.84129	4.21583e-06	9.19653e-05	4.01011
RFC3	-0.46311	3.08932	-4.57496	1.25079e-05	0.00019535	2.99092
UBE2H	-0.462169	2.39735	-4.29975	3.69865e-05	0.000426451	1.97887
LBR	0.459272	3.42493	3.98354	0.000121921	0.00103452	0.87135
CASP7	0.458713	2.99837	4.98941	2.26742e-06	5.9192e-05	4.59286
ARNT2	0.458434	4.22081	3.94192	0.000142019	0.00115674	0.730205
CDC37	-0.456435	2.91086	-4.79042	5.20362e-06	0.000105969	3.81255
NUF2	-0.456334	2.18656	-4.95274	2.64641e-06	6.59388e-05	4.44754
PRC1	-0.455622	3.10114	-4.10679	7.71212e-05	0.000730261	1.29576
HDAC9	-0.45312	2.26243	-3.29617	0.00131777	0.00638681	-1.31177
CDK7	-0.452995	2.96376	-3.76283	0.000270552	0.00190757	0.135614
FGR	0.452285	2.80235	3.46491	0.000755747	0.00414454	-0.805965
NOP58	0.451944	4.09868	3.66268	0.000384586	0.0024906	-0.187681
HMGB1	0.449864	3.69524	4.32752	3.32154e-05	0.000395174	2.07905
TUB	-0.446793	2.40495	-2.75758	0.00681407	0.0231342	-2.78475
ATF4	0.446059	4.19818	4.22909	4.85272e-05	0.000520251	1.72612
KLKB1	0.445887	2.9634	4.09329	8.11235e-05	0.000760808	1.24882
RTN4	0.445602	2.86596	3.71601	0.000319155	0.00216835	-0.0163643
NEK9	0.444059	3.48914	3.819	0.000221505	0.00162661	0.319858
SET	0.443228	3.65791	3.91155	0.000158637	0.00125718	0.627931
WASL	0.442387	3.62511	3.7304	0.000303401	0.00208116	0.0301817
BRD1	0.439919	3.48913	4.44024	2.13755e-05	0.000284695	2.49013
PTPRK	0.439124	4.689	2.92016	0.00424049	0.0158843	-2.36353
GGA3	0.438455	3.63061	4.38669	2.63778e-05	0.000334645	2.29392
WNT2	-0.438347	3.10071	-3.87575	0.000180619	0.00138473	0.50809
ACTN1	0.437918	4.28109	3.5973	0.000482163	0.00295414	-0.395045
TGFB1	-0.435277	2.59238	-3.99039	0.00011888	0.00101495	0.89472
KLF6	0.432273	3.69478	3.87205	0.000183048	0.00139607	0.495758
CDK8	-0.431392	2.07692	-3.14764	0.00211565	0.00928008	-1.73989
ADH4	0.431007	3.20795	4.4391	2.14717e-05	0.000285653	2.48594
PDGFC	0.430733	3.60983	4.31149	3.53448e-05	0.000412259	2.02116
PTPRJ	-0.430146	1.97887	-2.97583	0.00358908	0.0139674	-2.21456
ESPL1	0.430093	1.44228	4.05482	9.36519e-05	0.000843979	1.11565
MYOD1	-0.429184	1.91235	-4.96868	2.47463e-06	6.29933e-05	4.51063
AP2A1	0.428439	2.84358	4.4335	2.19506e-05	0.000290383	2.46534
RHOB	-0.428331	1.99999	-3.70622	0.00033032	0.00222334	-0.0479702
DEK	0.427925	3.79232	4.16636	6.16099e-05	0.000615524	1.50424
IDH3A	-0.427719	3.20376	-3.91715	0.000155439	0.00123767	0.646747
MMP16	0.426405	3.36655	3.55952	0.000548799	0.00326792	-0.513578
TRPV4	-0.426193	2.62811	-4.22449	4.93875e-05	0.000527061	1.70977
RAP1B	0.42598	3.92661	3.98436	0.00012155	0.00103212	0.874164
RRAGC	0.423409	3.78391	4.41557	2.35547e-05	0.000305587	2.39952
WDR5	-0.423262	2.51519	-4.33756	3.19468e-05	0.000384162	2.11533
AIP	-0.420681	2.49352	-4.12429	7.22143e-05	0.000696985	1.35676
TCHP	0.419888	3.52743	4.42268	2.29057e-05	0.000299647	2.42559
VWF	0.418755	3.06113	2.48919	0.0142919	0.0414704	-3.43389
LBP	0.418387	1.88913	4.62581	1.01916e-05	0.000168516	3.18257
SMC2	-0.418381	2.48729	-3.65983	0.000388413	0.00250985	-0.196769
FOXO3	0.417798	4.4857	3.1143	0.00234796	0.0100393	-1.83375
SNW1	0.417079	3.96636	4.10913	7.64472e-05	0.000726218	1.3039
NSUN2	0.41658	3.51217	4.34945	3.05031e-05	0.000372515	2.15843
UHRF1	0.415697	2.55739	2.84371	0.00531265	0.0189619	-2.56419
UTRN	-0.415491	2.33761	-3.63125	0.00042889	0.00269658	-0.287722
FOXO6	0.415007	3.0242	3.93364	0.000146379	0.00118438	0.702251
ATP5E	0.414561	4.47147	3.19809	0.00180448	0.00819773	-1.59631
KIFC1	-0.413006	2.21737	-4.39826	2.52095e-05	0.000321907	2.33617
LAMA5	0.412828	3.27125	3.94388	0.000141006	0.0011528	0.736826
MCM7	0.411427	3.25334	4.9622	2.54315e-06	6.41818e-05	4.48495
FGF2	0.408097	2.47481	2.59648	0.0106974	0.0330895	-3.18142
CDK5	-0.407447	3.3225	-3.60939	0.000462514	0.00285908	-0.356919
CSK	0.407375	3.18583	5.47111	2.81133e-07	1.52012e-05	6.56065
VEGFA	0.406182	3.65212	2.50271	0.0137861	0.0403614	-3.4026

## Sheet: Entorhinal Cortex
gene_symbol	logFC	AveExpr	t	P.Value	adj.P.Val	B
SF3A2	-0.862304	2.80687	-4.64375	1.22534e-05	0.000678016	3.08567
AP2M1	-0.825776	3.66258	-5.13396	1.75308e-06	0.000238348	4.88979
RHOU	0.780526	3.50419	5.16631	1.53696e-06	0.000223153	5.01215
ALDOA	-0.776824	4.29822	-5.06046	2.36068e-06	0.000279023	4.61315
CXCR4	0.775615	2.34903	3.84705	0.000229461	0.0040428	0.390429
GRM5	-0.751604	2.74993	-4.10989	9.03711e-05	0.0022165	1.24348
CEBPB	0.74517	3.40198	5.29196	9.18562e-07	0.000178496	5.49116
S1PR3	0.743334	2.91487	5.1079	1.94866e-06	0.000253228	4.79144
MET	-0.743073	3.11537	-3.6106	0.000513835	0.00670694	-0.343356
KAT2B	0.735756	3.22244	4.51802	1.98525e-05	0.000876078	2.6395
ANLN	0.734834	1.96476	3.74502	0.000326183	0.00503497	0.0697412
EFNA1	0.734765	3.01023	5.2662	1.02125e-06	0.000181397	5.39251
PIN1	-0.725572	3.43833	-5.26514	1.02572e-06	0.000181397	5.38845
SGK1	0.72547	3.30403	4.90466	4.40576e-06	0.000372762	4.03367
BCL6	0.719261	3.92281	4.68763	1.03377e-05	0.000623466	3.24305
LPAR1	0.713906	3.35615	4.59766	1.46365e-05	0.000738766	2.92126
HSPB3	-0.705741	2.75155	-4.65997	1.15081e-05	0.000666705	3.14375
VWF	0.68492	2.55763	3.61387	0.000508259	0.00666374	-0.333455
GAB2	0.681355	3.21063	4.78776	6.99179e-06	0.000492377	3.60533
KIZ	-0.672927	2.80209	-4.42261	2.84949e-05	0.00112455	2.30581
NEK7	0.669296	3.16406	5.0398	2.56575e-06	0.000290139	4.53574
CDC37	-0.66756	2.31834	-4.58877	1.51447e-05	0.000750348	2.88969
VCAM1	0.661575	3.09118	3.23082	0.00175216	0.0153378	-1.44989
CD44	0.655252	2.58405	3.04369	0.00310354	0.0224153	-1.96022
UBE2T	-0.654925	2.25739	-4.77955	7.22062e-06	0.000499552	3.57548
CDK5	-0.654	3.30149	-5.52802	3.44164e-07	0.000137976	6.40577
IDH3G	-0.645404	3.23718	-4.85039	5.46292e-06	0.000419913	3.83413
FGFR3	0.637307	4.17119	4.11162	8.98095e-05	0.00220963	1.2492
LRIG1	0.637131	3.38698	4.97092	3.38279e-06	0.000322197	4.27895
EFNB3	-0.628263	3.6247	-3.96515	0.000151647	0.00307423	0.76902
ACTN2	-0.626934	2.12527	-3.58172	0.000565779	0.00710065	-0.430699
EIF3G	-0.625753	3.46847	-3.92952	0.000171967	0.00333458	0.653969
NEK2	-0.618994	2.35446	-3.60582	0.000522119	0.00676254	-0.357867
MYOF	0.611791	2.6292	3.61538	0.000505696	0.00664496	-0.328868
BAG3	0.607581	3.4899	3.70292	0.000376484	0.00550042	-0.0607878
DMAP1	-0.606143	2.20264	-3.95223	0.000158734	0.00315603	0.727219
SDC4	0.603406	3.30872	4.59481	1.47977e-05	0.000740548	2.91113
NANOG	0.603025	2.64829	3.56867	0.000590856	0.0073068	-0.470011
DPCD	-0.601232	3.2	-5.18098	1.44769e-06	0.00021798	5.0678
FGFR2	0.587859	3.29557	4.66748	1.11784e-05	0.000654046	3.17066
GNA11	-0.584917	2.90637	-4.6209	1.33837e-05	0.000705826	3.00403
MAEL	-0.582366	2.48307	-3.86635	0.000214558	0.00388501	0.45174
UBE2S	-0.577904	2.13248	-4.27767	4.89407e-05	0.00153895	1.8073
EPHA3	-0.559978	2.64681	-3.75073	0.000319871	0.0049727	0.0875347
SRRM2	0.557387	3.40438	4.75722	7.88105e-06	0.000525128	3.49437
CALM1	-0.55303	3.14472	-3.38448	0.00107787	0.010942	-1.0133
PROC	-0.552679	2.3654	-4.23452	5.73789e-05	0.00170093	1.66091
GPER1	0.550756	2.72572	3.80724	0.000263396	0.0044095	0.264577
EGFR	0.544715	2.39334	3.75937	0.000310544	0.00488551	0.114489
HDAC7	0.544713	2.5464	4.57913	1.57163e-05	0.000760622	2.85544
PI4KA	-0.544232	3.43369	-3.8612	0.000218436	0.00392078	0.435382
L1CAM	-0.541506	4.19838	-4.12857	8.4464e-05	0.00214544	1.30554
PDK2	-0.540743	2.93218	-5.46134	4.54991e-07	0.000143853	6.14556
LIN37	-0.539783	3.20965	-4.91032	4.3076e-06	0.000368982	4.05458
NINL	0.53803	2.96957	5.02812	2.68923e-06	0.000296078	4.49207
LEF1	0.533724	2.12761	4.32378	4.1248e-05	0.00139283	1.96479
UBE2N	-0.528866	2.40942	-4.05479	0.000110195	0.00250136	1.06153
LSM7	-0.528398	3.09886	-4.76002	7.79485e-06	0.000523802	3.50456
PYGB	-0.527008	2.87858	-3.72696	0.000346927	0.00523417	0.0136085
NR0B2	0.526216	1.55738	4.35828	3.62712e-05	0.0013025	2.08328
HSPB8	0.524053	3.71336	4.09403	9.56974e-05	0.00230389	1.19093
GRIA4	-0.518773	2.05168	-4.78603	7.03941e-06	0.000494251	3.59904
ANXA5	0.512265	3.24246	4.48255	2.27185e-05	0.000949135	2.51493
RAB1A	-0.511995	2.27983	-3.4019	0.00101918	0.0105233	-0.96284
LYN	0.501326	2.58741	3.78733	0.000282106	0.00458881	0.202008
AMPH	-0.501164	3.29854	-3.36228	0.00115731	0.0115098	-1.07735
BAD	-0.49654	2.69597	-4.86239	5.20985e-06	0.000409836	3.87813
WASF2	0.491086	3.03089	4.90157	4.46013e-06	0.00037601	4.02228
HUS1	-0.490355	2.64822	-4.59654	1.46993e-05	0.000738766	2.9173
RYBP	0.484567	3.61039	4.42462	2.82798e-05	0.00112019	2.31281
CRYAB	0.48195	3.48857	3.40861	0.0009974	0.0103484	-0.943363
TSC2	0.477249	1.94187	2.90246	0.00470673	0.0297759	-2.32924
DDX21	0.475933	3.30364	4.45419	2.52937e-05	0.00103108	2.41579
IL6	0.475551	2.3479	2.97811	0.00377174	0.0255663	-2.13332
ORC5	-0.475501	3.3424	-4.38012	3.34251e-05	0.0012381	2.15862
GPC1	-0.475143	2.40889	-4.52793	1.91161e-05	0.000855789	2.67442
ATF2	-0.474201	1.7004	-3.7113	0.000365917	0.00539715	-0.0348877
DHDH	-0.472341	2.21837	-4.06557	0.000106014	0.00243987	1.09701
ADH1B	0.470468	2.02591	2.95697	0.00401414	0.0266789	-2.18849
CEBPD	0.469716	3.74735	3.14394	0.00229112	0.0182924	-1.68979
EPS8	0.469198	2.94008	3.84034	0.000234869	0.00408779	0.369164
NASP	0.467618	2.6865	3.85137	0.000226044	0.00400059	0.404122
TPX2	-0.463841	2.35462	-4.52345	1.94462e-05	0.000864639	2.6586
NET1	0.461944	3.00369	5.1993	1.34336e-06	0.000212619	5.13739
DOCK1	0.460913	2.73245	3.64372	0.000459845	0.00621253	-0.242582
CWC27	0.459567	3.63858	4.60521	1.42173e-05	0.000725388	2.94814
DVL3	-0.457513	2.54816	-3.59021	0.000550019	0.00699306	-0.405084
CDK7	-0.456349	2.83341	-3.96751	0.000150389	0.0030573	0.776643
FOXO6	0.455821	3.39721	3.37176	0.00112274	0.0112518	-1.05004
CAV2	0.45548	2.89693	4.62993	1.29255e-05	0.000697298	3.03626
NCAM1	-0.453754	3.18991	-2.99312	0.00360802	0.024831	-2.09397
TERT	0.453341	1.97505	4.25259	5.36859e-05	0.00162725	1.72212
DDB2	0.453021	2.33445	3.73812	0.000333966	0.00511741	0.0482678
LSM4	-0.452484	2.43643	-3.69583	0.000385656	0.00558851	-0.0826785
CDK2	0.451523	2.58994	4.15101	7.78609e-05	0.00203485	1.3803
IRF1	0.450167	2.71795	3.57424	0.000580024	0.00721076	-0.453241
SNRPA	-0.449047	3.02215	-3.7303	0.000342994	0.00520153	0.0239852
PRR5	-0.44717	1.98421	-3.1981	0.00193947	0.0164213	-1.54084
EPAS1	0.446627	3.34866	3.63451	0.000474299	0.00635307	-0.270685
EPHB6	-0.445261	2.78837	-3.50814	0.000721509	0.00829859	-0.650895
LPIN2	0.445156	3.02519	4.37713	3.38019e-05	0.00124811	2.14828
GLI2	0.440744	2.57513	4.06689	0.000105513	0.00243974	1.10135
NEO1	0.440156	2.64303	4.69356	1.01022e-05	0.000610832	3.26438
GNAL	-0.437065	2.96025	-3.25839	0.00160761	0.0144323	-1.37271
MMP14	0.435192	3.02558	4.3981	3.12456e-05	0.00119113	2.2208
RHEB	-0.434815	2.6056	-2.96863	0.00387871	0.0261177	-2.1581
EPHA7	-0.434399	2.19583	-3.48366	0.000781758	0.00867228	-0.723419
SEPT1	-0.428904	1.87823	-3.11946	0.00246882	0.0191584	-1.75646
RRAGB	-0.428209	2.212	-3.02162	0.00331504	0.0234505	-2.0188
LAMB1	-0.427765	2.79459	-3.4176	0.00096887	0.0101329	-0.917188
SDHB	-0.426817	2.74558	-3.50176	0.000736772	0.00840835	-0.66983
FES	-0.426066	1.99425	-3.12582	0.00242149	0.0189222	-1.73919
LTC4S	-0.42518	2.06666	-3.41243	0.000985198	0.010258	-0.932261
SF3B2	0.423313	2.63787	4.06636	0.000105714	0.00243974	1.09961
VAV3	-0.422547	1.97714	-3.41703	0.000970677	0.0101427	-0.918869
MLC1	0.420821	3.22533	3.6522	0.000446911	0.00612864	-0.216668
NUP93	-0.420775	2.3031	-3.75957	0.000310335	0.00488551	0.115102
TF	0.419057	3.24023	3.00285	0.00350544	0.0243723	-2.06838
AKT3	-0.417664	3.84727	-3.27256	0.00153775	0.0140083	-1.33284
XPO1	0.416466	3.77646	3.0899	0.0027005	0.0203968	-1.83642
CALR	-0.416004	2.09193	-3.5306	0.00067013	0.00790161	-0.584044
MCM7	0.414102	3.02449	3.65096	0.000448791	0.00613722	-0.220482
ITPR3	0.413114	2.12742	3.62724	0.000486006	0.00645838	-0.292821
RPTOR	-0.413052	2.65865	-3.51417	0.000707357	0.00821617	-0.632973
TAF1C	-0.412114	2.48126	-4.05916	0.000108481	0.00248168	1.07591
TELO2	-0.411928	2.50315	-3.71137	0.000365833	0.00539715	-0.0346794
LBR	0.4113	3.10963	3.16278	0.00216255	0.01768	-1.6382
PREP	-0.408211	2.87418	-3.97185	0.000148095	0.00302899	0.790713
IRS2	0.40813	3.80532	3.92579	0.000174242	0.00336	0.641955
DISC1	0.408091	1.39572	3.41626	0.00097309	0.0101634	-0.921109
NRG4	-0.407898	2.05698	-3.03491	0.00318614	0.0228201	-1.98357
PCGF5	0.40759	3.25824	3.5887	0.000552786	0.00699449	-0.409634

## Sheet: Temporal Cortex
gene_symbol	logFC	AveExpr	t	P.Value	adj.P.Val	B
HIF3A	3.65455	6.48162	6.63377	1.97703e-07	3.63295e-05	7.1741
STAT4	-3.45542	7.84128	-6.79637	1.25335e-07	2.71005e-05	7.60995
CALM1	-3.24066	7.85604	-7.1939	4.15785e-08	1.52466e-05	8.66378
ACTN2	-3.19807	7.24694	-5.76954	2.3063e-06	0.000149029	4.82165
HSPB3	-2.95464	6.10286	-6.86065	1.04741e-07	2.44473e-05	7.78153
FGR	2.80218	6.14525	6.28493	5.29639e-07	6.19783e-05	6.23094
HGF	2.78852	6.72945	4.82738	3.46258e-05	0.000940456	2.22919
GPER1	2.7242	7.2203	6.56336	2.41011e-07	4.10784e-05	6.9846
S1PR1	2.70518	7.37699	4.74827	4.34421e-05	0.00109855	2.01264
BRCA1	2.5719	5.51729	5.67598	3.01668e-06	0.000173062	4.56441
FGFR3	2.55577	11.8671	6.42961	3.51532e-07	4.98096e-05	6.62337
AMPH	-2.50288	9.32874	-6.12601	8.32254e-07	7.77671e-05	5.7981
SAT1	2.50037	11.3901	8.93168	4.14545e-10	1.66955e-06	13.0332
SDC4	2.48313	10.0473	5.37771	7.11215e-06	0.000311274	3.74297
STAG1	2.42505	6.41968	5.94619	1.39059e-06	0.000110128	5.30635
IL1R1	2.36407	6.9324	4.02861	0.000333967	0.00458833	0.0734899
LAMB2	2.3564	7.60403	6.4959	2.91501e-07	4.57832e-05	6.80259
SOX2	2.31985	7.76662	5.57682	4.011e-06	0.000210117	4.29151
ROBO3	2.27925	6.60352	5.24685	1.03655e-05	0.000395789	3.38238
FXR1	2.26303	8.97042	6.66797	1.79595e-07	3.3794e-05	7.26599
CASP7	2.23949	6.83093	5.41391	6.4085e-06	0.000289874	3.84273
STAT3	2.19542	8.49757	5.36792	7.31539e-06	0.000315716	3.71599
GRM1	-2.16121	7.9084	-3.79411	0.000639693	0.00746711	-0.540076
EPS8	2.16005	8.1443	7.23657	3.69704e-08	1.52466e-05	8.77584
NANOG	2.09298	5.90071	4.76344	4.15943e-05	0.00106457	2.05413
RTN3	-2.06652	11.7534	-7.02064	6.71221e-08	1.90859e-05	8.20663
RRAGB	-2.05801	5.34762	-4.6965	5.03838e-05	0.00122425	1.8712
UHRF1	2.04086	5.69208	4.07835	0.000290617	0.00415791	0.20508
NCOA3	2.03803	7.28894	5.32491	8.27956e-06	0.000337105	3.59746
KIF23	-2.02036	3.47338	-4.65049	5.74715e-05	0.00134774	1.74566
KAT2B	2.01936	9.38254	6.094	9.11764e-07	8.34459e-05	5.71071
PYGM	2.01797	5.6687	3.76435	0.000694202	0.00793408	-0.617069
LPIN2	2.01689	7.19055	4.89986	2.81221e-05	0.000821689	2.42791
ADA	2.01547	5.88104	4.11345	0.000263405	0.00387618	0.298197
BAG3	2.01479	9.09218	4.84525	3.28957e-05	0.000909212	2.27814
H2BFS	-2.01363	4.13082	-4.55944	7.45372e-05	0.00160255	1.49783
CDK5	-2.00925	8.08782	-6.04378	1.05222e-06	9.26339e-05	5.57346
UNC5B	1.99108	6.35458	4.6419	5.88995e-05	0.00136788	1.72226
CDK7	-1.98711	6.88294	-3.52633	0.00132615	0.0125725	-1.22459
LRIG1	1.96857	10.1664	5.35059	7.68952e-06	0.000324978	3.66824
SRRM2	1.96795	6.97045	4.68183	5.25444e-05	0.00126112	1.83115
RRAS	1.95747	5.8964	4.58021	7.02492e-05	0.00153992	1.55429
EFNB3	-1.95618	8.5398	-4.93625	2.53305e-05	0.000763845	2.5278
MAP1B	-1.94888	12.7844	-6.47698	3.07491e-07	4.60668e-05	6.75149
DHDH	-1.94121	4.92746	-4.44143	0.000104307	0.00201649	1.17786
CCNA1	-1.89173	6.99809	-4.64096	5.90579e-05	0.00136788	1.7197
TIMP1	1.86021	6.44107	3.59752	0.00109418	0.0109656	-1.04449
EPAS1	1.85053	10.1639	4.85124	3.23347e-05	0.000897928	2.29457
RSF1	1.84961	7.42222	5.49221	5.11586e-06	0.000251466	4.05847
EPHB1	1.84268	6.29451	3.53328	0.00130154	0.0123891	-1.20705
CDC37	-1.83646	5.86996	-3.63219	0.000995962	0.0102656	-0.956283
ATM	1.81771	4.81874	3.92048	0.000451205	0.00577724	-0.21089
RBL2	1.80912	9.36233	5.87257	1.71668e-06	0.000124606	5.10452
UBE2N	-1.80799	5.703	-3.82466	0.000588081	0.00699306	-0.460822
TIMP3	1.80728	5.47673	4.13939	0.000244911	0.00367851	0.367179
MET	-1.8002	8.46718	-4.36552	0.000129388	0.00234464	0.972905
LIMS1	1.79192	4.88155	4.22611	0.000191892	0.00310205	0.598549
EVI5	1.78747	6.37324	4.27999	0.000164823	0.00278816	0.742906
LPAR1	1.78535	7.97699	3.54034	0.00127702	0.0122449	-1.18925
NEK7	1.78494	8.84041	4.82486	3.48774e-05	0.000945104	2.22228
BCL6	1.78444	10.9143	6.36081	4.27099e-07	5.61509e-05	6.43697
PTTG1	-1.7811	6.84591	-4.14903	0.000238374	0.00362482	0.392819
BRCA2	-1.77844	4.2354	-3.36599	0.00203552	0.0169178	-1.6246
GREB1	1.77739	7.46362	3.96546	0.000398215	0.00526801	-0.0928794
LMNB1	1.77649	5.80332	4.22475	0.000192631	0.00310334	0.594899
FHL2	-1.7754	7.27374	-4.42283	0.00010997	0.0020978	1.12756
MAVS	1.76978	6.43157	4.86048	3.14883e-05	0.00088487	2.3199
RORA	1.76021	8.31192	4.17377	0.000222358	0.00345219	0.458764
FOXO1	1.75057	7.27113	4.2492	0.000179796	0.00296148	0.660343
CD81	1.748	10.54	5.648	3.26905e-06	0.000180073	4.48744
HDAC1	1.73683	8.51084	4.83191	3.41792e-05	0.000932581	2.24158
PARVA	1.72927	6.00223	4.43495	0.000106248	0.00204004	1.16032
PPARG	-1.71523	4.38242	-3.70353	0.000820021	0.00890887	-0.773737
EGFR	1.70144	4.53346	2.96335	0.00577868	0.0357403	-2.58943
ROCK1	-1.67902	4.09138	-3.15994	0.00349394	0.0248732	-2.12603
GNA14	1.67864	5.44437	3.16489	0.00344941	0.0246606	-2.11417
SMC1A	-1.67305	4.12982	-3.27701	0.00257427	0.0200031	-1.84297
HDAC6	1.66287	7.12941	4.20151	0.000205664	0.00324659	0.532783
GRM2	-1.64951	5.26685	-4.16474	0.00022808	0.00350862	0.434668
WASF2	1.644	7.27207	3.93385	0.000434771	0.00560957	-0.175852
CXCL2	-1.63839	3.93097	-3.46425	0.00156668	0.0140756	-1.38042
APOH	-1.63495	4.80776	-3.96545	0.00039822	0.00526801	-0.0928906
AOC3	1.62768	5.89228	2.87306	0.00724849	0.0418581	-2.79682
FOXA1	-1.61591	3.69521	-3.52468	0.00133206	0.0126082	-1.22874
HDAC7	1.61139	6.26445	3.7595	0.000703493	0.00800913	-0.629582
ACTB	-1.60708	13.2276	-6.19773	6.78561e-07	7.22191e-05	5.99365
VCAM1	1.60499	5.9155	3.44708	0.00164028	0.0145369	-1.42329
KDM1A	-1.59104	7.34205	-4.33834	0.000139745	0.00246953	0.899712
TEX10	1.59064	5.62695	3.5137	0.00137198	0.0128809	-1.25637
DMAP1	-1.58814	6.98707	-3.46428	0.00156655	0.0140756	-1.38034
ASNS	-1.58671	9.87612	-4.67411	5.37164e-05	0.00128401	1.8101
STMN1	-1.58459	5.01329	-3.00079	0.00525588	0.0332769	-2.50239
EPHA7	-1.58449	3.65331	-3.55878	0.00121505	0.0118096	-1.14268
ARF1	1.58395	7.18351	3.96639	0.000397182	0.0052602	-0.0904249
NUP50	-1.56739	9.51818	-6.2992	5.08611e-07	6.04194e-05	6.26973
MLC1	1.56356	8.11193	3.93089	0.000438357	0.00565274	-0.183611
NEK2	-1.54197	5.1122	-3.4317	0.0017091	0.014957	-1.46165
DAB1	1.54173	5.8653	3.33087	0.00223376	0.0180924	-1.7111
EPHA2	1.54107	4.80857	2.91839	0.00647141	0.038751	-2.69315
MOCOS	1.54052	4.77896	3.62143	0.00102548	0.0105044	-0.983681
PIM1	1.5377	6.97171	3.97031	0.000392876	0.00522672	-0.0801229
SHC4	1.53404	6.24722	3.78112	0.000662954	0.00768903	-0.573711
MAX	1.53356	5.25368	3.89049	0.0004903	0.00612121	-0.289329
EIF3H	-1.52899	9.91683	-5.87865	1.68705e-06	0.000123617	5.1212
RAF1	1.52329	7.04489	4.29172	0.00015945	0.00271377	0.774378
GRIA1	-1.5151	8.88813	-5.40184	6.63505e-06	0.000298399	3.80946
MYOF	1.51411	6.7854	3.19119	0.00322164	0.023533	-2.05096
RRAGA	-1.51226	9.79605	-5.33846	7.96269e-06	0.000330318	3.63482
COTL1	1.50492	4.63587	2.92416	0.00637829	0.0383693	-2.67989
PRTN3	-1.50273	4.16637	-3.17138	0.0033918	0.0243971	-2.09859
EIF3K	-1.49375	8.81218	-5.83757	1.89772e-06	0.00013206	5.00847
SMAD5	1.48561	5.90894	3.22598	0.00294239	0.02209	-1.96697
UBE2T	-1.48113	5.83413	-3.23219	0.00289503	0.021832	-1.95193
RALA	1.47161	6.92109	3.8554	0.000540259	0.00657734	-0.380862
IDH3G	-1.46973	8.05894	-5.34445	7.82662e-06	0.000327562	3.65132
CSF1R	1.46265	6.53709	3.16109	0.00348349	0.0248514	-2.12327
SDHB	-1.46157	6.78599	-3.73682	0.000748637	0.00833351	-0.688101
CEBPB	1.45797	9.51813	5.25715	1.00627e-05	0.000387374	3.41075
ASZ1	-1.45301	3.01519	-2.78795	0.00895012	0.0488323	-2.98895
RHOU	1.44989	9.98739	4.81686	3.56874e-05	0.000959319	2.20035
PI4KA	-1.44761	9.87169	-5.70577	2.76939e-06	0.000164078	4.64635
EDN1	1.44698	4.93715	2.86853	0.00733087	0.0422207	-2.80714
FANCA	-1.43837	4.35644	-3.13952	0.00368353	0.0257793	-2.17488
EP300	1.43373	7.14897	3.5501	0.00124384	0.0120051	-1.16461
LAS1L	1.43028	7.01681	3.36334	0.00204988	0.0170071	-1.63114
EPHA5	-1.42838	6.52499	-4.14596	0.000240435	0.00364386	0.384661
LBP	1.42563	4.84484	3.00675	0.0051769	0.0329542	-2.48848
DLG3	-1.41998	5.13973	-2.95979	0.00583079	0.0360058	-2.59766
LRRC7	-1.41669	5.58028	-2.82643	0.008139	0.045537	-2.9025
SVIL	1.41124	6.47871	3.36625	0.00203412	0.0169122	-1.62396
INO80	-1.40865	4.72841	-2.93428	0.00621807	0.0376267	-2.65659
APC	1.40436	9.61217	5.64923	3.25754e-06	0.000179861	4.49082
HIF1A	1.39975	11.3217	5.45691	5.6627e-06	0.000266385	3.96121
E2F4	1.39693	5.06726	3.63334	0.000992841	0.0102448	-0.953339
AAAS	-1.39012	5.90911	-3.40146	0.0018525	0.0158043	-1.5368
LBR	1.38921	8.76728	5.01229	2.03573e-05	0.00065442	2.73672
AP2M1	-1.37243	9.8419	-4.83356	3.40176e-05	0.000930376	2.24611
FOXO6	1.36057	7.48588	4.38075	0.000123919	0.00228068	1.01397
NEK6	1.35901	7.80436	3.49196	0.00145452	0.0133849	-1.311
NFKB1	1.35495	6.16995	3.21004	0.00306732	0.0227305	-2.00551
EPHB4	1.3539	6.05202	3.07706	0.00432627	0.0289287	-2.32329
CCM2	-1.35336	8.38443	-3.95358	0.000411586	0.00538427	-0.124086
DCTN6	-1.3496	8.2177	-4.14538	0.000240831	0.00364743	0.383102
CASP6	1.34716	5.74358	3.10553	0.00402112	0.0275666	-2.25584
NINL	1.33653	7.50387	4.20455	0.00020391	0.00322781	0.540908
TRIP6	1.33356	7.6852	3.21519	0.0030264	0.0225408	-1.99306
GP1BA	1.32857	5.61369	3.16244	0.00347137	0.0247875	-2.12004
DMD	1.32491	8.98426	3.44643	0.00164314	0.0145458	-1.42491
CSK	1.32163	7.81745	5.04152	1.87159e-05	0.000616549	2.8171
MUC4	1.32159	4.66724	2.83967	0.00787624	0.0444688	-2.8726
LMO4	1.30646	9.35967	4.6428	5.8748e-05	0.00136788	1.72472
RHOA	-1.30394	5.41657	-2.80724	0.00853452	0.0471887	-2.94571
ADH4	1.29735	7.99902	4.27681	0.00016631	0.00280615	0.734374
FBXW7	-1.29498	9.98003	-3.44527	0.00164825	0.0145691	-1.42781
HSPB2	1.28639	6.59551	3.35991	0.00206859	0.0171382	-1.6396
PCGF5	1.28336	10.0623	4.83012	3.43546e-05	0.000934167	2.2367
TFPT	-1.2769	7.18188	-3.24445	0.00280366	0.0213138	-1.92219
TLN2	-1.27548	9.67459	-5.38487	6.96701e-06	0.000306874	3.76271
AKT2	1.27432	5.77788	2.99052	0.00539463	0.0339997	-2.52632
GALM	1.27096	7.78763	4.61136	6.42713e-05	0.00145919	1.63905
IRF2	1.26883	5.84211	3.17755	0.00333794	0.0240907	-2.08378
MCM4	-1.26666	4.85204	-2.844	0.0077922	0.0441214	-2.86282
HAX1	-1.247	9.12273	-5.49271	5.10857e-06	0.000251466	4.05983
PREP	-1.2449	7.78668	-3.52387	0.00133496	0.0126205	-1.23078
LYN	1.24397	6.58281	2.86397	0.0074146	0.0425052	-2.8175
NUP43	1.23998	8.57119	5.95636	1.35073e-06	0.000108063	5.3342
KIZ	-1.22908	7.69706	-3.90822	0.000466803	0.00593713	-0.242976
COX5B	-1.22842	10.0815	-5.34741	7.76024e-06	0.000325944	3.65947
STAM2	-1.20889	3.56401	-2.97306	0.00563853	0.0351322	-2.56691
FYN	1.20532	10.9103	5.63837	3.36082e-06	0.000184265	4.46092
CEBPD	1.19964	9.69623	4.32695	0.000144325	0.0025183	0.869065
IL2RG	1.19779	5.1005	2.79249	0.00885071	0.048481	-2.9788
IP6K2	-1.19626	8.93476	-4.69581	5.0484e-05	0.00122542	1.8693
BUD31	-1.18979	8.02772	-4.43441	0.00010641	0.00204149	1.15887
CAV1	1.18882	6.12317	2.89885	0.00679622	0.0400951	-2.73795
MCM7	1.17582	7.77201	3.06408	0.00447259	0.0297065	-2.35394
CWC27	1.17532	9.59646	5.13539	1.42866e-05	0.000501546	3.07538
DEK	1.17247	9.2392	4.40751	0.000114858	0.00216819	1.08619
MUC1	1.16417	5.57287	3.1163	0.00391102	0.0270006	-2.23022
MLKL	1.15937	6.45238	3.22438	0.0029547	0.0221541	-1.97084
DVL1	1.15455	8.93162	5.76736	2.32077e-06	0.000149553	4.81566
ALDOA	-1.13732	11.7875	-4.32468	0.000145256	0.00253267	0.862951
KLF6	1.13041	9.29772	4.06385	0.000302646	0.00427283	0.166683
GRIA2	-1.11773	12.5595	-4.12151	0.000257514	0.00382868	0.319627
PLCG1	1.11716	9.51273	4.6299	6.09553e-05	0.00140013	1.68955
EIF3G	-1.1155	8.92451	-3.51763	0.00135755	0.0127746	-1.24648
ERBB4	1.11074	6.68642	3.0742	0.00435806	0.0290962	-2.33004
ABL1	1.10637	8.32131	3.50423	0.00140736	0.0131203	-1.28018
NUP85	-1.10342	7.84682	-4.24465	0.00018212	0.00298512	0.648154
CENPE	-1.10193	3.17233	-2.88454	0.00704379	0.0410701	-2.77065
CWC22	1.09457	7.73746	4.08398	0.000286071	0.00412044	0.220009
JUN	1.08973	10.0575	5.12176	1.48579e-05	0.00051697	3.03788
SUMO1	-1.08692	8.31298	-3.77324	0.000677462	0.00781874	-0.594092
VEGFB	1.08286	6.28449	2.77708	0.00919264	0.0498282	-3.01325
DAPK1	-1.07773	9.7143	-3.55052	0.00124245	0.0120015	-1.16356
AP2A2	-1.07381	7.89966	-3.97396	0.000388913	0.00519161	-0.0705401
PDGFC	1.0738	8.94028	4.85483	3.20034e-05	0.000890831	2.3044
ZMAT2	-1.05865	9.20604	-4.94414	2.47631e-05	0.000753336	2.54945
GGA3	1.05098	9.11098	3.87918	0.000505886	0.00627452	-0.318857
DPCD	-1.04082	8.11206	-3.75406	0.000714074	0.00809918	-0.643631
KAT5	-1.03593	7.03142	-2.89774	0.00681513	0.040165	-2.74049
EGLN1	1.02602	6.26185	3.04225	0.00472927	0.0309893	-2.40532
CBLC	-1.01872	3.04167	-2.9416	0.00610461	0.0371601	-2.63973
DLG1	-1.01426	6.95178	-3.40346	0.00184266	0.0157515	-1.53184
SHB	1.00052	7.20542	3.06776	0.00443065	0.029479	-2.34526
S1PR3	0.985216	7.33974	3.33773	0.00219368	0.0178433	-1.69426
CETN2	-0.985083	9.41603	-3.55181	0.00123811	0.0119645	-1.16028
ATP5L	-0.984444	9.58506	-4.44777	0.000102445	0.00198812	1.195
TTC1	-0.984372	8.43838	-4.48091	9.32284e-05	0.00186148	1.28473
AHSA2	0.980774	7.78929	3.1068	0.00400795	0.0275163	-2.25281
DHX16	-0.976948	8.05896	-4.05976	0.000306131	0.0043091	0.155847
SMAD2	0.976537	9.45838	4.65841	5.61838e-05	0.00132415	1.76727
AHSA1	-0.975793	10.0924	-4.3328	0.000141958	0.00249338	0.884782
CAPZB	0.958186	8.7481	4.6921	5.10223e-05	0.00123594	1.85919
EIF3D	-0.949177	8.61788	-3.59415	0.00110422	0.01104	-1.05306
NGEF	-0.947083	9.5602	-4.16965	0.00022495	0.00347637	0.447773
CDC26	-0.940025	7.43183	-2.78519	0.00901116	0.0490787	-2.99513
XPO1	0.929526	11.1629	4.19245	0.000210978	0.00331934	0.508585
SDHA	-0.917805	9.45676	-4.5484	7.69217e-05	0.00163337	1.46783
WASL	0.908978	9.01724	2.83049	0.00805762	0.0451892	-2.89335
UBB	-0.906244	14.6463	-4.28768	0.000161282	0.00273702	0.763529
ANXA5	0.900727	8.6897	3.20684	0.00309299	0.0228774	-2.01322
EIF3A	0.895559	9.34246	3.53411	0.00129865	0.0123728	-1.20497
PAPD7	-0.890403	9.68035	-4.2095	0.000201086	0.00319577	0.554142
AKT3	-0.875952	10.0424	-3.64272	0.000967848	0.0100669	-0.929413
TTI1	0.859093	7.83086	2.81518	0.00836884	0.0464254	-2.92786
CFDP1	-0.848556	9.3326	-3.21467	0.00303055	0.0225503	-1.99433
LIN52	0.847146	8.35843	3.01136	0.00511662	0.0326766	-2.47772
RBM22	0.824692	9.387	3.74852	0.000725008	0.00817885	-0.657928
HGS	0.820855	8.08267	3.66591	0.000908648	0.00965156	-0.870156
CCNH	-0.819711	8.13353	-2.98511	0.00546919	0.0343592	-2.53893
HMGB1	0.810811	9.53415	3.48048	0.00150001	0.0136751	-1.33978
NHP2	-0.807232	9.64756	-3.42604	0.00173508	0.0150938	-1.47573
ALDH2	0.805339	11.2119	3.49808	0.00143079	0.0132391	-1.29562
RASA1	-0.80055	10.7861	-2.79578	0.0087792	0.0481566	-2.97142
PIN1	-0.79667	8.99387	-3.48015	0.00150131	0.0136817	-1.3406
TBP	-0.790931	8.23784	-3.59408	0.00110442	0.01104	-1.05323
NEDD8	-0.789503	8.67596	-3.62144	0.00102544	0.0105044	-0.983652
BRD1	0.778832	8.73031	3.4516	0.00162061	0.0144224	-1.41203
NSUN2	0.77539	8.63955	2.89857	0.00680093	0.0401015	-2.73858
NRF1	0.773087	8.50619	3.72883	0.000765192	0.00848166	-0.708672
CHD8	0.771663	7.78802	2.87952	0.00713271	0.0413834	-2.78211
CARM1	0.765138	7.94444	2.82037	0.00826201	0.0459845	-2.91616
CLCN6	-0.760364	8.8118	-3.2405	0.00283285	0.0214871	-1.9318
WIPF3	-0.758339	10.2112	-2.8512	0.00765388	0.0434953	-2.84648
ATP5E	0.755773	11.215	3.01752	0.00503711	0.0323211	-2.46332
ORC5	-0.734225	8.63689	-2.89137	0.00692465	0.040607	-2.75506
GAR1	0.727601	8.46762	2.80811	0.0085162	0.0470984	-2.94375
COX5A	-0.719627	10.722	-3.19587	0.00318268	0.0233427	-2.0397
CWC15	-0.71276	8.9071	-3.26875	0.00263075	0.0203345	-1.86312
PDS5A	0.698218	8.28915	2.80955	0.00848591	0.0469419	-2.94051
RALB	-0.683781	8.6777	-2.88024	0.00711984	0.0413394	-2.78046
UBA3	0.665819	9.77126	3.05637	0.00456176	0.030182	-2.37212
EP400	-0.649401	8.96301	-3.33321	0.00222	0.0180181	-1.70535
PEBP1	-0.646139	11.1998	-2.9373	0.00617097	0.0374272	-2.64963
PTPRA	0.570649	9.18786	2.82135	0.00824202	0.0459394	-2.91396
HSBP1	-0.568422	11.0591	-2.99303	0.00536036	0.0338019	-2.52047
