# Supplementary material for: Network pharmacology identify intersection genes of quercetin and Alzheimer’s disease as potential therapeutic targets
Source: Front Aging Neurosci. 2022 Aug 23;14:902092. doi: 10.3389/fnagi.2022.902092 (PMC9447902; doi:10.3389/fnagi.2022.902092)
Supplement: Supplementary file 5 [file Table_4.XLSX]

## Sheet: GO analysis
ONTOLOGY	ID	Description	GeneRatio	BgRatio	pvalue	p.adjust	qvalue	gene_symbol	Count
BP	GO:0071900	regulation of protein serine/threonine kinase activity	28/204	492/18862	6.6976e-13	2.25907e-09	1.34064e-09	ABL1/ACTB/CALM1/CAV1/CCNA1/CCNB1/CD81/CDC37/CDK1/CDK7/CDKN3/CRKL/CSK/CXCR4/EDN1/FGF2/HGF/HSPB1/KAT2B/LPAR1/LPAR3/PDGFC/PTPRJ/TF/TGFB1/UBB/UBE2N/VEGFA	28
BP	GO:0031589	cell-substrate adhesion	24/204	359/18862	1.12559e-12	2.25907e-09	1.34064e-09	ABL1/ACTN1/ACTN2/BCL6/CDK5/CRKL/DAG1/EFNA1/EPHA3/EPHB3/LAMA5/LAMB2/LAMB3/LRP1/PTPRJ/PTPRK/RAB1A/RAC3/SDC4/SMAD3/TRIP6/UTRN/VEGFA/VWF	24
BP	GO:0007409	axonogenesis	26/204	460/18862	5.57492e-12	7.45924e-09	4.42668e-09	ABL1/ACTB/BDNF/CDK5/CXCR4/DAG1/DCC/DVL1/EFNA1/EGR2/EPHA3/EPHB3/FGFR2/FYN/GPC1/IRS2/LAMA5/LAMB2/LPAR3/LRP1/NGF/NTRK2/PLCG1/RTN4/STMN1/VEGFA	26
BP	GO:0018108	peptidyl-tyrosine phosphorylation	23/204	369/18862	1.43323e-11	1.21554e-08	7.21359e-09	ABL1/AREG/BDNF/CAV1/CD81/CSK/DLG3/EFNA1/EPHA3/EPHB3/ERBB3/FGFR2/FGFR3/FGR/FYN/GRM5/HGF/NTRK2/PDGFC/PTPRJ/STAT3/TGFB1/VEGFA	23
BP	GO:0018212	peptidyl-tyrosine modification	23/204	372/18862	1.68854e-11	1.21554e-08	7.21359e-09	ABL1/AREG/BDNF/CAV1/CD81/CSK/DLG3/EFNA1/EPHA3/EPHB3/ERBB3/FGFR2/FGFR3/FGR/FYN/GRM5/HGF/NTRK2/PDGFC/PTPRJ/STAT3/TGFB1/VEGFA	23
BP	GO:0060284	regulation of cell development	26/204	485/18862	1.81694e-11	1.21554e-08	7.21359e-09	ABL1/BDNF/CDK5/CRKL/CXCR4/DAG1/DCC/EGR2/GPER1/HDAC1/HDAC9/HIF1A/LPAR3/LRP1/MYOD1/NGF/NTRK2/PLCB1/RAC3/RTN4/S1PR3/SNW1/TGFB1/THRB/VEGFA/WNT2	26
BP	GO:0034329	cell junction assembly	24/204	425/18862	3.95378e-11	2.11624e-08	1.25588e-08	ABL1/ACTB/ACTN1/ACTN2/BDNF/CAV1/CDK5/CRKL/DVL1/EPHA3/EPHB3/FLCN/LAMB3/LRP1/MEF2C/NTRK2/PTPRJ/PTPRK/RAP1B/SDC4/SMAD3/TRIP6/TRPV4/VEGFA	24
BP	GO:0048638	regulation of developmental growth	21/204	319/18862	4.21772e-11	2.11624e-08	1.25588e-08	ABL1/BDNF/CCNB1/CDK5/CXCR4/DCC/EDN1/FGF2/FGFR2/FGFR3/LPAR3/LRP1/MAEL/MEF2C/MYOD1/NGF/PLCB1/PLS1/RTN4/VEGFA/WNT2	21
BP	GO:0010001	glial cell differentiation	17/204	210/18862	1.35283e-10	6.03361e-08	3.58064e-08	ABL1/CDK1/CDK5/CSK/CXCR4/DAG1/EGR2/ERBB3/GPC1/HDAC1/LAMB2/LPAR1/LRP1/NTRK2/SOX2/STAT3/TGFB1	17
BP	GO:0051896	regulation of protein kinase B signaling	18/204	247/18862	2.1414e-10	8.59559e-08	5.10105e-08	AREG/BAG4/DAG1/ERBB3/FGF2/FGFR2/FGFR3/FLCN/FYN/GPER1/GRM2/HGF/IRS2/NRG4/NTRK2/PTPRJ/RTN4/TGFB1	18
BP	GO:0042063	gliogenesis	19/204	283/18862	2.67764e-10	9.77095e-08	5.79857e-08	ABL1/CDK1/CDK5/CRKL/CSK/CXCR4/DAG1/EGR2/ERBB3/GPC1/HDAC1/LAMB2/LPAR1/LRP1/NTRK2/RTN4/SOX2/STAT3/TGFB1	19
BP	GO:0050731	positive regulation of peptidyl-tyrosine phosphorylation	16/204	193/18862	3.38764e-10	1.13316e-07	6.72476e-08	ABL1/AREG/BDNF/CD81/DLG3/EFNA1/ERBB3/FGFR3/FYN/GRM5/HGF/NTRK2/PTPRJ/STAT3/TGFB1/VEGFA	16
BP	GO:0010720	positive regulation of cell development	19/204	290/18862	4.04877e-10	1.25014e-07	7.41893e-08	ABL1/BDNF/CRKL/CXCR4/DAG1/EGR2/GPER1/HDAC1/HIF1A/LPAR3/LRP1/MYOD1/NGF/NTRK2/RAC3/SNW1/TGFB1/VEGFA/WNT2	19
BP	GO:0048639	positive regulation of developmental growth	15/204	170/18862	5.1486e-10	1.47618e-07	8.76035e-08	BDNF/CCNB1/CXCR4/EDN1/FGF2/FGFR2/LPAR3/LRP1/MEF2C/MYOD1/NGF/PLCB1/PLS1/VEGFA/WNT2	15
BP	GO:0050730	regulation of peptidyl-tyrosine phosphorylation	18/204	262/18862	5.57465e-10	1.49178e-07	8.85293e-08	ABL1/AREG/BDNF/CAV1/CD81/DLG3/EFNA1/ERBB3/FGFR3/FYN/GRM5/HGF/NTRK2/PDGFC/PTPRJ/STAT3/TGFB1/VEGFA	18
BP	GO:0007044	cell-substrate junction assembly	12/204	100/18862	8.45839e-10	2.122e-07	1.2593e-07	ABL1/ACTN1/ACTN2/EPHA3/LAMB3/LRP1/PTPRJ/PTPRK/SDC4/SMAD3/TRIP6/VEGFA	12
BP	GO:0043491	protein kinase B signaling	18/204	273/18862	1.07968e-09	2.54932e-07	1.51289e-07	AREG/BAG4/DAG1/ERBB3/FGF2/FGFR2/FGFR3/FLCN/FYN/GPER1/GRM2/HGF/IRS2/NRG4/NTRK2/PTPRJ/RTN4/TGFB1	18
BP	GO:0070482	response to oxygen levels	21/204	385/18862	1.3233e-09	2.87801e-07	1.70795e-07	ARNT2/ATF4/ATP6/CAV1/CCNB1/CRYAB/CXCR4/EDN1/EPAS1/FOXO1/HIF1A/HIF3A/LPAR1/MYOD1/NOS2/RAF1/RORA/SMAD3/UBB/USF1/VEGFA	21
BP	GO:0007411	axon guidance	18/204	277/18862	1.36228e-09	2.87801e-07	1.70795e-07	BDNF/CDK5/CXCR4/DAG1/DCC/DVL1/EFNA1/EGR2/EPHA3/EPHB3/FYN/GPC1/IRS2/LAMA5/LAMB2/LRP1/PLCG1/VEGFA	18
BP	GO:0097485	neuron projection guidance	18/204	278/18862	1.4429e-09	2.89591e-07	1.71857e-07	BDNF/CDK5/CXCR4/DAG1/DCC/DVL1/EFNA1/EGR2/EPHA3/EPHB3/FYN/GPC1/IRS2/LAMA5/LAMB2/LRP1/PLCG1/VEGFA	18
BP	GO:0014706	striated muscle tissue development	20/204	351/18862	1.5791e-09	3.01834e-07	1.79123e-07	ACTN2/CAV1/CCNB1/CDK5/EDN1/EGR2/ERBB3/FGF2/FGFR2/FHL2/GPC1/HDAC9/MED1/MEF2C/MYOD1/S1PR1/SMAD3/TGFB1/VEGFA/WNT2	20
BP	GO:0150115	cell-substrate junction organization	12/204	106/18862	1.6746e-09	3.05538e-07	1.81322e-07	ABL1/ACTN1/ACTN2/EPHA3/LAMB3/LRP1/PTPRJ/PTPRK/SDC4/SMAD3/TRIP6/VEGFA	12
BP	GO:0007517	muscle organ development	19/204	317/18862	1.79478e-09	3.13229e-07	1.85885e-07	CAV1/CDK5/CRYAB/DAG1/EGR2/ERBB3/FGFR2/FXR1/GPC1/HDAC9/LAMA5/MED1/MEF2C/MYOD1/S1PR1/SMAD3/TGFB1/UTRN/WNT2	19
BP	GO:0048041	focal adhesion assembly	11/204	85/18862	1.91805e-09	3.20794e-07	1.90375e-07	ABL1/ACTN1/ACTN2/EPHA3/LRP1/PTPRJ/PTPRK/SDC4/SMAD3/TRIP6/VEGFA	11
BP	GO:0032147	activation of protein kinase activity	19/204	328/18862	3.15193e-09	5.06074e-07	3.00329e-07	ABL1/CD81/CDK1/CRKL/CXCR4/FGF2/HGF/HMGB1/LPAR1/LPAR3/NGF/PDGFC/PRR5/RAF1/TF/TPX2/UBB/UBE2N/VEGFA	19
BP	GO:0048668	collateral sprouting	7/204	23/18862	3.30572e-09	5.10352e-07	3.02868e-07	ABL1/BDNF/DCC/DVL1/LPAR3/LRP1/NGF	7
BP	GO:0014037	Schwann cell differentiation	8/204	36/18862	3.80823e-09	5.65198e-07	3.35416e-07	CDK1/CDK5/DAG1/EGR2/ERBB3/GPC1/LAMB2/NTRK2	8
BP	GO:0010517	regulation of phospholipase activity	10/204	70/18862	3.96204e-09	5.65198e-07	3.35416e-07	ABL1/ARF4/BDNF/FGF2/FGFR2/FGFR3/LPAR1/LRP1/NTRK2/PLCG1	10
BP	GO:0060537	muscle tissue development	20/204	371/18862	4.08339e-09	5.65198e-07	3.35416e-07	ACTN2/CAV1/CCNB1/CDK5/EDN1/EGR2/ERBB3/FGF2/FGFR2/FHL2/GPC1/HDAC9/MED1/MEF2C/MYOD1/S1PR1/SMAD3/TGFB1/VEGFA/WNT2	20
BP	GO:0043406	positive regulation of MAP kinase activity	16/204	230/18862	4.38886e-09	5.8723e-07	3.48491e-07	CD81/CDK1/CRKL/CSK/CXCR4/EDN1/FGF2/HGF/LPAR1/LPAR3/PDGFC/TF/TGFB1/UBB/UBE2N/VEGFA	16
BP	GO:0048732	gland development	21/204	413/18862	4.61425e-09	5.97471e-07	3.54569e-07	ABL1/CAV1/CEBPB/COX2/CRKL/DAG1/EPHB3/FGFR2/HGF/HIF1A/IRS2/LAMA5/MED1/NCOR2/RAF1/RTN4/SMAD3/SOX2/TGFB1/VEGFA/WNT2	21
BP	GO:0030099	myeloid cell differentiation	21/204	419/18862	5.94807e-09	7.2671e-07	4.31266e-07	ACTN1/BCL6/BRD1/CD81/CEBPB/EPAS1/FOXO3/HDAC1/HIF1A/HMGB1/IRF7/KAT2B/LBR/MED1/MEF2C/STAT3/TF/TGFB1/VEGFA/WASF2/WDR5	21
BP	GO:0007611	learning or memory	16/204	235/18862	5.97445e-09	7.2671e-07	4.31266e-07	AAAS/ARF4/BDNF/CDK5/CEBPB/EGR2/FOXO6/FYN/GRM5/HIF1A/MEF2C/NGF/NTRK2/PLCB1/SGK1/SYNJ1	16
BP	GO:0051480	regulation of cytosolic calcium ion concentration	19/204	344/18862	6.86952e-09	7.70555e-07	4.57285e-07	ABL1/CALM1/CAV1/CDK5/CXCR4/EDN1/FGF2/FYN/GPER1/GRM5/HMGB1/LPAR1/LPAR3/LRP1/PLCG1/S1PR1/S1PR3/SMAD3/TRPV4	19
BP	GO:0043405	regulation of MAP kinase activity	18/204	307/18862	6.90972e-09	7.70555e-07	4.57285e-07	CAV1/CD81/CDK1/CRKL/CSK/CXCR4/EDN1/FGF2/HGF/LPAR1/LPAR3/PDGFC/PTPRJ/TF/TGFB1/UBB/UBE2N/VEGFA	18
BP	GO:0007422	peripheral nervous system development	10/204	74/18862	6.91081e-09	7.70555e-07	4.57285e-07	BDNF/CDK1/CDK5/DAG1/EGR2/ERBB3/GPC1/LAMB2/NGF/NTRK2	10
BP	GO:0060191	regulation of lipase activity	11/204	97/18862	7.98713e-09	8.66495e-07	5.14221e-07	ABL1/ARF4/BDNF/FGF2/FGFR2/FGFR3/HDAC9/LPAR1/LRP1/NTRK2/PLCG1	11
BP	GO:0071902	positive regulation of protein serine/threonine kinase activity	18/204	311/18862	8.4554e-09	8.93157e-07	5.30043e-07	CALM1/CCNB1/CD81/CDK1/CRKL/CSK/CXCR4/EDN1/FGF2/HGF/LPAR1/LPAR3/PDGFC/TF/TGFB1/UBB/UBE2N/VEGFA	18
BP	GO:0016049	cell growth	22/204	470/18862	8.79239e-09	9.0494e-07	5.37036e-07	ABL1/BCL6/BDNF/CDK5/CRKL/CRYAB/CXCR4/DCC/DVL1/EDN1/FLCN/LAMB2/LPAR3/LRP1/NGF/PTPRJ/RTN4/SGK1/SMAD3/TCHP/TGFB1/VEGFA	22
BP	GO:0000280	nuclear division	21/204	436/18862	1.19213e-08	1.1963e-06	7.09943e-07	AAAS/ANLN/CCNA1/CCNB1/CDCA5/CDK1/EDN1/EPS8/ESPL1/KIFC1/MAEL/NEK2/NEK9/NUF2/PLCB1/PRC1/RAD1/SMC2/TPX2/UBB/UBE2S	21
BP	GO:0050769	positive regulation of neurogenesis	15/204	217/18862	1.47902e-08	1.44799e-06	8.59311e-07	BDNF/CXCR4/DAG1/EGR2/GPER1/HDAC1/HIF1A/LPAR3/LRP1/NGF/NTRK2/SNW1/TGFB1/VEGFA/WNT2	15
BP	GO:0050804	modulation of chemical synaptic transmission	20/204	405/18862	1.78938e-08	1.70086e-06	1.00937e-06	ABL1/AKAP5/ATF4/BDNF/CALM1/CDK5/DCC/DVL1/EDN1/EGR2/FYN/GPER1/GRM2/GRM5/MEF2C/NGF/NTRK2/PLCB1/PLCG1/RAP1B	20
BP	GO:0001558	regulation of cell growth	20/204	406/18862	1.86442e-08	1.70086e-06	1.00937e-06	ABL1/BCL6/BDNF/CDK5/CRKL/CRYAB/CXCR4/DCC/EDN1/FLCN/LPAR3/LRP1/NGF/PTPRJ/RTN4/SGK1/SMAD3/TCHP/TGFB1/VEGFA	20
BP	GO:0099177	regulation of trans-synaptic signaling	20/204	406/18862	1.86442e-08	1.70086e-06	1.00937e-06	ABL1/AKAP5/ATF4/BDNF/CALM1/CDK5/DCC/DVL1/EDN1/EGR2/FYN/GPER1/GRM2/GRM5/MEF2C/NGF/NTRK2/PLCB1/PLCG1/RAP1B	20
BP	GO:0060560	developmental growth involved in morphogenesis	15/204	225/18862	2.40303e-08	2.1435e-06	1.27206e-06	ABL1/BDNF/CDK5/CXCR4/DCC/DVL1/FGFR2/LAMB2/LPAR3/LRP1/MED1/NGF/RTN4/S1PR1/VEGFA	15
BP	GO:1905475	regulation of protein localization to membrane	14/204	194/18862	2.63933e-08	2.3031e-06	1.36678e-06	ACTB/AKAP5/CD81/CDK5/CRKL/CSK/DAG1/EPHA3/FYN/GPC1/GPER1/LRP1/PLS1/TGFB1	14
BP	GO:0051962	positive regulation of nervous system development	16/204	263/18862	2.93833e-08	2.50946e-06	1.48923e-06	BDNF/CXCR4/DAG1/EGR2/EPHB3/GPER1/HDAC1/HIF1A/LPAR3/LRP1/NGF/NTRK2/SNW1/TGFB1/VEGFA/WNT2	16
BP	GO:0007160	cell-matrix adhesion	15/204	230/18862	3.22104e-08	2.63863e-06	1.56589e-06	ABL1/ACTN1/ACTN2/BCL6/CDK5/DAG1/EPHA3/LRP1/PTPRJ/PTPRK/SDC4/SMAD3/TRIP6/UTRN/VEGFA	15
BP	GO:0051402	neuron apoptotic process	15/204	230/18862	3.22104e-08	2.63863e-06	1.56589e-06	ATF4/BDNF/CDK5/CEBPB/ERBB3/FOXO3/FYN/HIF1A/LRP1/MEF2C/NGF/NTRK2/SET/THRB/XIAP	15
BP	GO:0051960	regulation of nervous system development	20/204	422/18862	3.53719e-08	2.83966e-06	1.68519e-06	BDNF/CDK5/CXCR4/DAG1/DCC/EGR2/EPHB3/GPER1/HDAC1/HGF/HIF1A/LPAR3/LRP1/NGF/NTRK2/RTN4/SNW1/TGFB1/VEGFA/WNT2	20
BP	GO:0070997	neuron death	18/204	342/18862	3.65384e-08	2.87579e-06	1.70664e-06	ABL1/ATF4/BDNF/CDK5/CEBPB/DCC/ERBB3/FOXO3/FYN/HIF1A/LRP1/MEF2C/NGF/NTRK2/SET/THRB/UBB/XIAP	18
BP	GO:0010975	regulation of neuron projection development	20/204	428/18862	4.46189e-08	3.44424e-06	2.04398e-06	AP2A1/BDNF/CDK5/CRKL/DCC/DVL1/EFNA1/EPHA3/EPHB3/FYN/HGF/LPAR1/LPAR3/LRP1/LRRC7/NGF/NTRK2/RTN4/TRPV4/VEGFA	20
BP	GO:0060562	epithelial tube morphogenesis	17/204	309/18862	4.68377e-08	3.47338e-06	2.06127e-06	ABL1/CXCR4/DAG1/DVL1/EDN1/FGF2/FGFR2/HIF1A/LAMA5/MED1/MEF2C/RHOB/SDC4/SMAD3/TGFB1/VEGFA/WNT2	17
BP	GO:0014068	positive regulation of phosphatidylinositol 3-kinase signaling	10/204	90/18862	4.73645e-08	3.47338e-06	2.06127e-06	ERBB3/FGF2/FGR/FYN/GPER1/HGF/IRS2/NTRK2/PDGFC/PRR5	10
BP	GO:0050767	regulation of neurogenesis	18/204	348/18862	4.75924e-08	3.47338e-06	2.06127e-06	BDNF/CDK5/CXCR4/DAG1/DCC/EGR2/GPER1/HDAC1/HIF1A/LPAR3/LRP1/NGF/NTRK2/RTN4/SNW1/TGFB1/VEGFA/WNT2	18
BP	GO:0007204	positive regulation of cytosolic calcium ion concentration	17/204	310/18862	4.90886e-08	3.5186e-06	2.08811e-06	ABL1/CALM1/CAV1/CDK5/CXCR4/EDN1/FGF2/FYN/GPER1/HMGB1/LPAR1/LPAR3/LRP1/PLCG1/S1PR1/S1PR3/TRPV4	17
BP	GO:0050890	cognition	16/204	276/18862	5.74963e-08	4.04895e-06	2.40285e-06	AAAS/ARF4/BDNF/CDK5/CEBPB/EGR2/FOXO6/FYN/GRM5/HIF1A/MEF2C/NGF/NTRK2/PLCB1/SGK1/SYNJ1	16
BP	GO:0051897	positive regulation of protein kinase B signaling	13/204	175/18862	5.97957e-08	4.13827e-06	2.45586e-06	AREG/BAG4/ERBB3/FGF2/FGFR2/FGFR3/FYN/HGF/IRS2/NRG4/PTPRJ/RTN4/TGFB1	13
BP	GO:0006874	cellular calcium ion homeostasis	20/204	442/18862	7.5507e-08	5.12132e-06	3.03925e-06	ABL1/ATF4/CALM1/CAV1/CDK5/CXCR4/EDN1/FGF2/FYN/GPER1/GRM5/HMGB1/LPAR1/LPAR3/LRP1/PLCG1/S1PR1/S1PR3/SMAD3/TRPV4	20
BP	GO:0048285	organelle fission	21/204	486/18862	7.65519e-08	5.12132e-06	3.03925e-06	AAAS/ANLN/CCNA1/CCNB1/CDCA5/CDK1/EDN1/EPS8/ESPL1/KIFC1/MAEL/NEK2/NEK9/NUF2/PLCB1/PRC1/RAD1/SMC2/TPX2/UBB/UBE2S	21
BP	GO:2000310	regulation of NMDA receptor activity	7/204	36/18862	9.99199e-08	6.57506e-06	3.90196e-06	ACTN2/DLG3/GRIA2/GRIA3/GRIA4/LRRC7/MEF2C	7
BP	GO:0060996	dendritic spine development	10/204	98/18862	1.07585e-07	6.96524e-06	4.13352e-06	ARF4/ASAP1/CDK5/DVL1/EFNA1/EPHB3/FOXO6/LPAR1/MEF2C/WASL	10
BP	GO:0045927	positive regulation of growth	15/204	253/18862	1.13021e-07	7.08868e-06	4.20677e-06	BDNF/CCNB1/CXCR4/EDN1/FGF2/FGFR2/LPAR3/LRP1/MEF2C/MYOD1/NGF/PLCB1/PLS1/VEGFA/WNT2	15
BP	GO:0043536	positive regulation of blood vessel endothelial cell migration	9/204	75/18862	1.15033e-07	7.08868e-06	4.20677e-06	ABL1/FGF2/HDAC9/HIF1A/HMGB1/HSPB1/PLCG1/TGFB1/VEGFA	9
BP	GO:1990778	protein localization to cell periphery	17/204	329/18862	1.15742e-07	7.08868e-06	4.20677e-06	ACTB/ACTN2/AKAP5/BAG4/CAV1/CD81/CDK5/CSK/DAG1/EPHA3/GGA3/GPER1/LAMA5/LRP1/PLS1/TGFB1/TUB	17
BP	GO:0055074	calcium ion homeostasis	20/204	454/18862	1.16555e-07	7.08868e-06	4.20677e-06	ABL1/ATF4/CALM1/CAV1/CDK5/CXCR4/EDN1/FGF2/FYN/GPER1/GRM5/HMGB1/LPAR1/LPAR3/LRP1/PLCG1/S1PR1/S1PR3/SMAD3/TRPV4	20
BP	GO:0048568	embryonic organ development	19/204	412/18862	1.21127e-07	7.15008e-06	4.24321e-06	ATF4/CEBPB/DVL1/EDN1/EFNA1/EPAS1/FGFR2/HIF1A/LRIG1/MED1/MEF2C/MMP16/MYO6/PDGFC/PLS1/SMAD3/TGFB1/VEGFA/WNT2	19
BP	GO:0050808	synapse organization	19/204	412/18862	1.21127e-07	7.15008e-06	4.24321e-06	ABL1/ACTB/ACTN1/ARF4/BDNF/CDK5/CRKL/DAG1/DVL1/EFNA1/EPHB3/FYN/GRM5/LAMB2/MEF2C/NTRK2/UTRN/WASF2/WASL	19
BP	GO:0140014	mitotic nuclear division	16/204	296/18862	1.50247e-07	8.74047e-06	5.18703e-06	AAAS/ANLN/CCNB1/CDCA5/CDK1/EDN1/EPS8/ESPL1/KIFC1/NEK2/NEK9/NUF2/PRC1/SMC2/TPX2/UBE2S	16
BP	GO:0048015	phosphatidylinositol-mediated signaling	13/204	192/18862	1.77139e-07	1.01577e-05	6.02805e-06	EDN1/ERBB3/FGF2/FGR/FYN/GPER1/HGF/IRS2/NGF/NTRK2/PDGFC/PLCB1/PRR5	13
BP	GO:1901214	regulation of neuron death	16/204	302/18862	1.97339e-07	1.09943e-05	6.52458e-06	ABL1/ATF4/BDNF/CDK5/CEBPB/DCC/ERBB3/FOXO3/FYN/HIF1A/LRP1/MEF2C/NGF/NTRK2/SET/UBB	16
BP	GO:0010595	positive regulation of endothelial cell migration	11/204	132/18862	1.99947e-07	1.09943e-05	6.52458e-06	ABL1/EDN1/FGF2/HDAC9/HIF1A/HMGB1/HSPB1/PLCG1/RHOB/TGFB1/VEGFA	11
BP	GO:0030879	mammary gland development	11/204	132/18862	1.99947e-07	1.09943e-05	6.52458e-06	CAV1/CEBPB/COX2/FGFR2/HIF1A/IRS2/MED1/NCOR2/RTN4/VEGFA/WNT2	11
BP	GO:1901888	regulation of cell junction assembly	13/204	195/18862	2.12021e-07	1.15007e-05	6.8251e-06	ABL1/BDNF/CAV1/EPHA3/EPHB3/LRP1/MEF2C/NTRK2/PTPRJ/RAP1B/SDC4/SMAD3/VEGFA	13
BP	GO:0050673	epithelial cell proliferation	19/204	428/18862	2.18215e-07	1.16789e-05	6.93083e-06	AREG/CAV1/CEBPB/FGF2/FGFR2/HGF/HIF1A/HMGB1/MED1/MEF2C/PLCG1/PTPRK/RTN4/SMAD3/SOX2/TGFB1/UHRF1/VEGFA/WNT2	19
BP	GO:0048017	inositol lipid-mediated signaling	13/204	196/18862	2.24949e-07	1.18808e-05	7.05067e-06	EDN1/ERBB3/FGF2/FGR/FYN/GPER1/HGF/IRS2/NGF/NTRK2/PDGFC/PLCB1/PRR5	13
BP	GO:0048762	mesenchymal cell differentiation	14/204	231/18862	2.31728e-07	1.20799e-05	7.16884e-06	AMER1/DAG1/EDN1/EFNA1/EPHA3/FGFR2/HGF/HIF1A/LAMA5/MEF2C/RTN4/SMAD3/TGFB1/WNT2	14
BP	GO:0043523	regulation of neuron apoptotic process	13/204	197/18862	2.38578e-07	1.22776e-05	7.28612e-06	ATF4/BDNF/CDK5/CEBPB/ERBB3/FOXO3/FYN/HIF1A/LRP1/MEF2C/NGF/NTRK2/SET	13
BP	GO:0032970	regulation of actin filament-based process	18/204	389/18862	2.5153e-07	1.2778e-05	7.58312e-06	ABL1/ACTN2/BAG4/CAV1/CDK5/EDN1/EPHA3/EPS8/LPAR1/LRP1/RAC3/RHOB/S1PR1/SDC4/SMAD3/STMN1/WASF2/WASL	18
BP	GO:0010518	positive regulation of phospholipase activity	8/204	60/18862	2.57853e-07	1.2778e-05	7.58312e-06	ARF4/BDNF/FGF2/FGFR2/FGFR3/LPAR1/NTRK2/PLCG1	8
BP	GO:0061098	positive regulation of protein tyrosine kinase activity	8/204	60/18862	2.57853e-07	1.2778e-05	7.58312e-06	AREG/BDNF/DLG3/EFNA1/ERBB3/FYN/GRM5/NTRK2	8
BP	GO:0007015	actin filament organization	19/204	435/18862	2.79822e-07	1.36541e-05	8.10302e-06	ABL1/ACTN1/ACTN2/BAG4/ELMO1/EPS8/LPAR1/MYO6/PLS1/RAC3/RHOB/S1PR1/SDC4/SMAD3/STMN1/TF/TRPV4/WASF2/WASL	19
BP	GO:0072503	cellular divalent inorganic cation homeostasis	20/204	480/18862	2.84256e-07	1.36541e-05	8.10302e-06	ABL1/ATF4/CALM1/CAV1/CDK5/CXCR4/EDN1/FGF2/FYN/GPER1/GRM5/HMGB1/LPAR1/LPAR3/LRP1/PLCG1/S1PR1/S1PR3/SMAD3/TRPV4	20
BP	GO:0007050	cell cycle arrest	14/204	235/18862	2.85736e-07	1.36541e-05	8.10302e-06	ABL1/CCNB1/CDK1/CDK5/CDK7/CDKN3/GPER1/KAT2B/RBL2/RRAGB/RRAGC/SMAD3/SOX2/TGFB1	14
BP	GO:0001819	positive regulation of cytokine production	19/204	437/18862	3.00141e-07	1.40952e-05	8.36476e-06	ABL1/ATF4/CD81/CEBPB/FGR/HGF/HIF1A/HMGB1/HSPB1/IL1R1/IRF7/LBP/LRP1/PLCB1/PTPRJ/RORA/SMAD3/STAT3/TGFB1	19
BP	GO:0032956	regulation of actin cytoskeleton organization	17/204	352/18862	3.01989e-07	1.40952e-05	8.36476e-06	ABL1/ACTN2/BAG4/CDK5/EDN1/EPHA3/EPS8/LPAR1/LRP1/RAC3/RHOB/S1PR1/SDC4/SMAD3/STMN1/WASF2/WASL	17
BP	GO:0050921	positive regulation of chemotaxis	11/204	139/18862	3.37906e-07	1.55903e-05	9.25203e-06	CXCR4/EDN1/FGF2/HMGB1/HSPB1/LBP/LPAR1/S1PR1/SMAD3/TGFB1/VEGFA	11
BP	GO:0036293	response to decreased oxygen levels	17/204	360/18862	4.13881e-07	1.88786e-05	1.12035e-05	ARNT2/ATF4/CAV1/CCNB1/CRYAB/CXCR4/EDN1/EPAS1/HIF1A/HIF3A/NOS2/RAF1/RORA/SMAD3/UBB/USF1/VEGFA	17
BP	GO:0016570	histone modification	19/204	448/18862	4.38107e-07	1.96677e-05	1.16718e-05	BCL6/BRD1/BRD8/CCNB1/CDK1/CDK5/FLCN/HDAC1/HDAC9/KAT2B/MYOD1/PCGF5/SET/SMYD3/SNW1/UBE2N/UHRF1/VEGFA/WDR5	19
BP	GO:0048738	cardiac muscle tissue development	13/204	208/18862	4.45415e-07	1.96677e-05	1.16718e-05	ACTN2/CCNB1/EDN1/ERBB3/FGF2/FGFR2/FHL2/MED1/MEF2C/S1PR1/TGFB1/VEGFA/WNT2	13
BP	GO:0042692	muscle cell differentiation	17/204	362/18862	4.47191e-07	1.96677e-05	1.16718e-05	ABL1/ACTN2/BDNF/CCNB1/CD81/EDN1/FGFR2/FHL2/GPER1/HDAC9/MEF2C/MYOD1/MYOF/RORA/SMYD3/TGFB1/VEGFA	17
BP	GO:0090596	sensory organ morphogenesis	14/204	244/18862	4.50779e-07	1.96677e-05	1.16718e-05	ATF4/DVL1/EDN1/FGFR2/HDAC1/HIF1A/LRIG1/MYO6/NTRK2/PLS1/STAT3/THRB/VEGFA/WNT2	14
BP	GO:0010634	positive regulation of epithelial cell migration	12/204	175/18862	4.64869e-07	2.00643e-05	1.19072e-05	ABL1/EDN1/FGF2/HDAC9/HIF1A/HMGB1/HSPB1/PLCG1/RHOB/RTN4/TGFB1/VEGFA	12
BP	GO:0038127	ERBB signaling pathway	11/204	145/18862	5.17213e-07	2.20861e-05	1.3107e-05	ABL1/AREG/ARF4/CDC37/ERBB3/GPER1/NRG4/PLCG1/PTPRJ/RTN4/TGFB1	11
BP	GO:0072507	divalent inorganic cation homeostasis	20/204	499/18862	5.24383e-07	2.21565e-05	1.31488e-05	ABL1/ATF4/CALM1/CAV1/CDK5/CXCR4/EDN1/FGF2/FYN/GPER1/GRM5/HMGB1/LPAR1/LPAR3/LRP1/PLCG1/S1PR1/S1PR3/SMAD3/TRPV4	20
BP	GO:0060485	mesenchyme development	15/204	287/18862	5.7151e-07	2.38962e-05	1.41812e-05	AMER1/DAG1/EDN1/EFNA1/EPHA3/ERBB3/FGFR2/HGF/HIF1A/LAMA5/MEF2C/RTN4/SMAD3/TGFB1/WNT2	15
BP	GO:0032535	regulation of cellular component size	17/204	370/18862	6.06221e-07	2.50863e-05	1.48874e-05	ABL1/ACTN2/BAG4/BDNF/CDK5/DCC/EDN1/EPS8/LPAR3/LRP1/NGF/PLS1/RTN4/TRPV4/VEGFA/WASF2/WASL	17
BP	GO:0050918	positive chemotaxis	8/204	67/18862	6.16118e-07	2.52357e-05	1.49761e-05	FGF2/HGF/HMGB1/LRP1/PTPRJ/S1PR1/SMAD3/VEGFA	8
BP	GO:0016569	covalent chromatin modification	19/204	461/18862	6.74567e-07	2.73506e-05	1.62312e-05	BCL6/BRD1/BRD8/CCNB1/CDK1/CDK5/FLCN/HDAC1/HDAC9/KAT2B/MYOD1/PCGF5/SET/SMYD3/SNW1/UBE2N/UHRF1/VEGFA/WDR5	19
BP	GO:0050678	regulation of epithelial cell proliferation	17/204	374/18862	7.03616e-07	2.82432e-05	1.67609e-05	AREG/CAV1/FGF2/FGFR2/HIF1A/HMGB1/MED1/MEF2C/PLCG1/PTPRK/RTN4/SMAD3/SOX2/TGFB1/UHRF1/VEGFA/WNT2	17
BP	GO:0043535	regulation of blood vessel endothelial cell migration	11/204	150/18862	7.26079e-07	2.88563e-05	1.71247e-05	ABL1/EFNA1/FGF2/HDAC9/HIF1A/HMGB1/HSPB1/MEF2C/PLCG1/TGFB1/VEGFA	11
BP	GO:0050770	regulation of axonogenesis	11/204	151/18862	7.75804e-07	3.02093e-05	1.79277e-05	BDNF/CDK5/DCC/EFNA1/EPHB3/LPAR3/LRP1/NGF/NTRK2/RTN4/VEGFA	11
BP	GO:1904375	regulation of protein localization to cell periphery	10/204	121/18862	7.83568e-07	3.02093e-05	1.79277e-05	ACTB/AKAP5/CDK5/CSK/DAG1/EPHA3/GPER1/LRP1/PLS1/TGFB1	10
BP	GO:0048670	regulation of collateral sprouting	5/204	17/18862	7.84449e-07	3.02093e-05	1.79277e-05	BDNF/DCC/LPAR3/LRP1/NGF	5
BP	GO:0001701	in utero embryonic development	16/204	335/18862	7.90228e-07	3.02093e-05	1.79277e-05	ARNT2/CCNB1/CEBPB/EDN1/EPAS1/FGFR2/FLCN/HIF1A/MED1/NEK2/NSUN2/PLCG1/RTN4/SMAD3/VEGFA/WNT2	16
BP	GO:0061097	regulation of protein tyrosine kinase activity	9/204	94/18862	8.16191e-07	3.09075e-05	1.8342e-05	AREG/BDNF/CAV1/DLG3/EFNA1/ERBB3/FYN/GRM5/NTRK2	9
BP	GO:0007265	Ras protein signal transduction	16/204	338/18862	8.88783e-07	3.33418e-05	1.97867e-05	ABL1/BCL6/CRKL/ELMO1/EPS8/FGF2/FLCN/IRS2/LPAR1/NGF/RAF1/RAP1B/RHOB/RHOU/STMN1/WASF2	16
BP	GO:0045785	positive regulation of cell adhesion	18/204	425/18862	9.10886e-07	3.38128e-05	2.00662e-05	ABL1/BAG4/BCL6/CAV1/CD81/CRKL/CSK/DAG1/FLCN/FYN/HMGB1/PTPRJ/RAC3/SDC4/SMAD3/SOX2/UTRN/VEGFA	18
BP	GO:0048588	developmental cell growth	13/204	222/18862	9.32843e-07	3.38128e-05	2.00662e-05	ABL1/BDNF/CDK5/CXCR4/DCC/DVL1/EDN1/LAMB2/LPAR3/LRP1/NGF/RTN4/VEGFA	13
BP	GO:0000187	activation of MAPK activity	11/204	154/18862	9.43456e-07	3.38128e-05	2.00662e-05	CD81/CDK1/CRKL/CXCR4/FGF2/HGF/LPAR1/LPAR3/TF/UBB/UBE2N	11
BP	GO:0014065	phosphatidylinositol 3-kinase signaling	11/204	154/18862	9.43456e-07	3.38128e-05	2.00662e-05	EDN1/ERBB3/FGF2/FGR/FYN/GPER1/HGF/IRS2/NTRK2/PDGFC/PRR5	11
BP	GO:0051017	actin filament bundle assembly	11/204	154/18862	9.43456e-07	3.38128e-05	2.00662e-05	ABL1/ACTN1/BAG4/EPS8/LPAR1/PLS1/S1PR1/SDC4/SMAD3/STMN1/WASF2	11
BP	GO:1901890	positive regulation of cell junction assembly	9/204	96/18862	9.76524e-07	3.46882e-05	2.05857e-05	ABL1/BDNF/CAV1/EPHB3/NTRK2/PTPRJ/SDC4/SMAD3/VEGFA	9
BP	GO:0001667	ameboidal-type cell migration	19/204	473/18862	9.90765e-07	3.48556e-05	2.0685e-05	ABL1/ANLN/BAG4/EDN1/EFNA1/FGF2/HDAC9/HIF1A/HMGB1/HSPB1/LAMA5/MEF2C/PLCG1/RHOB/RTN4/SDC4/TGFB1/VEGFA/WASF2	19
BP	GO:0010469	regulation of signaling receptor activity	12/204	188/18862	9.98603e-07	3.48556e-05	2.0685e-05	ACTN2/AREG/CDK5/DLG3/EDN1/GRIA2/GRIA3/GRIA4/HDAC1/HIF1A/LRRC7/MEF2C	12
BP	GO:0001952	regulation of cell-matrix adhesion	10/204	125/18862	1.05807e-06	3.66129e-05	2.17279e-05	ABL1/BCL6/DAG1/EPHA3/LRP1/PTPRJ/SDC4/SMAD3/UTRN/VEGFA	10
BP	GO:0031346	positive regulation of cell projection organization	16/204	344/18862	1.11989e-06	3.84207e-05	2.28007e-05	ANLN/AP2A1/BDNF/DVL1/EPHA3/EPS8/FYN/HGF/LPAR3/LRP1/LRRC7/NGF/NTRK2/VEGFA/WASF2/WASL	16
BP	GO:0046777	protein autophosphorylation	13/204	226/18862	1.14034e-06	3.87909e-05	2.30204e-05	ABL1/CALM1/CAV1/CDK5/CSK/EPHB3/FGFR2/FGFR3/FGR/NEK2/NTRK2/PDGFC/VEGFA	13
BP	GO:0110020	regulation of actomyosin structure organization	9/204	98/18862	1.16338e-06	3.92422e-05	2.32883e-05	ABL1/BAG4/EDN1/LPAR1/S1PR1/SDC4/SMAD3/STMN1/WASF2	9
BP	GO:0060193	positive regulation of lipase activity	8/204	73/18862	1.20129e-06	4.01832e-05	2.38467e-05	ARF4/BDNF/FGF2/FGFR2/FGFR3/LPAR1/NTRK2/PLCG1	8
BP	GO:0061572	actin filament bundle organization	11/204	158/18862	1.21622e-06	4.02842e-05	2.39066e-05	ABL1/ACTN1/BAG4/EPS8/LPAR1/PLS1/S1PR1/SDC4/SMAD3/STMN1/WASF2	11
BP	GO:0014066	regulation of phosphatidylinositol 3-kinase signaling	10/204	127/18862	1.22438e-06	4.02842e-05	2.39066e-05	ERBB3/FGF2/FGR/FYN/GPER1/HGF/IRS2/NTRK2/PDGFC/PRR5	10
BP	GO:0001666	response to hypoxia	16/204	348/18862	1.30274e-06	4.25139e-05	2.52299e-05	ARNT2/CAV1/CCNB1/CRYAB/CXCR4/EDN1/EPAS1/HIF1A/HIF3A/NOS2/RAF1/RORA/SMAD3/UBB/USF1/VEGFA	16
BP	GO:0031214	biomineral tissue development	11/204	160/18862	1.37696e-06	4.43259e-05	2.63052e-05	ATF4/CEBPB/FGFR2/FGFR3/FGR/FOXO1/HIF1A/MEF2C/S1PR1/SMAD3/TGFB1	11
BP	GO:1903076	regulation of protein localization to plasma membrane	9/204	100/18862	1.38035e-06	4.43259e-05	2.63052e-05	ACTB/AKAP5/CDK5/CSK/EPHA3/GPER1/LRP1/PLS1/TGFB1	9
BP	GO:0010594	regulation of endothelial cell migration	13/204	231/18862	1.45697e-06	4.57049e-05	2.71235e-05	ABL1/EDN1/EFNA1/FGF2/HDAC9/HIF1A/HMGB1/HSPB1/MEF2C/PLCG1/RHOB/TGFB1/VEGFA	13
BP	GO:0071453	cellular response to oxygen levels	13/204	231/18862	1.45697e-06	4.57049e-05	2.71235e-05	ATF4/CAV1/CCNB1/EDN1/EPAS1/FOXO1/HIF1A/HIF3A/LPAR1/MYOD1/RORA/UBB/VEGFA	13
BP	GO:0099173	postsynapse organization	11/204	161/18862	1.46412e-06	4.57049e-05	2.71235e-05	ACTB/ACTN1/ARF4/CDK5/CRKL/DVL1/EFNA1/EPHB3/FYN/WASF2/WASL	11
BP	GO:1901215	negative regulation of neuron death	12/204	195/18862	1.46884e-06	4.57049e-05	2.71235e-05	ATF4/BDNF/CDK5/CEBPB/ERBB3/FYN/HIF1A/LRP1/MEF2C/NGF/NTRK2/SET	12
BP	GO:0110148	biomineralization	11/204	162/18862	1.55609e-06	4.80473e-05	2.85136e-05	ATF4/CEBPB/FGFR2/FGFR3/FGR/FOXO1/HIF1A/MEF2C/S1PR1/SMAD3/TGFB1	11
BP	GO:0007215	glutamate receptor signaling pathway	7/204	53/18862	1.57931e-06	4.83919e-05	2.87181e-05	FYN/GRIA2/GRIA3/GRIA4/GRM2/GRM5/PLCB1	7
BP	GO:0016358	dendrite development	13/204	234/18862	1.68249e-06	5.11629e-05	3.03626e-05	ARF4/ASAP1/CDK5/CRKL/DCC/DVL1/EFNA1/EPHB3/FOXO6/FYN/LPAR1/MEF2C/WASL	13
BP	GO:0001954	positive regulation of cell-matrix adhesion	7/204	54/18862	1.79801e-06	5.42649e-05	3.22034e-05	ABL1/DAG1/PTPRJ/SDC4/SMAD3/UTRN/VEGFA	7
BP	GO:0030900	forebrain development	16/204	357/18862	1.81625e-06	5.43629e-05	3.22616e-05	CDK5/CRKL/CXCR4/EPHB3/FGFR2/FYN/HDAC1/HIF1A/LPAR1/LRP1/NTRK2/PLCB1/RAC3/RTN4/SOX2/UBB	16
BP	GO:0090066	regulation of anatomical structure size	19/204	493/18862	1.82835e-06	5.43629e-05	3.22616e-05	ABL1/ACTN2/BAG4/BDNF/CAV1/CDK5/DCC/EDN1/EPS8/GPER1/LPAR3/LRP1/NGF/PLS1/RTN4/TRPV4/VEGFA/WASF2/WASL	19
BP	GO:0072659	protein localization to plasma membrane	14/204	275/18862	1.87417e-06	5.53157e-05	3.28271e-05	ACTB/ACTN2/AKAP5/BAG4/CD81/CDK5/CSK/EPHA3/GGA3/GPER1/LAMA5/LRP1/PLS1/TGFB1	14
BP	GO:0061387	regulation of extent of cell growth	9/204	104/18862	1.92086e-06	5.62797e-05	3.33991e-05	ABL1/BDNF/CDK5/DCC/LPAR3/LRP1/NGF/RTN4/VEGFA	9
BP	GO:0001654	eye development	16/204	359/18862	1.95259e-06	5.6795e-05	3.3705e-05	ATF4/CRYAB/FGF2/HDAC1/HIF1A/HMGB1/LAMB2/MED1/NTRK2/SMAD3/SOX2/STAT3/THRB/TUB/VEGFA/WNT2	16
BP	GO:0003007	heart morphogenesis	13/204	239/18862	2.12795e-06	6.13403e-05	3.64023e-05	CRKL/EFNA1/FGFR2/FHL2/HIF1A/MED1/MEF2C/RTN4/S1PR1/SMAD3/TGFB1/VEGFA/WNT2	13
BP	GO:0043524	negative regulation of neuron apoptotic process	10/204	135/18862	2.13942e-06	6.13403e-05	3.64023e-05	BDNF/CEBPB/ERBB3/FYN/HIF1A/LRP1/MEF2C/NGF/NTRK2/SET	10
BP	GO:0150063	visual system development	16/204	363/18862	2.25326e-06	6.41459e-05	3.80674e-05	ATF4/CRYAB/FGF2/HDAC1/HIF1A/HMGB1/LAMB2/MED1/NTRK2/SMAD3/SOX2/STAT3/THRB/TUB/VEGFA/WNT2	16
BP	GO:0033138	positive regulation of peptidyl-serine phosphorylation	9/204	107/18862	2.43772e-06	6.89085e-05	4.08937e-05	BAG4/BDNF/CAV1/NGF/NTRK2/RAF1/SMYD3/TGFB1/VEGFA	9
BP	GO:0051099	positive regulation of binding	11/204	170/18862	2.49414e-06	7.00104e-05	4.15476e-05	ABL1/BDNF/CALM1/CAV1/CDK5/HMGB1/LRP1/MYOD1/NGF/STMN1/TGFB1	11
BP	GO:0032409	regulation of transporter activity	14/204	283/18862	2.62133e-06	7.24076e-05	4.29702e-05	ACTB/ACTN2/CALM1/CAV1/CDK5/DLG3/GRIA2/GRIA3/GRIA4/GRM5/LRRC7/MEF2C/SGK1/UTRN	14
BP	GO:0034446	substrate adhesion-dependent cell spreading	9/204	108/18862	2.63471e-06	7.24076e-05	4.29702e-05	ABL1/CRKL/EFNA1/EPHB3/LAMA5/LAMB2/LAMB3/RAB1A/RAC3	9
BP	GO:0048672	positive regulation of collateral sprouting	4/204	10/18862	2.65152e-06	7.24076e-05	4.29702e-05	BDNF/LPAR3/LRP1/NGF	4
BP	GO:0021954	central nervous system neuron development	8/204	81/18862	2.66974e-06	7.24076e-05	4.29702e-05	CDK5/CRKL/DCC/EPHB3/FGFR2/NTRK2/RAC3/UBB	8
BP	GO:0099601	regulation of neurotransmitter receptor activity	8/204	81/18862	2.66974e-06	7.24076e-05	4.29702e-05	ACTN2/CDK5/DLG3/GRIA2/GRIA3/GRIA4/LRRC7/MEF2C	8
BP	GO:0048880	sensory system development	16/204	369/18862	2.78269e-06	7.49645e-05	4.44876e-05	ATF4/CRYAB/FGF2/HDAC1/HIF1A/HMGB1/LAMB2/MED1/NTRK2/SMAD3/SOX2/STAT3/THRB/TUB/VEGFA/WNT2	16
BP	GO:0008361	regulation of cell size	11/204	173/18862	2.95663e-06	7.91194e-05	4.69533e-05	ABL1/BDNF/CDK5/DCC/EDN1/LPAR3/LRP1/NGF/RTN4/TRPV4/VEGFA	11
BP	GO:0043534	blood vessel endothelial cell migration	11/204	175/18862	3.30519e-06	8.78612e-05	5.21412e-05	ABL1/EFNA1/FGF2/HDAC9/HIF1A/HMGB1/HSPB1/MEF2C/PLCG1/TGFB1/VEGFA	11
BP	GO:0033135	regulation of peptidyl-serine phosphorylation	10/204	143/18862	3.60008e-06	9.50706e-05	5.64196e-05	BAG4/BDNF/CAV1/HGF/NGF/NTRK2/RAF1/SMYD3/TGFB1/VEGFA	10
BP	GO:0071560	cellular response to transforming growth factor beta stimulus	13/204	251/18862	3.65072e-06	9.57778e-05	5.68393e-05	CAV1/CRKL/EDN1/FGFR2/FLCN/FYN/MEF2C/PTPRK/SMAD3/SNW1/TGFB1/UBB/WNT2	13
BP	GO:0030282	bone mineralization	9/204	113/18862	3.83869e-06	0.000100055	5.93777e-05	ATF4/FGFR2/FGFR3/FGR/HIF1A/MEF2C/S1PR1/SMAD3/TGFB1	9
BP	GO:0010632	regulation of epithelial cell migration	14/204	293/18862	3.92224e-06	0.000101573	6.02786e-05	ABL1/EDN1/EFNA1/FGF2/HDAC9/HIF1A/HMGB1/HSPB1/MEF2C/PLCG1/RHOB/RTN4/TGFB1/VEGFA	14
BP	GO:0002431	Fc receptor mediated stimulatory signaling pathway	10/204	145/18862	4.07833e-06	0.000104939	6.22758e-05	ABL1/ACTB/CSK/ELMO1/FGR/FYN/PLCG1/PTPRJ/WASF2/WASL	10
BP	GO:0055023	positive regulation of cardiac muscle tissue growth	6/204	40/18862	4.20092e-06	0.000106725	6.33357e-05	CCNB1/EDN1/FGF2/FGFR2/MEF2C/WNT2	6
BP	GO:1902895	positive regulation of pri-miRNA transcription by RNA polymerase II	6/204	40/18862	4.20092e-06	0.000106725	6.33357e-05	FGF2/FOXO3/HIF1A/SMAD3/STAT3/TGFB1	6
BP	GO:1903829	positive regulation of cellular protein localization	14/204	295/18862	4.24258e-06	0.000107105	6.35615e-05	AKAP5/BAG3/CD81/CDK1/CDK5/EPHA3/FYN/GPER1/LRP1/PLS1/RHOU/RTN4/SMAD3/TGFB1	14
BP	GO:0097191	extrinsic apoptotic signaling pathway	12/204	217/18862	4.46245e-06	0.000111952	6.64377e-05	BAG3/CAV1/DCC/ERBB3/FGFR3/FYN/GPER1/HGF/NGF/RAF1/SMAD3/TGFB1	12
BP	GO:1904062	regulation of cation transmembrane transport	15/204	340/18862	4.66425e-06	0.000115914	6.87891e-05	ABL1/ACTN2/CALM1/CAV1/CDK5/DLG3/FYN/GPER1/GRIA2/GRIA3/GRIA4/LRRC7/MEF2C/PLCG1/UTRN	15
BP	GO:0010810	regulation of cell-substrate adhesion	12/204	218/18862	4.67815e-06	0.000115914	6.87891e-05	ABL1/BCL6/CRKL/DAG1/EPHA3/LRP1/PTPRJ/RAC3/SDC4/SMAD3/UTRN/VEGFA	12
BP	GO:0071559	response to transforming growth factor beta	13/204	257/18862	4.72521e-06	0.000116362	6.90549e-05	CAV1/CRKL/EDN1/FGFR2/FLCN/FYN/MEF2C/PTPRK/SMAD3/SNW1/TGFB1/UBB/WNT2	13
BP	GO:0045637	regulation of myeloid cell differentiation	13/204	258/18862	4.9292e-06	0.000120645	7.15968e-05	BRD1/CEBPB/FOXO3/HDAC1/HIF1A/HMGB1/IRF7/KAT2B/MED1/MEF2C/STAT3/TGFB1/WDR5	13
BP	GO:0051492	regulation of stress fiber assembly	8/204	89/18862	5.44491e-06	0.00013246	7.86082e-05	ABL1/BAG4/LPAR1/S1PR1/SDC4/SMAD3/STMN1/WASF2	8
BP	GO:0051893	regulation of focal adhesion assembly	7/204	64/18862	5.75637e-06	0.00013836	8.21095e-05	ABL1/EPHA3/LRP1/PTPRJ/SDC4/SMAD3/VEGFA	7
BP	GO:0090109	regulation of cell-substrate junction assembly	7/204	64/18862	5.75637e-06	0.00013836	8.21095e-05	ABL1/EPHA3/LRP1/PTPRJ/SDC4/SMAD3/VEGFA	7
BP	GO:1901653	cellular response to peptide	16/204	391/18862	5.81573e-06	0.000138954	8.24623e-05	ACTN2/CAV1/CDK5/CSK/EDN1/FOXO1/FYN/GPER1/GRM5/HDAC9/IRS2/KAT2B/LRP1/RAP1B/STAT3/USF1	16
BP	GO:0001763	morphogenesis of a branching structure	11/204	186/18862	5.94257e-06	0.000141145	8.37623e-05	ABL1/DAG1/EDN1/FGF2/FGFR2/HGF/LAMA5/MED1/RTN4/VEGFA/WNT2	11
BP	GO:0051894	positive regulation of focal adhesion assembly	5/204	25/18862	6.2772e-06	0.000148216	8.79585e-05	ABL1/PTPRJ/SDC4/SMAD3/VEGFA	5
BP	GO:0001837	epithelial to mesenchymal transition	10/204	153/18862	6.58568e-06	0.00015459	9.17414e-05	DAG1/EFNA1/EPHA3/FGFR2/HGF/HIF1A/RTN4/SMAD3/TGFB1/WNT2	10
BP	GO:0010811	positive regulation of cell-substrate adhesion	9/204	121/18862	6.74316e-06	0.000157366	9.3389e-05	ABL1/CRKL/DAG1/PTPRJ/RAC3/SDC4/SMAD3/UTRN/VEGFA	9
BP	GO:0022898	regulation of transmembrane transporter activity	13/204	268/18862	7.43976e-06	0.000171731	0.000101914	ACTB/ACTN2/CALM1/CAV1/CDK5/DLG3/GRIA2/GRIA3/GRIA4/GRM5/LRRC7/MEF2C/UTRN	13
BP	GO:0060421	positive regulation of heart growth	6/204	44/18862	7.45281e-06	0.000171731	0.000101914	CCNB1/EDN1/FGF2/FGFR2/MEF2C/WNT2	6
BP	GO:0018105	peptidyl-serine phosphorylation	14/204	310/18862	7.48703e-06	0.000171731	0.000101914	BAG4/BDNF/CAV1/CCNB1/CDK1/CDK5/HGF/NGF/NTRK2/RAF1/SGK1/SMYD3/TGFB1/VEGFA	14
BP	GO:0031032	actomyosin structure organization	11/204	191/18862	7.65266e-06	0.000174533	0.000103576	ABL1/ACTN2/ANLN/BAG4/EDN1/LPAR1/S1PR1/SDC4/SMAD3/STMN1/WASF2	11
BP	GO:0051146	striated muscle cell differentiation	13/204	269/18862	7.74416e-06	0.000175622	0.000104223	ACTN2/BDNF/CCNB1/CD81/EDN1/FHL2/HDAC9/MEF2C/MYOD1/MYOF/SMYD3/TGFB1/VEGFA	13
BP	GO:0060538	skeletal muscle organ development	10/204	157/18862	8.27641e-06	0.000186638	0.00011076	CAV1/CDK5/DAG1/EGR2/FXR1/GPC1/HDAC9/MEF2C/MYOD1/TGFB1	10
BP	GO:0010631	epithelial cell migration	15/204	357/18862	8.38211e-06	0.000186921	0.000110928	ABL1/ANLN/EDN1/EFNA1/FGF2/HDAC9/HIF1A/HMGB1/HSPB1/MEF2C/PLCG1/RHOB/RTN4/TGFB1/VEGFA	15
BP	GO:0051098	regulation of binding	15/204	357/18862	8.38211e-06	0.000186921	0.000110928	ABL1/ACTB/BDNF/CALM1/CAV1/CDK5/DVL1/HMGB1/LRP1/MYOD1/NEK2/NGF/SMAD3/STMN1/TGFB1	15
BP	GO:0090132	epithelium migration	15/204	360/18862	9.26059e-06	0.00020537	0.000121877	ABL1/ANLN/EDN1/EFNA1/FGF2/HDAC9/HIF1A/HMGB1/HSPB1/MEF2C/PLCG1/RHOB/RTN4/TGFB1/VEGFA	15
BP	GO:0030522	intracellular receptor signaling pathway	13/204	274/18862	9.43712e-06	0.000207241	0.000122987	CRKL/GPER1/HDAC1/IRF7/MED1/NCOR2/RORA/SNW1/STAT3/THRB/UBB/UBE2N/XIAP	13
BP	GO:0021675	nerve development	7/204	69/18862	9.55146e-06	0.000207241	0.000122987	BDNF/DAG1/EGR2/ERBB3/LPAR1/LRIG1/NGF	7
BP	GO:0071229	cellular response to acid chemical	7/204	69/18862	9.55146e-06	0.000207241	0.000122987	CEBPB/FYN/NTRK2/PDGFC/RRAGB/RRAGC/VEGFA	7
BP	GO:0150116	regulation of cell-substrate junction organization	7/204	69/18862	9.55146e-06	0.000207241	0.000122987	ABL1/EPHA3/LRP1/PTPRJ/SDC4/SMAD3/VEGFA	7
BP	GO:0007595	lactation	6/204	46/18862	9.71311e-06	0.000208494	0.000123731	CAV1/COX2/HIF1A/MED1/NCOR2/VEGFA	6
BP	GO:1900274	regulation of phospholipase C activity	6/204	46/18862	9.71311e-06	0.000208494	0.000123731	ABL1/BDNF/FGF2/LPAR1/NTRK2/PLCG1	6
BP	GO:0002576	platelet degranulation	9/204	128/18862	1.06621e-05	0.000227647	0.000135097	ACTN1/ACTN2/ANXA5/CALM1/HGF/TF/TGFB1/VEGFA/VWF	9
BP	GO:0070371	ERK1 and ERK2 cascade	14/204	320/18862	1.07254e-05	0.000227788	0.000135181	ABL1/CRKL/CSK/FGF2/FGFR2/FGFR3/FLCN/GPER1/HMGB1/LRP1/PDGFC/RAP1B/TF/TGFB1	14
BP	GO:0090130	tissue migration	15/204	365/18862	1.09078e-05	0.000229805	0.000136378	ABL1/ANLN/EDN1/EFNA1/FGF2/HDAC9/HIF1A/HMGB1/HSPB1/MEF2C/PLCG1/RHOB/RTN4/TGFB1/VEGFA	15
BP	GO:1903320	regulation of protein modification by small protein conjugation or removal	12/204	237/18862	1.09349e-05	0.000229805	0.000136378	ABL1/AMER1/CAV1/CDK5/EPAS1/FYN/HIF1A/RAB1A/UBB/UBE2N/UBE2S/XIAP	12
BP	GO:0043542	endothelial cell migration	13/204	278/18862	1.10183e-05	0.000230351	0.000136702	ABL1/EDN1/EFNA1/FGF2/HDAC9/HIF1A/HMGB1/HSPB1/MEF2C/PLCG1/RHOB/TGFB1/VEGFA	13
BP	GO:0060688	regulation of morphogenesis of a branching structure	6/204	48/18862	1.24985e-05	0.000259944	0.000154263	ABL1/FGFR2/HGF/RTN4/VEGFA/WNT2	6
BP	GO:1902903	regulation of supramolecular fiber organization	15/204	370/18862	1.28105e-05	0.000265059	0.000157299	ABL1/ACTN2/BAG4/CRYAB/EDN1/EPS8/LPAR1/S1PR1/SDC4/SMAD3/STMN1/TPX2/TRPV4/WASF2/WASL	15
BP	GO:0007435	salivary gland morphogenesis	5/204	29/18862	1.35458e-05	0.000278835	0.000165474	DAG1/FGFR2/HGF/LAMA5/TGFB1	5
BP	GO:0001961	positive regulation of cytokine-mediated signaling pathway	6/204	49/18862	1.41151e-05	0.000289072	0.00017155	CXCR4/EDN1/HIF1A/IL1R1/IRF7/MED1	6
BP	GO:0032231	regulation of actin filament bundle assembly	8/204	102/18862	1.4997e-05	0.000305573	0.000181342	ABL1/BAG4/LPAR1/S1PR1/SDC4/SMAD3/STMN1/WASF2	8
BP	GO:0045926	negative regulation of growth	12/204	245/18862	1.52481e-05	0.000309121	0.000183448	BCL6/CDK5/CRYAB/DCC/FGFR3/FLCN/HIF1A/PTPRJ/RTN4/SMAD3/TCHP/TGFB1	12
BP	GO:0007266	Rho protein signal transduction	9/204	134/18862	1.54316e-05	0.000311269	0.000184723	ABL1/BCL6/EPS8/FLCN/LPAR1/RAF1/RHOB/RHOU/STMN1	9
BP	GO:0060045	positive regulation of cardiac muscle cell proliferation	5/204	30/18862	1.61127e-05	0.000321773	0.000190956	CCNB1/FGF2/FGFR2/MEF2C/WNT2	5
BP	GO:0150117	positive regulation of cell-substrate junction organization	5/204	30/18862	1.61127e-05	0.000321773	0.000190956	ABL1/PTPRJ/SDC4/SMAD3/VEGFA	5
BP	GO:0018209	peptidyl-serine modification	14/204	333/18862	1.67556e-05	0.000332955	0.000197592	BAG4/BDNF/CAV1/CCNB1/CDK1/CDK5/HGF/NGF/NTRK2/RAF1/SGK1/SMYD3/TGFB1/VEGFA	14
BP	GO:0030038	contractile actin filament bundle assembly	8/204	104/18862	1.72932e-05	0.00034027	0.000201933	ABL1/BAG4/LPAR1/S1PR1/SDC4/SMAD3/STMN1/WASF2	8
BP	GO:0043149	stress fiber assembly	8/204	104/18862	1.72932e-05	0.00034027	0.000201933	ABL1/BAG4/LPAR1/S1PR1/SDC4/SMAD3/STMN1/WASF2	8
BP	GO:0001659	temperature homeostasis	10/204	171/18862	1.7483e-05	0.000342325	0.000203153	ATF4/CAV1/CEBPB/CXCR4/EPAS1/FLCN/FOXO1/PDGFC/STAT3/VEGFA	10
BP	GO:1902893	regulation of pri-miRNA transcription by RNA polymerase II	6/204	51/18862	1.78549e-05	0.000347392	0.00020616	FGF2/FOXO3/HIF1A/SMAD3/STAT3/TGFB1	6
BP	GO:0048872	homeostasis of number of cells	12/204	249/18862	1.79148e-05	0.000347392	0.00020616	ABL1/BCL6/BRD1/EPAS1/FOXO3/HIF1A/HMGB1/MED1/MEF2C/RAC3/STAT3/VEGFA	12
BP	GO:1903793	positive regulation of anion transport	17/204	478/18862	1.84698e-05	0.000356431	0.000211524	ACTB/AKAP5/ATF4/BAG3/CAV1/CD81/CDK5/CEBPB/EDN1/FYN/GPER1/HIF1A/IRS2/LRP1/RHOU/SMAD3/TGFB1	17
BP	GO:0070374	positive regulation of ERK1 and ERK2 cascade	11/204	210/18862	1.86716e-05	0.000358602	0.000212812	ABL1/CRKL/FGF2/FGFR2/FGFR3/GPER1/HMGB1/LRP1/PDGFC/RAP1B/TGFB1	11
BP	GO:0007431	salivary gland development	5/204	31/18862	1.90433e-05	0.000363998	0.000216015	DAG1/FGFR2/HGF/LAMA5/TGFB1	5
BP	GO:0061138	morphogenesis of a branching epithelium	10/204	173/18862	1.93365e-05	0.000367851	0.000218301	ABL1/DAG1/EDN1/FGF2/FGFR2/HGF/LAMA5/MED1/VEGFA/WNT2	10
BP	GO:0051656	establishment of organelle localization	16/204	431/18862	1.9484e-05	0.00036891	0.000218929	AREG/CCNB1/CDCA5/CDK5/ESPL1/FGR/HIF1A/KIFC1/MYO6/NUF2/PTGDS/RAB1A/SYNJ1/UBB/WASL/XPO1	16
BP	GO:0043113	receptor clustering	6/204	52/18862	2.00034e-05	0.000375204	0.000222665	CD81/CDK5/CRKL/DLG3/DVL1/LRRC7	6
BP	GO:0061614	pri-miRNA transcription by RNA polymerase II	6/204	52/18862	2.00034e-05	0.000375204	0.000222665	FGF2/FOXO3/HIF1A/SMAD3/STAT3/TGFB1	6
BP	GO:0002433	immune response-regulating cell surface receptor signaling pathway involved in phagocytosis	9/204	139/18862	2.06929e-05	0.000384543	0.000228207	ABL1/ACTB/ELMO1/FGR/FYN/PLCG1/PTPRJ/WASF2/WASL	9
BP	GO:0038096	Fc-gamma receptor signaling pathway involved in phagocytosis	9/204	139/18862	2.06929e-05	0.000384543	0.000228207	ABL1/ACTB/ELMO1/FGR/FYN/PLCG1/PTPRJ/WASF2/WASL	9
BP	GO:0045766	positive regulation of angiogenesis	10/204	175/18862	2.13564e-05	0.000393232	0.000233363	ABL1/CXCR4/FGF2/HGF/HIF1A/HMGB1/HSPB1/PLCG1/RHOB/VEGFA	10
BP	GO:1904018	positive regulation of vasculature development	10/204	175/18862	2.13564e-05	0.000393232	0.000233363	ABL1/CXCR4/FGF2/HGF/HIF1A/HMGB1/HSPB1/PLCG1/RHOB/VEGFA	10
BP	GO:0043434	response to peptide hormone	16/204	435/18862	2.18056e-05	0.00039967	0.000237184	ACTN2/CAV1/CSK/DAG1/EDN1/EGR2/FOXO1/FYN/GPER1/HDAC9/IRS2/KAT2B/RAP1B/STAT3/STAT4/USF1	16
BP	GO:0038094	Fc-gamma receptor signaling pathway	9/204	140/18862	2.19102e-05	0.000399762	0.000237238	ABL1/ACTB/ELMO1/FGR/FYN/PLCG1/PTPRJ/WASF2/WASL	9
BP	GO:0045599	negative regulation of fat cell differentiation	6/204	53/18862	2.23554e-05	0.000404518	0.000240061	FLCN/FOXO1/GPER1/RORA/SMAD3/TGFB1	6
BP	GO:0045648	positive regulation of erythrocyte differentiation	5/204	32/18862	2.23724e-05	0.000404518	0.000240061	BRD1/FOXO3/HIF1A/MED1/STAT3	5
BP	GO:2001257	regulation of cation channel activity	10/204	177/18862	2.35549e-05	0.000423987	0.000251615	ACTN2/CALM1/CAV1/CDK5/DLG3/GRIA2/GRIA3/GRIA4/LRRC7/MEF2C	10
BP	GO:0043618	regulation of transcription from RNA polymerase II promoter in response to stress	8/204	109/18862	2.43584e-05	0.000436494	0.000259037	ATF4/BAG3/CEBPB/EPAS1/HIF1A/HIF3A/UBB/VEGFA	8
BP	GO:0032412	regulation of ion transmembrane transporter activity	12/204	257/18862	2.44926e-05	0.000436948	0.000259306	ACTN2/CALM1/CAV1/CDK5/DLG3/GRIA2/GRIA3/GRIA4/GRM5/LRRC7/MEF2C/UTRN	12
BP	GO:0021953	central nervous system neuron differentiation	10/204	178/18862	2.47251e-05	0.000439143	0.000260609	CDK5/CRKL/DCC/EPHB3/FGFR2/NTRK2/RAC3/RORA/UBB/WNT2	10
BP	GO:0046622	positive regulation of organ growth	6/204	54/18862	2.49251e-05	0.000440746	0.000261561	CCNB1/EDN1/FGF2/FGFR2/MEF2C/WNT2	6
BP	GO:0070372	regulation of ERK1 and ERK2 cascade	13/204	301/18862	2.54855e-05	0.00044868	0.000266269	ABL1/CRKL/CSK/FGF2/FGFR2/FGFR3/FLCN/GPER1/HMGB1/LRP1/PDGFC/RAP1B/TGFB1	13
BP	GO:0048754	branching morphogenesis of an epithelial tube	9/204	143/18862	2.59339e-05	0.000452603	0.000268597	ABL1/DAG1/EDN1/FGF2/FGFR2/LAMA5/MED1/VEGFA/WNT2	9
BP	GO:1902850	microtubule cytoskeleton organization involved in mitosis	9/204	143/18862	2.59339e-05	0.000452603	0.000268597	AAAS/CCNB1/ESPL1/KIFC1/NEK2/NUF2/PRC1/STMN1/TPX2	9
BP	GO:0062197	cellular response to chemical stress	14/204	347/18862	2.64268e-05	0.000459209	0.000272517	ABL1/ATF4/CAV1/EPAS1/FOXO1/FOXO3/FYN/GPX3/HGF/HIF1A/HSPB1/PTPRK/RHOB/TRPV4	14
BP	GO:0022612	gland morphogenesis	8/204	111/18862	2.77926e-05	0.00048086	0.000285366	CAV1/CEBPB/DAG1/FGFR2/HGF/LAMA5/MED1/TGFB1	8
BP	GO:0051495	positive regulation of cytoskeleton organization	11/204	220/18862	2.8711e-05	0.000494618	0.000293531	ABL1/ACTN2/BAG4/CDK5/EDN1/LPAR1/SDC4/SMAD3/TRPV4/WASF2/WASL	11
BP	GO:0002262	myeloid cell homeostasis	9/204	145/18862	2.89511e-05	0.000496127	0.000294426	BCL6/BRD1/EPAS1/FOXO3/HIF1A/HMGB1/MED1/STAT3/VEGFA	9
BP	GO:0032386	regulation of intracellular transport	14/204	350/18862	2.90458e-05	0.000496127	0.000294426	AAAS/ACTN2/AKAP5/BAG3/BAG4/CD81/CDK5/CRYAB/FYN/MLC1/NSUN2/RHOU/SMAD3/TGFB1	14
BP	GO:0022604	regulation of cell morphogenesis	13/204	305/18862	2.92394e-05	0.000497318	0.000295133	ABL1/CRKL/CXCR4/DAG1/DVL1/EPS8/FGR/FYN/LPAR1/RAC3/RHOB/RHOU/VEGFA	13
BP	GO:0007051	spindle organization	10/204	182/18862	2.99185e-05	0.00050672	0.000300713	AAAS/CCNB1/ESPL1/KIFC1/NEK2/NEK7/NUF2/PRC1/STMN1/TPX2	10
BP	GO:0060760	positive regulation of response to cytokine stimulus	6/204	56/18862	3.0777e-05	0.000519071	0.000308042	CXCR4/EDN1/HIF1A/IL1R1/IRF7/MED1	6
BP	GO:0051271	negative regulation of cellular component movement	14/204	352/18862	3.09161e-05	0.000519235	0.00030814	ACTN1/DAG1/FGF2/FLCN/FOXO3/HMGB1/LRP1/MEF2C/PLCB1/PTPRJ/PTPRK/RHOB/TGFB1/WASL	14
BP	GO:0001503	ossification	15/204	401/18862	3.26713e-05	0.000546427	0.000324277	ATF4/CEBPB/EGR2/FGFR2/FGFR3/FGR/FHL2/HGF/HIF1A/MEF2C/MMP16/S1PR1/SMAD3/SOX2/TGFB1	15
BP	GO:0050920	regulation of chemotaxis	11/204	224/18862	3.38726e-05	0.000564168	0.000334805	CXCR4/EDN1/FGF2/HMGB1/HSPB1/LBP/LPAR1/S1PR1/SMAD3/TGFB1/VEGFA	11
BP	GO:0030308	negative regulation of cell growth	10/204	185/18862	3.44024e-05	0.000570625	0.000338637	BCL6/CDK5/CRYAB/DCC/FLCN/PTPRJ/RTN4/SMAD3/TCHP/TGFB1	10
BP	GO:0043010	camera-type eye development	13/204	310/18862	3.46056e-05	0.000571634	0.000339236	ATF4/CRYAB/FGF2/HDAC1/HIF1A/LAMB2/MED1/NTRK2/SMAD3/THRB/TUB/VEGFA/WNT2	13
BP	GO:0035023	regulation of Rho protein signal transduction	7/204	84/18862	3.49743e-05	0.000575355	0.000341444	ABL1/BCL6/EPS8/FLCN/LPAR1/RAF1/STMN1	7
BP	GO:0030218	erythrocyte differentiation	8/204	115/18862	3.58859e-05	0.000585553	0.000347496	BCL6/BRD1/EPAS1/FOXO3/HIF1A/MED1/STAT3/VEGFA	8
BP	GO:0043620	regulation of DNA-templated transcription in response to stress	8/204	115/18862	3.58859e-05	0.000585553	0.000347496	ATF4/BAG3/CEBPB/EPAS1/HIF1A/HIF3A/UBB/VEGFA	8
BP	GO:0052547	regulation of peptidase activity	16/204	455/18862	3.75069e-05	0.000607759	0.000360674	CAV1/CRYAB/EFNA1/FYN/GPER1/HDAC1/HGF/HMGB1/LRP1/NGF/RAF1/SMAD3/SOX2/STAT3/VEGFA/XIAP	16
BP	GO:0030865	cortical cytoskeleton organization	6/204	58/18862	3.76846e-05	0.000607759	0.000360674	ANLN/CDK5/PLS1/RAC3/RHOB/TRPV4	6
BP	GO:0006367	transcription initiation from RNA polymerase II promoter	10/204	187/18862	3.77011e-05	0.000607759	0.000360674	CCNB1/CDK1/CDK7/CDK8/HMGB1/KAT2B/MED1/RORA/SNW1/THRB	10
BP	GO:0008360	regulation of cell shape	9/204	151/18862	3.98501e-05	0.000639833	0.000379708	DAG1/EPS8/FGR/FYN/LPAR1/RAC3/RHOB/RHOU/VEGFA	9
BP	GO:0007589	body fluid secretion	7/204	86/18862	4.07413e-05	0.000648951	0.00038512	CAV1/COX2/EDN1/HIF1A/MED1/NCOR2/VEGFA	7
BP	GO:0048013	ephrin receptor signaling pathway	7/204	86/18862	4.07413e-05	0.000648951	0.00038512	ACTB/AP2A1/EFNA1/EPHA3/EPHB3/FYN/WASL	7
BP	GO:2000116	regulation of cysteine-type endopeptidase activity	11/204	230/18862	4.31102e-05	0.000679601	0.000403309	CRYAB/FYN/GPER1/HGF/HMGB1/NGF/RAF1/SMAD3/SOX2/VEGFA/XIAP	11
BP	GO:0046578	regulation of Ras protein signal transduction	10/204	190/18862	4.31546e-05	0.000679601	0.000403309	ABL1/BCL6/CRKL/EPS8/FLCN/IRS2/LPAR1/NGF/RAF1/STMN1	10
BP	GO:0007052	mitotic spindle organization	8/204	118/18862	4.31734e-05	0.000679601	0.000403309	AAAS/CCNB1/KIFC1/NEK2/NUF2/PRC1/STMN1/TPX2	8
BP	GO:0010976	positive regulation of neuron projection development	9/204	153/18862	4.41784e-05	0.000692704	0.000411084	AP2A1/BDNF/DVL1/EPHA3/FYN/HGF/LRP1/LRRC7/NTRK2	9
BP	GO:0021537	telencephalon development	11/204	231/18862	4.48436e-05	0.000700398	0.00041565	CDK5/CRKL/CXCR4/EPHB3/HDAC1/HIF1A/LPAR1/LRP1/NTRK2/PLCB1/RTN4	11
BP	GO:0071384	cellular response to corticosteroid stimulus	6/204	60/18862	4.57833e-05	0.000710759	0.000421799	EDN1/FOXO1/GPER1/MYOD1/SGK1/SMYD3	6
BP	GO:0001101	response to acid chemical	8/204	119/18862	4.58611e-05	0.000710759	0.000421799	CEBPB/EDN1/FYN/NTRK2/PDGFC/RRAGB/RRAGC/VEGFA	8
BP	GO:0090218	positive regulation of lipid kinase activity	5/204	37/18862	4.63477e-05	0.000714482	0.000424009	CD81/FGF2/FGFR3/FGR/TGFB1	5
BP	GO:0051056	regulation of small GTPase mediated signal transduction	13/204	319/18862	4.64573e-05	0.000714482	0.000424009	ABL1/BCL6/CRKL/EPS8/FLCN/IRS2/LPAR1/NGF/RAC3/RAF1/RHOB/RHOU/STMN1	13
BP	GO:0031099	regeneration	10/204	192/18862	4.71531e-05	0.000722414	0.000428716	CCNB1/CD81/CEBPB/DAG1/HGF/LAMB2/LRP1/MED1/MYOD1/SOX2	10
BP	GO:1903706	regulation of hemopoiesis	15/204	415/18862	4.83244e-05	0.000737545	0.000437695	ABL1/BCL6/BRD1/CEBPB/FOXO3/HDAC1/HIF1A/HMGB1/IRF7/KAT2B/MED1/MEF2C/STAT3/TGFB1/WDR5	15
BP	GO:0071230	cellular response to amino acid stimulus	6/204	61/18862	5.03246e-05	0.000765162	0.000454085	CEBPB/FYN/NTRK2/PDGFC/RRAGB/RRAGC	6
BP	GO:0034101	erythrocyte homeostasis	8/204	121/18862	5.16564e-05	0.000782448	0.000464343	BCL6/BRD1/EPAS1/FOXO3/HIF1A/MED1/STAT3/VEGFA	8
BP	GO:0060445	branching involved in salivary gland morphogenesis	4/204	20/18862	5.61937e-05	0.00084486	0.000501381	DAG1/FGFR2/HGF/LAMA5	4
BP	GO:0071375	cellular response to peptide hormone stimulus	13/204	325/18862	5.61977e-05	0.00084486	0.000501381	ACTN2/CAV1/CSK/EDN1/FOXO1/FYN/GPER1/HDAC9/IRS2/KAT2B/RAP1B/STAT3/USF1	13
BP	GO:0072593	reactive oxygen species metabolic process	12/204	281/18862	5.83619e-05	0.000874123	0.000518747	ARF4/CAV1/COX2/CRYAB/EDN1/FYN/GPX3/HIF1A/NOS2/RORA/SMAD3/TGFB1	12
BP	GO:0106027	neuron projection organization	7/204	91/18862	5.8641e-05	0.000875036	0.00051929	CDK5/DVL1/EFNA1/EPHB3/FYN/PLS1/WASL	7
BP	GO:0051147	regulation of muscle cell differentiation	9/204	159/18862	5.96217e-05	0.000886376	0.000526019	ABL1/BDNF/EDN1/FGFR2/GPER1/HDAC9/MEF2C/MYOD1/TGFB1	9
BP	GO:0016202	regulation of striated muscle tissue development	5/204	39/18862	6.01541e-05	0.000889361	0.00052779	ERBB3/MEF2C/MYOD1/SMAD3/TGFB1	5
BP	GO:0035690	cellular response to drug	6/204	63/18862	6.04872e-05	0.000889361	0.00052779	CRKL/CXCR4/EDN1/MEF2C/NOS2/RAP1B	6
BP	GO:0061180	mammary gland epithelium development	6/204	63/18862	6.04872e-05	0.000889361	0.00052779	CEBPB/FGFR2/HIF1A/MED1/RTN4/WNT2	6
BP	GO:0010506	regulation of autophagy	13/204	328/18862	6.17018e-05	0.000903909	0.000536424	ABL1/BAG3/CDK5/FLCN/FOXO1/FOXO3/HGF/HIF1A/HMGB1/HSPB1/RRAGB/RRAGC/STAT3	13
BP	GO:0055017	cardiac muscle tissue growth	7/204	92/18862	6.28954e-05	0.000918044	0.000544812	CCNB1/EDN1/FGF2/FGFR2/MEF2C/S1PR1/WNT2	7
BP	GO:0030336	negative regulation of cell migration	13/204	330/18862	6.56264e-05	0.00095099	0.000564365	DAG1/FGF2/FLCN/FOXO3/HMGB1/LRP1/MEF2C/PLCB1/PTPRJ/PTPRK/RHOB/TGFB1/WASL	13
BP	GO:0048545	response to steroid hormone	13/204	330/18862	6.56264e-05	0.00095099	0.000564365	CALM1/CAV1/EDN1/FOXO1/GPER1/HDAC1/HMGB1/MED1/MYOD1/NCOR2/SGK1/SMYD3/TGFB1	13
BP	GO:0048709	oligodendrocyte differentiation	7/204	93/18862	6.73988e-05	0.000973161	0.000577522	CDK5/CSK/CXCR4/DAG1/HDAC1/LPAR1/NTRK2	7
BP	GO:0002053	positive regulation of mesenchymal cell proliferation	4/204	21/18862	6.88298e-05	0.000990261	0.00058767	FGFR2/IRS2/VEGFA/WNT2	4
BP	GO:0070167	regulation of biomineral tissue development	7/204	94/18862	7.21623e-05	0.00102563	0.000608657	ATF4/CEBPB/HIF1A/MEF2C/S1PR1/SMAD3/TGFB1	7
BP	GO:0030324	lung development	9/204	163/18862	7.22637e-05	0.00102563	0.000608657	DAG1/EPAS1/FGF2/FGFR2/HMGB1/LAMA5/THRB/VEGFA/WNT2	9
BP	GO:0002429	immune response-activating cell surface receptor signaling pathway	16/204	481/18862	7.23987e-05	0.00102563	0.000608657	ABL1/ACTB/BLNK/CD81/CRKL/CSK/ELMO1/FGR/FYN/MEF2C/PLCG1/PTPRJ/RAF1/UBE2N/WASF2/WASL	16
BP	GO:0002757	immune response-activating signal transduction	16/204	481/18862	7.23987e-05	0.00102563	0.000608657	ABL1/ACTB/BLNK/CD81/CRKL/CSK/ELMO1/FGR/FYN/MEF2C/PLCG1/PTPRJ/RAF1/UBE2N/WASF2/WASL	16
BP	GO:0006909	phagocytosis	14/204	381/18862	7.26768e-05	0.00102563	0.000608657	ABL1/ACTB/CSK/ELMO1/FGR/FYN/HMGB1/LBP/LRP1/PLCG1/PTPRJ/TUB/WASF2/WASL	14
BP	GO:1905477	positive regulation of protein localization to membrane	8/204	127/18862	7.2821e-05	0.00102563	0.000608657	AKAP5/CD81/CDK5/EPHA3/FYN/GPER1/LRP1/PLS1	8
BP	GO:0050679	positive regulation of epithelial cell proliferation	10/204	203/18862	7.52686e-05	0.00105271	0.000624731	AREG/FGF2/FGFR2/HIF1A/HMGB1/MED1/PLCG1/RTN4/VEGFA/WNT2	10
BP	GO:1902905	positive regulation of supramolecular fiber organization	10/204	203/18862	7.52686e-05	0.00105271	0.000624731	ABL1/ACTN2/BAG4/EDN1/LPAR1/SDC4/SMAD3/TRPV4/WASF2/WASL	10
BP	GO:1903034	regulation of response to wounding	9/204	164/18862	7.57544e-05	0.00105583	0.00062658	CAV1/CXCR4/EDN1/FGF2/HMGB1/KLKB1/LRP1/SMAD3/USF1	9
BP	GO:0035272	exocrine system development	5/204	41/18862	7.6935e-05	0.00106489	0.000631956	DAG1/FGFR2/HGF/LAMA5/TGFB1	5
BP	GO:1901861	regulation of muscle tissue development	5/204	41/18862	7.6935e-05	0.00106489	0.000631956	ERBB3/MEF2C/MYOD1/SMAD3/TGFB1	5
BP	GO:0050807	regulation of synapse organization	10/204	204/18862	7.84142e-05	0.00108163	0.000641893	ABL1/ARF4/BDNF/CDK5/DAG1/EFNA1/EPHB3/FYN/MEF2C/NTRK2	10
BP	GO:0031396	regulation of protein ubiquitination	10/204	205/18862	8.16707e-05	0.00111535	0.000661906	ABL1/AMER1/CAV1/CDK5/FYN/RAB1A/UBB/UBE2N/UBE2S/XIAP	10
BP	GO:0043281	regulation of cysteine-type endopeptidase activity involved in apoptotic process	10/204	205/18862	8.16707e-05	0.00111535	0.000661906	CRYAB/GPER1/HGF/HMGB1/NGF/RAF1/SMAD3/SOX2/VEGFA/XIAP	10
BP	GO:0001501	skeletal system development	16/204	486/18862	8.16926e-05	0.00111535	0.000661906	AMER1/EDN1/FGF2/FGFR2/FGFR3/FGR/HIF1A/MED1/MEF2C/MMP16/PDGFC/SMAD3/TGFB1/TRPV4/WASF2/WDR5	16
BP	GO:0110149	regulation of biomineralization	7/204	96/18862	8.25151e-05	0.00112277	0.000666304	ATF4/CEBPB/HIF1A/MEF2C/S1PR1/SMAD3/TGFB1	7
BP	GO:0035265	organ growth	9/204	166/18862	8.31626e-05	0.00112775	0.000669264	CCNB1/EDN1/FGF2/FGFR2/FGFR3/MAEL/MEF2C/S1PR1/WNT2	9
BP	GO:0006109	regulation of carbohydrate metabolic process	10/204	206/18862	8.50413e-05	0.00114935	0.000682078	AAAS/AP2A1/GPER1/HIF1A/HMGB1/IRS2/KAT2B/RORA/TGFB1/WDR5	10
BP	GO:0007612	learning	8/204	130/18862	8.58414e-05	0.00115627	0.000686185	AAAS/ARF4/CDK5/FYN/GRM5/HIF1A/NTRK2/SYNJ1	8
BP	GO:0045687	positive regulation of glial cell differentiation	5/204	42/18862	8.65696e-05	0.00116218	0.000689692	CXCR4/DAG1/EGR2/HDAC1/TGFB1	5
BP	GO:0030323	respiratory tube development	9/204	167/18862	8.70892e-05	0.00116525	0.000691519	DAG1/EPAS1/FGF2/FGFR2/HMGB1/LAMA5/THRB/VEGFA/WNT2	9
BP	GO:0051051	negative regulation of transport	15/204	438/18862	8.85201e-05	0.00118046	0.000700545	ACTN2/ATF4/BAG3/BAG4/CALM1/CAV1/CDK5/CRYAB/CSK/EDN1/EPHA3/ERBB3/HMGB1/IRS2/RAP1B	15
BP	GO:0061041	regulation of wound healing	8/204	131/18862	9.05882e-05	0.00120007	0.00071218	CAV1/CXCR4/EDN1/FGF2/HMGB1/KLKB1/SMAD3/USF1	8
BP	GO:0072073	kidney epithelium development	8/204	131/18862	9.05882e-05	0.00120007	0.00071218	FGF2/FGFR2/LAMA5/LAMB2/MEF2C/SDC4/SMAD3/VEGFA	8
BP	GO:0055001	muscle cell development	9/204	168/18862	9.11703e-05	0.00120381	0.000714399	ACTN2/CCNB1/EDN1/FHL2/HDAC9/MYOD1/MYOF/SMYD3/VEGFA	9
BP	GO:0031647	regulation of protein stability	12/204	295/18862	9.27614e-05	0.0012208	0.000724483	BAG3/BAG4/CD81/CDC37/CDK7/CRYAB/DVL1/EFNA1/GGA3/RTN4/SMAD3/TF	12
BP	GO:0045685	regulation of glial cell differentiation	6/204	68/18862	9.31703e-05	0.00122217	0.000725299	CDK1/CXCR4/DAG1/EGR2/HDAC1/TGFB1	6
BP	GO:0048634	regulation of muscle organ development	5/204	43/18862	9.71058e-05	0.00126965	0.000753473	ERBB3/MEF2C/MYOD1/SMAD3/TGFB1	5
BP	GO:0031669	cellular response to nutrient levels	10/204	210/18862	9.97302e-05	0.00129973	0.000771324	ATF4/FLCN/FOXO1/FOXO3/MED1/MYOD1/RRAGB/RRAGC/SNW1/USF1	10
BP	GO:0035162	embryonic hemopoiesis	4/204	23/18862	0.000100125	0.00130065	0.00077187	ATF4/HIF1A/MED1/VEGFA	4
BP	GO:0043550	regulation of lipid kinase activity	6/204	69/18862	0.000101134	0.00130952	0.000777135	CD81/FGF2/FGFR3/FGR/RBL2/TGFB1	6
BP	GO:2000146	negative regulation of cell motility	13/204	345/18862	0.000102627	0.00132459	0.000786075	DAG1/FGF2/FLCN/FOXO3/HMGB1/LRP1/MEF2C/PLCB1/PTPRJ/PTPRK/RHOB/TGFB1/WASL	13
BP	GO:0051302	regulation of cell division	9/204	171/18862	0.000104389	0.00134301	0.000797009	CALM1/FGF2/FGFR2/FLCN/PDGFC/PRC1/RBL2/TGFB1/VEGFA	9
BP	GO:0034599	cellular response to oxidative stress	12/204	299/18862	0.000105336	0.00135085	0.000801664	ABL1/ATF4/EPAS1/FOXO1/FOXO3/FYN/GPX3/HGF/HIF1A/HSPB1/PTPRK/RHOB	12
BP	GO:0060419	heart growth	7/204	100/18862	0.000106861	0.00136605	0.000810683	CCNB1/EDN1/FGF2/FGFR2/MEF2C/S1PR1/WNT2	7
BP	GO:0010863	positive regulation of phospholipase C activity	5/204	44/18862	0.0001086	0.00138387	0.000821258	BDNF/FGF2/LPAR1/NTRK2/PLCG1	5
BP	GO:0055021	regulation of cardiac muscle tissue growth	6/204	70/18862	0.000109629	0.00139257	0.00082642	CCNB1/EDN1/FGF2/FGFR2/MEF2C/WNT2	6
BP	GO:0000079	regulation of cyclin-dependent protein serine/threonine kinase activity	7/204	101/18862	0.00011378	0.00144074	0.000855004	ACTB/CCNA1/CCNB1/CDC37/CDK7/CDKN3/KAT2B	7
BP	GO:0050803	regulation of synapse structure or activity	10/204	214/18862	0.000116515	0.00147072	0.000872801	ABL1/ARF4/BDNF/CDK5/DAG1/EFNA1/EPHB3/FYN/MEF2C/NTRK2	10
BP	GO:0043647	inositol phosphate metabolic process	6/204	71/18862	0.000118682	0.00149121	0.000884956	CALM1/FGF2/GPER1/PLCB1/PLCG1/SYNJ1	6
BP	GO:0036003	positive regulation of transcription from RNA polymerase II promoter in response to stress	4/204	24/18862	0.000119137	0.00149121	0.000884956	ATF4/CEBPB/HIF1A/VEGFA	4
BP	GO:0071496	cellular response to external stimulus	12/204	303/18862	0.000119349	0.00149121	0.000884956	ATF4/BAG3/DAG1/FLCN/FOXO1/FOXO3/MED1/MYOD1/RRAGB/RRAGC/SNW1/USF1	12
BP	GO:0043200	response to amino acid	7/204	102/18862	0.000121059	0.00149121	0.000884956	CEBPB/EDN1/FYN/NTRK2/PDGFC/RRAGB/RRAGC	7
BP	GO:0045639	positive regulation of myeloid cell differentiation	7/204	102/18862	0.000121059	0.00149121	0.000884956	BRD1/FOXO3/HIF1A/HMGB1/MED1/STAT3/TGFB1	7
BP	GO:0046620	regulation of organ growth	7/204	102/18862	0.000121059	0.00149121	0.000884956	CCNB1/EDN1/FGF2/FGFR2/MAEL/MEF2C/WNT2	7
BP	GO:0071887	leukocyte apoptotic process	7/204	102/18862	0.000121059	0.00149121	0.000884956	BCL6/CRKL/EFNA1/HIF1A/IRF7/IRS2/MEF2C	7
BP	GO:0085029	extracellular matrix assembly	5/204	45/18862	0.000121109	0.00149121	0.000884956	DAG1/LAMB2/LAMB3/SMAD3/TGFB1	5
BP	GO:0071103	DNA conformation change	13/204	352/18862	0.000125327	0.00153842	0.000912973	ABL1/CCNB1/CDCA5/GPER1/HDAC1/HMGB1/MCM4/MCM7/RFC3/SET/SMC2/SMYD3/UBB	13
BP	GO:0043154	negative regulation of cysteine-type endopeptidase activity involved in apoptotic process	6/204	72/18862	0.000128318	0.00157033	0.000931908	CRYAB/HGF/NGF/RAF1/VEGFA/XIAP	6
BP	GO:2000107	negative regulation of leukocyte apoptotic process	5/204	46/18862	0.000134694	0.00164335	0.000975247	BCL6/EFNA1/HIF1A/IRF7/IRS2	5
BP	GO:0071695	anatomical structure maturation	10/204	218/18862	0.00013563	0.00164975	0.000979044	BRD1/CCNB1/DAG1/EPAS1/FGFR3/HIF1A/NSUN2/RAC3/S1PR1/VEGFA	10
BP	GO:0032388	positive regulation of intracellular transport	10/204	219/18862	0.000140802	0.00170504	0.00101186	ACTN2/AKAP5/BAG3/CD81/CDK5/FYN/MLC1/RHOU/SMAD3/TGFB1	10
BP	GO:0032060	bleb assembly	3/204	10/18862	0.00014145	0.00170504	0.00101186	ANLN/LPAR1/LPAR3	3
BP	GO:1901203	positive regulation of extracellular matrix assembly	3/204	10/18862	0.00014145	0.00170504	0.00101186	DAG1/SMAD3/TGFB1	3
BP	GO:0072331	signal transduction by p53 class mediator	11/204	263/18862	0.000142668	0.00171458	0.00101751	CCNB1/CDK1/CDK5/HDAC1/MYO6/RAD1/RBL2/RFC3/SNW1/TPX2/UBB	11
BP	GO:0016331	morphogenesis of embryonic epithelium	8/204	140/18862	0.000143952	0.00171972	0.00102056	ABL1/DVL1/FGFR2/HIF1A/LAMA5/SDC4/TGFB1/WNT2	8
BP	GO:0035148	tube formation	8/204	140/18862	0.000143952	0.00171972	0.00102056	ABL1/DVL1/FGF2/FGFR2/HIF1A/SDC4/TGFB1/VEGFA	8
BP	GO:1904029	regulation of cyclin-dependent protein kinase activity	7/204	105/18862	0.000145195	0.00172847	0.00102576	ACTB/CCNA1/CCNB1/CDC37/CDK7/CDKN3/KAT2B	7
BP	GO:0042326	negative regulation of phosphorylation	14/204	407/18862	0.000145546	0.00172847	0.00102576	ABL1/CALM1/CAV1/CCNB1/CRKL/CSK/DVL1/HGF/HSPB1/IRS2/KAT2B/PTPRJ/SMYD3/TGFB1	14
BP	GO:0045646	regulation of erythrocyte differentiation	5/204	47/18862	0.000149416	0.00175881	0.00104377	BRD1/FOXO3/HIF1A/MED1/STAT3	5
BP	GO:0070169	positive regulation of biomineral tissue development	5/204	47/18862	0.000149416	0.00175881	0.00104377	ATF4/CEBPB/MEF2C/SMAD3/TGFB1	5
BP	GO:1903053	regulation of extracellular matrix organization	5/204	47/18862	0.000149416	0.00175881	0.00104377	ABL1/DAG1/LRP1/SMAD3/TGFB1	5
BP	GO:0031056	regulation of histone modification	8/204	141/18862	0.000151216	0.00176951	0.00105011	BCL6/CCNB1/FLCN/SET/SNW1/UBE2N/VEGFA/WDR5	8
BP	GO:0062013	positive regulation of small molecule metabolic process	8/204	141/18862	0.000151216	0.00176951	0.00105011	COX2/GPER1/HIF1A/HMGB1/IRS2/KAT2B/NOS2/WDR5	8
BP	GO:0045444	fat cell differentiation	10/204	221/18862	0.000151647	0.00176951	0.00105011	CEBPB/EGR2/FLCN/FOXO1/GPER1/MED1/PLCB1/RORA/SMAD3/TGFB1	10
BP	GO:0031345	negative regulation of cell projection organization	9/204	180/18862	0.000154058	0.00179243	0.00106372	CDK5/DCC/EFNA1/FYN/LPAR1/LRP1/RTN4/TCHP/TRPV4	9
BP	GO:0051222	positive regulation of protein transport	12/204	312/18862	0.000156842	0.00181955	0.00107981	AKAP5/BAG3/CD81/CDK5/FYN/GPER1/HIF1A/IRS2/LRP1/RHOU/SMAD3/TGFB1	12
BP	GO:0043409	negative regulation of MAPK cascade	9/204	181/18862	0.000160626	0.00185699	0.00110203	ABL1/CAV1/CSK/DAG1/EFNA1/FLCN/FOXO1/GPER1/PTPRJ	9
BP	GO:0051668	localization within membrane	6/204	75/18862	0.000160995	0.00185699	0.00110203	CD81/CDK5/CRKL/DLG3/DVL1/LRRC7	6
BP	GO:0021987	cerebral cortex development	7/204	107/18862	0.00016335	0.00187875	0.00111495	CDK5/CRKL/HIF1A/LRP1/NTRK2/PLCB1/RTN4	7
BP	GO:0010464	regulation of mesenchymal cell proliferation	4/204	26/18862	0.000164803	0.00189005	0.00112165	FGFR2/IRS2/VEGFA/WNT2	4
BP	GO:0110151	positive regulation of biomineralization	5/204	48/18862	0.000165336	0.00189077	0.00112208	ATF4/CEBPB/MEF2C/SMAD3/TGFB1	5
BP	GO:0060249	anatomical structure homeostasis	15/204	466/18862	0.000174665	0.00197696	0.00117322	ACTB/BAG3/CDK5/CSK/EPAS1/HIF1A/HSPB1/NEK2/NEK7/RAC3/RFC3/S1PR1/TF/TUB/VEGFA	15
BP	GO:0035051	cardiocyte differentiation	8/204	144/18862	0.000174843	0.00197696	0.00117322	ACTN2/CCNB1/EDN1/FHL2/GPER1/MEF2C/TGFB1/VEGFA	8
BP	GO:0106106	cold-induced thermogenesis	8/204	144/18862	0.000174843	0.00197696	0.00117322	ATF4/CAV1/CEBPB/CXCR4/EPAS1/FLCN/PDGFC/VEGFA	8
BP	GO:0120161	regulation of cold-induced thermogenesis	8/204	144/18862	0.000174843	0.00197696	0.00117322	ATF4/CAV1/CEBPB/CXCR4/EPAS1/FLCN/PDGFC/VEGFA	8
BP	GO:0045661	regulation of myoblast differentiation	5/204	49/18862	0.000182521	0.00205018	0.00121668	MEF2C/MYOD1/PLCB1/SRA1/TGFB1	5
BP	GO:0060043	regulation of cardiac muscle cell proliferation	5/204	49/18862	0.000182521	0.00205018	0.00121668	CCNB1/FGF2/FGFR2/MEF2C/WNT2	5
BP	GO:1902414	protein localization to cell junction	7/204	109/18862	0.000183299	0.00205018	0.00121668	ACTB/CDK5/DAG1/DLG3/DVL1/HSPB1/LRRC7	7
BP	GO:0001764	neuron migration	8/204	145/18862	0.000183362	0.00205018	0.00121668	CDK5/CRKL/CXCR4/DCC/FYN/MEF2C/NTRK2/VEGFA	8
BP	GO:0002088	lens development in camera-type eye	6/204	77/18862	0.000186206	0.00207044	0.0012287	ATF4/CRYAB/FGF2/MED1/SMAD3/WNT2	6
BP	GO:0060420	regulation of heart growth	6/204	77/18862	0.000186206	0.00207044	0.0012287	CCNB1/EDN1/FGF2/FGFR2/MEF2C/WNT2	6
BP	GO:0034123	positive regulation of toll-like receptor signaling pathway	4/204	27/18862	0.000191834	0.00212713	0.00126234	CAV1/HMGB1/LBP/RTN4	4
BP	GO:0043619	regulation of transcription from RNA polymerase II promoter in response to oxidative stress	3/204	11/18862	0.000192944	0.00213355	0.00126615	ATF4/EPAS1/HIF1A	3
BP	GO:0110053	regulation of actin filament organization	11/204	273/18862	0.000197424	0.00217708	0.00129199	ABL1/ACTN2/BAG4/EPS8/LPAR1/S1PR1/SDC4/SMAD3/STMN1/WASF2/WASL	11
BP	GO:0001655	urogenital system development	12/204	320/18862	0.000198222	0.0021799	0.00129366	AMER1/CRKL/EPHB3/FGF2/FGFR2/FLCN/LAMA5/LAMB2/MEF2C/SDC4/SMAD3/VEGFA	12
BP	GO:0045913	positive regulation of carbohydrate metabolic process	6/204	78/18862	0.000199927	0.00218667	0.00129768	GPER1/HIF1A/HMGB1/IRS2/KAT2B/WDR5	6
BP	GO:0050772	positive regulation of axonogenesis	6/204	78/18862	0.000199927	0.00218667	0.00129768	BDNF/LPAR3/LRP1/NGF/NTRK2/VEGFA	6
BP	GO:1903202	negative regulation of oxidative stress-induced cell death	5/204	50/18862	0.000201034	0.00219112	0.00130032	ATF4/FYN/HGF/HIF1A/HSPB1	5
BP	GO:0007519	skeletal muscle tissue development	8/204	147/18862	0.000201426	0.00219112	0.00130032	CAV1/CDK5/EGR2/GPC1/HDAC9/MEF2C/MYOD1/TGFB1	8
BP	GO:0014902	myotube differentiation	7/204	111/18862	0.000205174	0.00222586	0.00132093	BDNF/CD81/HDAC9/MEF2C/MYOD1/MYOF/SMYD3	7
BP	GO:0060541	respiratory system development	9/204	188/18862	0.000213463	0.00230954	0.0013706	DAG1/EPAS1/FGF2/FGFR2/HMGB1/LAMA5/THRB/VEGFA/WNT2	9
BP	GO:0001892	embryonic placenta development	6/204	79/18862	0.000214434	0.00231381	0.00137313	CEBPB/EPAS1/FGFR2/HIF1A/MED1/WNT2	6
BP	GO:1903828	negative regulation of cellular protein localization	7/204	112/18862	0.000216875	0.00233388	0.00138504	ACTN2/BAG3/BAG4/CDK5/CSK/FLCN/TGFB1	7
BP	GO:0010458	exit from mitosis	4/204	28/18862	0.000221921	0.00236913	0.00140596	ANLN/CDCA5/EPS8/UBE2S	4
BP	GO:0010575	positive regulation of vascular endothelial growth factor production	4/204	28/18862	0.000221921	0.00236913	0.00140596	ATF4/HIF1A/RORA/TGFB1	4
BP	GO:0014044	Schwann cell development	4/204	28/18862	0.000221921	0.00236913	0.00140596	CDK5/DAG1/LAMB2/NTRK2	4
BP	GO:0048562	embryonic organ morphogenesis	11/204	277/18862	0.000223842	0.0023833	0.00141437	DVL1/EDN1/EFNA1/FGFR2/HIF1A/LRIG1/MEF2C/MMP16/MYO6/PLS1/SMAD3	11
BP	GO:0035418	protein localization to synapse	6/204	80/18862	0.000229758	0.0024206	0.0014365	CDK5/DAG1/DLG3/DVL1/HSPB1/LRRC7	6
BP	GO:0045445	myoblast differentiation	6/204	80/18862	0.000229758	0.0024206	0.0014365	EPAS1/MEF2C/MYOD1/PLCB1/SRA1/TGFB1	6
BP	GO:2000106	regulation of leukocyte apoptotic process	6/204	80/18862	0.000229758	0.0024206	0.0014365	BCL6/EFNA1/HIF1A/IRF7/IRS2/MEF2C	6
BP	GO:2000117	negative regulation of cysteine-type endopeptidase activity	6/204	80/18862	0.000229758	0.0024206	0.0014365	CRYAB/HGF/NGF/RAF1/VEGFA/XIAP	6
BP	GO:1903046	meiotic cell cycle process	9/204	190/18862	0.000230969	0.00242699	0.0014403	CCNA1/ESPL1/MAEL/NSUN2/NUF2/PLCB1/RAD1/SMC2/UBB	9
BP	GO:0052548	regulation of endopeptidase activity	14/204	426/18862	0.000232817	0.00244002	0.00144803	CRYAB/EFNA1/FYN/GPER1/HDAC1/HGF/HMGB1/NGF/RAF1/SMAD3/SOX2/STAT3/VEGFA/XIAP	14
BP	GO:0050821	protein stabilization	9/204	191/18862	0.00024016	0.00251042	0.00148981	BAG3/BAG4/CDC37/CDK7/CRYAB/DVL1/EFNA1/RTN4/SMAD3	9
BP	GO:0048675	axon extension	7/204	114/18862	0.000241892	0.00251339	0.00149157	ABL1/CDK5/DVL1/LAMB2/LRP1/RTN4/VEGFA	7
BP	GO:0055007	cardiac muscle cell differentiation	7/204	114/18862	0.000241892	0.00251339	0.00149157	ACTN2/CCNB1/EDN1/FHL2/MEF2C/TGFB1/VEGFA	7
BP	GO:0051496	positive regulation of stress fiber assembly	5/204	52/18862	0.000242322	0.00251339	0.00149157	ABL1/BAG4/LPAR1/SDC4/SMAD3	5
BP	GO:0040013	negative regulation of locomotion	13/204	377/18862	0.000245342	0.00253815	0.00150626	DAG1/FGF2/FLCN/FOXO3/HMGB1/LRP1/MEF2C/PLCB1/PTPRJ/PTPRK/RHOB/TGFB1/WASL	13
BP	GO:1904951	positive regulation of establishment of protein localization	12/204	328/18862	0.000248586	0.00256292	0.00152096	AKAP5/BAG3/CD81/CDK5/FYN/GPER1/HIF1A/IRS2/LRP1/RHOU/SMAD3/TGFB1	12
BP	GO:0031668	cellular response to extracellular stimulus	10/204	235/18862	0.000249127	0.00256292	0.00152096	ATF4/FLCN/FOXO1/FOXO3/MED1/MYOD1/RRAGB/RRAGC/SNW1/USF1	10
BP	GO:2000377	regulation of reactive oxygen species metabolic process	9/204	192/18862	0.000249652	0.00256292	0.00152096	ARF4/CAV1/COX2/CRYAB/EDN1/FYN/HIF1A/SMAD3/TGFB1	9
BP	GO:0031960	response to corticosteroid	8/204	152/18862	0.000253059	0.00258468	0.00153388	CALM1/EDN1/FOXO1/GPER1/HMGB1/MYOD1/SGK1/SMYD3	8
BP	GO:0060402	calcium ion transport into cytosol	8/204	152/18862	0.000253059	0.00258468	0.00153388	ABL1/CALM1/CAV1/FGF2/FYN/GPER1/PLCG1/TRPV4	8
BP	GO:0007077	mitotic nuclear envelope disassembly	3/204	12/18862	0.000255211	0.00258725	0.0015354	CCNB1/CDK1/NEK9	3
BP	GO:0055012	ventricular cardiac muscle cell differentiation	3/204	12/18862	0.000255211	0.00258725	0.0015354	CCNB1/FHL2/MEF2C	3
BP	GO:0003206	cardiac chamber morphogenesis	7/204	115/18862	0.000255245	0.00258725	0.0015354	FGFR2/FHL2/HIF1A/MED1/MEF2C/TGFB1/WNT2	7
BP	GO:0060348	bone development	9/204	193/18862	0.000259453	0.00262329	0.00155679	AMER1/FGFR2/FGFR3/MED1/MEF2C/MMP16/PDGFC/TRPV4/WASF2	9
BP	GO:0097061	dendritic spine organization	6/204	82/18862	0.000262987	0.00265233	0.00157402	CDK5/DVL1/EFNA1/EPHB3/FYN/WASL	6
BP	GO:1990845	adaptive thermogenesis	8/204	153/18862	0.000264584	0.00266163	0.00157955	ATF4/CAV1/CEBPB/CXCR4/EPAS1/FLCN/PDGFC/VEGFA	8
BP	GO:0010524	positive regulation of calcium ion transport into cytosol	5/204	53/18862	0.000265235	0.00266163	0.00157955	ABL1/CALM1/CAV1/GPER1/PLCG1	5
BP	GO:0038093	Fc receptor signaling pathway	10/204	239/18862	0.000285098	0.0028523	0.00169269	ABL1/ACTB/CALM1/ELMO1/FGR/FYN/PLCG1/PTPRJ/WASF2/WASL	10
BP	GO:0042176	regulation of protein catabolic process	13/204	383/18862	0.000285656	0.0028523	0.00169269	AMER1/CAV1/CD81/DVL1/EFNA1/FOXO1/FYN/GGA3/LRP1/NOS2/SMAD3/UBB/XPO1	13
BP	GO:0010676	positive regulation of cellular carbohydrate metabolic process	5/204	54/18862	0.000289757	0.00288606	0.00171273	GPER1/HMGB1/IRS2/KAT2B/WDR5	5
BP	GO:0071711	basement membrane organization	4/204	30/18862	0.000292054	0.00290174	0.00172204	CAV1/DAG1/LAMB2/LAMB3	4
BP	GO:0031398	positive regulation of protein ubiquitination	7/204	118/18862	0.000298899	0.00294787	0.00174941	AMER1/CAV1/RAB1A/UBB/UBE2N/UBE2S/XIAP	7
BP	GO:0043500	muscle adaptation	7/204	118/18862	0.000298899	0.00294787	0.00174941	DAG1/EDN1/FOXO1/FOXO3/MYOD1/SMAD3/UTRN	7
BP	GO:0051928	positive regulation of calcium ion transport	7/204	118/18862	0.000298899	0.00294787	0.00174941	ABL1/CALM1/CAV1/CDK5/GPER1/LPAR3/PLCG1	7
BP	GO:0022407	regulation of cell-cell adhesion	14/204	437/18862	0.000301553	0.00296154	0.00175752	ABL1/BCL6/CAV1/CD81/CEBPB/CSK/EPHB3/FYN/HMGB1/SDC4/SOX2/TGFB1/TRPV4/VEGFA	14
BP	GO:0021543	pallium development	8/204	156/18862	0.000301761	0.00296154	0.00175752	CDK5/CRKL/HDAC1/HIF1A/LRP1/NTRK2/PLCB1/RTN4	8
BP	GO:0007193	adenylate cyclase-inhibiting G protein-coupled receptor signaling pathway	6/204	85/18862	0.000319787	0.00312318	0.00185345	AKAP5/EDN1/GRM2/LPAR1/S1PR1/S1PR3	6
BP	GO:0046928	regulation of neurotransmitter secretion	6/204	85/18862	0.000319787	0.00312318	0.00185345	CALM1/CDK5/DVL1/GPER1/MEF2C/RAP1B	6
BP	GO:0061448	connective tissue development	10/204	243/18862	0.000325316	0.00316946	0.00188091	AMER1/EDN1/FGF2/FGFR3/HIF1A/MEF2C/SMAD3/TGFB1/TRPV4/UBB	10
BP	GO:0070229	negative regulation of lymphocyte apoptotic process	4/204	31/18862	0.0003325	0.00323161	0.00191779	BCL6/EFNA1/HIF1A/IRS2	4
BP	GO:0001657	ureteric bud development	6/204	86/18862	0.000340715	0.0032955	0.00195571	FGF2/FGFR2/LAMA5/SDC4/SMAD3/VEGFA	6
BP	GO:0031058	positive regulation of histone modification	6/204	86/18862	0.000340715	0.0032955	0.00195571	BCL6/CCNB1/SNW1/UBE2N/VEGFA/WDR5	6
BP	GO:0071383	cellular response to steroid hormone stimulus	9/204	201/18862	0.00034996	0.00337678	0.00200395	EDN1/FOXO1/GPER1/HDAC1/MED1/MYOD1/NCOR2/SGK1/SMYD3	9
BP	GO:0006979	response to oxidative stress	14/204	444/18862	0.000353821	0.00340585	0.0020212	ABL1/ATF4/CRYAB/EDN1/EPAS1/FOXO1/FOXO3/FYN/GPX3/HGF/HIF1A/HSPB1/PTPRK/RHOB	14
BP	GO:0072163	mesonephric epithelium development	6/204	87/18862	0.000362701	0.00347466	0.00206204	FGF2/FGFR2/LAMA5/SDC4/SMAD3/VEGFA	6
BP	GO:0072164	mesonephric tubule development	6/204	87/18862	0.000362701	0.00347466	0.00206204	FGF2/FGFR2/LAMA5/SDC4/SMAD3/VEGFA	6
BP	GO:0030198	extracellular matrix organization	13/204	393/18862	0.000365441	0.00349257	0.00207266	ABL1/CAV1/DAG1/FGF2/KLKB1/LAMA5/LAMB2/LAMB3/LRP1/MMP16/SMAD3/TGFB1/VWF	13
BP	GO:0048511	rhythmic process	11/204	294/18862	0.000372054	0.00353385	0.00209716	ATF4/CDK1/CDK5/EGR2/HDAC1/KAT2B/NCOR2/NOS2/NTRK2/PTGDS/RORA	11
BP	GO:0048008	platelet-derived growth factor receptor signaling pathway	5/204	57/18862	0.00037371	0.00353385	0.00209716	ABL1/LRP1/PDGFC/PTPRJ/VEGFA	5
BP	GO:0055008	cardiac muscle tissue morphogenesis	5/204	57/18862	0.00037371	0.00353385	0.00209716	FGFR2/MED1/S1PR1/TGFB1/WNT2	5
BP	GO:0043062	extracellular structure organization	13/204	394/18862	0.000374373	0.00353385	0.00209716	ABL1/CAV1/DAG1/FGF2/KLKB1/LAMA5/LAMB2/LAMB3/LRP1/MMP16/SMAD3/TGFB1/VWF	13
BP	GO:0007202	activation of phospholipase C activity	4/204	32/18862	0.000376804	0.00353385	0.00209716	BDNF/LPAR1/NTRK2/PLCG1	4
BP	GO:0035767	endothelial cell chemotaxis	4/204	32/18862	0.000376804	0.00353385	0.00209716	FGF2/HMGB1/HSPB1/VEGFA	4
BP	GO:0048011	neurotrophin TRK receptor signaling pathway	4/204	32/18862	0.000376804	0.00353385	0.00209716	BDNF/NGF/NTRK2/RAF1	4
BP	GO:0051385	response to mineralocorticoid	4/204	32/18862	0.000376804	0.00353385	0.00209716	CALM1/EDN1/GPER1/SGK1	4
BP	GO:0007173	epidermal growth factor receptor signaling pathway	7/204	123/18862	0.000384825	0.0035923	0.00213185	ABL1/AREG/ARF4/GPER1/PLCG1/PTPRJ/TGFB1	7
BP	GO:1903409	reactive oxygen species biosynthetic process	7/204	123/18862	0.000384825	0.0035923	0.00213185	CAV1/COX2/EDN1/FYN/NOS2/RORA/SMAD3	7
BP	GO:0045229	external encapsulating structure organization	13/204	396/18862	0.000392796	0.00365671	0.00217007	ABL1/CAV1/DAG1/FGF2/KLKB1/LAMA5/LAMB2/LAMB3/LRP1/MMP16/SMAD3/TGFB1/VWF	13
BP	GO:0090287	regulation of cellular response to growth factor stimulus	11/204	296/18862	0.000393953	0.00365671	0.00217007	ABL1/CAV1/FGF2/FLCN/GPC1/HIF1A/SMAD3/SNW1/TGFB1/UBB/XIAP	11
BP	GO:0006352	DNA-templated transcription, initiation	10/204	249/18862	0.000394459	0.00365671	0.00217007	CCNB1/CDK1/CDK7/CDK8/HMGB1/KAT2B/MED1/RORA/SNW1/THRB	10
BP	GO:0010639	negative regulation of organelle organization	12/204	346/18862	0.000402944	0.00372097	0.0022082	CCNB1/EPS8/ESPL1/FLCN/HGF/KAT2B/RAD1/S1PR1/STMN1/TCHP/TPX2/WASF2	12
BP	GO:0002685	regulation of leukocyte migration	9/204	205/18862	0.00040416	0.00372097	0.0022082	CD81/CRKL/EDN1/HMGB1/IL1R1/LBP/PLCB1/VEGFA/WASL	9
BP	GO:0042552	myelination	7/204	124/18862	0.000404171	0.00372097	0.0022082	CXCR4/DAG1/EGR2/GPC1/HGF/LPAR1/NTRK2	7
BP	GO:0060038	cardiac muscle cell proliferation	5/204	58/18862	0.00040541	0.00372384	0.00220991	CCNB1/FGF2/FGFR2/MEF2C/WNT2	5
BP	GO:0051321	meiotic cell cycle	10/204	250/18862	0.000407093	0.00373076	0.00221402	CCNA1/ESPL1/MAEL/NEK2/NSUN2/NUF2/PLCB1/RAD1/SMC2/UBB	10
BP	GO:0051149	positive regulation of muscle cell differentiation	6/204	89/18862	0.000409995	0.00374879	0.00222472	ABL1/EDN1/GPER1/MEF2C/MYOD1/TGFB1	6
BP	GO:0099170	postsynaptic modulation of chemical synaptic transmission	3/204	14/18862	0.000415566	0.0037911	0.00224982	DCC/GRM5/PLCB1	3
BP	GO:0030100	regulation of endocytosis	9/204	206/18862	0.000418739	0.00380098	0.00225569	ABL1/AP2A1/CALM1/CAV1/EPHA3/LRP1/TF/VEGFA/WASL	9
BP	GO:0000070	mitotic sister chromatid segregation	8/204	164/18862	0.00042219	0.00380098	0.00225569	CCNB1/CDCA5/ESPL1/KIFC1/NEK2/NUF2/PRC1/SMC2	8
BP	GO:1990138	neuron projection extension	8/204	164/18862	0.00042219	0.00380098	0.00225569	ABL1/CDK5/CXCR4/DVL1/LAMB2/LRP1/RTN4/VEGFA	8
BP	GO:2001252	positive regulation of chromosome organization	8/204	164/18862	0.00042219	0.00380098	0.00225569	BCL6/CCNB1/NEK2/NEK7/SNW1/UBE2N/VEGFA/WDR5	8
BP	GO:0032355	response to estradiol	7/204	125/18862	0.000424286	0.00380098	0.00225569	ARNT2/CRYAB/GPER1/MYOD1/NCOR2/STAT3/TGFB1	7
BP	GO:0048565	digestive tract development	7/204	125/18862	0.000424286	0.00380098	0.00225569	CCNB1/CRKL/EPHB3/FGFR2/HIF1A/PDGFC/SMAD3	7
BP	GO:0072175	epithelial tube formation	7/204	125/18862	0.000424286	0.00380098	0.00225569	ABL1/DVL1/FGF2/FGFR2/HIF1A/SDC4/TGFB1	7
BP	GO:0043552	positive regulation of phosphatidylinositol 3-kinase activity	4/204	33/18862	0.000425171	0.00380098	0.00225569	FGF2/FGFR3/FGR/TGFB1	4
BP	GO:0051482	positive regulation of cytosolic calcium ion concentration involved in phospholipase C-activating G protein-coupled signaling pathway	4/204	33/18862	0.000425171	0.00380098	0.00225569	EDN1/LPAR1/LPAR3/S1PR1	4
BP	GO:0003012	muscle system process	14/204	453/18862	0.00043228	0.00385593	0.0022883	ACTN2/CALM1/CAV1/CRYAB/CXCR4/DAG1/EDN1/FOXO1/FOXO3/GPER1/MYOD1/MYOF/SMAD3/UTRN	14
BP	GO:0002064	epithelial cell development	9/204	207/18862	0.000433748	0.00386046	0.00229099	ATF4/CXCR4/HIF1A/LAMB2/PLCB1/PLS1/RAP1B/S1PR3/VEGFA	9
BP	GO:0007272	ensheathment of neurons	7/204	126/18862	0.000445193	0.00394482	0.00234105	CXCR4/DAG1/EGR2/GPC1/HGF/LPAR1/NTRK2	7
BP	GO:0008366	axon ensheathment	7/204	126/18862	0.000445193	0.00394482	0.00234105	CXCR4/DAG1/EGR2/GPC1/HGF/LPAR1/NTRK2	7
BP	GO:0001823	mesonephros development	6/204	91/18862	0.000461972	0.00408448	0.00242393	FGF2/FGFR2/LAMA5/SDC4/SMAD3/VEGFA	6
BP	GO:0060997	dendritic spine morphogenesis	5/204	60/18862	0.000474855	0.00417082	0.00247517	CDK5/DVL1/EFNA1/EPHB3/WASL	5
BP	GO:0060998	regulation of dendritic spine development	5/204	60/18862	0.000474855	0.00417082	0.00247517	ASAP1/EFNA1/FOXO6/LPAR1/MEF2C	5
BP	GO:1903078	positive regulation of protein localization to plasma membrane	5/204	60/18862	0.000474855	0.00417082	0.00247517	AKAP5/EPHA3/GPER1/LRP1/PLS1	5
BP	GO:0036314	response to sterol	4/204	34/18862	0.000477811	0.0041785	0.00247973	DAG1/MLC1/RORA/TGFB1	4
BP	GO:0090050	positive regulation of cell migration involved in sprouting angiogenesis	4/204	34/18862	0.000477811	0.0041785	0.00247973	ABL1/FGF2/HDAC9/VEGFA	4
BP	GO:0045995	regulation of embryonic development	5/204	61/18862	0.000512759	0.00441051	0.00261741	CDK1/DAG1/LAMA5/PLCB1/WNT2	5
BP	GO:1905330	regulation of morphogenesis of an epithelium	5/204	61/18862	0.000512759	0.00441051	0.00261741	ABL1/FGF2/HGF/VEGFA/WNT2	5
BP	GO:0010839	negative regulation of keratinocyte proliferation	3/204	15/18862	0.000515328	0.00441051	0.00261741	FGFR2/MED1/PTPRK	3
BP	GO:0022038	corpus callosum development	3/204	15/18862	0.000515328	0.00441051	0.00261741	CDK5/EPHB3/LPAR1	3
BP	GO:0030397	membrane disassembly	3/204	15/18862	0.000515328	0.00441051	0.00261741	CCNB1/CDK1/NEK9	3
BP	GO:0043117	positive regulation of vascular permeability	3/204	15/18862	0.000515328	0.00441051	0.00261741	TGFB1/TRPV4/VEGFA	3
BP	GO:0051081	nuclear envelope disassembly	3/204	15/18862	0.000515328	0.00441051	0.00261741	CCNB1/CDK1/NEK9	3
BP	GO:0070831	basement membrane assembly	3/204	15/18862	0.000515328	0.00441051	0.00261741	DAG1/LAMB2/LAMB3	3
BP	GO:1903799	negative regulation of production of miRNAs involved in gene silencing by miRNA	3/204	15/18862	0.000515328	0.00441051	0.00261741	NCOR2/STAT3/TGFB1	3
BP	GO:2001028	positive regulation of endothelial cell chemotaxis	3/204	15/18862	0.000515328	0.00441051	0.00261741	FGF2/HSPB1/VEGFA	3
BP	GO:0051153	regulation of striated muscle cell differentiation	6/204	93/18862	0.000518946	0.00443202	0.00263018	BDNF/EDN1/HDAC9/MEF2C/MYOD1/TGFB1	6
BP	GO:0060326	cell chemotaxis	11/204	306/18862	0.00052038	0.00443483	0.00263185	CRKL/CXCR4/EDN1/FGF2/HGF/HMGB1/HSPB1/LBP/LPAR1/S1PR1/VEGFA	11
BP	GO:0019932	second-messenger-mediated signaling	11/204	307/18862	0.000534704	0.00452999	0.00268832	CALM1/CXCR4/EDN1/ERBB3/FHL2/GRM5/LPAR1/NOS2/PLCG1/PTPRJ/VEGFA	11
BP	GO:0010762	regulation of fibroblast migration	4/204	35/18862	0.000534931	0.00452999	0.00268832	BAG4/FGF2/SDC4/TGFB1	4
BP	GO:0097009	energy homeostasis	4/204	35/18862	0.000534931	0.00452999	0.00268832	FLCN/FOXO1/STAT3/UBB	4
BP	GO:0050764	regulation of phagocytosis	6/204	94/18862	0.000549409	0.00464279	0.00275526	CSK/FGR/HMGB1/LRP1/PTPRJ/TUB	6
BP	GO:0036294	cellular response to decreased oxygen levels	9/204	214/18862	0.000551701	0.00464292	0.00275534	ATF4/CCNB1/EDN1/EPAS1/HIF1A/HIF3A/RORA/UBB/VEGFA	9
BP	GO:0006027	glycosaminoglycan catabolic process	5/204	62/18862	0.000552894	0.00464292	0.00275534	FGF2/GPC1/SDC3/SDC4/TGFB1	5
BP	GO:0032233	positive regulation of actin filament bundle assembly	5/204	62/18862	0.000552894	0.00464292	0.00275534	ABL1/BAG4/LPAR1/SDC4/SMAD3	5
BP	GO:1903131	mononuclear cell differentiation	13/204	411/18862	0.000557216	0.00466945	0.00277108	ABL1/BCL6/BLNK/CEBPB/HDAC9/HMGB1/IRF7/KLF6/MED1/PTPRJ/RORA/STAT3/VEGFA	13
BP	GO:0051403	stress-activated MAPK cascade	10/204	261/18862	0.000569765	0.00476466	0.00282758	CRKL/CRYAB/FOXO1/HGF/HMGB1/PLCB1/TF/UBB/UBE2N/VEGFA	10
BP	GO:0010522	regulation of calcium ion transport into cytosol	6/204	95/18862	0.000581243	0.00485054	0.00287855	ABL1/CALM1/CAV1/FYN/GPER1/PLCG1	6
BP	GO:0010977	negative regulation of neuron projection development	7/204	132/18862	0.000588553	0.00490135	0.0029087	CDK5/DCC/EFNA1/LPAR1/LRP1/RTN4/TRPV4	7
BP	GO:0014015	positive regulation of gliogenesis	5/204	63/18862	0.000595343	0.00494763	0.00293617	CXCR4/DAG1/EGR2/HDAC1/TGFB1	5
BP	GO:0060401	cytosolic calcium ion transport	8/204	173/18862	0.000601616	0.00498075	0.00295582	ABL1/CALM1/CAV1/FGF2/FYN/GPER1/PLCG1/TRPV4	8
BP	GO:0001933	negative regulation of protein phosphorylation	12/204	362/18862	0.00060181	0.00498075	0.00295582	ABL1/CALM1/CAV1/CCNB1/CRKL/DVL1/HGF/HSPB1/KAT2B/PTPRJ/SMYD3/TGFB1	12
BP	GO:0043255	regulation of carbohydrate biosynthetic process	6/204	96/18862	0.000614492	0.00506483	0.00300572	AP2A1/GPER1/IRS2/KAT2B/TGFB1/WDR5	6
BP	GO:0048010	vascular endothelial growth factor receptor signaling pathway	6/204	96/18862	0.000614492	0.00506483	0.00300572	ELMO1/FYN/HIF1A/HSPB1/VEGFA/WASF2	6
BP	GO:0140013	meiotic nuclear division	8/204	174/18862	0.000624866	0.00513978	0.0030502	CCNA1/ESPL1/MAEL/NUF2/PLCB1/RAD1/SMC2/UBB	8
BP	GO:0097067	cellular response to thyroid hormone stimulus	3/204	16/18862	0.000629211	0.00515439	0.00305887	BRD8/MED1/THRB	3
BP	GO:1901201	regulation of extracellular matrix assembly	3/204	16/18862	0.000629211	0.00515439	0.00305887	DAG1/SMAD3/TGFB1	3
BP	GO:0055123	digestive system development	7/204	134/18862	0.000643737	0.00525195	0.00311677	CCNB1/CRKL/EPHB3/FGFR2/HIF1A/PDGFC/SMAD3	7
BP	GO:0097553	calcium ion transmembrane import into cytosol	7/204	134/18862	0.000643737	0.00525195	0.00311677	ABL1/CALM1/FGF2/FYN/GPER1/PLCG1/TRPV4	7
BP	GO:0048771	tissue remodeling	8/204	175/18862	0.000648836	0.0052644	0.00312415	CAV1/CSK/EPAS1/HIF1A/MEF2C/S1PR1/TF/TGFB1	8
BP	GO:0043502	regulation of muscle adaptation	6/204	97/18862	0.000649197	0.0052644	0.00312415	DAG1/EDN1/FOXO1/FOXO3/SMAD3/UTRN	6
BP	GO:0120162	positive regulation of cold-induced thermogenesis	6/204	97/18862	0.000649197	0.0052644	0.00312415	CAV1/CEBPB/CXCR4/EPAS1/PDGFC/VEGFA	6
BP	GO:0010837	regulation of keratinocyte proliferation	4/204	37/18862	0.000663457	0.00536919	0.00318634	AREG/FGFR2/MED1/PTPRK	4
BP	GO:0048167	regulation of synaptic plasticity	8/204	176/18862	0.000673544	0.00543985	0.00322827	ABL1/AKAP5/ATF4/CDK5/EGR2/GRM5/MEF2C/NTRK2	8
BP	GO:0090307	mitotic spindle assembly	5/204	65/18862	0.00068752	0.00553047	0.00328206	AAAS/KIFC1/NEK2/PRC1/TPX2	5
BP	GO:2000573	positive regulation of DNA biosynthetic process	5/204	65/18862	0.00068752	0.00553047	0.00328206	FGF2/HGF/NEK2/NEK7/RFC3	5
BP	GO:0023061	signal release	14/204	475/18862	0.000688988	0.0055312	0.00328248	CALM1/CDK5/DVL1/EDN1/GPER1/HIF1A/IRS2/LRP1/MEF2C/NOS2/RAB1A/RAF1/RAP1B/SYNJ1	14
BP	GO:0021700	developmental maturation	10/204	268/18862	0.000698903	0.00557814	0.00331034	BRD1/CCNB1/DAG1/EPAS1/FGFR3/HIF1A/NSUN2/RAC3/S1PR1/VEGFA	10
BP	GO:0001936	regulation of endothelial cell proliferation	8/204	177/18862	0.000699005	0.00557814	0.00331034	CAV1/FGF2/HIF1A/HMGB1/MEF2C/PLCG1/VEGFA/WNT2	8
BP	GO:0001959	regulation of cytokine-mediated signaling pathway	8/204	177/18862	0.000699005	0.00557814	0.00331034	CAV1/CDC37/CXCR4/EDN1/HIF1A/IL1R1/IRF7/MED1	8
BP	GO:0045598	regulation of fat cell differentiation	7/204	136/18862	0.000702949	0.00559849	0.00332242	CEBPB/FLCN/FOXO1/GPER1/RORA/SMAD3/TGFB1	7
BP	GO:0051588	regulation of neurotransmitter transport	6/204	99/18862	0.000723152	0.00574798	0.00341114	CALM1/CDK5/DVL1/GPER1/MEF2C/RAP1B	6
BP	GO:0003158	endothelium development	7/204	137/18862	0.000734131	0.00579851	0.00344112	CXCR4/PLCB1/RAP1B/RHOB/S1PR1/S1PR3/VEGFA	7
BP	GO:1903322	positive regulation of protein modification by small protein conjugation or removal	7/204	137/18862	0.000734131	0.00579851	0.00344112	AMER1/CAV1/RAB1A/UBB/UBE2N/UBE2S/XIAP	7
BP	GO:0010463	mesenchymal cell proliferation	4/204	38/18862	0.000735287	0.00579851	0.00344112	FGFR2/IRS2/VEGFA/WNT2	4
BP	GO:0038179	neurotrophin signaling pathway	4/204	38/18862	0.000735287	0.00579851	0.00344112	BDNF/NGF/NTRK2/RAF1	4
BP	GO:0090316	positive regulation of intracellular protein transport	8/204	179/18862	0.000752254	0.00592068	0.00351362	AKAP5/BAG3/CD81/CDK5/FYN/RHOU/SMAD3/TGFB1	8
BP	GO:0031643	positive regulation of myelination	3/204	17/18862	0.000757974	0.00593081	0.00351964	DAG1/EGR2/HGF	3
BP	GO:1901550	regulation of endothelial cell development	3/204	17/18862	0.000757974	0.00593081	0.00351964	PLCB1/S1PR3/VEGFA	3
BP	GO:1903140	regulation of establishment of endothelial barrier	3/204	17/18862	0.000757974	0.00593081	0.00351964	PLCB1/S1PR3/VEGFA	3
BP	GO:0030219	megakaryocyte differentiation	6/204	100/18862	0.00076249	0.00594298	0.00352686	HDAC1/KAT2B/MED1/MEF2C/WASF2/WDR5	6
BP	GO:1905269	positive regulation of chromatin organization	6/204	100/18862	0.00076249	0.00594298	0.00352686	BCL6/CCNB1/SNW1/UBE2N/VEGFA/WDR5	6
BP	GO:0000302	response to reactive oxygen species	9/204	224/18862	0.000764712	0.00594875	0.00353028	ABL1/CRYAB/EDN1/FOXO1/FYN/HGF/HIF1A/PTPRK/RHOB	9
BP	GO:0071347	cellular response to interleukin-1	8/204	180/18862	0.000780077	0.00605654	0.00359425	CEBPB/EDN1/HIF1A/IL1R1/PLCB1/RORA/UBB/UBE2N	8
BP	GO:0060415	muscle tissue morphogenesis	5/204	67/18862	0.000789977	0.00610977	0.00362584	FGFR2/MED1/S1PR1/TGFB1/WNT2	5
BP	GO:1904377	positive regulation of protein localization to cell periphery	5/204	67/18862	0.000789977	0.00610977	0.00362584	AKAP5/EPHA3/GPER1/LRP1/PLS1	5
BP	GO:0033044	regulation of chromosome organization	10/204	273/18862	0.000805212	0.00621562	0.00368865	BCL6/CCNB1/CDCA5/ESPL1/NEK2/NEK7/SNW1/UBE2N/VEGFA/WDR5	10
BP	GO:0030212	hyaluronan metabolic process	4/204	39/18862	0.000812445	0.00625942	0.00371465	AP2A1/FGF2/HGF/TGFB1	4
BP	GO:0006026	aminoglycan catabolic process	5/204	68/18862	0.000845279	0.00648748	0.00384999	FGF2/GPC1/SDC3/SDC4/TGFB1	5
BP	GO:1903201	regulation of oxidative stress-induced cell death	5/204	68/18862	0.000845279	0.00648748	0.00384999	ATF4/FYN/HGF/HIF1A/HSPB1	5
BP	GO:0000082	G1/S transition of mitotic cell cycle	10/204	275/18862	0.000851304	0.00650883	0.00386266	CCNA1/CCNB1/CDK1/CDK5/CDK7/CDKN3/MCM4/MCM7/PLCB1/RBL2	10
BP	GO:0034504	protein localization to nucleus	10/204	275/18862	0.000851304	0.00650883	0.00386266	BAG3/CDK1/CDK5/DVL1/FLCN/FYN/MED1/SMAD3/STAT3/TGFB1	10
BP	GO:0042391	regulation of membrane potential	13/204	431/18862	0.000864145	0.00659444	0.00391347	ABL1/ACTN2/CALM1/CAV1/CDK5/DVL1/EDN1/GPER1/GRIA3/GRM5/MEF2C/NTRK2/UBB	13
BP	GO:0031098	stress-activated protein kinase signaling cascade	10/204	276/18862	0.000875151	0.00666576	0.00395579	CRKL/CRYAB/FOXO1/HGF/HMGB1/PLCB1/TF/UBB/UBE2N/VEGFA	10
BP	GO:0007200	phospholipase C-activating G protein-coupled receptor signaling pathway	6/204	103/18862	0.000890486	0.0067413	0.00400062	ACTN2/EDN1/GRM5/LPAR1/LPAR3/S1PR1	6
BP	GO:0046822	regulation of nucleocytoplasmic transport	6/204	103/18862	0.000890486	0.0067413	0.00400062	AAAS/BAG3/CDK5/NSUN2/SMAD3/TGFB1	6
BP	GO:0030890	positive regulation of B cell proliferation	4/204	40/18862	0.000895145	0.0067413	0.00400062	BCL6/CD81/IRS2/MEF2C	4
BP	GO:0051281	positive regulation of release of sequestered calcium ion into cytosol	4/204	40/18862	0.000895145	0.0067413	0.00400062	ABL1/CALM1/GPER1/PLCG1	4
BP	GO:0098760	response to interleukin-7	4/204	40/18862	0.000895145	0.0067413	0.00400062	CRKL/HMGB1/IRS2/STAT3	4
BP	GO:0098761	cellular response to interleukin-7	4/204	40/18862	0.000895145	0.0067413	0.00400062	CRKL/HMGB1/IRS2/STAT3	4
BP	GO:0003208	cardiac ventricle morphogenesis	5/204	69/18862	0.000903416	0.00679084	0.00403002	FGFR2/HIF1A/MED1/MEF2C/TGFB1	5
BP	GO:0007188	adenylate cyclase-modulating G protein-coupled receptor signaling pathway	9/204	230/18862	0.000921856	0.00691651	0.0041046	AKAP5/EDN1/GPER1/GRM2/LPAR1/LPAR3/S1PR1/S1PR3/WASF2	9
BP	GO:0051216	cartilage development	8/204	185/18862	0.000931881	0.00696568	0.00413378	EDN1/FGF2/FGFR3/HIF1A/MEF2C/SMAD3/TGFB1/TRPV4	8
BP	GO:1902275	regulation of chromatin organization	8/204	185/18862	0.000931881	0.00696568	0.00413378	BCL6/CCNB1/FLCN/SET/SNW1/UBE2N/VEGFA/WDR5	8
BP	GO:0048592	eye morphogenesis	7/204	143/18862	0.000944951	0.00705025	0.00418396	ATF4/HIF1A/NTRK2/STAT3/THRB/VEGFA/WNT2	7
BP	GO:1904427	positive regulation of calcium ion transmembrane transport	5/204	70/18862	0.000964476	0.00718257	0.00426249	ABL1/CALM1/CDK5/GPER1/PLCG1	5
BP	GO:0001822	kidney development	10/204	280/18862	0.0009761	0.00725171	0.00430352	AMER1/FGF2/FGFR2/FLCN/LAMA5/LAMB2/MEF2C/SDC4/SMAD3/VEGFA	10
BP	GO:0062012	regulation of small molecule metabolic process	13/204	437/18862	0.000980105	0.00725171	0.00430352	AAAS/CAV1/COX2/FLCN/GPER1/HIF1A/HMGB1/IRS2/KAT2B/NCOR2/NOS2/RORA/WDR5	13
BP	GO:0010907	positive regulation of glucose metabolic process	4/204	41/18862	0.0009836	0.00725171	0.00430352	HMGB1/IRS2/KAT2B/WDR5	4
BP	GO:1904646	cellular response to amyloid-beta	4/204	41/18862	0.0009836	0.00725171	0.00430352	CDK5/FYN/GRM5/LRP1	4
BP	GO:0008277	regulation of G protein-coupled receptor signaling pathway	7/204	144/18862	0.0009843	0.00725171	0.00430352	CALM1/EDN1/GIT2/GPER1/PLCB1/STMN1/TUB	7
BP	GO:0062207	regulation of pattern recognition receptor signaling pathway	6/204	105/18862	0.000984599	0.00725171	0.00430352	CAV1/HMGB1/IRF7/LBP/RTN4/XIAP	6
BP	GO:0031331	positive regulation of cellular catabolic process	12/204	384/18862	0.00100485	0.0073873	0.00438399	AMER1/BAG3/CAV1/CD81/DVL1/FLCN/FOXO1/FOXO3/HIF1A/HMGB1/IRS2/LRP1	12
BP	GO:0050818	regulation of coagulation	5/204	71/18862	0.00102855	0.00753395	0.00447102	ANXA5/CAV1/EDN1/KLKB1/USF1	5
BP	GO:0070227	lymphocyte apoptotic process	5/204	71/18862	0.00102855	0.00753395	0.00447102	BCL6/CRKL/EFNA1/HIF1A/IRS2	5
BP	GO:0097193	intrinsic apoptotic signaling pathway	10/204	283/18862	0.00105792	0.00771616	0.00457915	ABL1/ATF4/CAV1/CEBPB/HDAC1/HIF1A/HSPB1/MAEL/SNW1/UBB	10
BP	GO:0006271	DNA strand elongation involved in DNA replication	3/204	19/18862	0.00106304	0.00771616	0.00457915	MCM4/MCM7/RFC3	3
BP	GO:0007413	axonal fasciculation	3/204	19/18862	0.00106304	0.00771616	0.00457915	EPHA3/EPHB3/RTN4	3
BP	GO:0045663	positive regulation of myoblast differentiation	3/204	19/18862	0.00106304	0.00771616	0.00457915	MEF2C/MYOD1/PLCB1	3
BP	GO:0106030	neuron projection fasciculation	3/204	19/18862	0.00106304	0.00771616	0.00457915	EPHA3/EPHB3/RTN4	3
BP	GO:0022408	negative regulation of cell-cell adhesion	8/204	189/18862	0.00106964	0.00773613	0.004591	ABL1/BCL6/CEBPB/HMGB1/SDC4/TGFB1/TRPV4/VEGFA	8
BP	GO:0060759	regulation of response to cytokine stimulus	8/204	189/18862	0.00106964	0.00773613	0.004591	CAV1/CDC37/CXCR4/EDN1/HIF1A/IL1R1/IRF7/MED1	8
BP	GO:0043114	regulation of vascular permeability	4/204	42/18862	0.00107802	0.00775482	0.00460209	PTPRJ/TGFB1/TRPV4/VEGFA	4
BP	GO:0062208	positive regulation of pattern recognition receptor signaling pathway	4/204	42/18862	0.00107802	0.00775482	0.00460209	CAV1/HMGB1/LBP/RTN4	4
BP	GO:0071364	cellular response to epidermal growth factor stimulus	4/204	42/18862	0.00107802	0.00775482	0.00460209	BAG4/MCM7/MED1/PLCG1	4
BP	GO:0007613	memory	6/204	107/18862	0.00108618	0.00779951	0.00462861	BDNF/CEBPB/FOXO6/NGF/PLCB1/SGK1	6
BP	GO:0045765	regulation of angiogenesis	11/204	335/18862	0.00109224	0.00782905	0.00464614	ABL1/CXCR4/EFNA1/FGF2/HGF/HIF1A/HMGB1/HSPB1/PLCG1/RHOB/VEGFA	11
BP	GO:0014855	striated muscle cell proliferation	5/204	72/18862	0.00109573	0.00784006	0.00465268	CCNB1/FGF2/FGFR2/MEF2C/WNT2	5
BP	GO:0045664	regulation of neuron differentiation	8/204	190/18862	0.00110651	0.00790308	0.00469007	BCL6/BDNF/MED1/MEF2C/NGF/RAC3/SOX2/THRB	8
BP	GO:0001938	positive regulation of endothelial cell proliferation	6/204	108/18862	0.00113989	0.00812703	0.00482298	FGF2/HIF1A/HMGB1/PLCG1/VEGFA/WNT2	6
BP	GO:0001935	endothelial cell proliferation	8/204	191/18862	0.00114438	0.0081446	0.0048334	CAV1/FGF2/HIF1A/HMGB1/MEF2C/PLCG1/VEGFA/WNT2	8
BP	GO:0003151	outflow tract morphogenesis	5/204	73/18862	0.00116611	0.00824081	0.0048905	CRKL/FGFR2/HIF1A/MEF2C/VEGFA	5
BP	GO:0006809	nitric oxide biosynthetic process	5/204	73/18862	0.00116611	0.00824081	0.0048905	CAV1/EDN1/NOS2/RORA/SMAD3	5
BP	GO:0042246	tissue regeneration	5/204	73/18862	0.00116611	0.00824081	0.0048905	CCNB1/CD81/DAG1/MYOD1/SOX2	5
BP	GO:0048644	muscle organ morphogenesis	5/204	73/18862	0.00116611	0.00824081	0.0048905	FGFR2/MED1/S1PR1/TGFB1/WNT2	5
BP	GO:0051924	regulation of calcium ion transport	9/204	238/18862	0.00117122	0.00825659	0.00489987	ABL1/CALM1/CAV1/CDK5/CXCR4/FYN/GPER1/LPAR3/PLCG1	9
BP	GO:0018205	peptidyl-lysine modification	12/204	391/18862	0.00117264	0.00825659	0.00489987	AAAS/BRD1/BRD8/EGR2/FLCN/HDAC9/KAT2B/MYOD1/SET/SMYD3/SNW1/WDR5	12
BP	GO:0043254	regulation of protein-containing complex assembly	13/204	446/18862	0.00117834	0.00825659	0.00489987	ABL1/ASAP1/BAG4/CRYAB/EPS8/HMGB1/RAF1/RAP1B/STMN1/TGFB1/VEGFA/WASF2/WASL	13
BP	GO:0001754	eye photoreceptor cell differentiation	4/204	43/18862	0.00117863	0.00825659	0.00489987	NTRK2/STAT3/THRB/VEGFA	4
BP	GO:2000273	positive regulation of signaling receptor activity	4/204	43/18862	0.00117863	0.00825659	0.00489987	AREG/EDN1/HDAC1/HIF1A	4
BP	GO:0072001	renal system development	10/204	288/18862	0.00120673	0.00843868	0.00500793	AMER1/FGF2/FGFR2/FLCN/LAMA5/LAMB2/MEF2C/SDC4/SMAD3/VEGFA	10
BP	GO:0061045	negative regulation of wound healing	5/204	74/18862	0.00123978	0.00865478	0.00513617	EDN1/FGF2/KLKB1/SMAD3/USF1	5
BP	GO:0042471	ear morphogenesis	6/204	110/18862	0.0012534	0.00871949	0.00517458	DVL1/EDN1/FGFR2/LRIG1/MYO6/PLS1	6
BP	GO:0051341	regulation of oxidoreductase activity	6/204	110/18862	0.0012534	0.00871949	0.00517458	ABL1/CALM1/CAV1/EDN1/HIF1A/WASL	6
BP	GO:1901342	regulation of vasculature development	11/204	341/18862	0.00125929	0.00874534	0.00518991	ABL1/CXCR4/EFNA1/FGF2/HGF/HIF1A/HMGB1/HSPB1/PLCG1/RHOB/VEGFA	11
BP	GO:0009896	positive regulation of catabolic process	13/204	450/18862	0.00127663	0.00885039	0.00525226	AMER1/BAG3/CAV1/CD81/DVL1/FLCN/FOXO1/FOXO3/GGA3/HIF1A/HMGB1/IRS2/LRP1	13
BP	GO:0010761	fibroblast migration	4/204	44/18862	0.00128563	0.00888216	0.00527111	BAG4/FGF2/SDC4/TGFB1	4
BP	GO:0048546	digestive tract morphogenesis	4/204	44/18862	0.00128563	0.00888216	0.00527111	EPHB3/FGFR2/HIF1A/SMAD3	4
BP	GO:0007596	blood coagulation	11/204	342/18862	0.00128908	0.00889066	0.00527616	ACTB/ANXA5/CAV1/EDN1/FYN/HDAC1/HSPB1/KLKB1/RAF1/USF1/VWF	11
BP	GO:0003205	cardiac chamber development	7/204	151/18862	0.00129719	0.00893123	0.00530023	FGFR2/FHL2/HIF1A/MED1/MEF2C/TGFB1/WNT2	7
BP	GO:0030705	cytoskeleton-dependent intracellular transport	8/204	195/18862	0.00130636	0.00897897	0.00532856	BAG3/HIF1A/HSPB1/MYO6/RAB1A/TUB/UBB/WASL	8
BP	GO:0090257	regulation of muscle system process	9/204	243/18862	0.00135299	0.00928361	0.00550935	CALM1/CAV1/DAG1/EDN1/FOXO1/FOXO3/GPER1/SMAD3/UTRN	9
BP	GO:0021782	glial cell development	6/204	112/18862	0.00137536	0.00938894	0.00557186	CDK5/DAG1/LAMB2/LPAR1/LRP1/NTRK2	6
BP	GO:0030278	regulation of ossification	6/204	112/18862	0.00137536	0.00938894	0.00557186	EGR2/HIF1A/MEF2C/S1PR1/SMAD3/TGFB1	6
BP	GO:0051261	protein depolymerization	6/204	112/18862	0.00137536	0.00938894	0.00557186	ACTN2/EPS8/STMN1/SYNJ1/TPX2/TRPV4	6
BP	GO:0030500	regulation of bone mineralization	5/204	76/18862	0.00139738	0.00948929	0.00563141	HIF1A/MEF2C/S1PR1/SMAD3/TGFB1	5
BP	GO:0032881	regulation of polysaccharide metabolic process	4/204	45/18862	0.00139925	0.00948929	0.00563141	AP2A1/HMGB1/IRS2/TGFB1	4
BP	GO:0048538	thymus development	4/204	45/18862	0.00139925	0.00948929	0.00563141	ABL1/CRKL/EPHB3/RAF1	4
BP	GO:0016573	histone acetylation	7/204	153/18862	0.00139952	0.00948929	0.00563141	BRD1/BRD8/FLCN/KAT2B/MYOD1/SET/WDR5	7
BP	GO:0007599	hemostasis	11/204	346/18862	0.00141408	0.00957186	0.00568041	ACTB/ANXA5/CAV1/EDN1/FYN/HDAC1/HSPB1/KLKB1/RAF1/USF1/VWF	11
BP	GO:0035024	negative regulation of Rho protein signal transduction	3/204	21/18862	0.00143603	0.00961366	0.00570522	BCL6/FLCN/STMN1	3
BP	GO:0038083	peptidyl-tyrosine autophosphorylation	3/204	21/18862	0.00143603	0.00961366	0.00570522	ABL1/CAV1/VEGFA	3
BP	GO:0060965	negative regulation of gene silencing by miRNA	3/204	21/18862	0.00143603	0.00961366	0.00570522	NCOR2/STAT3/TGFB1	3
BP	GO:1904886	beta-catenin destruction complex disassembly	3/204	21/18862	0.00143603	0.00961366	0.00570522	AMER1/CAV1/DVL1	3
BP	GO:1905209	positive regulation of cardiocyte differentiation	3/204	21/18862	0.00143603	0.00961366	0.00570522	GPER1/MEF2C/TGFB1	3
BP	GO:0051346	negative regulation of hydrolase activity	13/204	456/18862	0.00143682	0.00961366	0.00570522	ABL1/AIP/BAG4/CRYAB/DLG3/HDAC9/HGF/LRP1/NGF/RAF1/SET/VEGFA/XIAP	13
BP	GO:0019722	calcium-mediated signaling	8/204	198/18862	0.00143942	0.00961366	0.00570522	CALM1/CXCR4/EDN1/ERBB3/FHL2/GRM5/PLCG1/PTPRJ	8
BP	GO:0051054	positive regulation of DNA metabolic process	8/204	198/18862	0.00143942	0.00961366	0.00570522	FGF2/HGF/HMGB1/NEK2/NEK7/RFC3/TGFB1/UBE2N	8
BP	GO:0007162	negative regulation of cell adhesion	10/204	295/18862	0.00144338	0.00962412	0.00571143	ABL1/BCL6/CEBPB/ERBB3/HMGB1/LRP1/SDC4/TGFB1/TRPV4/VEGFA	10
BP	GO:0050817	coagulation	11/204	347/18862	0.00144684	0.00963118	0.00571562	ACTB/ANXA5/CAV1/EDN1/FYN/HDAC1/HSPB1/KLKB1/RAF1/USF1/VWF	11
BP	GO:0034121	regulation of toll-like receptor signaling pathway	5/204	77/18862	0.00148149	0.00979028	0.00581004	CAV1/HMGB1/IRF7/LBP/RTN4	5
BP	GO:0046209	nitric oxide metabolic process	5/204	77/18862	0.00148149	0.00979028	0.00581004	CAV1/EDN1/NOS2/RORA/SMAD3	5
BP	GO:0055013	cardiac muscle cell development	5/204	77/18862	0.00148149	0.00979028	0.00581004	ACTN2/CCNB1/EDN1/FHL2/VEGFA	5
BP	GO:0061418	regulation of transcription from RNA polymerase II promoter in response to hypoxia	5/204	77/18862	0.00148149	0.00979028	0.00581004	EPAS1/HIF1A/HIF3A/UBB/VEGFA	5
BP	GO:0019216	regulation of lipid metabolic process	12/204	402/18862	0.00148293	0.00979028	0.00581004	CAV1/CD81/FGF2/FGFR3/FGR/FHL2/GPER1/IRS2/MED1/NCOR2/RORA/TGFB1	12
BP	GO:0000819	sister chromatid segregation	8/204	199/18862	0.00148608	0.00979498	0.00581282	CCNB1/CDCA5/ESPL1/KIFC1/NEK2/NUF2/PRC1/SMC2	8
BP	GO:0051225	spindle assembly	6/204	114/18862	0.00150618	0.0098546	0.0058482	AAAS/KIFC1/NEK2/NEK7/PRC1/TPX2	6
BP	GO:0007269	neurotransmitter secretion	7/204	155/18862	0.00150805	0.0098546	0.0058482	CALM1/CDK5/DVL1/GPER1/MEF2C/RAP1B/SYNJ1	7
BP	GO:0099643	signal release from synapse	7/204	155/18862	0.00150805	0.0098546	0.0058482	CALM1/CDK5/DVL1/GPER1/MEF2C/RAP1B/SYNJ1	7
BP	GO:0010959	regulation of metal ion transport	9/204	247/18862	0.00151423	0.0098546	0.0058482	ABL1/CALM1/CAV1/CDK5/CXCR4/FYN/GPER1/LPAR3/PLCG1	9
BP	GO:0008038	neuron recognition	4/204	46/18862	0.00151968	0.0098546	0.0058482	CXCR4/EPHA3/EPHB3/RTN4	4
BP	GO:0030261	chromosome condensation	4/204	46/18862	0.00151968	0.0098546	0.0058482	CCNB1/CDCA5/GPER1/SMC2	4
BP	GO:0034198	cellular response to amino acid starvation	4/204	46/18862	0.00151968	0.0098546	0.0058482	ATF4/FLCN/RRAGB/RRAGC	4
BP	GO:0070849	response to epidermal growth factor	4/204	46/18862	0.00151968	0.0098546	0.0058482	BAG4/MCM7/MED1/PLCG1	4
BP	GO:0101023	vascular endothelial cell proliferation	4/204	46/18862	0.00151968	0.0098546	0.0058482	FGF2/HMGB1/MEF2C/PLCG1	4
BP	GO:1905562	regulation of vascular endothelial cell proliferation	4/204	46/18862	0.00151968	0.0098546	0.0058482	FGF2/HMGB1/MEF2C/PLCG1	4
BP	GO:0006473	protein acetylation	8/204	200/18862	0.00153395	0.00991507	0.00588409	BRD1/BRD8/FLCN/FOXO1/KAT2B/MYOD1/SET/WDR5	8
BP	GO:0010952	positive regulation of peptidase activity	8/204	200/18862	0.00153395	0.00991507	0.00588409	CAV1/EFNA1/FYN/GPER1/HMGB1/NGF/SMAD3/STAT3	8
BP	GO:0044843	cell cycle G1/S phase transition	10/204	298/18862	0.00155573	0.0100309	0.0059528	CCNA1/CCNB1/CDK1/CDK5/CDK7/CDKN3/MCM4/MCM7/PLCB1/RBL2	10
BP	GO:0033157	regulation of intracellular protein transport	9/204	248/18862	0.00155686	0.0100309	0.0059528	AKAP5/BAG3/BAG4/CD81/CDK5/FYN/RHOU/SMAD3/TGFB1	9
BP	GO:0030856	regulation of epithelial cell differentiation	7/204	156/18862	0.00156472	0.0100654	0.00597329	CAV1/CEBPB/FGF2/MED1/PLCB1/S1PR3/VEGFA	7
BP	GO:2001057	reactive nitrogen species metabolic process	5/204	78/18862	0.00156926	0.0100784	0.00598104	CAV1/EDN1/NOS2/RORA/SMAD3	5
BP	GO:0048593	camera-type eye morphogenesis	6/204	115/18862	0.00157504	0.0100994	0.00599345	ATF4/HIF1A/NTRK2/THRB/VEGFA/WNT2	6
BP	GO:0009267	cellular response to starvation	7/204	157/18862	0.00162304	0.0103906	0.00616627	ATF4/FLCN/FOXO1/FOXO3/MYOD1/RRAGB/RRAGC	7
BP	GO:0009612	response to mechanical stimulus	8/204	202/18862	0.00163334	0.0103948	0.0061688	BAG3/CCNB1/CXCR4/DAG1/EDN1/FYN/RAF1/TRPV4	8
BP	GO:0043583	ear development	8/204	202/18862	0.00163334	0.0103948	0.0061688	DVL1/EDN1/FGFR2/LRIG1/MYO6/PLS1/SDC4/SOX2	8
BP	GO:0007528	neuromuscular junction development	4/204	47/18862	0.00164715	0.0103948	0.0061688	CRKL/DVL1/LAMB2/UTRN	4
BP	GO:0031952	regulation of protein autophosphorylation	4/204	47/18862	0.00164715	0.0103948	0.0061688	CALM1/CAV1/PDGFC/VEGFA	4
BP	GO:0035722	interleukin-12-mediated signaling pathway	4/204	47/18862	0.00164715	0.0103948	0.0061688	AIP/PLCB1/RAP1B/STAT4	4
BP	GO:0045844	positive regulation of striated muscle tissue development	3/204	22/18862	0.0016496	0.0103948	0.0061688	ERBB3/MEF2C/MYOD1	3
BP	GO:0048636	positive regulation of muscle organ development	3/204	22/18862	0.0016496	0.0103948	0.0061688	ERBB3/MEF2C/MYOD1	3
BP	GO:0048714	positive regulation of oligodendrocyte differentiation	3/204	22/18862	0.0016496	0.0103948	0.0061688	CXCR4/DAG1/HDAC1	3
BP	GO:0055093	response to hyperoxia	3/204	22/18862	0.0016496	0.0103948	0.0061688	ATP6/CAV1/FOXO1	3
BP	GO:1901522	positive regulation of transcription from RNA polymerase II promoter involved in cellular response to chemical stimulus	3/204	22/18862	0.0016496	0.0103948	0.0061688	ATF4/HIF1A/VEGFA	3
BP	GO:0018393	internal peptidyl-lysine acetylation	7/204	158/18862	0.00168303	0.0105723	0.00627412	BRD1/BRD8/FLCN/KAT2B/MYOD1/SET/WDR5	7
BP	GO:0030203	glycosaminoglycan metabolic process	7/204	158/18862	0.00168303	0.0105723	0.00627412	AP2A1/FGF2/GPC1/HGF/SDC3/SDC4/TGFB1	7
BP	GO:0002573	myeloid leukocyte differentiation	8/204	204/18862	0.00173776	0.010882	0.00645793	CD81/CEBPB/IRF7/LBR/MED1/TF/TGFB1/VEGFA	8
BP	GO:0050852	T cell receptor signaling pathway	8/204	204/18862	0.00173776	0.010882	0.00645793	ABL1/CD81/CRKL/CSK/FYN/PLCG1/PTPRJ/UBE2N	8
BP	GO:0043616	keratinocyte proliferation	4/204	48/18862	0.00178186	0.0111062	0.00659095	AREG/FGFR2/MED1/PTPRK	4
BP	GO:0061028	establishment of endothelial barrier	4/204	48/18862	0.00178186	0.0111062	0.00659095	PLCB1/RAP1B/S1PR3/VEGFA	4
BP	GO:1902003	regulation of amyloid-beta formation	4/204	48/18862	0.00178186	0.0111062	0.00659095	EFNA1/GGA3/NTRK2/RTN4	4
BP	GO:0045931	positive regulation of mitotic cell cycle	6/204	118/18862	0.00179604	0.0111772	0.00663311	ABL1/CCNB1/CDCA5/CDK1/ESPL1/PLCB1	6
BP	GO:0006475	internal protein amino acid acetylation	7/204	160/18862	0.00180819	0.0112008	0.00664708	BRD1/BRD8/FLCN/KAT2B/MYOD1/SET/WDR5	7
BP	GO:0043467	regulation of generation of precursor metabolites and energy	7/204	160/18862	0.00180819	0.0112008	0.00664708	AAAS/CCNB1/CDK1/HIF1A/HMGB1/IRS2/NOS2	7
BP	GO:0050680	negative regulation of epithelial cell proliferation	7/204	160/18862	0.00180819	0.0112008	0.00664708	CAV1/FGFR2/MED1/MEF2C/PTPRK/SOX2/TGFB1	7
BP	GO:0070555	response to interleukin-1	8/204	206/18862	0.0018474	0.0114084	0.00677031	CEBPB/EDN1/HIF1A/IL1R1/PLCB1/RORA/UBB/UBE2N	8
BP	GO:0071456	cellular response to hypoxia	8/204	206/18862	0.0018474	0.0114084	0.00677031	CCNB1/EDN1/EPAS1/HIF1A/HIF3A/RORA/UBB/VEGFA	8
BP	GO:1903533	regulation of protein targeting	5/204	81/18862	0.00185557	0.0114413	0.00678981	BAG3/BAG4/CDK5/FYN/RHOU	5
BP	GO:0030307	positive regulation of cell growth	7/204	161/18862	0.00187342	0.0114635	0.00680301	BDNF/CXCR4/EDN1/LPAR3/LRP1/NGF/VEGFA	7
BP	GO:0045446	endothelial cell differentiation	6/204	119/18862	0.0018747	0.0114635	0.00680301	CXCR4/PLCB1/RAP1B/S1PR1/S1PR3/VEGFA	6
BP	GO:0060149	negative regulation of posttranscriptional gene silencing	3/204	23/18862	0.00188203	0.0114635	0.00680301	NCOR2/STAT3/TGFB1	3
BP	GO:0060571	morphogenesis of an epithelial fold	3/204	23/18862	0.00188203	0.0114635	0.00680301	FGFR2/HIF1A/WNT2	3
BP	GO:0060967	negative regulation of gene silencing by RNA	3/204	23/18862	0.00188203	0.0114635	0.00680301	NCOR2/STAT3/TGFB1	3
BP	GO:0097066	response to thyroid hormone	3/204	23/18862	0.00188203	0.0114635	0.00680301	BRD8/MED1/THRB	3
BP	GO:1901863	positive regulation of muscle tissue development	3/204	23/18862	0.00188203	0.0114635	0.00680301	ERBB3/MEF2C/MYOD1	3
BP	GO:1903055	positive regulation of extracellular matrix organization	3/204	23/18862	0.00188203	0.0114635	0.00680301	DAG1/SMAD3/TGFB1	3
BP	GO:0071349	cellular response to interleukin-12	4/204	49/18862	0.00192402	0.0116838	0.00693377	AIP/PLCB1/RAP1B/STAT4	4
BP	GO:1990928	response to amino acid starvation	4/204	49/18862	0.00192402	0.0116838	0.00693377	ATF4/FLCN/RRAGB/RRAGC	4
BP	GO:0032635	interleukin-6 production	7/204	162/18862	0.00194046	0.0117659	0.00698246	CEBPB/CSK/HGF/HMGB1/LBP/NOS2/STAT3	7
BP	GO:0010508	positive regulation of autophagy	6/204	120/18862	0.00195593	0.0118418	0.00702751	BAG3/FLCN/FOXO1/FOXO3/HIF1A/HMGB1	6
BP	GO:0002221	pattern recognition receptor signaling pathway	8/204	208/18862	0.00196243	0.0118633	0.00704024	CAV1/HMGB1/IRF7/LBP/RTN4/UBB/UBE2N/XIAP	8
BP	GO:0045216	cell-cell junction organization	8/204	209/18862	0.00202203	0.0122051	0.00724313	ACTB/CAV1/CSK/FLCN/SMAD3/TGFB1/TRPV4/VEGFA	8
BP	GO:0060964	regulation of gene silencing by miRNA	6/204	121/18862	0.00203981	0.012294	0.00729584	AAAS/FXR1/MAEL/NCOR2/STAT3/TGFB1	6
BP	GO:0022404	molting cycle process	5/204	83/18862	0.00206655	0.0123508	0.00732955	FGFR2/HDAC1/LAMA5/LRIG1/NSUN2	5
BP	GO:0022405	hair cycle process	5/204	83/18862	0.00206655	0.0123508	0.00732955	FGFR2/HDAC1/LAMA5/LRIG1/NSUN2	5
BP	GO:0032092	positive regulation of protein binding	5/204	83/18862	0.00206655	0.0123508	0.00732955	ABL1/BDNF/CAV1/CDK5/LRP1	5
BP	GO:0055006	cardiac cell development	5/204	83/18862	0.00206655	0.0123508	0.00732955	ACTN2/CCNB1/EDN1/FHL2/VEGFA	5
BP	GO:0007080	mitotic metaphase plate congression	4/204	50/18862	0.00207385	0.0123508	0.00732955	CCNB1/CDCA5/KIFC1/NUF2	4
BP	GO:0008347	glial cell migration	4/204	50/18862	0.00207385	0.0123508	0.00732955	CDK5/CRKL/LRP1/RTN4	4
BP	GO:0048260	positive regulation of receptor-mediated endocytosis	4/204	50/18862	0.00207385	0.0123508	0.00732955	AP2A1/TF/VEGFA/WASL	4
BP	GO:0070671	response to interleukin-12	4/204	50/18862	0.00207385	0.0123508	0.00732955	AIP/PLCB1/RAP1B/STAT4	4
BP	GO:0036315	cellular response to sterol	3/204	24/18862	0.00213387	0.0126519	0.00750826	DAG1/MLC1/RORA	3
BP	GO:1905564	positive regulation of vascular endothelial cell proliferation	3/204	24/18862	0.00213387	0.0126519	0.00750826	FGF2/HMGB1/PLCG1	3
BP	GO:2001026	regulation of endothelial cell chemotaxis	3/204	24/18862	0.00213387	0.0126519	0.00750826	FGF2/HSPB1/VEGFA	3
BP	GO:0001894	tissue homeostasis	9/204	260/18862	0.00214782	0.0127159	0.00754623	ACTB/CSK/EPAS1/HSPB1/RAC3/S1PR1/TF/TUB/VEGFA	9
BP	GO:0030111	regulation of Wnt signaling pathway	11/204	365/18862	0.00215141	0.0127184	0.00754771	ABL1/AMER1/CAV1/DVL1/FGFR2/HDAC1/LRP1/SMAD3/SOX2/TGFB1/XIAP	11
BP	GO:1900407	regulation of cellular response to oxidative stress	5/204	84/18862	0.00217836	0.0128588	0.00763102	ATF4/FYN/HGF/HIF1A/HSPB1	5
BP	GO:0050727	regulation of inflammatory response	11/204	366/18862	0.00219754	0.0129529	0.0076869	BCL6/CD81/CEBPB/GPER1/HGF/IL1R1/KLKB1/LBP/RORA/SMAD3/XIAP	11
BP	GO:0007163	establishment or maintenance of cell polarity	8/204	212/18862	0.00220941	0.0130038	0.00771708	ACTB/ARF4/CRKL/DLG3/LRRC7/RAC3/RAP1B/RHOB	8
BP	GO:1904645	response to amyloid-beta	4/204	51/18862	0.00223154	0.0131148	0.00778296	CDK5/FYN/GRM5/LRP1	4
BP	GO:1900182	positive regulation of protein localization to nucleus	5/204	85/18862	0.00229453	0.0134652	0.00799094	BAG3/CDK1/FYN/SMAD3/TGFB1	5
BP	GO:0060147	regulation of posttranscriptional gene silencing	6/204	124/18862	0.00230779	0.0135233	0.0080254	AAAS/FXR1/MAEL/NCOR2/STAT3/TGFB1	6
BP	GO:0018394	peptidyl-lysine acetylation	7/204	168/18862	0.00238266	0.0138343	0.00820997	BRD1/BRD8/FLCN/KAT2B/MYOD1/SET/WDR5	7
BP	GO:0043112	receptor metabolic process	7/204	168/18862	0.00238266	0.0138343	0.00820997	AP2A1/CAV1/CD81/CDK5/LRP1/TGFB1/VEGFA	7
BP	GO:0006998	nuclear envelope organization	4/204	52/18862	0.00239731	0.0138343	0.00820997	CCNB1/CDK1/GPER1/NEK9	4
BP	GO:0035196	production of miRNAs involved in gene silencing by miRNA	4/204	52/18862	0.00239731	0.0138343	0.00820997	NCOR2/SMAD3/STAT3/TGFB1	4
BP	GO:0050819	negative regulation of coagulation	4/204	52/18862	0.00239731	0.0138343	0.00820997	ANXA5/EDN1/KLKB1/USF1	4
BP	GO:0050999	regulation of nitric-oxide synthase activity	4/204	52/18862	0.00239731	0.0138343	0.00820997	CALM1/CAV1/HIF1A/WASL	4
BP	GO:0051155	positive regulation of striated muscle cell differentiation	4/204	52/18862	0.00239731	0.0138343	0.00820997	EDN1/MEF2C/MYOD1/TGFB1	4
BP	GO:0060350	endochondral bone morphogenesis	4/204	52/18862	0.00239731	0.0138343	0.00820997	FGFR3/MEF2C/MMP16/TRPV4	4
BP	GO:0060966	regulation of gene silencing by RNA	6/204	125/18862	0.00240276	0.0138343	0.00820997	AAAS/FXR1/MAEL/NCOR2/STAT3/TGFB1	6
BP	GO:0001783	B cell apoptotic process	3/204	25/18862	0.00240567	0.0138343	0.00820997	BCL6/CRKL/IRS2	3
BP	GO:0048641	regulation of skeletal muscle tissue development	3/204	25/18862	0.00240567	0.0138343	0.00820997	MEF2C/MYOD1/TGFB1	3
BP	GO:0050927	positive regulation of positive chemotaxis	3/204	25/18862	0.00240567	0.0138343	0.00820997	S1PR1/SMAD3/VEGFA	3
BP	GO:1903798	regulation of production of miRNAs involved in gene silencing by miRNA	3/204	25/18862	0.00240567	0.0138343	0.00820997	NCOR2/STAT3/TGFB1	3
BP	GO:0030901	midbrain development	5/204	86/18862	0.00241513	0.0138491	0.00821871	ACTB/CALM1/FGFR2/RAD1/WNT2	5
BP	GO:0051781	positive regulation of cell division	5/204	86/18862	0.00241513	0.0138491	0.00821871	FGF2/FGFR2/PDGFC/TGFB1/VEGFA	5
BP	GO:0032760	positive regulation of tumor necrosis factor production	5/204	87/18862	0.00254028	0.0145459	0.00863226	HMGB1/HSPB1/LBP/PTPRJ/STAT3	5
BP	GO:0002819	regulation of adaptive immune response	7/204	170/18862	0.0025461	0.0145585	0.00863973	BCL6/CD81/HMGB1/IL1R1/IRF7/MEF2C/TGFB1	7
BP	GO:0033673	negative regulation of kinase activity	9/204	267/18862	0.00256757	0.0146604	0.00870018	ABL1/CAV1/CSK/DVL1/HSPB1/IRS2/KAT2B/PTPRJ/SMYD3	9
BP	GO:0051438	regulation of ubiquitin-protein transferase activity	4/204	53/18862	0.00257135	0.0146611	0.00870062	ABL1/RAB1A/UBE2N/UBE2S	4
BP	GO:0017015	regulation of transforming growth factor beta receptor signaling pathway	6/204	127/18862	0.00260148	0.0148118	0.00879008	CAV1/FLCN/SMAD3/SNW1/TGFB1/UBB	6
BP	GO:0000910	cytokinesis	7/204	171/18862	0.002631	0.0149587	0.00887721	ANLN/CALM1/ESPL1/FLCN/PRC1/RHOB/STMN1	7
BP	GO:0014020	primary neural tube formation	5/204	88/18862	0.00267007	0.0151593	0.0089963	ABL1/DVL1/HIF1A/SDC4/TGFB1	5
BP	GO:0022616	DNA strand elongation	3/204	26/18862	0.00269796	0.0152315	0.00903913	MCM4/MCM7/RFC3	3
BP	GO:0033598	mammary gland epithelial cell proliferation	3/204	26/18862	0.00269796	0.0152315	0.00903913	CEBPB/MED1/RTN4	3
BP	GO:0050926	regulation of positive chemotaxis	3/204	26/18862	0.00269796	0.0152315	0.00903913	S1PR1/SMAD3/VEGFA	3
BP	GO:0070920	regulation of production of small RNA involved in gene silencing by RNA	3/204	26/18862	0.00269796	0.0152315	0.00903913	NCOR2/STAT3/TGFB1	3
BP	GO:0045667	regulation of osteoblast differentiation	6/204	128/18862	0.00270535	0.0152518	0.00905117	ATF4/CEBPB/FGFR2/HGF/MEF2C/SMAD3	6
BP	GO:0006022	aminoglycan metabolic process	7/204	172/18862	0.00271805	0.0153019	0.00908089	AP2A1/FGF2/GPC1/HGF/SDC3/SDC4/TGFB1	7
BP	GO:0070228	regulation of lymphocyte apoptotic process	4/204	54/18862	0.00275388	0.0154819	0.00918772	BCL6/EFNA1/HIF1A/IRS2	4
BP	GO:0050851	antigen receptor-mediated signaling pathway	10/204	323/18862	0.00279588	0.015696	0.0093148	ABL1/BLNK/CD81/CRKL/CSK/FYN/MEF2C/PLCG1/PTPRJ/UBE2N	10
BP	GO:0036473	cell death in response to oxidative stress	5/204	89/18862	0.0028046	0.0157161	0.00932674	ATF4/FYN/HGF/HIF1A/HSPB1	5
BP	GO:0007416	synapse assembly	7/204	173/18862	0.00280729	0.0157161	0.00932674	BDNF/CDK5/CRKL/DVL1/EPHB3/MEF2C/NTRK2	7
BP	GO:1903532	positive regulation of secretion by cell	9/204	271/18862	0.00283516	0.01585	0.00940619	CDK5/EDN1/FGR/GPER1/HIF1A/IRS2/LRP1/SDC4/TGFB1	9
BP	GO:0019751	polyol metabolic process	6/204	130/18862	0.00292239	0.016194	0.0096103	CALM1/FGF2/GPER1/PLCB1/PLCG1/SYNJ1	6
BP	GO:1900180	regulation of protein localization to nucleus	6/204	130/18862	0.00292239	0.016194	0.0096103	BAG3/CDK1/FLCN/FYN/SMAD3/TGFB1	6
BP	GO:1903844	regulation of cellular response to transforming growth factor beta stimulus	6/204	130/18862	0.00292239	0.016194	0.0096103	CAV1/FLCN/SMAD3/SNW1/TGFB1/UBB	6
BP	GO:0033002	muscle cell proliferation	8/204	222/18862	0.00293441	0.016194	0.0096103	CCNB1/EDN1/FGF2/FGFR2/GPER1/MEF2C/S1PR1/WNT2	8
BP	GO:0035249	synaptic transmission, glutamatergic	5/204	90/18862	0.00294396	0.016194	0.0096103	CDK5/GRIA2/GRM2/GRM5/MEF2C	5
BP	GO:0042472	inner ear morphogenesis	5/204	90/18862	0.00294396	0.016194	0.0096103	DVL1/FGFR2/LRIG1/MYO6/PLS1	5
BP	GO:0060349	bone morphogenesis	5/204	90/18862	0.00294396	0.016194	0.0096103	FGFR2/FGFR3/MEF2C/MMP16/TRPV4	5
BP	GO:1903035	negative regulation of response to wounding	5/204	90/18862	0.00294396	0.016194	0.0096103	EDN1/FGF2/KLKB1/SMAD3/USF1	5
BP	GO:1903557	positive regulation of tumor necrosis factor superfamily cytokine production	5/204	90/18862	0.00294396	0.016194	0.0096103	HMGB1/HSPB1/LBP/PTPRJ/STAT3	5
BP	GO:0071385	cellular response to glucocorticoid stimulus	4/204	55/18862	0.00294509	0.016194	0.0096103	EDN1/FOXO1/MYOD1/SMYD3	4
BP	GO:1902991	regulation of amyloid precursor protein catabolic process	4/204	55/18862	0.00294509	0.016194	0.0096103	EFNA1/GGA3/NTRK2/RTN4	4
BP	GO:2000300	regulation of synaptic vesicle exocytosis	4/204	55/18862	0.00294509	0.016194	0.0096103	CALM1/CDK5/DVL1/RAP1B	4
BP	GO:0098813	nuclear chromosome segregation	9/204	273/18862	0.00297698	0.0163469	0.00970107	CCNB1/CDCA5/ESPL1/KIFC1/MAEL/NEK2/NUF2/PRC1/SMC2	9
BP	GO:0042113	B cell activation	10/204	326/18862	0.00298673	0.016378	0.00971953	ABL1/BCL6/BLNK/CD81/HDAC9/IRS2/KLF6/MEF2C/PTPRJ/TGFB1	10
BP	GO:0031954	positive regulation of protein autophosphorylation	3/204	27/18862	0.00301122	0.0164226	0.00974599	CALM1/PDGFC/VEGFA	3
BP	GO:0033688	regulation of osteoblast proliferation	3/204	27/18862	0.00301122	0.0164226	0.00974599	ABL1/FGFR2/SMAD3	3
BP	GO:0035235	ionotropic glutamate receptor signaling pathway	3/204	27/18862	0.00301122	0.0164226	0.00974599	GRIA2/GRIA3/GRIA4	3
BP	GO:0060441	epithelial tube branching involved in lung morphogenesis	3/204	27/18862	0.00301122	0.0164226	0.00974599	DAG1/FGFR2/WNT2	3
BP	GO:0001649	osteoblast differentiation	8/204	223/18862	0.00301604	0.0164265	0.00974832	ATF4/CEBPB/FGFR2/FHL2/HGF/MEF2C/SMAD3/SOX2	8
BP	GO:1901992	positive regulation of mitotic cell cycle phase transition	5/204	91/18862	0.00308826	0.0167534	0.0099423	CCNB1/CDCA5/CDK1/ESPL1/PLCB1	5
BP	GO:0048839	inner ear development	7/204	176/18862	0.00308857	0.0167534	0.0099423	DVL1/FGFR2/LRIG1/MYO6/PLS1/SDC4/SOX2	7
BP	GO:2000027	regulation of animal organ morphogenesis	7/204	176/18862	0.00308857	0.0167534	0.0099423	ABL1/AP2A1/DVL1/EDN1/HGF/VEGFA/WNT2	7
BP	GO:0032984	protein-containing complex disassembly	10/204	328/18862	0.00311964	0.0168991	0.0100288	ACTN2/AMER1/CAV1/DVL1/EPS8/SET/STMN1/SYNJ1/TPX2/TRPV4	10
BP	GO:0006754	ATP biosynthetic process	4/204	56/18862	0.00314518	0.0169006	0.0100297	ATP6/COX2/FLCN/TGFB1	4
BP	GO:0031050	dsRNA processing	4/204	56/18862	0.00314518	0.0169006	0.0100297	NCOR2/SMAD3/STAT3/TGFB1	4
BP	GO:0032731	positive regulation of interleukin-1 beta production	4/204	56/18862	0.00314518	0.0169006	0.0100297	HMGB1/HSPB1/SMAD3/STAT3	4
BP	GO:0043388	positive regulation of DNA binding	4/204	56/18862	0.00314518	0.0169006	0.0100297	CALM1/HMGB1/NGF/TGFB1	4
BP	GO:0051353	positive regulation of oxidoreductase activity	4/204	56/18862	0.00314518	0.0169006	0.0100297	ABL1/CALM1/EDN1/HIF1A	4
BP	GO:0070918	production of small RNA involved in gene silencing by RNA	4/204	56/18862	0.00314518	0.0169006	0.0100297	NCOR2/SMAD3/STAT3/TGFB1	4
BP	GO:0030516	regulation of axon extension	5/204	92/18862	0.0032376	0.0173508	0.0102968	ABL1/CDK5/LRP1/RTN4/VEGFA	5
BP	GO:1901216	positive regulation of neuron death	5/204	92/18862	0.0032376	0.0173508	0.0102968	ABL1/ATF4/CDK5/FOXO3/FYN	5
BP	GO:0001782	B cell homeostasis	3/204	28/18862	0.00334594	0.0177492	0.0105332	ABL1/HIF1A/MEF2C	3
BP	GO:0001958	endochondral ossification	3/204	28/18862	0.00334594	0.0177492	0.0105332	FGFR3/MEF2C/MMP16	3
BP	GO:0010039	response to iron ion	3/204	28/18862	0.00334594	0.0177492	0.0105332	CCNB1/HIF1A/TF	3
BP	GO:0036075	replacement ossification	3/204	28/18862	0.00334594	0.0177492	0.0105332	FGFR3/MEF2C/MMP16	3
BP	GO:1903672	positive regulation of sprouting angiogenesis	3/204	28/18862	0.00334594	0.0177492	0.0105332	FGF2/HMGB1/VEGFA	3
BP	GO:0031295	T cell costimulation	4/204	57/18862	0.00335435	0.0177492	0.0105332	CAV1/CD81/CSK/FYN	4
BP	GO:0032387	negative regulation of intracellular transport	4/204	57/18862	0.00335435	0.0177492	0.0105332	BAG3/BAG4/CDK5/CRYAB	4
BP	GO:0034205	amyloid-beta formation	4/204	57/18862	0.00335435	0.0177492	0.0105332	EFNA1/GGA3/NTRK2/RTN4	4
BP	GO:0043551	regulation of phosphatidylinositol 3-kinase activity	4/204	57/18862	0.00335435	0.0177492	0.0105332	FGF2/FGFR3/FGR/TGFB1	4
BP	GO:0015980	energy derivation by oxidation of organic compounds	9/204	278/18862	0.00335616	0.0177492	0.0105332	CALM1/CCNB1/CDK1/COX2/HIF1A/HMGB1/IDH3A/IRS2/NOS2	9
BP	GO:0030177	positive regulation of Wnt signaling pathway	7/204	179/18862	0.00339093	0.0178685	0.010604	ABL1/AMER1/CAV1/FGFR2/SMAD3/TGFB1/XIAP	7
BP	GO:0014013	regulation of gliogenesis	5/204	93/18862	0.00339207	0.0178685	0.010604	CXCR4/DAG1/EGR2/HDAC1/TGFB1	5
BP	GO:1902882	regulation of response to oxidative stress	5/204	93/18862	0.00339207	0.0178685	0.010604	ATF4/FYN/HGF/HIF1A/HSPB1	5
BP	GO:0009266	response to temperature stimulus	8/204	228/18862	0.00345105	0.0181553	0.0107743	AAAS/BAG3/BAG4/COX2/CRYAB/CXCR4/FOXO1/TRPV4	8
BP	GO:0060070	canonical Wnt signaling pathway	10/204	333/18862	0.00347265	0.018245	0.0108275	AMER1/CAV1/DVL1/FGFR2/HDAC1/SMAD3/SOX2/TGFB1/WNT2/XIAP	10
BP	GO:0001890	placenta development	6/204	135/18862	0.00352185	0.0184072	0.0109237	CEBPB/EPAS1/FGFR2/HIF1A/MED1/WNT2	6
BP	GO:0042542	response to hydrogen peroxide	6/204	135/18862	0.00352185	0.0184072	0.0109237	ABL1/CRYAB/FOXO1/FYN/HGF/RHOB	6
BP	GO:0051384	response to glucocorticoid	6/204	135/18862	0.00352185	0.0184072	0.0109237	CALM1/EDN1/FOXO1/HMGB1/MYOD1/SMYD3	6
BP	GO:0051783	regulation of nuclear division	6/204	135/18862	0.00352185	0.0184072	0.0109237	CCNB1/EDN1/ESPL1/NEK2/PLCB1/RAD1	6
BP	GO:0042593	glucose homeostasis	8/204	229/18862	0.00354361	0.0184968	0.0109769	FOXO1/GPER1/HIF1A/IRS2/LRP1/RAF1/STAT3/USF1	8
BP	GO:0021549	cerebellum development	5/204	94/18862	0.00355177	0.0185153	0.0109879	ABL1/CDK5/CRKL/LPAR1/RORA	5
BP	GO:0010574	regulation of vascular endothelial growth factor production	4/204	58/18862	0.00357279	0.0185526	0.01101	ATF4/HIF1A/RORA/TGFB1	4
BP	GO:0031102	neuron projection regeneration	4/204	58/18862	0.00357279	0.0185526	0.01101	DAG1/HGF/LAMB2/LRP1	4
BP	GO:0035306	positive regulation of dephosphorylation	4/204	58/18862	0.00357279	0.0185526	0.01101	CALM1/MEF2C/SMAD3/TGFB1	4
BP	GO:0033500	carbohydrate homeostasis	8/204	230/18862	0.00363809	0.0188673	0.0111968	FOXO1/GPER1/HIF1A/IRS2/LRP1/RAF1/STAT3/USF1	8
BP	GO:0046651	lymphocyte proliferation	9/204	282/18862	0.00368606	0.0189567	0.0112498	ABL1/BCL6/CD81/CEBPB/FYN/HMGB1/IRS2/MEF2C/SDC4	9
BP	GO:0036296	response to increased oxygen levels	3/204	29/18862	0.00370256	0.0189567	0.0112498	ATP6/CAV1/FOXO1	3
BP	GO:0036336	dendritic cell migration	3/204	29/18862	0.00370256	0.0189567	0.0112498	CXCR4/EPS8/HMGB1	3
BP	GO:0050690	regulation of defense response to virus by virus	3/204	29/18862	0.00370256	0.0189567	0.0112498	AP2A1/ELMO1/FYN	3
BP	GO:0060055	angiogenesis involved in wound healing	3/204	29/18862	0.00370256	0.0189567	0.0112498	CXCR4/DAG1/VEGFA	3
BP	GO:0070723	response to cholesterol	3/204	29/18862	0.00370256	0.0189567	0.0112498	DAG1/MLC1/TGFB1	3
BP	GO:0070979	protein K11-linked ubiquitination	3/204	29/18862	0.00370256	0.0189567	0.0112498	UBE2H/UBE2S/UBE2T	3
BP	GO:1902430	negative regulation of amyloid-beta formation	3/204	29/18862	0.00370256	0.0189567	0.0112498	GGA3/NTRK2/RTN4	3
BP	GO:1902624	positive regulation of neutrophil migration	3/204	29/18862	0.00370256	0.0189567	0.0112498	EDN1/IL1R1/LBP	3
BP	GO:2000637	positive regulation of gene silencing by miRNA	3/204	29/18862	0.00370256	0.0189567	0.0112498	FXR1/STAT3/TGFB1	3
BP	GO:0010950	positive regulation of endopeptidase activity	7/204	182/18862	0.00371536	0.018998	0.0112744	EFNA1/FYN/GPER1/HMGB1/NGF/SMAD3/STAT3	7
BP	GO:0030183	B cell differentiation	6/204	137/18862	0.0037856	0.0193326	0.0114729	ABL1/BCL6/BLNK/HDAC9/KLF6/PTPRJ	6
BP	GO:0031294	lymphocyte costimulation	4/204	59/18862	0.00380069	0.0193604	0.0114894	CAV1/CD81/CSK/FYN	4
BP	GO:0033260	nuclear DNA replication	4/204	59/18862	0.00380069	0.0193604	0.0114894	BCL6/MCM4/MCM7/RFC3	4
BP	GO:0006611	protein export from nucleus	7/204	183/18862	0.00382859	0.0194777	0.0115591	AAAS/BAG3/CDK5/EGR2/NSUN2/TGFB1/XPO1	7
BP	GO:0001841	neural tube formation	5/204	96/18862	0.00388726	0.0197262	0.0117065	ABL1/DVL1/HIF1A/SDC4/TGFB1	5
BP	GO:0042100	B cell proliferation	5/204	96/18862	0.00388726	0.0197262	0.0117065	ABL1/BCL6/CD81/IRS2/MEF2C	5
BP	GO:0045787	positive regulation of cell cycle	11/204	395/18862	0.00392704	0.019903	0.0118114	ABL1/CCNB1/CDCA5/CDK1/EDN1/ESPL1/FGFR2/GPER1/MED1/PLCB1/RBL2	11
BP	GO:0032943	mononuclear cell proliferation	9/204	285/18862	0.00394979	0.019993	0.0118648	ABL1/BCL6/CD81/CEBPB/FYN/HMGB1/IRS2/MEF2C/SDC4	9
BP	GO:0006913	nucleocytoplasmic transport	10/204	340/18862	0.00401948	0.0203201	0.012059	AAAS/BAG3/CDK5/EGR2/MED1/NSUN2/SMAD3/STAT3/TGFB1/XPO1	10
BP	GO:0032722	positive regulation of chemokine production	4/204	60/18862	0.00403825	0.0203382	0.0120697	HIF1A/HMGB1/LBP/LRP1	4
BP	GO:0043966	histone H3 acetylation	4/204	60/18862	0.00403825	0.0203382	0.0120697	BRD1/KAT2B/MYOD1/WDR5	4
BP	GO:0046530	photoreceptor cell differentiation	4/204	60/18862	0.00403825	0.0203382	0.0120697	NTRK2/STAT3/THRB/VEGFA	4
BP	GO:0045807	positive regulation of endocytosis	5/204	97/18862	0.00406324	0.0203897	0.0121003	AP2A1/LRP1/TF/VEGFA/WASL	5
BP	GO:0030902	hindbrain development	6/204	139/18862	0.00406373	0.0203897	0.0121003	ABL1/CDK5/CRKL/EGR2/LPAR1/RORA	6
BP	GO:0048813	dendrite morphogenesis	6/204	139/18862	0.00406373	0.0203897	0.0121003	CDK5/DVL1/EFNA1/EPHB3/FYN/WASL	6
BP	GO:0060148	positive regulation of posttranscriptional gene silencing	3/204	30/18862	0.0040815	0.0204279	0.0121229	FXR1/STAT3/TGFB1	3
BP	GO:0061384	heart trabecula morphogenesis	3/204	30/18862	0.0040815	0.0204279	0.0121229	FHL2/MED1/S1PR1	3
BP	GO:0060828	regulation of canonical Wnt signaling pathway	9/204	287/18862	0.00413367	0.0206632	0.0122626	AMER1/CAV1/DVL1/FGFR2/HDAC1/SMAD3/SOX2/TGFB1/XIAP	9
BP	GO:0120032	regulation of plasma membrane bounded cell projection assembly	7/204	186/18862	0.00418404	0.020889	0.0123965	ANLN/CAV1/EPS8/FXR1/TCHP/WASF2/WASL	7
BP	GO:0021761	limbic system development	5/204	98/18862	0.00424484	0.0211662	0.0125611	CDK5/CRKL/FGFR2/HDAC1/UBB	5
BP	GO:0051169	nuclear transport	10/204	343/18862	0.00427375	0.0212839	0.0126309	AAAS/BAG3/CDK5/EGR2/MED1/NSUN2/SMAD3/STAT3/TGFB1/XPO1	10
BP	GO:0030888	regulation of B cell proliferation	4/204	61/18862	0.00428566	0.0212904	0.0126348	BCL6/CD81/IRS2/MEF2C	4
BP	GO:0070542	response to fatty acid	4/204	61/18862	0.00428566	0.0212904	0.0126348	CCNB1/EDN1/FOXO1/FOXO3	4
BP	GO:1904064	positive regulation of cation transmembrane transport	6/204	141/18862	0.0043567	0.0216165	0.0128283	ABL1/ACTN2/CALM1/CDK5/GPER1/PLCG1	6
BP	GO:0002696	positive regulation of leukocyte activation	11/204	401/18862	0.00439363	0.0217729	0.0129211	BCL6/CAV1/CD81/CSK/FGR/FYN/HMGB1/IRS2/LBP/MEF2C/TGFB1	11
BP	GO:1903426	regulation of reactive oxygen species biosynthetic process	5/204	99/18862	0.00443216	0.0219214	0.0130092	CAV1/COX2/EDN1/FYN/SMAD3	5
BP	GO:0060491	regulation of cell projection assembly	7/204	188/18862	0.00443453	0.0219214	0.0130092	ANLN/CAV1/EPS8/FXR1/TCHP/WASF2/WASL	7
BP	GO:0051497	negative regulation of stress fiber assembly	3/204	31/18862	0.00448318	0.0220803	0.0131036	S1PR1/STMN1/WASF2	3
BP	GO:0060317	cardiac epithelial to mesenchymal transition	3/204	31/18862	0.00448318	0.0220803	0.0131036	EFNA1/RTN4/WNT2	3
BP	GO:0070306	lens fiber cell differentiation	3/204	31/18862	0.00448318	0.0220803	0.0131036	ATF4/FGF2/SMAD3	3
BP	GO:0010573	vascular endothelial growth factor production	4/204	62/18862	0.00454309	0.0222933	0.01323	ATF4/HIF1A/RORA/TGFB1	4
BP	GO:0042490	mechanoreceptor differentiation	4/204	62/18862	0.00454309	0.0222933	0.01323	MYO6/NTRK2/PLS1/SDC4	4
BP	GO:0051898	negative regulation of protein kinase B signaling	4/204	62/18862	0.00454309	0.0222933	0.01323	DAG1/FLCN/GPER1/PTPRJ	4
BP	GO:0002285	lymphocyte activation involved in immune response	7/204	189/18862	0.00456395	0.0223683	0.0132745	ABL1/BCL6/CD81/HMGB1/RORA/STAT3/TGFB1	7
BP	GO:0010717	regulation of epithelial to mesenchymal transition	5/204	100/18862	0.00462531	0.0226139	0.0134202	DAG1/EFNA1/EPHA3/SMAD3/TGFB1	5
BP	GO:0035710	CD4-positive, alpha-beta T cell activation	5/204	100/18862	0.00462531	0.0226139	0.0134202	BCL6/CD81/HMGB1/RORA/STAT3	5
BP	GO:0006323	DNA packaging	8/204	240/18862	0.004694	0.0229047	0.0135928	CCNB1/CDCA5/GPER1/HDAC1/HMGB1/SET/SMC2/SMYD3	8
BP	GO:0071674	mononuclear cell migration	7/204	190/18862	0.0046962	0.0229047	0.0135928	CRKL/CXCR4/EPS8/HMGB1/PLCB1/S1PR1/WASL	7
BP	GO:0019058	viral life cycle	10/204	348/18862	0.00472563	0.0229923	0.0136448	AAAS/CAV1/CD81/CDK1/CXCR4/DAG1/DEK/RAB1A/UBB/XPO1	10
BP	GO:2001233	regulation of apoptotic signaling pathway	10/204	348/18862	0.00472563	0.0229923	0.0136448	BDNF/CAV1/FYN/GPER1/HDAC1/HGF/HIF1A/HSPB1/RAF1/UBB	10
BP	GO:2000378	negative regulation of reactive oxygen species metabolic process	4/204	63/18862	0.00481073	0.0233352	0.0138483	CAV1/CRYAB/FYN/HIF1A	4
BP	GO:0022037	metencephalon development	5/204	101/18862	0.00482436	0.0233352	0.0138483	ABL1/CDK5/CRKL/LPAR1/RORA	5
BP	GO:0010675	regulation of cellular carbohydrate metabolic process	6/204	144/18862	0.00482501	0.0233352	0.0138483	GPER1/HMGB1/IRS2/KAT2B/RORA/WDR5	6
BP	GO:0060968	regulation of gene silencing	6/204	144/18862	0.00482501	0.0233352	0.0138483	AAAS/FXR1/MAEL/NCOR2/STAT3/TGFB1	6
BP	GO:0051258	protein polymerization	9/204	294/18862	0.00483054	0.0233352	0.0138483	ABL1/BAG4/EPS8/STMN1/TPX2/TRPV4/UBE2S/WASF2/WASL	9
BP	GO:0033687	osteoblast proliferation	3/204	32/18862	0.00490798	0.0233352	0.0138483	ABL1/FGFR2/SMAD3	3
BP	GO:0038128	ERBB2 signaling pathway	3/204	32/18862	0.00490798	0.0233352	0.0138483	CDC37/ERBB3/NRG4	3
BP	GO:0042462	eye photoreceptor cell development	3/204	32/18862	0.00490798	0.0233352	0.0138483	NTRK2/THRB/VEGFA	3
BP	GO:0048821	erythrocyte development	3/204	32/18862	0.00490798	0.0233352	0.0138483	BCL6/BRD1/MED1	3
BP	GO:0043543	protein acylation	8/204	242/18862	0.00493083	0.0233352	0.0138483	BRD1/BRD8/FLCN/FOXO1/KAT2B/MYOD1/SET/WDR5	8
BP	GO:0051047	positive regulation of secretion	9/204	295/18862	0.00493713	0.0233352	0.0138483	CDK5/EDN1/FGR/GPER1/HIF1A/IRS2/LRP1/SDC4/TGFB1	9
BP	GO:0014877	response to muscle inactivity involved in regulation of muscle adaptation	2/204	10/18862	0.00494726	0.0233352	0.0138483	DAG1/UTRN	2
BP	GO:0014894	response to denervation involved in regulation of muscle adaptation	2/204	10/18862	0.00494726	0.0233352	0.0138483	DAG1/UTRN	2
BP	GO:0033483	gas homeostasis	2/204	10/18862	0.00494726	0.0233352	0.0138483	CAV1/HIF1A	2
BP	GO:0042789	mRNA transcription by RNA polymerase II	2/204	10/18862	0.00494726	0.0233352	0.0138483	ATF4/MED1	2
BP	GO:0048755	branching morphogenesis of a nerve	2/204	10/18862	0.00494726	0.0233352	0.0138483	FGFR2/RTN4	2
BP	GO:0051342	regulation of cyclic-nucleotide phosphodiesterase activity	2/204	10/18862	0.00494726	0.0233352	0.0138483	AIP/CALM1	2
BP	GO:0060947	cardiac vascular smooth muscle cell differentiation	2/204	10/18862	0.00494726	0.0233352	0.0138483	GPER1/VEGFA	2
BP	GO:0070099	regulation of chemokine-mediated signaling pathway	2/204	10/18862	0.00494726	0.0233352	0.0138483	EDN1/HIF1A	2
BP	GO:0070561	vitamin D receptor signaling pathway	2/204	10/18862	0.00494726	0.0233352	0.0138483	MED1/SNW1	2
BP	GO:0071340	skeletal muscle acetylcholine-gated channel clustering	2/204	10/18862	0.00494726	0.0233352	0.0138483	CRKL/DVL1	2
BP	GO:0099550	trans-synaptic signaling, modulating synaptic transmission	2/204	10/18862	0.00494726	0.0233352	0.0138483	GRM5/NTRK2	2
BP	GO:1904350	regulation of protein catabolic process in the vacuole	2/204	10/18862	0.00494726	0.0233352	0.0138483	CD81/LRP1	2
BP	GO:2000343	positive regulation of chemokine (C-X-C motif) ligand 2 production	2/204	10/18862	0.00494726	0.0233352	0.0138483	HMGB1/LRP1	2
BP	GO:2000434	regulation of protein neddylation	2/204	10/18862	0.00494726	0.0233352	0.0138483	EPAS1/HIF1A	2
BP	GO:2000601	positive regulation of Arp2/3 complex-mediated actin nucleation	2/204	10/18862	0.00494726	0.0233352	0.0138483	WASF2/WASL	2
BP	GO:0001678	cellular glucose homeostasis	6/204	145/18862	0.00498904	0.0234497	0.0139162	FOXO1/GPER1/HIF1A/IRS2/LRP1/RAF1	6
BP	GO:0060041	retina development in camera-type eye	6/204	145/18862	0.00498904	0.0234497	0.0139162	HIF1A/LAMB2/MED1/NTRK2/THRB/TUB	6
BP	GO:1903169	regulation of calcium ion transmembrane transport	6/204	145/18862	0.00498904	0.0234497	0.0139162	ABL1/CALM1/CDK5/FYN/GPER1/PLCG1	6
BP	GO:0051348	negative regulation of transferase activity	9/204	296/18862	0.00504554	0.023669	0.0140463	ABL1/CAV1/CSK/DVL1/HSPB1/IRS2/KAT2B/PTPRJ/SMYD3	9
BP	GO:0006816	calcium ion transport	11/204	409/18862	0.00508333	0.023669	0.0140463	ABL1/CALM1/CAV1/CDK5/CXCR4/FGF2/FYN/GPER1/LPAR3/PLCG1/TRPV4	11
BP	GO:0032732	positive regulation of interleukin-1 production	4/204	64/18862	0.00508877	0.023669	0.0140463	HMGB1/HSPB1/SMAD3/STAT3	4
BP	GO:0035914	skeletal muscle cell differentiation	4/204	64/18862	0.00508877	0.023669	0.0140463	EGR2/GPC1/MEF2C/MYOD1	4
BP	GO:0042093	T-helper cell differentiation	4/204	64/18862	0.00508877	0.023669	0.0140463	BCL6/HMGB1/RORA/STAT3	4
BP	GO:0044786	cell cycle DNA replication	4/204	64/18862	0.00508877	0.023669	0.0140463	BCL6/MCM4/MCM7/RFC3	4
BP	GO:0046794	transport of virus	4/204	64/18862	0.00508877	0.023669	0.0140463	AAAS/CAV1/UBB/XPO1	4
BP	GO:0051310	metaphase plate congression	4/204	64/18862	0.00508877	0.023669	0.0140463	CCNB1/CDCA5/KIFC1/NUF2	4
BP	GO:0071300	cellular response to retinoic acid	4/204	64/18862	0.00508877	0.023669	0.0140463	EPHA3/FGFR2/SNW1/WNT2	4
BP	GO:1901654	response to ketone	7/204	193/18862	0.00511034	0.0237418	0.0140895	CALM1/CAV1/EDN1/FOXO1/SGK1/SMYD3/TGFB1	7
BP	GO:0051052	regulation of DNA metabolic process	10/204	353/18862	0.00521434	0.0241969	0.0143597	BCL6/DEK/FGF2/HGF/HMGB1/NEK2/NEK7/RFC3/TGFB1/UBE2N	10
BP	GO:0032637	interleukin-8 production	5/204	103/18862	0.00524059	0.0242347	0.0143821	HMGB1/LBP/NOS2/RAB1A/STAT3	5
BP	GO:0032651	regulation of interleukin-1 beta production	5/204	103/18862	0.00524059	0.0242347	0.0143821	HMGB1/HSPB1/S1PR3/SMAD3/STAT3	5
BP	GO:0055002	striated muscle cell development	5/204	103/18862	0.00524059	0.0242347	0.0143821	ACTN2/EDN1/HDAC9/MYOD1/VEGFA	5
BP	GO:0003018	vascular process in circulatory system	8/204	245/18862	0.00530313	0.0244957	0.014537	CAV1/EDN1/GPER1/LRP1/PTPRJ/TGFB1/TRPV4/VEGFA	8
BP	GO:0090263	positive regulation of canonical Wnt signaling pathway	6/204	147/18862	0.00532935	0.0245885	0.014592	AMER1/CAV1/FGFR2/SMAD3/TGFB1/XIAP	6
BP	GO:0010922	positive regulation of phosphatase activity	3/204	33/18862	0.00535626	0.0246277	0.0146153	CALM1/MEF2C/SMAD3	3
BP	GO:1902992	negative regulation of amyloid precursor protein catabolic process	3/204	33/18862	0.00535626	0.0246277	0.0146153	GGA3/NTRK2/RTN4	3
BP	GO:1905332	positive regulation of morphogenesis of an epithelium	3/204	33/18862	0.00535626	0.0246277	0.0146153	ABL1/FGF2/VEGFA	3
BP	GO:0050867	positive regulation of cell activation	11/204	412/18862	0.00536307	0.0246308	0.0146172	BCL6/CAV1/CD81/CSK/FGR/FYN/HMGB1/IRS2/LBP/MEF2C/TGFB1	11
BP	GO:0032768	regulation of monooxygenase activity	4/204	65/18862	0.00537737	0.0246402	0.0146227	CALM1/CAV1/HIF1A/WASL	4
BP	GO:1904888	cranial skeletal system development	4/204	65/18862	0.00537737	0.0246402	0.0146227	CRKL/FGFR2/MMP16/SMAD3	4
BP	GO:0016079	synaptic vesicle exocytosis	5/204	104/18862	0.00545797	0.0249809	0.0148249	CALM1/CDK5/DVL1/RAP1B/SYNJ1	5
BP	GO:0042594	response to starvation	7/204	196/18862	0.00555137	0.0253506	0.0150443	ATF4/FLCN/FOXO1/FOXO3/MYOD1/RRAGB/RRAGC	7
BP	GO:0043393	regulation of protein binding	7/204	196/18862	0.00555137	0.0253506	0.0150443	ABL1/ACTB/BDNF/CAV1/CDK5/DVL1/LRP1	7
BP	GO:0030072	peptide hormone secretion	8/204	247/18862	0.00556303	0.025375	0.0150588	EDN1/GPER1/HIF1A/IRS2/LRP1/NOS2/RAB1A/RAF1	8
BP	GO:0042110	T cell activation	12/204	474/18862	0.00561006	0.0255605	0.0151688	ABL1/BCL6/CAV1/CD81/CEBPB/CSK/FYN/HMGB1/RORA/SDC4/SMAD3/STAT3	12
BP	GO:0001885	endothelial cell development	4/204	66/18862	0.00567673	0.0256174	0.0152026	PLCB1/RAP1B/S1PR3/VEGFA	4
BP	GO:0002294	CD4-positive, alpha-beta T cell differentiation involved in immune response	4/204	66/18862	0.00567673	0.0256174	0.0152026	BCL6/HMGB1/RORA/STAT3	4
BP	GO:0006513	protein monoubiquitination	4/204	66/18862	0.00567673	0.0256174	0.0152026	PCGF5/UBB/UBE2T/UHRF1	4
BP	GO:0030193	regulation of blood coagulation	4/204	66/18862	0.00567673	0.0256174	0.0152026	CAV1/EDN1/KLKB1/USF1	4
BP	GO:0044766	multi-organism transport	4/204	66/18862	0.00567673	0.0256174	0.0152026	AAAS/CAV1/UBB/XPO1	4
BP	GO:0061515	myeloid cell development	4/204	66/18862	0.00567673	0.0256174	0.0152026	BCL6/BRD1/MED1/WASF2	4
BP	GO:1902579	multi-organism localization	4/204	66/18862	0.00567673	0.0256174	0.0152026	AAAS/CAV1/UBB/XPO1	4
BP	GO:0042303	molting cycle	5/204	105/18862	0.00568164	0.0256174	0.0152026	FGFR2/HDAC1/LAMA5/LRIG1/NSUN2	5
BP	GO:0042633	hair cycle	5/204	105/18862	0.00568164	0.0256174	0.0152026	FGFR2/HDAC1/LAMA5/LRIG1/NSUN2	5
BP	GO:0046631	alpha-beta T cell activation	6/204	149/18862	0.00568637	0.0256174	0.0152026	ABL1/BCL6/CD81/HMGB1/RORA/STAT3	6
BP	GO:0071222	cellular response to lipopolysaccharide	7/204	197/18862	0.00570454	0.0256704	0.0152341	ABL1/CEBPB/HMGB1/LBP/MEF2C/NOS2/TGFB1	7
BP	GO:0007178	transmembrane receptor protein serine/threonine kinase signaling pathway	10/204	358/18862	0.00574186	0.0258095	0.0153166	ABL1/CAV1/FLCN/PTPRK/SMAD3/SNW1/TF/TGFB1/UBB/XIAP	10
BP	GO:0001569	branching involved in blood vessel morphogenesis	3/204	34/18862	0.00582837	0.0259945	0.0154264	ABL1/EDN1/VEGFA	3
BP	GO:0010092	specification of animal organ identity	3/204	34/18862	0.00582837	0.0259945	0.0154264	FGFR2/MEF2C/WNT2	3
BP	GO:0014904	myotube cell development	3/204	34/18862	0.00582837	0.0259945	0.0154264	HDAC9/MYOD1/SMYD3	3
BP	GO:0031646	positive regulation of nervous system process	3/204	34/18862	0.00582837	0.0259945	0.0154264	DAG1/EGR2/HGF	3
BP	GO:0032232	negative regulation of actin filament bundle assembly	3/204	34/18862	0.00582837	0.0259945	0.0154264	S1PR1/STMN1/WASF2	3
BP	GO:0051443	positive regulation of ubiquitin-protein transferase activity	3/204	34/18862	0.00582837	0.0259945	0.0154264	RAB1A/UBE2N/UBE2S	3
BP	GO:0060428	lung epithelium development	3/204	34/18862	0.00582837	0.0259945	0.0154264	FGFR2/THRB/WNT2	3
BP	GO:0045834	positive regulation of lipid metabolic process	6/204	150/18862	0.00587129	0.026025	0.0154445	CD81/FGF2/FGFR3/FGR/IRS2/TGFB1	6
BP	GO:0072009	nephron epithelium development	5/204	106/18862	0.00591169	0.026025	0.0154445	FGF2/LAMA5/LAMB2/MEF2C/VEGFA	5
BP	GO:0002287	alpha-beta T cell activation involved in immune response	4/204	67/18862	0.005987	0.026025	0.0154445	BCL6/HMGB1/RORA/STAT3	4
BP	GO:0002293	alpha-beta T cell differentiation involved in immune response	4/204	67/18862	0.005987	0.026025	0.0154445	BCL6/HMGB1/RORA/STAT3	4
BP	GO:0009206	purine ribonucleoside triphosphate biosynthetic process	4/204	67/18862	0.005987	0.026025	0.0154445	ATP6/COX2/FLCN/TGFB1	4
BP	GO:0034394	protein localization to cell surface	4/204	67/18862	0.005987	0.026025	0.0154445	ACTN2/BDNF/GGA3/PTPRK	4
BP	GO:0038034	signal transduction in absence of ligand	4/204	67/18862	0.005987	0.026025	0.0154445	BAG3/DCC/ERBB3/FYN	4
BP	GO:0042987	amyloid precursor protein catabolic process	4/204	67/18862	0.005987	0.026025	0.0154445	EFNA1/GGA3/NTRK2/RTN4	4
BP	GO:0050435	amyloid-beta metabolic process	4/204	67/18862	0.005987	0.026025	0.0154445	EFNA1/GGA3/NTRK2/RTN4	4
BP	GO:0097192	extrinsic apoptotic signaling pathway in absence of ligand	4/204	67/18862	0.005987	0.026025	0.0154445	BAG3/DCC/ERBB3/FYN	4
BP	GO:1900046	regulation of hemostasis	4/204	67/18862	0.005987	0.026025	0.0154445	CAV1/EDN1/KLKB1/USF1	4
BP	GO:0014870	response to muscle inactivity	2/204	11/18862	0.00600377	0.026025	0.0154445	DAG1/UTRN	2
BP	GO:0034145	positive regulation of toll-like receptor 4 signaling pathway	2/204	11/18862	0.00600377	0.026025	0.0154445	HMGB1/LBP	2
BP	GO:0034163	regulation of toll-like receptor 9 signaling pathway	2/204	11/18862	0.00600377	0.026025	0.0154445	HMGB1/RTN4	2
BP	GO:0043129	surfactant homeostasis	2/204	11/18862	0.00600377	0.026025	0.0154445	EPAS1/VEGFA	2
BP	GO:0045602	negative regulation of endothelial cell differentiation	2/204	11/18862	0.00600377	0.026025	0.0154445	S1PR3/VEGFA	2
BP	GO:0048742	regulation of skeletal muscle fiber development	2/204	11/18862	0.00600377	0.026025	0.0154445	HDAC9/MYOD1	2
BP	GO:0051481	negative regulation of cytosolic calcium ion concentration	2/204	11/18862	0.00600377	0.026025	0.0154445	LRP1/SMAD3	2
BP	GO:0060368	regulation of Fc receptor mediated stimulatory signaling pathway	2/204	11/18862	0.00600377	0.026025	0.0154445	CSK/PTPRJ	2
BP	GO:0070243	regulation of thymocyte apoptotic process	2/204	11/18862	0.00600377	0.026025	0.0154445	EFNA1/HIF1A	2
BP	GO:0070757	interleukin-35-mediated signaling pathway	2/204	11/18862	0.00600377	0.026025	0.0154445	STAT3/STAT4	2
BP	GO:0070933	histone H4 deacetylation	2/204	11/18862	0.00600377	0.026025	0.0154445	HDAC1/HDAC9	2
BP	GO:0071888	macrophage apoptotic process	2/204	11/18862	0.00600377	0.026025	0.0154445	IRF7/MEF2C	2
BP	GO:0098974	postsynaptic actin cytoskeleton organization	2/204	11/18862	0.00600377	0.026025	0.0154445	ACTB/WASF2	2
BP	GO:1905383	protein localization to presynapse	2/204	11/18862	0.00600377	0.026025	0.0154445	DVL1/HSPB1	2
BP	GO:1990440	positive regulation of transcription from RNA polymerase II promoter in response to endoplasmic reticulum stress	2/204	11/18862	0.00600377	0.026025	0.0154445	ATF4/CEBPB	2
BP	GO:0045165	cell fate commitment	8/204	251/18862	0.00611189	0.0264081	0.0156719	EPAS1/FGF2/FGFR2/MEF2C/MYOD1/SOX2/STAT3/WNT2	8
BP	GO:0090092	regulation of transmembrane receptor protein serine/threonine kinase signaling pathway	8/204	251/18862	0.00611189	0.0264081	0.0156719	ABL1/CAV1/FLCN/SMAD3/SNW1/TGFB1/UBB/XIAP	8
BP	GO:1903362	regulation of cellular protein catabolic process	8/204	251/18862	0.00611189	0.0264081	0.0156719	AMER1/CAV1/CD81/DVL1/EFNA1/LRP1/UBB/XPO1	8
BP	GO:0006024	glycosaminoglycan biosynthetic process	5/204	107/18862	0.00614824	0.0264513	0.0156975	AP2A1/GPC1/SDC3/SDC4/TGFB1	5
BP	GO:0046632	alpha-beta T cell differentiation	5/204	107/18862	0.00614824	0.0264513	0.0156975	ABL1/BCL6/HMGB1/RORA/STAT3	5
BP	GO:1901989	positive regulation of cell cycle phase transition	5/204	107/18862	0.00614824	0.0264513	0.0156975	CCNB1/CDCA5/CDK1/ESPL1/PLCB1	5
BP	GO:2000278	regulation of DNA biosynthetic process	5/204	107/18862	0.00614824	0.0264513	0.0156975	FGF2/HGF/NEK2/NEK7/RFC3	5
BP	GO:0009145	purine nucleoside triphosphate biosynthetic process	4/204	68/18862	0.00630835	0.0271111	0.016089	ATP6/COX2/FLCN/TGFB1	4
BP	GO:0008608	attachment of spindle microtubules to kinetochore	3/204	35/18862	0.00632463	0.0271229	0.0160961	CCNB1/NEK2/NUF2	3
BP	GO:1905207	regulation of cardiocyte differentiation	3/204	35/18862	0.00632463	0.0271229	0.0160961	GPER1/MEF2C/TGFB1	3
BP	GO:0051168	nuclear export	7/204	201/18862	0.00634905	0.0271986	0.016141	AAAS/BAG3/CDK5/EGR2/NSUN2/TGFB1/XPO1	7
BP	GO:0010256	endomembrane system organization	12/204	482/18862	0.00638064	0.0272635	0.0161795	ASAP1/CAV1/CCNB1/CDK1/CXCR4/GPER1/MYOF/NEK9/RAB1A/RTN4/SYNJ1/WASL	12
BP	GO:0001523	retinoid metabolic process	5/204	108/18862	0.00639136	0.0272635	0.0161795	ADH4/GPC1/LRP1/SDC3/SDC4	5
BP	GO:0032611	interleukin-1 beta production	5/204	108/18862	0.00639136	0.0272635	0.0161795	HMGB1/HSPB1/S1PR3/SMAD3/STAT3	5
BP	GO:0071156	regulation of cell cycle arrest	5/204	108/18862	0.00639136	0.0272635	0.0161795	CCNB1/CDK1/CDK5/GPER1/RBL2	5
BP	GO:0007179	transforming growth factor beta receptor signaling pathway	7/204	202/18862	0.00651833	0.0277756	0.0164834	CAV1/FLCN/PTPRK/SMAD3/SNW1/TGFB1/UBB	7
BP	GO:0051966	regulation of synaptic transmission, glutamatergic	4/204	69/18862	0.00664096	0.0282681	0.0167757	CDK5/GRM2/GRM5/MEF2C	4
BP	GO:0045862	positive regulation of proteolysis	10/204	367/18862	0.00679577	0.0288964	0.0171486	CAV1/DVL1/EFNA1/FYN/GPER1/HMGB1/KLKB1/NGF/SMAD3/STAT3	10
BP	GO:0030224	monocyte differentiation	3/204	36/18862	0.00684534	0.029015	0.0172189	IRF7/MED1/VEGFA	3
BP	GO:0032801	receptor catabolic process	3/204	36/18862	0.00684534	0.029015	0.0172189	AP2A1/CDK5/TGFB1	3
BP	GO:0043267	negative regulation of potassium ion transport	3/204	36/18862	0.00684534	0.029015	0.0172189	ACTN2/ATF4/CAV1	3
BP	GO:0002822	regulation of adaptive immune response based on somatic recombination of immune receptors built from immunoglobulin superfamily domains	6/204	155/18862	0.00686234	0.0290564	0.0172435	BCL6/CD81/HMGB1/IL1R1/MEF2C/TGFB1	6
BP	GO:0000281	mitotic cytokinesis	4/204	70/18862	0.00698499	0.0295134	0.0175147	ANLN/ESPL1/RHOB/STMN1	4
BP	GO:0051145	smooth muscle cell differentiation	4/204	70/18862	0.00698499	0.0295134	0.0175147	FGFR2/GPER1/MEF2C/VEGFA	4
BP	GO:0070661	leukocyte proliferation	9/204	312/18862	0.00704473	0.0297345	0.0176459	ABL1/BCL6/CD81/CEBPB/FYN/HMGB1/IRS2/MEF2C/SDC4	9
BP	GO:0010970	transport along microtubule	6/204	156/18862	0.00707424	0.0297555	0.0176584	BAG3/HIF1A/HSPB1/RAB1A/TUB/UBB	6
BP	GO:0000727	double-strand break repair via break-induced replication	2/204	12/18862	0.00715349	0.0297555	0.0176584	MCM4/MCM7	2
BP	GO:0002903	negative regulation of B cell apoptotic process	2/204	12/18862	0.00715349	0.0297555	0.0176584	BCL6/IRS2	2
BP	GO:0006069	ethanol oxidation	2/204	12/18862	0.00715349	0.0297555	0.0176584	ADH4/ALDH2	2
BP	GO:0010642	negative regulation of platelet-derived growth factor receptor signaling pathway	2/204	12/18862	0.00715349	0.0297555	0.0176584	LRP1/PTPRJ	2
BP	GO:0038180	nerve growth factor signaling pathway	2/204	12/18862	0.00715349	0.0297555	0.0176584	BDNF/NGF	2
BP	GO:0051639	actin filament network formation	2/204	12/18862	0.00715349	0.0297555	0.0176584	ACTN1/PLS1	2
BP	GO:0061000	negative regulation of dendritic spine development	2/204	12/18862	0.00715349	0.0297555	0.0176584	ASAP1/EFNA1	2
BP	GO:0070572	positive regulation of neuron projection regeneration	2/204	12/18862	0.00715349	0.0297555	0.0176584	HGF/LRP1	2
BP	GO:0071679	commissural neuron axon guidance	2/204	12/18862	0.00715349	0.0297555	0.0176584	DAG1/VEGFA	2
BP	GO:0072584	caveolin-mediated endocytosis	2/204	12/18862	0.00715349	0.0297555	0.0176584	CAV1/MLC1	2
BP	GO:0110096	cellular response to aldehyde	2/204	12/18862	0.00715349	0.0297555	0.0176584	ADH4/SGK1	2
BP	GO:1903909	regulation of receptor clustering	2/204	12/18862	0.00715349	0.0297555	0.0176584	CD81/CRKL	2
BP	GO:2000727	positive regulation of cardiac muscle cell differentiation	2/204	12/18862	0.00715349	0.0297555	0.0176584	MEF2C/TGFB1	2
BP	GO:0002286	T cell activation involved in immune response	5/204	111/18862	0.00716113	0.0297565	0.017659	BCL6/CD81/HMGB1/RORA/STAT3	5
BP	GO:0000086	G2/M transition of mitotic cell cycle	8/204	258/18862	0.00717035	0.029764	0.0176634	CALM1/CCNB1/CDK1/CDK7/NEK2/NINL/PLCB1/TPX2	8
BP	GO:0002224	toll-like receptor signaling pathway	6/204	157/18862	0.00729085	0.0302329	0.0179417	CAV1/HMGB1/IRF7/LBP/RTN4/UBB	6
BP	GO:0032024	positive regulation of insulin secretion	4/204	71/18862	0.0073406	0.0303025	0.017983	GPER1/HIF1A/IRS2/LRP1	4
BP	GO:0035019	somatic stem cell population maintenance	4/204	71/18862	0.0073406	0.0303025	0.017983	FGF2/RAF1/SOX2/STAT3	4
BP	GO:0046579	positive regulation of Ras protein signal transduction	4/204	71/18862	0.0073406	0.0303025	0.017983	CRKL/IRS2/LPAR1/NGF	4
BP	GO:0061333	renal tubule morphogenesis	4/204	71/18862	0.0073406	0.0303025	0.017983	FGF2/LAMA5/MEF2C/VEGFA	4
BP	GO:0016311	dephosphorylation	12/204	491/18862	0.00734538	0.0303025	0.017983	BAG4/CALM1/CDKN3/DAPP1/DLG3/MEF2C/PTPRJ/PTPRK/SET/SMAD3/SYNJ1/TGFB1	12
BP	GO:0043403	skeletal muscle tissue regeneration	3/204	37/18862	0.0073908	0.0303651	0.0180201	CD81/DAG1/MYOD1	3
BP	GO:0048713	regulation of oligodendrocyte differentiation	3/204	37/18862	0.0073908	0.0303651	0.0180201	CXCR4/DAG1/HDAC1	3
BP	GO:0060969	negative regulation of gene silencing	3/204	37/18862	0.0073908	0.0303651	0.0180201	NCOR2/STAT3/TGFB1	3
BP	GO:0071542	dopaminergic neuron differentiation	3/204	37/18862	0.0073908	0.0303651	0.0180201	HIF1A/VEGFA/WNT2	3
BP	GO:0034764	positive regulation of transmembrane transport	7/204	207/18862	0.00741563	0.0304048	0.0180437	ABL1/ACTN2/CALM1/CDK5/GPER1/IRS2/PLCG1	7
BP	GO:0034767	positive regulation of ion transmembrane transport	7/204	207/18862	0.00741563	0.0304048	0.0180437	ABL1/ACTN2/CALM1/CDK5/GPER1/IRS2/PLCG1	7
BP	GO:0051209	release of sequestered calcium ion into cytosol	5/204	112/18862	0.0074315	0.0304388	0.0180639	ABL1/CALM1/FGF2/GPER1/PLCG1	5
BP	GO:0045088	regulation of innate immune response	9/204	315/18862	0.00747906	0.0306024	0.018161	CDC37/FGR/FYN/HMGB1/IRF7/LBP/MED1/RAF1/XIAP	9
BP	GO:0032675	regulation of interleukin-6 production	6/204	158/18862	0.00751221	0.0306755	0.0182043	CEBPB/CSK/HGF/HMGB1/LBP/STAT3	6
BP	GO:0051494	negative regulation of cytoskeleton organization	6/204	158/18862	0.00751221	0.0306755	0.0182043	EPS8/KAT2B/S1PR1/STMN1/TPX2/WASF2	6
BP	GO:0006066	alcohol metabolic process	10/204	373/18862	0.00757791	0.0309123	0.0183449	ADH4/ALDH2/CALM1/FGF2/GPER1/IDH3A/LBR/PLCB1/PLCG1/SYNJ1	10
BP	GO:0002753	cytoplasmic pattern recognition receptor signaling pathway	4/204	72/18862	0.00770795	0.0312561	0.0185489	IRF7/UBB/UBE2N/XIAP	4
BP	GO:0048708	astrocyte differentiation	4/204	72/18862	0.00770795	0.0312561	0.0185489	ABL1/LAMB2/LRP1/STAT3	4
BP	GO:1903036	positive regulation of response to wounding	4/204	72/18862	0.00770795	0.0312561	0.0185489	CXCR4/HMGB1/LRP1/USF1	4
BP	GO:0005976	polysaccharide metabolic process	5/204	113/18862	0.0077089	0.0312561	0.0185489	AP2A1/CALM1/HMGB1/IRS2/TGFB1	5
BP	GO:0008543	fibroblast growth factor receptor signaling pathway	5/204	113/18862	0.0077089	0.0312561	0.0185489	CRKL/FGF2/FGFR2/FGFR3/GPC1	5
BP	GO:0051283	negative regulation of sequestering of calcium ion	5/204	113/18862	0.0077089	0.0312561	0.0185489	ABL1/CALM1/FGF2/GPER1/PLCG1	5
BP	GO:0002703	regulation of leukocyte mediated immunity	7/204	209/18862	0.00779903	0.0314626	0.0186715	BCL6/CD81/FGR/HMGB1/IL1R1/NOS2/TGFB1	7
BP	GO:0006836	neurotransmitter transport	7/204	209/18862	0.00779903	0.0314626	0.0186715	CALM1/CDK5/DVL1/GPER1/MEF2C/RAP1B/SYNJ1	7
BP	GO:0016051	carbohydrate biosynthetic process	7/204	209/18862	0.00779903	0.0314626	0.0186715	AP2A1/ATF4/GPER1/IRS2/KAT2B/TGFB1/WDR5	7
BP	GO:0051651	maintenance of location in cell	7/204	209/18862	0.00779903	0.0314626	0.0186715	ABL1/CALM1/CAV1/CDK5/FGF2/GPER1/PLCG1	7
BP	GO:0071219	cellular response to molecule of bacterial origin	7/204	209/18862	0.00779903	0.0314626	0.0186715	ABL1/CEBPB/HMGB1/LBP/MEF2C/NOS2/TGFB1	7
BP	GO:0030866	cortical actin cytoskeleton organization	3/204	38/18862	0.00796127	0.0318102	0.0188777	ANLN/CDK5/PLS1	3
BP	GO:0032733	positive regulation of interleukin-10 production	3/204	38/18862	0.00796127	0.0318102	0.0188777	HGF/HMGB1/STAT3	3
BP	GO:0032885	regulation of polysaccharide biosynthetic process	3/204	38/18862	0.00796127	0.0318102	0.0188777	AP2A1/IRS2/TGFB1	3
BP	GO:0042307	positive regulation of protein import into nucleus	3/204	38/18862	0.00796127	0.0318102	0.0188777	BAG3/SMAD3/TGFB1	3
BP	GO:0071548	response to dexamethasone	3/204	38/18862	0.00796127	0.0318102	0.0188777	EDN1/FOXO1/SMYD3	3
BP	GO:0048660	regulation of smooth muscle cell proliferation	6/204	160/18862	0.00796943	0.0318102	0.0188777	EDN1/FGF2/FGFR2/GPER1/MEF2C/S1PR1	6
BP	GO:0001838	embryonic epithelial tube formation	5/204	114/18862	0.00799343	0.0318102	0.0188777	ABL1/DVL1/HIF1A/SDC4/TGFB1	5
BP	GO:0003231	cardiac ventricle development	5/204	114/18862	0.00799343	0.0318102	0.0188777	FGFR2/HIF1A/MED1/MEF2C/TGFB1	5
BP	GO:0006023	aminoglycan biosynthetic process	5/204	114/18862	0.00799343	0.0318102	0.0188777	AP2A1/GPC1/SDC3/SDC4/TGFB1	5
BP	GO:0016101	diterpenoid metabolic process	5/204	114/18862	0.00799343	0.0318102	0.0188777	ADH4/GPC1/LRP1/SDC3/SDC4	5
BP	GO:0031109	microtubule polymerization or depolymerization	5/204	114/18862	0.00799343	0.0318102	0.0188777	ABL1/CRYAB/STMN1/TPX2/TRPV4	5
BP	GO:0032392	DNA geometric change	5/204	114/18862	0.00799343	0.0318102	0.0188777	HMGB1/MCM4/MCM7/RFC3/UBB	5
BP	GO:0006006	glucose metabolic process	7/204	210/18862	0.00799614	0.0318102	0.0188777	ATF4/HMGB1/IRS2/KAT2B/RORA/USF1/WDR5	7
BP	GO:0035303	regulation of dephosphorylation	7/204	210/18862	0.00799614	0.0318102	0.0188777	BAG4/CALM1/DLG3/MEF2C/SET/SMAD3/TGFB1	7
BP	GO:0002292	T cell differentiation involved in immune response	4/204	73/18862	0.00808718	0.032087	0.019042	BCL6/HMGB1/RORA/STAT3	4
BP	GO:0009201	ribonucleoside triphosphate biosynthetic process	4/204	73/18862	0.00808718	0.032087	0.019042	ATP6/COX2/FLCN/TGFB1	4
BP	GO:0043271	negative regulation of ion transport	9/204	319/18862	0.0080897	0.032087	0.019042	ACTN2/ATF4/BAG3/BAG4/CALM1/CAV1/CDK5/CSK/IRS2	9
BP	GO:0001505	regulation of neurotransmitter levels	7/204	211/18862	0.00819689	0.0324801	0.0192753	CALM1/CDK5/DVL1/GPER1/MEF2C/RAP1B/SYNJ1	7
BP	GO:1902904	negative regulation of supramolecular fiber organization	6/204	161/18862	0.00820541	0.0324818	0.0192763	CRYAB/EPS8/S1PR1/STMN1/TPX2/WASF2	6
BP	GO:0007009	plasma membrane organization	5/204	115/18862	0.00828517	0.032733	0.0194253	ASAP1/CAV1/CXCR4/MYOF/WASL	5
BP	GO:0051282	regulation of sequestering of calcium ion	5/204	115/18862	0.00828517	0.032733	0.0194253	ABL1/CALM1/FGF2/GPER1/PLCG1	5
BP	GO:0007183	SMAD protein complex assembly	2/204	13/18862	0.00839428	0.0328045	0.0194678	SMAD3/TGFB1	2
BP	GO:0014745	negative regulation of muscle adaptation	2/204	13/18862	0.00839428	0.0328045	0.0194678	FOXO1/SMAD3	2
BP	GO:0031053	primary miRNA processing	2/204	13/18862	0.00839428	0.0328045	0.0194678	SMAD3/STAT3	2
BP	GO:0035723	interleukin-15-mediated signaling pathway	2/204	13/18862	0.00839428	0.0328045	0.0194678	PLCB1/STAT3	2
BP	GO:0048875	chemical homeostasis within a tissue	2/204	13/18862	0.00839428	0.0328045	0.0194678	EPAS1/VEGFA	2
BP	GO:0051988	regulation of attachment of spindle microtubules to kinetochore	2/204	13/18862	0.00839428	0.0328045	0.0194678	CCNB1/NEK2	2
BP	GO:0071350	cellular response to interleukin-15	2/204	13/18862	0.00839428	0.0328045	0.0194678	PLCB1/STAT3	2
BP	GO:0099188	postsynaptic cytoskeleton organization	2/204	13/18862	0.00839428	0.0328045	0.0194678	ACTB/WASF2	2
BP	GO:1903977	positive regulation of glial cell migration	2/204	13/18862	0.00839428	0.0328045	0.0194678	CRKL/LRP1	2
BP	GO:1904668	positive regulation of ubiquitin protein ligase activity	2/204	13/18862	0.00839428	0.0328045	0.0194678	RAB1A/UBE2S	2
BP	GO:2001198	regulation of dendritic cell differentiation	2/204	13/18862	0.00839428	0.0328045	0.0194678	CEBPB/HMGB1	2
BP	GO:0007623	circadian rhythm	7/204	212/18862	0.00840134	0.0328045	0.0194678	ATF4/CDK1/HDAC1/NOS2/NTRK2/PTGDS/RORA	7
BP	GO:0048659	smooth muscle cell proliferation	6/204	162/18862	0.00844637	0.0329162	0.0195341	EDN1/FGF2/FGFR2/GPER1/MEF2C/S1PR1	6
BP	GO:0055088	lipid homeostasis	6/204	162/18862	0.00844637	0.0329162	0.0195341	CAV1/HDAC9/IRS2/RORA/RTN4/USF1	6
BP	GO:0051091	positive regulation of DNA-binding transcription factor activity	8/204	266/18862	0.00854348	0.0331543	0.0196754	CAV1/EDN1/SMAD3/STAT3/UBB/UBE2N/VEGFA/WNT2	8
BP	GO:0016572	histone phosphorylation	3/204	39/18862	0.00855701	0.0331543	0.0196754	CCNB1/CDK1/CDK5	3
BP	GO:0016601	Rac protein signal transduction	3/204	39/18862	0.00855701	0.0331543	0.0196754	ELMO1/EPS8/WASF2	3
BP	GO:0021587	cerebellum morphogenesis	3/204	39/18862	0.00855701	0.0331543	0.0196754	ABL1/CDK5/RORA	3
BP	GO:0030501	positive regulation of bone mineralization	3/204	39/18862	0.00855701	0.0331543	0.0196754	MEF2C/SMAD3/TGFB1	3
BP	GO:1903432	regulation of TORC1 signaling	3/204	39/18862	0.00855701	0.0331543	0.0196754	FLCN/RRAGB/RRAGC	3
BP	GO:0048705	skeletal system morphogenesis	7/204	213/18862	0.00860953	0.0333256	0.019777	FGFR2/FGFR3/FGR/MEF2C/MMP16/SMAD3/TRPV4	7
BP	GO:0045197	establishment or maintenance of epithelial cell apical/basal polarity	3/204	40/18862	0.00917824	0.0353905	0.0210024	ARF4/DLG3/LRRC7	3
BP	GO:0060443	mammary gland morphogenesis	3/204	40/18862	0.00917824	0.0353905	0.0210024	CAV1/FGFR2/MED1	3
BP	GO:0070423	nucleotide-binding oligomerization domain containing signaling pathway	3/204	40/18862	0.00917824	0.0353905	0.0210024	UBB/UBE2N/XIAP	3
BP	GO:1904591	positive regulation of protein import	3/204	40/18862	0.00917824	0.0353905	0.0210024	BAG3/SMAD3/TGFB1	3
BP	GO:0051101	regulation of DNA binding	5/204	118/18862	0.00920459	0.035458	0.0210425	CALM1/HMGB1/NEK2/NGF/TGFB1	5
BP	GO:0032496	response to lipopolysaccharide	9/204	326/18862	0.00924892	0.0355946	0.0211236	ABL1/CEBPB/EDN1/FGFR2/HMGB1/LBP/MEF2C/NOS2/TGFB1	9
BP	GO:0007492	endoderm development	4/204	76/18862	0.00929775	0.035714	0.0211945	HDAC1/LAMB3/SMAD3/SOX2	4
BP	GO:0051279	regulation of release of sequestered calcium ion into cytosol	4/204	76/18862	0.00929775	0.035714	0.0211945	ABL1/CALM1/GPER1/PLCG1	4
BP	GO:0050863	regulation of T cell activation	9/204	327/18862	0.00942429	0.0361655	0.0214624	ABL1/BCL6/CAV1/CD81/CEBPB/CSK/FYN/HMGB1/SDC4	9
BP	GO:0007259	receptor signaling pathway via JAK-STAT	6/204	166/18862	0.00946118	0.0362378	0.0215053	CAV1/CDK5/FGFR3/FYN/STAT3/STAT4	6
BP	GO:0048469	cell maturation	6/204	166/18862	0.00946118	0.0362378	0.0215053	BRD1/CCNB1/EPAS1/HIF1A/RAC3/VEGFA	6
BP	GO:0010906	regulation of glucose metabolic process	5/204	119/18862	0.00952607	0.0363822	0.021591	HMGB1/IRS2/KAT2B/RORA/WDR5	5
BP	GO:0032652	regulation of interleukin-1 production	5/204	119/18862	0.00952607	0.0363822	0.021591	HMGB1/HSPB1/S1PR3/SMAD3/STAT3	5
BP	GO:0051208	sequestering of calcium ion	5/204	119/18862	0.00952607	0.0363822	0.021591	ABL1/CALM1/FGF2/GPER1/PLCG1	5
BP	GO:0097529	myeloid leukocyte migration	7/204	218/18862	0.00970779	0.0363912	0.0215964	CD81/EDN1/HMGB1/IL1R1/LBP/PLCB1/VEGFA	7
BP	GO:0002467	germinal center formation	2/204	14/18862	0.00972406	0.0363912	0.0215964	BCL6/MEF2C	2
BP	GO:0003376	sphingosine-1-phosphate receptor signaling pathway	2/204	14/18862	0.00972406	0.0363912	0.0215964	S1PR1/S1PR3	2
BP	GO:0010649	regulation of cell communication by electrical coupling	2/204	14/18862	0.00972406	0.0363912	0.0215964	CALM1/CAV1	2
BP	GO:0014854	response to inactivity	2/204	14/18862	0.00972406	0.0363912	0.0215964	DAG1/UTRN	2
BP	GO:0030213	hyaluronan biosynthetic process	2/204	14/18862	0.00972406	0.0363912	0.0215964	AP2A1/TGFB1	2
BP	GO:0032310	prostaglandin secretion	2/204	14/18862	0.00972406	0.0363912	0.0215964	EDN1/NOS2	2
BP	GO:0032488	Cdc42 protein signal transduction	2/204	14/18862	0.00972406	0.0363912	0.0215964	ABL1/RHOU	2
BP	GO:0035791	platelet-derived growth factor receptor-beta signaling pathway	2/204	14/18862	0.00972406	0.0363912	0.0215964	ABL1/LRP1	2
BP	GO:0036295	cellular response to increased oxygen levels	2/204	14/18862	0.00972406	0.0363912	0.0215964	CAV1/FOXO1	2
BP	GO:0038166	angiotensin-activated signaling pathway	2/204	14/18862	0.00972406	0.0363912	0.0215964	ACTN2/CAV1	2
BP	GO:0050966	detection of mechanical stimulus involved in sensory perception of pain	2/204	14/18862	0.00972406	0.0363912	0.0215964	CXCR4/FYN	2
BP	GO:0051917	regulation of fibrinolysis	2/204	14/18862	0.00972406	0.0363912	0.0215964	KLKB1/USF1	2
BP	GO:0060644	mammary gland epithelial cell differentiation	2/204	14/18862	0.00972406	0.0363912	0.0215964	CEBPB/HIF1A	2
BP	GO:0070672	response to interleukin-15	2/204	14/18862	0.00972406	0.0363912	0.0215964	PLCB1/STAT3	2
BP	GO:1903729	regulation of plasma membrane organization	2/204	14/18862	0.00972406	0.0363912	0.0215964	ASAP1/WASL	2
BP	GO:0016575	histone deacetylation	4/204	77/18862	0.00972603	0.0363912	0.0215964	BCL6/HDAC1/HDAC9/VEGFA	4
BP	GO:0046785	microtubule polymerization	4/204	77/18862	0.00972603	0.0363912	0.0215964	ABL1/STMN1/TPX2/TRPV4	4
BP	GO:0048678	response to axon injury	4/204	77/18862	0.00972603	0.0363912	0.0215964	ARF4/DAG1/LAMB2/LRP1	4
BP	GO:0051057	positive regulation of small GTPase mediated signal transduction	4/204	77/18862	0.00972603	0.0363912	0.0215964	CRKL/IRS2/LPAR1/NGF	4
BP	GO:0090049	regulation of cell migration involved in sprouting angiogenesis	4/204	77/18862	0.00972603	0.0363912	0.0215964	ABL1/FGF2/HDAC9/VEGFA	4
BP	GO:0050954	sensory perception of mechanical stimulus	6/204	167/18862	0.0097279	0.0363912	0.0215964	CXCR4/FYN/LRIG1/MYO6/THRB/TUB	6
BP	GO:0007520	myoblast fusion	3/204	41/18862	0.00982519	0.0365847	0.0217112	CD81/MYOD1/MYOF	3
BP	GO:0035872	nucleotide-binding domain, leucine rich repeat containing receptor signaling pathway	3/204	41/18862	0.00982519	0.0365847	0.0217112	UBB/UBE2N/XIAP	3
BP	GO:0090317	negative regulation of intracellular protein transport	3/204	41/18862	0.00982519	0.0365847	0.0217112	BAG3/BAG4/CDK5	3
BP	GO:1900026	positive regulation of substrate adhesion-dependent cell spreading	3/204	41/18862	0.00982519	0.0365847	0.0217112	ABL1/CRKL/RAC3	3
BP	GO:1901186	positive regulation of ERBB signaling pathway	3/204	41/18862	0.00982519	0.0365847	0.0217112	AREG/GPER1/RTN4	3
BP	GO:0034605	cellular response to heat	5/204	120/18862	0.00985521	0.0366285	0.0217372	AAAS/BAG3/BAG4/CRYAB/TRPV4	5
BP	GO:1900542	regulation of purine nucleotide metabolic process	5/204	120/18862	0.00985521	0.0366285	0.0217372	AAAS/COX2/FLCN/HIF1A/NOS2	5
BP	GO:0002699	positive regulation of immune effector process	7/204	219/18862	0.00993919	0.0369065	0.0219021	CD81/FGR/IL1R1/LBP/NOS2/PTPRJ/TGFB1	7
BP	GO:0071214	cellular response to abiotic stimulus	9/204	330/18862	0.00996552	0.0369359	0.0219196	ATF4/BAG3/CALM1/CRYAB/DAG1/PTPRK/RAD1/RHOB/TRPV4	9
BP	GO:0104004	cellular response to environmental stimulus	9/204	330/18862	0.00996552	0.0369359	0.0219196	ATF4/BAG3/CALM1/CRYAB/DAG1/PTPRK/RAD1/RHOB/TRPV4	9
BP	GO:0001570	vasculogenesis	4/204	78/18862	0.0101669	0.0375438	0.0222803	CAV1/NTRK2/TGFB1/VEGFA	4
BP	GO:0035050	embryonic heart tube development	4/204	78/18862	0.0101669	0.0375438	0.0222803	HIF1A/MED1/MEF2C/SMAD3	4
BP	GO:0043537	negative regulation of blood vessel endothelial cell migration	4/204	78/18862	0.0101669	0.0375438	0.0222803	FGF2/HMGB1/MEF2C/TGFB1	4
BP	GO:0070373	negative regulation of ERK1 and ERK2 cascade	4/204	78/18862	0.0101669	0.0375438	0.0222803	ABL1/CSK/FLCN/GPER1	4
BP	GO:0050670	regulation of lymphocyte proliferation	7/204	221/18862	0.010414	0.0384209	0.0228008	BCL6/CD81/CEBPB/HMGB1/IRS2/MEF2C/SDC4	7
BP	GO:0021575	hindbrain morphogenesis	3/204	42/18862	0.010498	0.0385184	0.0228587	ABL1/CDK5/RORA	3
BP	GO:0031641	regulation of myelination	3/204	42/18862	0.010498	0.0385184	0.0228587	DAG1/EGR2/HGF	3
BP	GO:0031670	cellular response to nutrient	3/204	42/18862	0.010498	0.0385184	0.0228587	MED1/SNW1/USF1	3
BP	GO:0032008	positive regulation of TOR signaling	3/204	42/18862	0.010498	0.0385184	0.0228587	FLCN/RRAGB/RRAGC	3
BP	GO:1900371	regulation of purine nucleotide biosynthetic process	3/204	42/18862	0.010498	0.0385184	0.0228587	COX2/FLCN/NOS2	3
BP	GO:1902622	regulation of neutrophil migration	3/204	42/18862	0.010498	0.0385184	0.0228587	EDN1/IL1R1/LBP	3
BP	GO:0044839	cell cycle G2/M phase transition	8/204	276/18862	0.0105265	0.0385197	0.0228595	CALM1/CCNB1/CDK1/CDK7/NEK2/NINL/PLCB1/TPX2	8
BP	GO:0006140	regulation of nucleotide metabolic process	5/204	122/18862	0.0105368	0.0385197	0.0228595	AAAS/COX2/FLCN/HIF1A/NOS2	5
BP	GO:0031929	TOR signaling	5/204	122/18862	0.0105368	0.0385197	0.0228595	FLCN/HIF1A/PRR5/RRAGB/RRAGC	5
BP	GO:0035270	endocrine system development	5/204	122/18862	0.0105368	0.0385197	0.0228595	CRKL/FOXO1/RAF1/SMAD3/SOX2	5
BP	GO:0001776	leukocyte homeostasis	4/204	79/18862	0.0106206	0.0386852	0.0229577	ABL1/HIF1A/HMGB1/MEF2C	4
BP	GO:0031397	negative regulation of protein ubiquitination	4/204	79/18862	0.0106206	0.0386852	0.0229577	ABL1/CAV1/CDK5/FYN	4
BP	GO:0051303	establishment of chromosome localization	4/204	79/18862	0.0106206	0.0386852	0.0229577	CCNB1/CDCA5/KIFC1/NUF2	4
BP	GO:1900034	regulation of cellular response to heat	4/204	79/18862	0.0106206	0.0386852	0.0229577	AAAS/BAG3/BAG4/CRYAB	4
BP	GO:1903311	regulation of mRNA metabolic process	9/204	334/18862	0.0107233	0.0390238	0.0231586	BAG4/CCNB1/FXR1/HSPB1/MYOD1/SET/SNW1/UBB/XPO1	9
BP	GO:0042476	odontogenesis	5/204	123/18862	0.0108894	0.0395923	0.023496	EDN1/FGFR2/FOXO1/HDAC1/LAMA5	5
BP	GO:0032944	regulation of mononuclear cell proliferation	7/204	223/18862	0.0109052	0.039614	0.0235089	BCL6/CD81/CEBPB/HMGB1/IRS2/MEF2C/SDC4	7
BP	GO:0001895	retina homeostasis	4/204	80/18862	0.0110871	0.0400221	0.0237511	ACTB/HSPB1/TF/TUB	4
BP	GO:0001942	hair follicle development	4/204	80/18862	0.0110871	0.0400221	0.0237511	FGFR2/HDAC1/LAMA5/NSUN2	4
BP	GO:0009205	purine ribonucleoside triphosphate metabolic process	4/204	80/18862	0.0110871	0.0400221	0.0237511	ATP6/COX2/FLCN/TGFB1	4
BP	GO:0007076	mitotic chromosome condensation	2/204	15/18862	0.0111408	0.0400221	0.0237511	CDCA5/SMC2	2
BP	GO:0007216	G protein-coupled glutamate receptor signaling pathway	2/204	15/18862	0.0111408	0.0400221	0.0237511	GRM2/GRM5	2
BP	GO:0009299	mRNA transcription	2/204	15/18862	0.0111408	0.0400221	0.0237511	ATF4/MED1	2
BP	GO:0010763	positive regulation of fibroblast migration	2/204	15/18862	0.0111408	0.0400221	0.0237511	BAG4/TGFB1	2
BP	GO:0045176	apical protein localization	2/204	15/18862	0.0111408	0.0400221	0.0237511	ACTB/ARF4	2
BP	GO:0045722	positive regulation of gluconeogenesis	2/204	15/18862	0.0111408	0.0400221	0.0237511	KAT2B/WDR5	2
BP	GO:0051127	positive regulation of actin nucleation	2/204	15/18862	0.0111408	0.0400221	0.0237511	WASF2/WASL	2
BP	GO:0060572	morphogenesis of an epithelial bud	2/204	15/18862	0.0111408	0.0400221	0.0237511	FGFR2/WNT2	2
BP	GO:0060766	negative regulation of androgen receptor signaling pathway	2/204	15/18862	0.0111408	0.0400221	0.0237511	HDAC1/NCOR2	2
BP	GO:2001234	negative regulation of apoptotic signaling pathway	7/204	224/18862	0.011157	0.0400221	0.0237511	BDNF/FYN/HDAC1/HGF/HIF1A/HSPB1/RAF1	7
BP	GO:0010830	regulation of myotube differentiation	3/204	43/18862	0.011197	0.0400221	0.0237511	BDNF/HDAC9/MYOD1	3
BP	GO:0021762	substantia nigra development	3/204	43/18862	0.011197	0.0400221	0.0237511	ACTB/CALM1/RAD1	3
BP	GO:0030808	regulation of nucleotide biosynthetic process	3/204	43/18862	0.011197	0.0400221	0.0237511	COX2/FLCN/NOS2	3
BP	GO:0061383	trabecula morphogenesis	3/204	43/18862	0.011197	0.0400221	0.0237511	FHL2/MED1/S1PR1	3
BP	GO:0097178	ruffle assembly	3/204	43/18862	0.011197	0.0400221	0.0237511	BAG4/CAV1/EPS8	3
BP	GO:0006721	terpenoid metabolic process	5/204	124/18862	0.0112499	0.0401041	0.0237997	ADH4/GPC1/LRP1/SDC3/SDC4	5
BP	GO:0006997	nucleus organization	5/204	124/18862	0.0112499	0.0401041	0.0237997	CCNB1/CDK1/GPER1/NEK9/RTN4	5
BP	GO:0046887	positive regulation of hormone secretion	5/204	124/18862	0.0112499	0.0401041	0.0237997	EDN1/GPER1/HIF1A/IRS2/LRP1	5
BP	GO:0007059	chromosome segregation	9/204	337/18862	0.0113195	0.0403161	0.0239256	CCNB1/CDCA5/ESPL1/KIFC1/MAEL/NEK2/NUF2/PRC1/SMC2	9
BP	GO:0045732	positive regulation of protein catabolic process	7/204	225/18862	0.011413	0.0406132	0.0241019	AMER1/CAV1/CD81/DVL1/FOXO1/GGA3/LRP1	7
BP	GO:0022617	extracellular matrix disassembly	4/204	81/18862	0.0115667	0.0409786	0.0243187	KLKB1/LRP1/MMP16/TGFB1	4
BP	GO:0031110	regulation of microtubule polymerization or depolymerization	4/204	81/18862	0.0115667	0.0409786	0.0243187	ABL1/STMN1/TPX2/TRPV4	4
BP	GO:0043367	CD4-positive, alpha-beta T cell differentiation	4/204	81/18862	0.0115667	0.0409786	0.0243187	BCL6/HMGB1/RORA/STAT3	4
BP	GO:0050000	chromosome localization	4/204	81/18862	0.0115667	0.0409786	0.0243187	CCNB1/CDCA5/KIFC1/NUF2	4
BP	GO:0140353	lipid export from cell	4/204	81/18862	0.0115667	0.0409786	0.0243187	EDN1/GRM2/NOS2/NTRK2	4
BP	GO:0010721	negative regulation of cell development	6/204	174/18862	0.011747	0.0415807	0.024676	CDK5/DCC/RTN4/S1PR3/THRB/VEGFA	6
BP	GO:0007249	I-kappaB kinase/NF-kappaB signaling	8/204	282/18862	0.0118694	0.0419768	0.0249111	ABL1/FYN/HDAC1/HSPB1/LPAR1/RORA/UBB/UBE2N	8
BP	GO:0007019	microtubule depolymerization	3/204	44/18862	0.0119222	0.0420156	0.0249341	STMN1/TPX2/TRPV4	3
BP	GO:0045124	regulation of bone resorption	3/204	44/18862	0.0119222	0.0420156	0.0249341	CSK/S1PR1/TF	3
BP	GO:0055010	ventricular cardiac muscle tissue morphogenesis	3/204	44/18862	0.0119222	0.0420156	0.0249341	FGFR2/MED1/TGFB1	3
BP	GO:1903214	regulation of protein targeting to mitochondrion	3/204	44/18862	0.0119222	0.0420156	0.0249341	BAG3/BAG4/RHOU	3
BP	GO:0032612	interleukin-1 production	5/204	126/18862	0.0119953	0.0422362	0.025065	HMGB1/HSPB1/S1PR3/SMAD3/STAT3	5
BP	GO:0097696	receptor signaling pathway via STAT	6/204	175/18862	0.0120578	0.0423504	0.0251328	CAV1/CDK5/FGFR3/FYN/STAT3/STAT4	6
BP	GO:0001843	neural tube closure	4/204	82/18862	0.0120594	0.0423504	0.0251328	ABL1/DVL1/SDC4/TGFB1	4
BP	GO:0002065	columnar/cuboidal epithelial cell differentiation	4/204	82/18862	0.0120594	0.0423504	0.0251328	ABL1/CEBPB/FGFR2/HIF1A	4
BP	GO:0031503	protein-containing complex localization	8/204	283/18862	0.0121049	0.0424731	0.0252056	AAAS/DAG1/DLG3/LRRC7/NSUN2/TUB/WASL/XPO1	8
BP	GO:0010921	regulation of phosphatase activity	6/204	176/18862	0.0123744	0.0433636	0.0257341	BAG4/CALM1/DLG3/MEF2C/SET/SMAD3	6
BP	GO:0071333	cellular response to glucose stimulus	5/204	127/18862	0.0123803	0.0433636	0.0257341	GPER1/HIF1A/IRS2/LRP1/RAF1	5
BP	GO:0031145	anaphase-promoting complex-dependent catabolic process	4/204	83/18862	0.0125654	0.0434811	0.0258038	CCNB1/CDK1/UBB/UBE2S	4
BP	GO:0045652	regulation of megakaryocyte differentiation	4/204	83/18862	0.0125654	0.0434811	0.0258038	HDAC1/KAT2B/MEF2C/WDR5	4
BP	GO:0060606	tube closure	4/204	83/18862	0.0125654	0.0434811	0.0258038	ABL1/DVL1/SDC4/TGFB1	4
BP	GO:1904705	regulation of vascular associated smooth muscle cell proliferation	4/204	83/18862	0.0125654	0.0434811	0.0258038	EDN1/FGF2/GPER1/MEF2C	4
BP	GO:1990874	vascular associated smooth muscle cell proliferation	4/204	83/18862	0.0125654	0.0434811	0.0258038	EDN1/FGF2/GPER1/MEF2C	4
BP	GO:0002683	negative regulation of immune system process	10/204	403/18862	0.0125817	0.0434811	0.0258038	BCL6/CEBPB/FGR/GPER1/HMGB1/PLCB1/PTPRJ/SDC4/TGFB1/WASL	10
BP	GO:0006268	DNA unwinding involved in DNA replication	2/204	16/18862	0.0126424	0.0434811	0.0258038	MCM4/MCM7	2
BP	GO:0007096	regulation of exit from mitosis	2/204	16/18862	0.0126424	0.0434811	0.0258038	ANLN/CDCA5	2
BP	GO:0014874	response to stimulus involved in regulation of muscle adaptation	2/204	16/18862	0.0126424	0.0434811	0.0258038	DAG1/UTRN	2
BP	GO:0035729	cellular response to hepatocyte growth factor stimulus	2/204	16/18862	0.0126424	0.0434811	0.0258038	HGF/MED1	2
BP	GO:0035855	megakaryocyte development	2/204	16/18862	0.0126424	0.0434811	0.0258038	MED1/WASF2	2
BP	GO:0044764	multi-organism cellular process	2/204	16/18862	0.0126424	0.0434811	0.0258038	CAV1/CXCR4	2
BP	GO:0048012	hepatocyte growth factor receptor signaling pathway	2/204	16/18862	0.0126424	0.0434811	0.0258038	HGF/STMN1	2
BP	GO:0070242	thymocyte apoptotic process	2/204	16/18862	0.0126424	0.0434811	0.0258038	EFNA1/HIF1A	2
BP	GO:0090520	sphingolipid mediated signaling pathway	2/204	16/18862	0.0126424	0.0434811	0.0258038	S1PR1/S1PR3	2
BP	GO:0090594	inflammatory response to wounding	2/204	16/18862	0.0126424	0.0434811	0.0258038	HIF1A/TGFB1	2
BP	GO:1902969	mitotic DNA replication	2/204	16/18862	0.0126424	0.0434811	0.0258038	BCL6/MCM4	2
BP	GO:1903204	negative regulation of oxidative stress-induced neuron death	2/204	16/18862	0.0126424	0.0434811	0.0258038	ATF4/HIF1A	2
BP	GO:0001974	blood vessel remodeling	3/204	45/18862	0.0126739	0.0434811	0.0258038	EPAS1/MEF2C/TGFB1	3
BP	GO:0021545	cranial nerve development	3/204	45/18862	0.0126739	0.0434811	0.0258038	EGR2/ERBB3/LPAR1	3
BP	GO:0035088	establishment or maintenance of apical/basal cell polarity	3/204	45/18862	0.0126739	0.0434811	0.0258038	ARF4/DLG3/LRRC7	3
BP	GO:0045601	regulation of endothelial cell differentiation	3/204	45/18862	0.0126739	0.0434811	0.0258038	PLCB1/S1PR3/VEGFA	3
BP	GO:0048701	embryonic cranial skeleton morphogenesis	3/204	45/18862	0.0126739	0.0434811	0.0258038	FGFR2/MMP16/SMAD3	3
BP	GO:0061245	establishment or maintenance of bipolar cell polarity	3/204	45/18862	0.0126739	0.0434811	0.0258038	ARF4/DLG3/LRRC7	3
BP	GO:1901796	regulation of signal transduction by p53 class mediator	6/204	177/18862	0.0126967	0.0435224	0.0258283	CDK5/HDAC1/RAD1/RFC3/TPX2/UBB	6
BP	GO:0002718	regulation of cytokine production involved in immune response	4/204	84/18862	0.0130847	0.0446997	0.026527	BCL6/CD81/IL1R1/TGFB1	4
BP	GO:0008625	extrinsic apoptotic signaling pathway via death domain receptors	4/204	84/18862	0.0130847	0.0446997	0.026527	BAG3/HGF/NGF/RAF1	4
BP	GO:0009142	nucleoside triphosphate biosynthetic process	4/204	84/18862	0.0130847	0.0446997	0.026527	ATP6/COX2/FLCN/TGFB1	4
BP	GO:0098773	skin epidermis development	4/204	84/18862	0.0130847	0.0446997	0.026527	FGFR2/HDAC1/LAMA5/NSUN2	4
BP	GO:0050714	positive regulation of protein secretion	5/204	129/18862	0.0131753	0.0449325	0.0266652	GPER1/HIF1A/IRS2/LRP1/TGFB1	5
BP	GO:0071331	cellular response to hexose stimulus	5/204	129/18862	0.0131753	0.0449325	0.0266652	GPER1/HIF1A/IRS2/LRP1/RAF1	5
BP	GO:0002237	response to molecule of bacterial origin	9/204	346/18862	0.0132575	0.0451364	0.0267861	ABL1/CEBPB/EDN1/FGFR2/HMGB1/LBP/MEF2C/NOS2/TGFB1	9
BP	GO:0045861	negative regulation of proteolysis	9/204	346/18862	0.0132575	0.0451364	0.0267861	CDK5/CRYAB/EFNA1/HGF/LRP1/NGF/RAF1/VEGFA/XIAP	9
BP	GO:0008037	cell recognition	7/204	232/18862	0.0133256	0.0453219	0.0268963	CD81/CXCR4/EPHA3/EPHB3/LBP/RTN4/TUB	7
BP	GO:0044262	cellular carbohydrate metabolic process	8/204	288/18862	0.0133346	0.0453219	0.0268963	CALM1/GPER1/HMGB1/IRS2/KAT2B/RORA/SYNJ1/WDR5	8
BP	GO:0007369	gastrulation	6/204	179/18862	0.0133591	0.0453667	0.0269228	DAG1/DVL1/FGFR2/LAMB3/SMAD3/SOX2	6
BP	GO:0007140	male meiotic nuclear division	3/204	46/18862	0.0134521	0.0454134	0.0269506	CCNA1/MAEL/UBB	3
BP	GO:0042461	photoreceptor cell development	3/204	46/18862	0.0134521	0.0454134	0.0269506	NTRK2/THRB/VEGFA	3
BP	GO:0045981	positive regulation of nucleotide metabolic process	3/204	46/18862	0.0134521	0.0454134	0.0269506	COX2/HIF1A/NOS2	3
BP	GO:0048146	positive regulation of fibroblast proliferation	3/204	46/18862	0.0134521	0.0454134	0.0269506	CCNB1/PDGFC/WNT2	3
BP	GO:0050798	activated T cell proliferation	3/204	46/18862	0.0134521	0.0454134	0.0269506	ABL1/FYN/HMGB1	3
BP	GO:0061462	protein localization to lysosome	3/204	46/18862	0.0134521	0.0454134	0.0269506	CD81/GGA3/RTN4	3
BP	GO:1900544	positive regulation of purine nucleotide metabolic process	3/204	46/18862	0.0134521	0.0454134	0.0269506	COX2/HIF1A/NOS2	3
BP	GO:0071326	cellular response to monosaccharide stimulus	5/204	130/18862	0.0135854	0.0457414	0.0271452	GPER1/HIF1A/IRS2/LRP1/RAF1	5
BP	GO:0006457	protein folding	7/204	233/18862	0.0136165	0.0457414	0.0271452	AIP/BAG3/BAG4/CDC37/CRYAB/CWC27/HSPB1	7
BP	GO:0071216	cellular response to biotic stimulus	7/204	233/18862	0.0136165	0.0457414	0.0271452	ABL1/CEBPB/HMGB1/LBP/MEF2C/NOS2/TGFB1	7
BP	GO:0097305	response to alcohol	7/204	233/18862	0.0136165	0.0457414	0.0271452	CALM1/DAG1/FGFR2/FYN/MLC1/SGK1/TGFB1	7
BP	GO:0042509	regulation of tyrosine phosphorylation of STAT protein	4/204	85/18862	0.0136176	0.0457414	0.0271452	CAV1/FGFR3/FYN/STAT3	4
BP	GO:1901879	regulation of protein depolymerization	4/204	85/18862	0.0136176	0.0457414	0.0271452	ACTN2/EPS8/TPX2/TRPV4	4
BP	GO:0042770	signal transduction in response to DNA damage	5/204	131/18862	0.014004	0.0468309	0.0277918	ABL1/CCNB1/CDK1/MYO6/RBL2	5
BP	GO:0009144	purine nucleoside triphosphate metabolic process	4/204	86/18862	0.014164	0.0468309	0.0277918	ATP6/COX2/FLCN/TGFB1	4
BP	GO:0030512	negative regulation of transforming growth factor beta receptor signaling pathway	4/204	86/18862	0.014164	0.0468309	0.0277918	CAV1/SMAD3/TGFB1/UBB	4
BP	GO:0034103	regulation of tissue remodeling	4/204	86/18862	0.014164	0.0468309	0.0277918	CSK/S1PR1/TF/TGFB1	4
BP	GO:0001956	positive regulation of neurotransmitter secretion	2/204	17/18862	0.014227	0.0468309	0.0277918	CDK5/GPER1	2
BP	GO:0010612	regulation of cardiac muscle adaptation	2/204	17/18862	0.014227	0.0468309	0.0277918	FOXO1/SMAD3	2
BP	GO:0010715	regulation of extracellular matrix disassembly	2/204	17/18862	0.014227	0.0468309	0.0277918	LRP1/TGFB1	2
BP	GO:0015732	prostaglandin transport	2/204	17/18862	0.014227	0.0468309	0.0277918	EDN1/NOS2	2
BP	GO:0031065	positive regulation of histone deacetylation	2/204	17/18862	0.014227	0.0468309	0.0277918	BCL6/VEGFA	2
BP	GO:0042693	muscle cell fate commitment	2/204	17/18862	0.014227	0.0468309	0.0277918	MEF2C/MYOD1	2
BP	GO:0043116	negative regulation of vascular permeability	2/204	17/18862	0.014227	0.0468309	0.0277918	PTPRJ/VEGFA	2
BP	GO:0050665	hydrogen peroxide biosynthetic process	2/204	17/18862	0.014227	0.0468309	0.0277918	COX2/FYN	2
BP	GO:0060192	negative regulation of lipase activity	2/204	17/18862	0.014227	0.0468309	0.0277918	ABL1/HDAC9	2
BP	GO:0060602	branch elongation of an epithelium	2/204	17/18862	0.014227	0.0468309	0.0277918	FGFR2/MED1	2
BP	GO:0060749	mammary gland alveolus development	2/204	17/18862	0.014227	0.0468309	0.0277918	HIF1A/VEGFA	2
BP	GO:0061377	mammary gland lobule development	2/204	17/18862	0.014227	0.0468309	0.0277918	HIF1A/VEGFA	2
BP	GO:0072567	chemokine (C-X-C motif) ligand 2 production	2/204	17/18862	0.014227	0.0468309	0.0277918	HMGB1/LRP1	2
BP	GO:0090713	immunological memory process	2/204	17/18862	0.014227	0.0468309	0.0277918	BCL6/CD81	2
BP	GO:1903242	regulation of cardiac muscle hypertrophy in response to stress	2/204	17/18862	0.014227	0.0468309	0.0277918	FOXO1/SMAD3	2
BP	GO:1904263	positive regulation of TORC1 signaling	2/204	17/18862	0.014227	0.0468309	0.0277918	FLCN/RRAGB	2
BP	GO:1904355	positive regulation of telomere capping	2/204	17/18862	0.014227	0.0468309	0.0277918	NEK2/NEK7	2
BP	GO:2000341	regulation of chemokine (C-X-C motif) ligand 2 production	2/204	17/18862	0.014227	0.0468309	0.0277918	HMGB1/LRP1	2
BP	GO:2000811	negative regulation of anoikis	2/204	17/18862	0.014227	0.0468309	0.0277918	CAV1/NTRK2	2
BP	GO:0016574	histone ubiquitination	3/204	47/18862	0.0142569	0.0468309	0.0277918	PCGF5/UBE2N/UHRF1	3
BP	GO:0030857	negative regulation of epithelial cell differentiation	3/204	47/18862	0.0142569	0.0468309	0.0277918	CAV1/S1PR3/VEGFA	3
BP	GO:0031279	regulation of cyclase activity	3/204	47/18862	0.0142569	0.0468309	0.0277918	AKAP5/GRM2/NOS2	3
BP	GO:0038202	TORC1 signaling	3/204	47/18862	0.0142569	0.0468309	0.0277918	FLCN/RRAGB/RRAGC	3
BP	GO:0002695	negative regulation of leukocyte activation	6/204	182/18862	0.0143974	0.0472537	0.0280427	BCL6/CEBPB/FGR/GPER1/HMGB1/SDC4	6
BP	GO:0006936	muscle contraction	9/204	352/18862	0.0146801	0.0481422	0.0285699	ACTN2/CALM1/CAV1/CRYAB/CXCR4/EDN1/GPER1/MYOF/UTRN	9
BP	GO:0009199	ribonucleoside triphosphate metabolic process	4/204	87/18862	0.0147242	0.048208	0.028609	ATP6/COX2/FLCN/TGFB1	4
BP	GO:0099175	regulation of postsynapse organization	4/204	87/18862	0.0147242	0.048208	0.028609	ARF4/CDK5/EFNA1/FYN	4
BP	GO:0002687	positive regulation of leukocyte migration	5/204	133/18862	0.0148672	0.0486364	0.0288632	EDN1/HMGB1/IL1R1/LBP/VEGFA	5
BP	GO:0030195	negative regulation of blood coagulation	3/204	48/18862	0.0150886	0.0491605	0.0291743	EDN1/KLKB1/USF1	3
BP	GO:0033628	regulation of cell adhesion mediated by integrin	3/204	48/18862	0.0150886	0.0491605	0.0291743	CRKL/EFNA1/RAC3	3
BP	GO:0045778	positive regulation of ossification	3/204	48/18862	0.0150886	0.0491605	0.0291743	MEF2C/SMAD3/TGFB1	3
BP	GO:0060425	lung morphogenesis	3/204	48/18862	0.0150886	0.0491605	0.0291743	DAG1/FGFR2/WNT2	3
BP	GO:1990090	cellular response to nerve growth factor stimulus	3/204	48/18862	0.0150886	0.0491605	0.0291743	BDNF/NGF/NTRK2	3
BP	GO:0002532	production of molecular mediator involved in inflammatory response	4/204	88/18862	0.0152982	0.0497224	0.0295077	HIF1A/LBP/NOS2/STAT3	4
BP	GO:0007260	tyrosine phosphorylation of STAT protein	4/204	88/18862	0.0152982	0.0497224	0.0295077	CAV1/FGFR3/FYN/STAT3	4
BP	GO:0072080	nephron tubule development	4/204	88/18862	0.0152982	0.0497224	0.0295077	FGF2/LAMA5/MEF2C/VEGFA	4
BP	GO:0090101	negative regulation of transmembrane receptor protein serine/threonine kinase signaling pathway	5/204	134/18862	0.0153118	0.0497263	0.02951	ABL1/CAV1/SMAD3/TGFB1/UBB	5
BP	GO:0051251	positive regulation of lymphocyte activation	9/204	356/18862	0.0156892	0.0509108	0.030213	BCL6/CAV1/CD81/CSK/FYN/HMGB1/IRS2/MEF2C/TGFB1	9
BP	GO:0050671	positive regulation of lymphocyte proliferation	5/204	135/18862	0.0157653	0.0509936	0.0302621	BCL6/CD81/HMGB1/IRS2/MEF2C	5
BP	GO:0032642	regulation of chemokine production	4/204	89/18862	0.0158862	0.0509936	0.0302621	HIF1A/HMGB1/LBP/LRP1	4
BP	GO:0045132	meiotic chromosome segregation	4/204	89/18862	0.0158862	0.0509936	0.0302621	ESPL1/MAEL/NUF2/SMC2	4
BP	GO:0046849	bone remodeling	4/204	89/18862	0.0158862	0.0509936	0.0302621	CSK/S1PR1/TF/TGFB1	4
BP	GO:0002281	macrophage activation involved in immune response	2/204	18/18862	0.0158926	0.0509936	0.0302621	HMGB1/LBP	2
BP	GO:0007039	protein catabolic process in the vacuole	2/204	18/18862	0.0158926	0.0509936	0.0302621	CD81/LRP1	2
BP	GO:0007221	positive regulation of transcription of Notch receptor target	2/204	18/18862	0.0158926	0.0509936	0.0302621	KAT2B/SNW1	2
BP	GO:0007597	blood coagulation, intrinsic pathway	2/204	18/18862	0.0158926	0.0509936	0.0302621	KLKB1/VWF	2
BP	GO:0030214	hyaluronan catabolic process	2/204	18/18862	0.0158926	0.0509936	0.0302621	FGF2/TGFB1	2
BP	GO:0035728	response to hepatocyte growth factor	2/204	18/18862	0.0158926	0.0509936	0.0302621	HGF/MED1	2
BP	GO:0035743	CD4-positive, alpha-beta T cell cytokine production	2/204	18/18862	0.0158926	0.0509936	0.0302621	CD81/IL1R1	2
BP	GO:0045116	protein neddylation	2/204	18/18862	0.0158926	0.0509936	0.0302621	EPAS1/HIF1A	2
BP	GO:0051571	positive regulation of histone H3-K4 methylation	2/204	18/18862	0.0158926	0.0509936	0.0302621	SNW1/WDR5	2
BP	GO:0070875	positive regulation of glycogen metabolic process	2/204	18/18862	0.0158926	0.0509936	0.0302621	HMGB1/IRS2	2
BP	GO:0043124	negative regulation of I-kappaB kinase/NF-kappaB signaling	3/204	49/18862	0.0159472	0.0510462	0.0302933	ABL1/HDAC1/RORA	3
BP	GO:0046580	negative regulation of Ras protein signal transduction	3/204	49/18862	0.0159472	0.0510462	0.0302933	BCL6/FLCN/STMN1	3
BP	GO:1900047	negative regulation of hemostasis	3/204	49/18862	0.0159472	0.0510462	0.0302933	EDN1/KLKB1/USF1	3
BP	GO:0065004	protein-DNA complex assembly	7/204	241/18862	0.01611	0.0514852	0.0305539	CDK7/HMGB1/MCM4/MCM7/SET/SMYD3/UBB	7
BP	GO:0070663	regulation of leukocyte proliferation	7/204	241/18862	0.01611	0.0514852	0.0305539	BCL6/CD81/CEBPB/HMGB1/IRS2/MEF2C/SDC4	7
BP	GO:0030098	lymphocyte differentiation	9/204	358/18862	0.0162125	0.0516966	0.0306793	ABL1/BCL6/BLNK/HDAC9/HMGB1/KLF6/PTPRJ/RORA/STAT3	9
BP	GO:0032946	positive regulation of mononuclear cell proliferation	5/204	136/18862	0.0162276	0.0516966	0.0306793	BCL6/CD81/HMGB1/IRS2/MEF2C	5
BP	GO:0060078	regulation of postsynaptic membrane potential	5/204	136/18862	0.0162276	0.0516966	0.0306793	CDK5/DVL1/GRIA3/GRM5/MEF2C	5
BP	GO:1903305	regulation of regulated secretory pathway	5/204	136/18862	0.0162276	0.0516966	0.0306793	CALM1/CDK5/DVL1/FGR/RAP1B	5
BP	GO:0045333	cellular respiration	6/204	187/18862	0.0162508	0.0517295	0.0306988	CCNB1/CDK1/COX2/HIF1A/IDH3A/NOS2	6
BP	GO:0010948	negative regulation of cell cycle process	9/204	359/18862	0.016479	0.0522775	0.0310241	BCL6/CCNB1/CDK1/ESPL1/GPER1/KAT2B/NEK2/RAD1/RBL2	9
BP	GO:0042493	response to drug	9/204	359/18862	0.016479	0.0522775	0.0310241	CCNB1/CRKL/CXCR4/EDN1/FYN/MCM7/MEF2C/NOS2/RAP1B	9
BP	GO:0014033	neural crest cell differentiation	4/204	90/18862	0.0164881	0.0522775	0.0310241	EDN1/HIF1A/LAMA5/MEF2C	4
BP	GO:0061326	renal tubule development	4/204	90/18862	0.0164881	0.0522775	0.0310241	FGF2/LAMA5/MEF2C/VEGFA	4
BP	GO:0070301	cellular response to hydrogen peroxide	4/204	90/18862	0.0164881	0.0522775	0.0310241	ABL1/FOXO1/HGF/RHOB	4
BP	GO:0099111	microtubule-based transport	6/204	188/18862	0.0166404	0.0527187	0.0312859	BAG3/HIF1A/HSPB1/RAB1A/TUB/UBB	6
BP	GO:0031644	regulation of nervous system process	5/204	137/18862	0.0166989	0.0528207	0.0313464	DAG1/DVL1/EDN1/EGR2/HGF	5
BP	GO:0070507	regulation of microtubule cytoskeleton organization	5/204	137/18862	0.0166989	0.0528207	0.0313464	ABL1/EPHA3/STMN1/TPX2/TRPV4	5
BP	GO:0006469	negative regulation of protein kinase activity	7/204	243/18862	0.0167808	0.0530349	0.0314735	ABL1/CAV1/DVL1/HSPB1/KAT2B/PTPRJ/SMYD3	7
BP	GO:0003229	ventricular cardiac muscle tissue development	3/204	50/18862	0.0168327	0.0530349	0.0314735	FGFR2/MED1/TGFB1	3
BP	GO:0022029	telencephalon cell migration	3/204	50/18862	0.0168327	0.0530349	0.0314735	CDK5/CXCR4/RTN4	3
BP	GO:0051339	regulation of lyase activity	3/204	50/18862	0.0168327	0.0530349	0.0314735	AKAP5/GRM2/NOS2	3
BP	GO:1990089	response to nerve growth factor	3/204	50/18862	0.0168327	0.0530349	0.0314735	BDNF/NGF/NTRK2	3
BP	GO:0030001	metal ion transport	11/204	486/18862	0.0169988	0.0535161	0.0317591	ABL1/CALM1/CAV1/CDK5/CXCR4/FGF2/FYN/GPER1/LPAR3/PLCG1/TRPV4	11
BP	GO:0031349	positive regulation of defense response	9/204	361/18862	0.0170214	0.0535454	0.0317765	CD81/CEBPB/FYN/HMGB1/IRF7/LBP/MED1/MEF2C/RAF1	9
BP	GO:0007254	JNK cascade	6/204	189/18862	0.0170363	0.0535504	0.0317795	CRKL/HMGB1/PLCB1/TF/UBB/UBE2N	6
BP	GO:0002690	positive regulation of leukocyte chemotaxis	4/204	91/18862	0.0171042	0.0536797	0.0318562	EDN1/HMGB1/LBP/VEGFA	4
BP	GO:1903321	negative regulation of protein modification by small protein conjugation or removal	4/204	91/18862	0.0171042	0.0536797	0.0318562	ABL1/CAV1/CDK5/FYN	4
BP	GO:0043122	regulation of I-kappaB kinase/NF-kappaB signaling	7/204	244/18862	0.0171236	0.0536984	0.0318673	ABL1/FYN/HDAC1/HSPB1/LPAR1/RORA/UBE2N	7
BP	GO:0061351	neural precursor cell proliferation	5/204	138/18862	0.0171792	0.053747	0.0318961	FGFR2/HIF1A/RORA/VEGFA/WNT2	5
BP	GO:0071322	cellular response to carbohydrate stimulus	5/204	138/18862	0.0171792	0.053747	0.0318961	GPER1/HIF1A/IRS2/LRP1/RAF1	5
BP	GO:0072006	nephron development	5/204	138/18862	0.0171792	0.053747	0.0318961	FGF2/LAMA5/LAMB2/MEF2C/VEGFA	5
BP	GO:0043087	regulation of GTPase activity	11/204	487/18862	0.0172321	0.0538703	0.0319693	ASAP1/BCL6/CRKL/EPHA3/EPHB3/FLCN/GIT2/NTRK2/PLCB1/S1PR1/STMN1	11
BP	GO:0046879	hormone secretion	8/204	302/18862	0.0172629	0.0539249	0.0320017	EDN1/GPER1/HIF1A/IRS2/LRP1/NOS2/RAB1A/RAF1	8
BP	GO:0090068	positive regulation of cell cycle process	8/204	303/18862	0.0175722	0.0544585	0.0323184	CCNB1/CDCA5/CDK1/EDN1/ESPL1/MED1/PLCB1/RBL2	8
BP	GO:0002902	regulation of B cell apoptotic process	2/204	19/18862	0.0176373	0.0544585	0.0323184	BCL6/IRS2	2
BP	GO:0003159	morphogenesis of an endothelium	2/204	19/18862	0.0176373	0.0544585	0.0323184	CXCR4/RHOB	2
BP	GO:0007194	negative regulation of adenylate cyclase activity	2/204	19/18862	0.0176373	0.0544585	0.0323184	AKAP5/GRM2	2
BP	GO:0030050	vesicle transport along actin filament	2/204	19/18862	0.0176373	0.0544585	0.0323184	MYO6/WASL	2
BP	GO:0031290	retinal ganglion cell axon guidance	2/204	19/18862	0.0176373	0.0544585	0.0323184	EPHB3/VEGFA	2
BP	GO:0048643	positive regulation of skeletal muscle tissue development	2/204	19/18862	0.0176373	0.0544585	0.0323184	MEF2C/MYOD1	2
BP	GO:0061154	endothelial tube morphogenesis	2/204	19/18862	0.0176373	0.0544585	0.0323184	CXCR4/RHOB	2
BP	GO:0070932	histone H3 deacetylation	2/204	19/18862	0.0176373	0.0544585	0.0323184	HDAC1/HDAC9	2
BP	GO:0071397	cellular response to cholesterol	2/204	19/18862	0.0176373	0.0544585	0.0323184	DAG1/MLC1	2
BP	GO:1900221	regulation of amyloid-beta clearance	2/204	19/18862	0.0176373	0.0544585	0.0323184	HDAC1/LRP1	2
BP	GO:1901881	positive regulation of protein depolymerization	2/204	19/18862	0.0176373	0.0544585	0.0323184	ACTN2/TRPV4	2
BP	GO:1903975	regulation of glial cell migration	2/204	19/18862	0.0176373	0.0544585	0.0323184	CRKL/LRP1	2
BP	GO:2000251	positive regulation of actin cytoskeleton reorganization	2/204	19/18862	0.0176373	0.0544585	0.0323184	ABL1/CDK5	2
BP	GO:2001014	regulation of skeletal muscle cell differentiation	2/204	19/18862	0.0176373	0.0544585	0.0323184	GPC1/MEF2C	2
BP	GO:0031333	negative regulation of protein-containing complex assembly	5/204	139/18862	0.0176686	0.0545133	0.0323509	CRYAB/EPS8/HMGB1/RAF1/STMN1	5
BP	GO:0000186	activation of MAPKK activity	3/204	51/18862	0.0177453	0.0546658	0.0324414	CRKL/NGF/RAF1	3
BP	GO:0046850	regulation of bone remodeling	3/204	51/18862	0.0177453	0.0546658	0.0324414	CSK/S1PR1/TF	3
BP	GO:0071478	cellular response to radiation	6/204	191/18862	0.0178476	0.054939	0.0326035	ATF4/CALM1/CRYAB/PTPRK/RAD1/RHOB	6
BP	GO:0007568	aging	8/204	304/18862	0.0178855	0.0549713	0.0326227	ABL1/ATP6/BCL6/CRYAB/DAG1/EDN1/GRM5/LRP1	8
BP	GO:0070588	calcium ion transmembrane transport	8/204	304/18862	0.0178855	0.0549713	0.0326227	ABL1/CALM1/CDK5/FGF2/FYN/GPER1/PLCG1/TRPV4	8
BP	GO:0046718	viral entry into host cell	5/204	140/18862	0.0181671	0.0557941	0.033111	CAV1/CD81/CDK1/CXCR4/DAG1	5
BP	GO:0002042	cell migration involved in sprouting angiogenesis	4/204	93/18862	0.0183791	0.0563589	0.0334461	ABL1/FGF2/HDAC9/VEGFA	4
BP	GO:0002367	cytokine production involved in immune response	4/204	93/18862	0.0183791	0.0563589	0.0334461	BCL6/CD81/IL1R1/TGFB1	4
BP	GO:0001658	branching involved in ureteric bud morphogenesis	3/204	52/18862	0.018685	0.0571222	0.0338991	FGF2/LAMA5/VEGFA	3
BP	GO:0006301	postreplication repair	3/204	52/18862	0.018685	0.0571222	0.0338991	RFC3/UBB/UBE2N	3
BP	GO:0014888	striated muscle adaptation	3/204	52/18862	0.018685	0.0571222	0.0338991	FOXO1/MYOD1/SMAD3	3
BP	GO:0031103	axon regeneration	3/204	52/18862	0.018685	0.0571222	0.0338991	DAG1/LAMB2/LRP1	3
BP	GO:0002460	adaptive immune response based on somatic recombination of immune receptors built from immunoglobulin superfamily domains	9/204	367/18862	0.0187272	0.0572077	0.0339499	BCL6/CD81/HMGB1/IL1R1/IRF7/MEF2C/RORA/STAT3/TGFB1	9
BP	GO:0006476	protein deacetylation	4/204	94/18862	0.0190381	0.0580691	0.0344611	BCL6/HDAC1/HDAC9/VEGFA	4
BP	GO:0042982	amyloid precursor protein metabolic process	4/204	94/18862	0.0190381	0.0580691	0.0344611	EFNA1/GGA3/NTRK2/RTN4	4
BP	GO:0071897	DNA biosynthetic process	6/204	194/18862	0.0191137	0.0582555	0.0345717	FGF2/HGF/NEK2/NEK7/RFC3/UBB	6
BP	GO:0044344	cellular response to fibroblast growth factor stimulus	5/204	142/18862	0.0191919	0.058405	0.0346604	CRKL/FGF2/FGFR2/FGFR3/GPC1	5
BP	GO:0072655	establishment of protein localization to mitochondrion	5/204	142/18862	0.0191919	0.058405	0.0346604	AIP/BAG3/BAG4/CALM1/RHOU	5
BP	GO:0019318	hexose metabolic process	7/204	250/18862	0.0192846	0.0586403	0.0348001	ATF4/HMGB1/IRS2/KAT2B/RORA/USF1/WDR5	7
BP	GO:0002726	positive regulation of T cell cytokine production	2/204	20/18862	0.0194591	0.0586403	0.0348001	CD81/IL1R1	2
BP	GO:0006925	inflammatory cell apoptotic process	2/204	20/18862	0.0194591	0.0586403	0.0348001	IRF7/MEF2C	2
BP	GO:0010310	regulation of hydrogen peroxide metabolic process	2/204	20/18862	0.0194591	0.0586403	0.0348001	COX2/FYN	2
BP	GO:0030220	platelet formation	2/204	20/18862	0.0194591	0.0586403	0.0348001	ACTN1/MEF2C	2
BP	GO:0035988	chondrocyte proliferation	2/204	20/18862	0.0194591	0.0586403	0.0348001	FGFR3/MMP16	2
BP	GO:0046716	muscle cell cellular homeostasis	2/204	20/18862	0.0194591	0.0586403	0.0348001	BAG3/HIF1A	2
BP	GO:0060563	neuroepithelial cell differentiation	2/204	20/18862	0.0194591	0.0586403	0.0348001	ABL1/CEBPB	2
BP	GO:0070233	negative regulation of T cell apoptotic process	2/204	20/18862	0.0194591	0.0586403	0.0348001	EFNA1/HIF1A	2
BP	GO:0097320	plasma membrane tubulation	2/204	20/18862	0.0194591	0.0586403	0.0348001	ASAP1/WASL	2
BP	GO:0097709	connective tissue replacement	2/204	20/18862	0.0194591	0.0586403	0.0348001	HIF1A/TGFB1	2
BP	GO:0098703	calcium ion import across plasma membrane	2/204	20/18862	0.0194591	0.0586403	0.0348001	FYN/TRPV4	2
BP	GO:1902176	negative regulation of oxidative stress-induced intrinsic apoptotic signaling pathway	2/204	20/18862	0.0194591	0.0586403	0.0348001	HIF1A/HSPB1	2
BP	GO:0042098	T cell proliferation	6/204	195/18862	0.019549	0.0588468	0.0349226	ABL1/CD81/CEBPB/FYN/HMGB1/SDC4	6
BP	GO:0003179	heart valve morphogenesis	3/204	53/18862	0.0196518	0.0588468	0.0349226	EFNA1/MEF2C/TGFB1	3
BP	GO:0021885	forebrain cell migration	3/204	53/18862	0.0196518	0.0588468	0.0349226	CDK5/CXCR4/RTN4	3
BP	GO:0048016	inositol phosphate-mediated signaling	3/204	53/18862	0.0196518	0.0588468	0.0349226	EDN1/ERBB3/FHL2	3
BP	GO:0048747	muscle fiber development	3/204	53/18862	0.0196518	0.0588468	0.0349226	HDAC9/MYOD1/VEGFA	3
BP	GO:0097120	receptor localization to synapse	3/204	53/18862	0.0196518	0.0588468	0.0349226	DAG1/DLG3/LRRC7	3
BP	GO:0048863	stem cell differentiation	7/204	251/18862	0.0196625	0.0588468	0.0349226	ABL1/EDN1/FGFR2/HIF1A/LAMA5/MEF2C/NSUN2	7
BP	GO:0032602	chemokine production	4/204	95/18862	0.0197116	0.0588468	0.0349226	HIF1A/HMGB1/LBP/LRP1	4
BP	GO:0051963	regulation of synapse assembly	4/204	95/18862	0.0197116	0.0588468	0.0349226	BDNF/EPHB3/MEF2C/NTRK2	4
BP	GO:0090277	positive regulation of peptide hormone secretion	4/204	95/18862	0.0197116	0.0588468	0.0349226	GPER1/HIF1A/IRS2/LRP1	4
BP	GO:0006606	protein import into nucleus	5/204	143/18862	0.0197182	0.0588468	0.0349226	BAG3/MED1/SMAD3/STAT3/TGFB1	5
BP	GO:0006720	isoprenoid metabolic process	5/204	143/18862	0.0197182	0.0588468	0.0349226	ADH4/GPC1/LRP1/SDC3/SDC4	5
BP	GO:0007189	adenylate cyclase-activating G protein-coupled receptor signaling pathway	5/204	143/18862	0.0197182	0.0588468	0.0349226	GPER1/LPAR1/LPAR3/S1PR1/S1PR3	5
BP	GO:0001738	morphogenesis of a polarized epithelium	5/204	144/18862	0.020254	0.0603559	0.0358182	ABL1/ACTB/AP2A1/DVL1/LAMA5	5
BP	GO:0050806	positive regulation of synaptic transmission	5/204	144/18862	0.020254	0.0603559	0.0358182	ABL1/AKAP5/CDK5/GPER1/NTRK2	5
BP	GO:0048661	positive regulation of smooth muscle cell proliferation	4/204	96/18862	0.0203996	0.0606998	0.0360222	EDN1/FGF2/FGFR2/S1PR1	4
BP	GO:1901184	regulation of ERBB signaling pathway	4/204	96/18862	0.0203996	0.0606998	0.0360222	AREG/GPER1/PTPRJ/RTN4	4
BP	GO:0017157	regulation of exocytosis	6/204	197/18862	0.0204399	0.0607745	0.0360666	CALM1/CDK5/DVL1/FGR/RAP1B/SDC4	6
BP	GO:0009914	hormone transport	8/204	312/18862	0.0205378	0.0610206	0.0362127	EDN1/GPER1/HIF1A/IRS2/LRP1/NOS2/RAB1A/RAF1	8
BP	GO:0000768	syncytium formation by plasma membrane fusion	3/204	54/18862	0.0206458	0.0612054	0.0363223	CD81/MYOD1/MYOF	3
BP	GO:0043525	positive regulation of neuron apoptotic process	3/204	54/18862	0.0206458	0.0612054	0.0363223	ATF4/CDK5/FOXO3	3
BP	GO:0140253	cell-cell fusion	3/204	54/18862	0.0206458	0.0612054	0.0363223	CD81/MYOD1/MYOF	3
BP	GO:0021915	neural tube development	5/204	145/18862	0.0207991	0.0615691	0.0365381	ABL1/DVL1/HIF1A/SDC4/TGFB1	5
BP	GO:0071901	negative regulation of protein serine/threonine kinase activity	5/204	145/18862	0.0207991	0.0615691	0.0365381	ABL1/CAV1/HSPB1/KAT2B/PTPRJ	5
BP	GO:0031334	positive regulation of protein-containing complex assembly	7/204	254/18862	0.0208272	0.0616069	0.0365606	ASAP1/BAG4/RAP1B/TGFB1/VEGFA/WASF2/WASL	7
BP	GO:0046034	ATP metabolic process	8/204	313/18862	0.020888	0.0617177	0.0366263	AAAS/ATP6/CCNB1/CDK1/COX2/FLCN/HIF1A/TGFB1	8
BP	GO:0043487	regulation of RNA stability	6/204	198/18862	0.0208954	0.0617177	0.0366263	FXR1/HSPB1/NSUN2/SET/UBB/XPO1	6
BP	GO:0002027	regulation of heart rate	4/204	97/18862	0.0211022	0.0622369	0.0369344	CALM1/CAV1/EDN1/EPAS1	4
BP	GO:0010596	negative regulation of endothelial cell migration	4/204	97/18862	0.0211022	0.0622369	0.0369344	FGF2/HMGB1/MEF2C/TGFB1	4
BP	GO:0070585	protein localization to mitochondrion	5/204	146/18862	0.0213538	0.0624357	0.0370524	AIP/BAG3/BAG4/CALM1/RHOU	5
BP	GO:0002052	positive regulation of neuroblast proliferation	2/204	21/18862	0.0213563	0.0624357	0.0370524	HIF1A/VEGFA	2
BP	GO:0010875	positive regulation of cholesterol efflux	2/204	21/18862	0.0213563	0.0624357	0.0370524	CAV1/LRP1	2
BP	GO:0034315	regulation of Arp2/3 complex-mediated actin nucleation	2/204	21/18862	0.0213563	0.0624357	0.0370524	WASF2/WASL	2
BP	GO:0036344	platelet morphogenesis	2/204	21/18862	0.0213563	0.0624357	0.0370524	ACTN1/MEF2C	2
BP	GO:0042276	error-prone translesion synthesis	2/204	21/18862	0.0213563	0.0624357	0.0370524	RFC3/UBB	2
BP	GO:0061042	vascular wound healing	2/204	21/18862	0.0213563	0.0624357	0.0370524	CXCR4/VEGFA	2
BP	GO:0072574	hepatocyte proliferation	2/204	21/18862	0.0213563	0.0624357	0.0370524	CEBPB/MED1	2
BP	GO:0072575	epithelial cell proliferation involved in liver morphogenesis	2/204	21/18862	0.0213563	0.0624357	0.0370524	CEBPB/MED1	2
BP	GO:0099515	actin filament-based transport	2/204	21/18862	0.0213563	0.0624357	0.0370524	MYO6/WASL	2
BP	GO:1902656	calcium ion import into cytosol	2/204	21/18862	0.0213563	0.0624357	0.0370524	FYN/TRPV4	2
BP	GO:2001169	regulation of ATP biosynthetic process	2/204	21/18862	0.0213563	0.0624357	0.0370524	COX2/FLCN	2
BP	GO:1901990	regulation of mitotic cell cycle phase transition	10/204	439/18862	0.0214865	0.0627707	0.0372512	ANLN/CCNB1/CDCA5/CDK1/ESPL1/NEK2/NINL/PLCB1/RBL2/TPX2	10
BP	GO:0007405	neuroblast proliferation	3/204	55/18862	0.021667	0.0631141	0.037455	FGFR2/HIF1A/VEGFA	3
BP	GO:0031529	ruffle organization	3/204	55/18862	0.021667	0.0631141	0.037455	BAG4/CAV1/EPS8	3
BP	GO:0046164	alcohol catabolic process	3/204	55/18862	0.021667	0.0631141	0.037455	ADH4/ALDH2/SYNJ1	3
BP	GO:1903428	positive regulation of reactive oxygen species biosynthetic process	3/204	55/18862	0.021667	0.0631141	0.037455	COX2/EDN1/SMAD3	3
BP	GO:0061640	cytoskeleton-dependent cytokinesis	4/204	98/18862	0.0218196	0.0634887	0.0376773	ANLN/ESPL1/RHOB/STMN1	4
BP	GO:0050866	negative regulation of cell activation	6/204	200/18862	0.0218272	0.0634887	0.0376773	BCL6/CEBPB/FGR/GPER1/HMGB1/SDC4	6
BP	GO:0010466	negative regulation of peptidase activity	7/204	257/18862	0.0220393	0.0640592	0.0380159	CRYAB/HGF/LRP1/NGF/RAF1/VEGFA/XIAP	7
BP	GO:0006605	protein targeting	10/204	441/18862	0.0220888	0.0641566	0.0380737	AIP/BAG3/BAG4/CDC37/CDK5/FYN/GGA3/NOS2/RHOU/UBB	10
BP	GO:0070665	positive regulation of leukocyte proliferation	5/204	148/18862	0.0224919	0.065233	0.0387125	BCL6/CD81/HMGB1/IRS2/MEF2C	5
BP	GO:0071774	response to fibroblast growth factor	5/204	148/18862	0.0224919	0.065233	0.0387125	CRKL/FGF2/FGFR2/FGFR3/GPC1	5
BP	GO:0019233	sensory perception of pain	4/204	99/18862	0.0225517	0.0653591	0.0387873	CDK5/CXCR4/EDN1/FYN	4
BP	GO:0006949	syncytium formation	3/204	56/18862	0.0227154	0.0655967	0.0389283	CD81/MYOD1/MYOF	3
BP	GO:0006977	DNA damage response, signal transduction by p53 class mediator resulting in cell cycle arrest	3/204	56/18862	0.0227154	0.0655967	0.0389283	CCNB1/CDK1/RBL2	3
BP	GO:0042306	regulation of protein import into nucleus	3/204	56/18862	0.0227154	0.0655967	0.0389283	BAG3/SMAD3/TGFB1	3
BP	GO:0042743	hydrogen peroxide metabolic process	3/204	56/18862	0.0227154	0.0655967	0.0389283	COX2/FYN/GPX3	3
BP	GO:0051058	negative regulation of small GTPase mediated signal transduction	3/204	56/18862	0.0227154	0.0655967	0.0389283	BCL6/FLCN/STMN1	3
BP	GO:0006626	protein targeting to mitochondrion	4/204	100/18862	0.0232986	0.0659397	0.0391319	AIP/BAG3/BAG4/RHOU	4
BP	GO:0010927	cellular component assembly involved in morphogenesis	4/204	100/18862	0.0232986	0.0659397	0.0391319	ACTN2/DAG1/EDN1/GPC1	4
BP	GO:0032006	regulation of TOR signaling	4/204	100/18862	0.0232986	0.0659397	0.0391319	FLCN/HIF1A/RRAGB/RRAGC	4
BP	GO:0006067	ethanol metabolic process	2/204	22/18862	0.023327	0.0659397	0.0391319	ADH4/ALDH2	2
BP	GO:0007063	regulation of sister chromatid cohesion	2/204	22/18862	0.023327	0.0659397	0.0391319	CDCA5/ESPL1	2
BP	GO:0021801	cerebral cortex radial glia guided migration	2/204	22/18862	0.023327	0.0659397	0.0391319	CDK5/RTN4	2
BP	GO:0022030	telencephalon glial cell migration	2/204	22/18862	0.023327	0.0659397	0.0391319	CDK5/RTN4	2
BP	GO:0030810	positive regulation of nucleotide biosynthetic process	2/204	22/18862	0.023327	0.0659397	0.0391319	COX2/NOS2	2
BP	GO:0030878	thyroid gland development	2/204	22/18862	0.023327	0.0659397	0.0391319	RAF1/SMAD3	2
BP	GO:0031280	negative regulation of cyclase activity	2/204	22/18862	0.023327	0.0659397	0.0391319	AKAP5/GRM2	2
BP	GO:0031281	positive regulation of cyclase activity	2/204	22/18862	0.023327	0.0659397	0.0391319	AKAP5/NOS2	2
BP	GO:0032727	positive regulation of interferon-alpha production	2/204	22/18862	0.023327	0.0659397	0.0391319	HMGB1/IRF7	2
BP	GO:0034643	establishment of mitochondrion localization, microtubule-mediated	2/204	22/18862	0.023327	0.0659397	0.0391319	HIF1A/UBB	2
BP	GO:0035584	calcium-mediated signaling using intracellular calcium source	2/204	22/18862	0.023327	0.0659397	0.0391319	GRM5/PTPRJ	2
BP	GO:0035994	response to muscle stretch	2/204	22/18862	0.023327	0.0659397	0.0391319	EDN1/RAF1	2
BP	GO:0043371	negative regulation of CD4-positive, alpha-beta T cell differentiation	2/204	22/18862	0.023327	0.0659397	0.0391319	BCL6/HMGB1	2
BP	GO:0043457	regulation of cellular respiration	2/204	22/18862	0.023327	0.0659397	0.0391319	HIF1A/NOS2	2
BP	GO:0047497	mitochondrion transport along microtubule	2/204	22/18862	0.023327	0.0659397	0.0391319	HIF1A/UBB	2
BP	GO:0050765	negative regulation of phagocytosis	2/204	22/18862	0.023327	0.0659397	0.0391319	CSK/HMGB1	2
BP	GO:0051383	kinetochore organization	2/204	22/18862	0.023327	0.0659397	0.0391319	NUF2/SMC2	2
BP	GO:0051590	positive regulation of neurotransmitter transport	2/204	22/18862	0.023327	0.0659397	0.0391319	CDK5/GPER1	2
BP	GO:0070987	error-free translesion synthesis	2/204	22/18862	0.023327	0.0659397	0.0391319	RFC3/UBB	2
BP	GO:0071305	cellular response to vitamin D	2/204	22/18862	0.023327	0.0659397	0.0391319	MED1/SNW1	2
BP	GO:0072576	liver morphogenesis	2/204	22/18862	0.023327	0.0659397	0.0391319	CEBPB/MED1	2
BP	GO:0090312	positive regulation of protein deacetylation	2/204	22/18862	0.023327	0.0659397	0.0391319	BCL6/VEGFA	2
BP	GO:1900373	positive regulation of purine nucleotide biosynthetic process	2/204	22/18862	0.023327	0.0659397	0.0391319	COX2/NOS2	2
BP	GO:1903077	negative regulation of protein localization to plasma membrane	2/204	22/18862	0.023327	0.0659397	0.0391319	CSK/TGFB1	2
BP	GO:1903203	regulation of oxidative stress-induced neuron death	2/204	22/18862	0.023327	0.0659397	0.0391319	ATF4/HIF1A	2
BP	GO:2000725	regulation of cardiac muscle cell differentiation	2/204	22/18862	0.023327	0.0659397	0.0391319	MEF2C/TGFB1	2
BP	GO:2000773	negative regulation of cellular senescence	2/204	22/18862	0.023327	0.0659397	0.0391319	ABL1/BCL6	2
BP	GO:0030048	actin filament-based movement	5/204	150/18862	0.0236687	0.0666413	0.0395482	ACTN2/CAV1/MYO6/WASF2/WASL	5
BP	GO:0050871	positive regulation of B cell activation	5/204	150/18862	0.0236687	0.0666413	0.0395482	BCL6/CD81/IRS2/MEF2C/TGFB1	5
BP	GO:1903364	positive regulation of cellular protein catabolic process	5/204	150/18862	0.0236687	0.0666413	0.0395482	AMER1/CAV1/CD81/DVL1/LRP1	5
BP	GO:0002260	lymphocyte homeostasis	3/204	57/18862	0.023791	0.0666413	0.0395482	ABL1/HIF1A/MEF2C	3
BP	GO:0032757	positive regulation of interleukin-8 production	3/204	57/18862	0.023791	0.0666413	0.0395482	HMGB1/LBP/STAT3	3
BP	GO:0045747	positive regulation of Notch signaling pathway	3/204	57/18862	0.023791	0.0666413	0.0395482	KAT2B/SNW1/STAT3	3
BP	GO:0051785	positive regulation of nuclear division	3/204	57/18862	0.023791	0.0666413	0.0395482	EDN1/ESPL1/PLCB1	3
BP	GO:0060113	inner ear receptor cell differentiation	3/204	57/18862	0.023791	0.0666413	0.0395482	MYO6/PLS1/SDC4	3
BP	GO:0070534	protein K63-linked ubiquitination	3/204	57/18862	0.023791	0.0666413	0.0395482	UBE2N/UBE2S/UBE2T	3
BP	GO:0072431	signal transduction involved in mitotic G1 DNA damage checkpoint	3/204	57/18862	0.023791	0.0666413	0.0395482	CCNB1/CDK1/RBL2	3
BP	GO:0075733	intracellular transport of virus	3/204	57/18862	0.023791	0.0666413	0.0395482	AAAS/UBB/XPO1	3
BP	GO:1900024	regulation of substrate adhesion-dependent cell spreading	3/204	57/18862	0.023791	0.0666413	0.0395482	ABL1/CRKL/RAC3	3
BP	GO:1902400	intracellular signal transduction involved in G1 DNA damage checkpoint	3/204	57/18862	0.023791	0.0666413	0.0395482	CCNB1/CDK1/RBL2	3
BP	GO:2000379	positive regulation of reactive oxygen species metabolic process	4/204	101/18862	0.0240604	0.0673491	0.0399682	COX2/EDN1/SMAD3/TGFB1	4
BP	GO:0002793	positive regulation of peptide secretion	5/204	151/18862	0.0242717	0.0678458	0.0402631	GPER1/HIF1A/IRS2/LRP1/TGFB1	5
BP	GO:2001056	positive regulation of cysteine-type endopeptidase activity	5/204	151/18862	0.0242717	0.0678458	0.0402631	FYN/GPER1/HMGB1/NGF/SMAD3	5
BP	GO:0045815	positive regulation of gene expression, epigenetic	3/204	58/18862	0.0248938	0.0693433	0.0411517	ACTB/DEK/KAT2B	3
BP	GO:0051965	positive regulation of synapse assembly	3/204	58/18862	0.0248938	0.0693433	0.0411517	BDNF/EPHB3/NTRK2	3
BP	GO:0060675	ureteric bud morphogenesis	3/204	58/18862	0.0248938	0.0693433	0.0411517	FGF2/LAMA5/VEGFA	3
BP	GO:0061005	cell differentiation involved in kidney development	3/204	58/18862	0.0248938	0.0693433	0.0411517	AMER1/LAMB2/MEF2C	3
BP	GO:2000351	regulation of endothelial cell apoptotic process	3/204	58/18862	0.0248938	0.0693433	0.0411517	ABL1/GPER1/PLCG1	3
BP	GO:0031667	response to nutrient levels	10/204	451/18862	0.0252858	0.0698919	0.0414773	ATF4/FLCN/FOXO1/FOXO3/MED1/MYOD1/RRAGB/RRAGC/SNW1/USF1	10
BP	GO:0030073	insulin secretion	6/204	207/18862	0.0253086	0.0698919	0.0414773	GPER1/HIF1A/IRS2/LRP1/NOS2/RAF1	6
BP	GO:0003416	endochondral bone growth	2/204	23/18862	0.0253693	0.0698919	0.0414773	FGFR2/FGFR3	2
BP	GO:0005980	glycogen catabolic process	2/204	23/18862	0.0253693	0.0698919	0.0414773	CALM1/HMGB1	2
BP	GO:0006297	nucleotide-excision repair, DNA gap filling	2/204	23/18862	0.0253693	0.0698919	0.0414773	RFC3/UBB	2
BP	GO:0007141	male meiosis I	2/204	23/18862	0.0253693	0.0698919	0.0414773	CCNA1/UBB	2
BP	GO:0010640	regulation of platelet-derived growth factor receptor signaling pathway	2/204	23/18862	0.0253693	0.0698919	0.0414773	LRP1/PTPRJ	2
BP	GO:0010738	regulation of protein kinase A signaling	2/204	23/18862	0.0253693	0.0698919	0.0414773	AIP/AKAP5	2
BP	GO:0021697	cerebellar cortex formation	2/204	23/18862	0.0253693	0.0698919	0.0414773	CDK5/RORA	2
BP	GO:0033032	regulation of myeloid cell apoptotic process	2/204	23/18862	0.0253693	0.0698919	0.0414773	IRF7/MEF2C	2
BP	GO:0051349	positive regulation of lyase activity	2/204	23/18862	0.0253693	0.0698919	0.0414773	AKAP5/NOS2	2
BP	GO:0071676	negative regulation of mononuclear cell migration	2/204	23/18862	0.0253693	0.0698919	0.0414773	PLCB1/WASL	2
BP	GO:1903421	regulation of synaptic vesicle recycling	2/204	23/18862	0.0253693	0.0698919	0.0414773	CALM1/CDK5	2
BP	GO:1904385	cellular response to angiotensin	2/204	23/18862	0.0253693	0.0698919	0.0414773	ACTN2/CAV1	2
BP	GO:1904666	regulation of ubiquitin protein ligase activity	2/204	23/18862	0.0253693	0.0698919	0.0414773	RAB1A/UBE2S	2
BP	GO:2000353	positive regulation of endothelial cell apoptotic process	2/204	23/18862	0.0253693	0.0698919	0.0414773	GPER1/PLCG1	2
BP	GO:0035567	non-canonical Wnt signaling pathway	5/204	153/18862	0.0255072	0.0701275	0.0416171	ABL1/AP2A1/CALM1/DVL1/PLCB1	5
BP	GO:0044409	entry into host	5/204	153/18862	0.0255072	0.0701275	0.0416171	CAV1/CD81/CDK1/CXCR4/DAG1	5
BP	GO:0051250	negative regulation of lymphocyte activation	5/204	153/18862	0.0255072	0.0701275	0.0416171	BCL6/CEBPB/FGR/HMGB1/SDC4	5
BP	GO:0002062	chondrocyte differentiation	4/204	103/18862	0.025629	0.0702696	0.0417015	FGFR3/MEF2C/SMAD3/TGFB1	4
BP	GO:0031532	actin cytoskeleton reorganization	4/204	103/18862	0.025629	0.0702696	0.0417015	ABL1/CDK5/S1PR1/TRPV4	4
BP	GO:0032526	response to retinoic acid	4/204	103/18862	0.025629	0.0702696	0.0417015	EPHA3/FGFR2/SNW1/WNT2	4
BP	GO:0070498	interleukin-1-mediated signaling pathway	4/204	103/18862	0.025629	0.0702696	0.0417015	IL1R1/PLCB1/UBB/UBE2N	4
BP	GO:0006940	regulation of smooth muscle contraction	3/204	59/18862	0.0260238	0.070868	0.0420566	CAV1/EDN1/GPER1	3
BP	GO:0045428	regulation of nitric oxide biosynthetic process	3/204	59/18862	0.0260238	0.070868	0.0420566	CAV1/EDN1/SMAD3	3
BP	GO:0048488	synaptic vesicle endocytosis	3/204	59/18862	0.0260238	0.070868	0.0420566	CALM1/CDK5/SYNJ1	3
BP	GO:0061951	establishment of protein localization to plasma membrane	3/204	59/18862	0.0260238	0.070868	0.0420566	AKAP5/CSK/GGA3	3
BP	GO:0072171	mesonephric tubule morphogenesis	3/204	59/18862	0.0260238	0.070868	0.0420566	FGF2/LAMA5/VEGFA	3
BP	GO:0090303	positive regulation of wound healing	3/204	59/18862	0.0260238	0.070868	0.0420566	CXCR4/HMGB1/USF1	3
BP	GO:0140238	presynaptic endocytosis	3/204	59/18862	0.0260238	0.070868	0.0420566	CALM1/CDK5/SYNJ1	3
BP	GO:1902402	signal transduction involved in mitotic DNA damage checkpoint	3/204	59/18862	0.0260238	0.070868	0.0420566	CCNB1/CDK1/RBL2	3
BP	GO:1902403	signal transduction involved in mitotic DNA integrity checkpoint	3/204	59/18862	0.0260238	0.070868	0.0420566	CCNB1/CDK1/RBL2	3
BP	GO:1904589	regulation of protein import	3/204	59/18862	0.0260238	0.070868	0.0420566	BAG3/SMAD3/TGFB1	3
BP	GO:2001236	regulation of extrinsic apoptotic signaling pathway	5/204	154/18862	0.0261399	0.0711359	0.0422155	CAV1/FYN/GPER1/HGF/RAF1	5
BP	GO:0051650	establishment of vesicle localization	6/204	209/18862	0.0263675	0.0717069	0.0425544	AREG/CDK5/MYO6/RAB1A/SYNJ1/WASL	6
BP	GO:0032653	regulation of interleukin-10 production	3/204	60/18862	0.0271809	0.0737689	0.0437781	HGF/HMGB1/STAT3	3
BP	GO:0048857	neural nucleus development	3/204	60/18862	0.0271809	0.0737689	0.0437781	ACTB/CALM1/RAD1	3
BP	GO:1903670	regulation of sprouting angiogenesis	3/204	60/18862	0.0271809	0.0737689	0.0437781	FGF2/HMGB1/VEGFA	3
BP	GO:0035601	protein deacylation	4/204	105/18862	0.0272578	0.0739275	0.0438722	BCL6/HDAC1/HDAC9/VEGFA	4
BP	GO:0002407	dendritic cell chemotaxis	2/204	24/18862	0.0274817	0.0739352	0.0438768	CXCR4/HMGB1	2
BP	GO:0009251	glucan catabolic process	2/204	24/18862	0.0274817	0.0739352	0.0438768	CALM1/HMGB1	2
BP	GO:0040037	negative regulation of fibroblast growth factor receptor signaling pathway	2/204	24/18862	0.0274817	0.0739352	0.0438768	FGF2/GPC1	2
BP	GO:0044321	response to leptin	2/204	24/18862	0.0274817	0.0739352	0.0438768	EDN1/STAT3	2
BP	GO:0045662	negative regulation of myoblast differentiation	2/204	24/18862	0.0274817	0.0739352	0.0438768	SRA1/TGFB1	2
BP	GO:0051000	positive regulation of nitric-oxide synthase activity	2/204	24/18862	0.0274817	0.0739352	0.0438768	CALM1/HIF1A	2
BP	GO:0051450	myoblast proliferation	2/204	24/18862	0.0274817	0.0739352	0.0438768	HGF/MYOD1	2
BP	GO:0062149	detection of stimulus involved in sensory perception of pain	2/204	24/18862	0.0274817	0.0739352	0.0438768	CXCR4/FYN	2
BP	GO:0086064	cell communication by electrical coupling involved in cardiac conduction	2/204	24/18862	0.0274817	0.0739352	0.0438768	CALM1/CAV1	2
BP	GO:0090023	positive regulation of neutrophil chemotaxis	2/204	24/18862	0.0274817	0.0739352	0.0438768	EDN1/LBP	2
BP	GO:1904376	negative regulation of protein localization to cell periphery	2/204	24/18862	0.0274817	0.0739352	0.0438768	CSK/TGFB1	2
BP	GO:2000209	regulation of anoikis	2/204	24/18862	0.0274817	0.0739352	0.0438768	CAV1/NTRK2	2
BP	GO:1903037	regulation of leukocyte cell-cell adhesion	8/204	330/18862	0.0275072	0.0739543	0.0438882	BCL6/CAV1/CD81/CEBPB/CSK/FYN/HMGB1/SDC4	8
BP	GO:0032102	negative regulation of response to external stimulus	9/204	394/18862	0.0279649	0.0751346	0.0445886	DVL1/EDN1/FGF2/GPER1/HGF/KLKB1/RORA/SMAD3/USF1	9
BP	GO:0030178	negative regulation of Wnt signaling pathway	6/204	212/18862	0.0280105	0.0751393	0.0445914	AMER1/CAV1/DVL1/HDAC1/LRP1/SOX2	6
BP	GO:0050870	positive regulation of T cell activation	6/204	212/18862	0.0280105	0.0751393	0.0445914	BCL6/CAV1/CD81/CSK/FYN/HMGB1	6
BP	GO:0030330	DNA damage response, signal transduction by p53 class mediator	4/204	106/18862	0.0280949	0.0751393	0.0445914	CCNB1/CDK1/MYO6/RBL2	4
BP	GO:0048259	regulation of receptor-mediated endocytosis	4/204	106/18862	0.0280949	0.0751393	0.0445914	AP2A1/TF/VEGFA/WASL	4
BP	GO:0120034	positive regulation of plasma membrane bounded cell projection assembly	4/204	106/18862	0.0280949	0.0751393	0.0445914	ANLN/EPS8/WASF2/WASL	4
BP	GO:0002706	regulation of lymphocyte mediated immunity	5/204	157/18862	0.0280977	0.0751393	0.0445914	BCL6/CD81/HMGB1/IL1R1/TGFB1	5
BP	GO:0030168	platelet activation	5/204	157/18862	0.0280977	0.0751393	0.0445914	ACTB/FYN/HSPB1/RAF1/VWF	5
BP	GO:0003170	heart valve development	3/204	61/18862	0.0283651	0.0756027	0.0448664	EFNA1/MEF2C/TGFB1	3
BP	GO:0046824	positive regulation of nucleocytoplasmic transport	3/204	61/18862	0.0283651	0.0756027	0.0448664	BAG3/SMAD3/TGFB1	3
BP	GO:0048645	animal organ formation	3/204	61/18862	0.0283651	0.0756027	0.0448664	FGFR2/MEF2C/WNT2	3
BP	GO:0072413	signal transduction involved in mitotic cell cycle checkpoint	3/204	61/18862	0.0283651	0.0756027	0.0448664	CCNB1/CDK1/RBL2	3
BP	GO:0080164	regulation of nitric oxide metabolic process	3/204	61/18862	0.0283651	0.0756027	0.0448664	CAV1/EDN1/SMAD3	3
BP	GO:0005996	monosaccharide metabolic process	7/204	272/18862	0.0288374	0.0768105	0.0455831	ATF4/HMGB1/IRS2/KAT2B/RORA/USF1/WDR5	7
BP	GO:0032508	DNA duplex unwinding	4/204	107/18862	0.0289472	0.0770006	0.045696	MCM4/MCM7/RFC3/UBB	4
BP	GO:0048640	negative regulation of developmental growth	4/204	107/18862	0.0289472	0.0770006	0.045696	CDK5/DCC/FGFR3/RTN4	4
BP	GO:0034614	cellular response to reactive oxygen species	5/204	159/18862	0.0294533	0.0778705	0.0462122	ABL1/FOXO1/HGF/PTPRK/RHOB	5
BP	GO:0051100	negative regulation of binding	5/204	159/18862	0.0294533	0.0778705	0.0462122	ACTB/CAV1/DVL1/MYOD1/NEK2	5
BP	GO:0031571	mitotic G1 DNA damage checkpoint	3/204	62/18862	0.0295764	0.0778705	0.0462122	CCNB1/CDK1/RBL2	3
BP	GO:0032613	interleukin-10 production	3/204	62/18862	0.0295764	0.0778705	0.0462122	HGF/HMGB1/STAT3	3
BP	GO:0045453	bone resorption	3/204	62/18862	0.0295764	0.0778705	0.0462122	CSK/S1PR1/TF	3
BP	GO:0016556	mRNA modification	2/204	25/18862	0.0296622	0.0778705	0.0462122	BAG4/NSUN2	2
BP	GO:0021884	forebrain neuron development	2/204	25/18862	0.0296622	0.0778705	0.0462122	FGFR2/UBB	2
BP	GO:0022011	myelination in peripheral nervous system	2/204	25/18862	0.0296622	0.0778705	0.0462122	DAG1/NTRK2	2
BP	GO:0032292	peripheral nervous system axon ensheathment	2/204	25/18862	0.0296622	0.0778705	0.0462122	DAG1/NTRK2	2
BP	GO:0042730	fibrinolysis	2/204	25/18862	0.0296622	0.0778705	0.0462122	KLKB1/USF1	2
BP	GO:0044247	cellular polysaccharide catabolic process	2/204	25/18862	0.0296622	0.0778705	0.0462122	CALM1/HMGB1	2
BP	GO:0051350	negative regulation of lyase activity	2/204	25/18862	0.0296622	0.0778705	0.0462122	AKAP5/GRM2	2
BP	GO:0051654	establishment of mitochondrion localization	2/204	25/18862	0.0296622	0.0778705	0.0462122	HIF1A/UBB	2
BP	GO:0060219	camera-type eye photoreceptor cell differentiation	2/204	25/18862	0.0296622	0.0778705	0.0462122	NTRK2/THRB	2
BP	GO:0060330	regulation of response to interferon-gamma	2/204	25/18862	0.0296622	0.0778705	0.0462122	CDC37/MED1	2
BP	GO:0060334	regulation of interferon-gamma-mediated signaling pathway	2/204	25/18862	0.0296622	0.0778705	0.0462122	CDC37/MED1	2
BP	GO:0060765	regulation of androgen receptor signaling pathway	2/204	25/18862	0.0296622	0.0778705	0.0462122	HDAC1/NCOR2	2
BP	GO:1901017	negative regulation of potassium ion transmembrane transporter activity	2/204	25/18862	0.0296622	0.0778705	0.0462122	ACTN2/CAV1	2
BP	GO:1905048	regulation of metallopeptidase activity	2/204	25/18862	0.0296622	0.0778705	0.0462122	LRP1/STAT3	2
BP	GO:1990776	response to angiotensin	2/204	25/18862	0.0296622	0.0778705	0.0462122	ACTN2/CAV1	2
BP	GO:0006289	nucleotide-excision repair	4/204	108/18862	0.0298147	0.0781687	0.0463891	CDK7/HMGB1/RFC3/UBB	4
BP	GO:0008593	regulation of Notch signaling pathway	4/204	108/18862	0.0298147	0.0781687	0.0463891	BCL6/KAT2B/SNW1/STAT3	4
BP	GO:0016241	regulation of macroautophagy	5/204	160/18862	0.0301463	0.0788835	0.0468133	BAG3/CDK5/HIF1A/RRAGB/RRAGC	5
BP	GO:0032680	regulation of tumor necrosis factor production	5/204	160/18862	0.0301463	0.0788835	0.0468133	HMGB1/HSPB1/LBP/PTPRJ/STAT3	5
BP	GO:2001242	regulation of intrinsic apoptotic signaling pathway	5/204	160/18862	0.0301463	0.0788835	0.0468133	CAV1/HDAC1/HIF1A/HSPB1/UBB	5
BP	GO:0071241	cellular response to inorganic substance	6/204	216/18862	0.0303044	0.0792456	0.0470282	ATF4/CCNB1/EDN1/FOXO1/MEF2C/TF	6
BP	GO:0007088	regulation of mitotic nuclear division	4/204	109/18862	0.0306975	0.0801169	0.0475453	CCNB1/EDN1/ESPL1/NEK2	4
BP	GO:0009141	nucleoside triphosphate metabolic process	4/204	109/18862	0.0306975	0.0801169	0.0475453	ATP6/COX2/FLCN/TGFB1	4
BP	GO:0098732	macromolecule deacylation	4/204	109/18862	0.0306975	0.0801169	0.0475453	BCL6/HDAC1/HDAC9/VEGFA	4
BP	GO:0002790	peptide secretion	9/204	401/18862	0.0308073	0.0802142	0.047603	EDN1/GPER1/HIF1A/IRS2/LRP1/NOS2/RAB1A/RAF1/TGFB1	9
BP	GO:0001947	heart looping	3/204	63/18862	0.0308147	0.0802142	0.047603	HIF1A/MEF2C/SMAD3	3
BP	GO:0044783	G1 DNA damage checkpoint	3/204	63/18862	0.0308147	0.0802142	0.047603	CCNB1/CDK1/RBL2	3
BP	GO:0044819	mitotic G1/S transition checkpoint	3/204	63/18862	0.0308147	0.0802142	0.047603	CCNB1/CDK1/RBL2	3
BP	GO:0009408	response to heat	5/204	161/18862	0.0308495	0.0802431	0.0476202	AAAS/BAG3/BAG4/CRYAB/TRPV4	5
BP	GO:0022409	positive regulation of cell-cell adhesion	7/204	276/18862	0.0308658	0.0802431	0.0476202	BCL6/CAV1/CD81/CSK/FYN/HMGB1/SOX2	7
BP	GO:0032640	tumor necrosis factor production	5/204	162/18862	0.031563	0.0820025	0.0486643	HMGB1/HSPB1/LBP/PTPRJ/STAT3	5
BP	GO:0002719	negative regulation of cytokine production involved in immune response	2/204	26/18862	0.0319092	0.082263	0.0488189	BCL6/TGFB1	2
BP	GO:0006817	phosphate ion transport	2/204	26/18862	0.0319092	0.082263	0.0488189	ATF4/CEBPB	2
BP	GO:0021952	central nervous system projection neuron axonogenesis	2/204	26/18862	0.0319092	0.082263	0.0488189	DCC/EPHB3	2
BP	GO:0032104	regulation of response to extracellular stimulus	2/204	26/18862	0.0319092	0.082263	0.0488189	MED1/SNW1	2
BP	GO:0032107	regulation of response to nutrient levels	2/204	26/18862	0.0319092	0.082263	0.0488189	MED1/SNW1	2
BP	GO:0034143	regulation of toll-like receptor 4 signaling pathway	2/204	26/18862	0.0319092	0.082263	0.0488189	HMGB1/LBP	2
BP	GO:0034162	toll-like receptor 9 signaling pathway	2/204	26/18862	0.0319092	0.082263	0.0488189	HMGB1/RTN4	2
BP	GO:0036475	neuron death in response to oxidative stress	2/204	26/18862	0.0319092	0.082263	0.0488189	ATF4/HIF1A	2
BP	GO:0046639	negative regulation of alpha-beta T cell differentiation	2/204	26/18862	0.0319092	0.082263	0.0488189	BCL6/HMGB1	2
BP	GO:0061082	myeloid leukocyte cytokine production	2/204	26/18862	0.0319092	0.082263	0.0488189	BCL6/TGFB1	2
BP	GO:0098868	bone growth	2/204	26/18862	0.0319092	0.082263	0.0488189	FGFR2/FGFR3	2
BP	GO:1904353	regulation of telomere capping	2/204	26/18862	0.0319092	0.082263	0.0488189	NEK2/NEK7	2
BP	GO:0002562	somatic diversification of immune receptors via germline recombination within a single locus	3/204	64/18862	0.0320799	0.0825441	0.0489857	BCL6/HMGB1/TGFB1	3
BP	GO:0016444	somatic cell DNA recombination	3/204	64/18862	0.0320799	0.0825441	0.0489857	BCL6/HMGB1/TGFB1	3
BP	GO:0072577	endothelial cell apoptotic process	3/204	64/18862	0.0320799	0.0825441	0.0489857	ABL1/GPER1/PLCG1	3
BP	GO:0051170	import into nucleus	5/204	163/18862	0.0322868	0.0830231	0.04927	BAG3/MED1/SMAD3/STAT3/TGFB1	5
BP	GO:0031623	receptor internalization	4/204	111/18862	0.032509	0.0834606	0.0495297	CAV1/CD81/LRP1/VEGFA	4
BP	GO:0071675	regulation of mononuclear cell migration	4/204	111/18862	0.032509	0.0834606	0.0495297	CRKL/HMGB1/PLCB1/WASL	4
BP	GO:0048608	reproductive structure development	9/204	405/18862	0.0325193	0.0834606	0.0495297	CEBPB/CRKL/EPAS1/FGFR2/HIF1A/MED1/UBB/VEGFA/WNT2	9
BP	GO:0006260	DNA replication	7/204	280/18862	0.0329882	0.08461	0.0502118	BCL6/CDK1/MCM4/MCM7/RAD1/RFC3/SET	7
BP	GO:1903555	regulation of tumor necrosis factor superfamily cytokine production	5/204	164/18862	0.0330208	0.0846396	0.0502293	HMGB1/HSPB1/LBP/PTPRJ/STAT3	5
BP	GO:0009743	response to carbohydrate	6/204	221/18862	0.0333408	0.0852674	0.0506019	GPER1/HIF1A/IRS2/LRP1/RAF1/RAP1B	6
BP	GO:0043624	cellular protein complex disassembly	6/204	221/18862	0.0333408	0.0852674	0.0506019	ACTN2/EPS8/STMN1/SYNJ1/TPX2/TRPV4	6
BP	GO:0035773	insulin secretion involved in cellular response to glucose stimulus	3/204	65/18862	0.033372	0.0852674	0.0506019	HIF1A/LRP1/RAF1	3
BP	GO:0050795	regulation of behavior	3/204	65/18862	0.033372	0.0852674	0.0506019	MEF2C/PTGDS/STAT3	3
BP	GO:0071479	cellular response to ionizing radiation	3/204	65/18862	0.033372	0.0852674	0.0506019	CRYAB/RAD1/RHOB	3
BP	GO:0032411	positive regulation of transporter activity	4/204	112/18862	0.0334378	0.0853814	0.0506695	ACTN2/CALM1/CDK5/SGK1	4
BP	GO:0071824	protein-DNA complex subunit organization	7/204	281/18862	0.0335337	0.0855717	0.0507824	CDK7/HMGB1/MCM4/MCM7/SET/SMYD3/UBB	7
BP	GO:0061458	reproductive system development	9/204	408/18862	0.0338459	0.0863135	0.0512227	CEBPB/CRKL/EPAS1/FGFR2/HIF1A/MED1/UBB/VEGFA/WNT2	9
BP	GO:0000272	polysaccharide catabolic process	2/204	27/18862	0.034221	0.0866645	0.051431	CALM1/HMGB1	2
BP	GO:0003401	axis elongation	2/204	27/18862	0.034221	0.0866645	0.051431	FGFR2/MED1	2
BP	GO:0007263	nitric oxide mediated signal transduction	2/204	27/18862	0.034221	0.0866645	0.051431	NOS2/VEGFA	2
BP	GO:0010971	positive regulation of G2/M transition of mitotic cell cycle	2/204	27/18862	0.034221	0.0866645	0.051431	CCNB1/CDK1	2
BP	GO:0032958	inositol phosphate biosynthetic process	2/204	27/18862	0.034221	0.0866645	0.051431	FGF2/GPER1	2
BP	GO:0034453	microtubule anchoring	2/204	27/18862	0.034221	0.0866645	0.051431	DAG1/NINL	2
BP	GO:0045987	positive regulation of smooth muscle contraction	2/204	27/18862	0.034221	0.0866645	0.051431	EDN1/GPER1	2
BP	GO:0071624	positive regulation of granulocyte chemotaxis	2/204	27/18862	0.034221	0.0866645	0.051431	EDN1/LBP	2
BP	GO:0098901	regulation of cardiac muscle cell action potential	2/204	27/18862	0.034221	0.0866645	0.051431	CALM1/CAV1	2
BP	GO:1902473	regulation of protein localization to synapse	2/204	27/18862	0.034221	0.0866645	0.051431	DAG1/DVL1	2
BP	GO:1903020	positive regulation of glycoprotein metabolic process	2/204	27/18862	0.034221	0.0866645	0.051431	PLCB1/RAB1A	2
BP	GO:0030518	intracellular steroid hormone receptor signaling pathway	4/204	113/18862	0.034382	0.0870173	0.0516404	GPER1/HDAC1/MED1/NCOR2	4
BP	GO:0045089	positive regulation of innate immune response	6/204	223/18862	0.0346086	0.0875357	0.051948	FYN/HMGB1/IRF7/LBP/MED1/RAF1	6
BP	GO:0016579	protein deubiquitination	7/204	283/18862	0.0346426	0.0875664	0.0519662	ACTB/CCNA1/CDK1/HIF1A/KAT2B/SMAD3/UBB	7
BP	GO:0034332	adherens junction organization	3/204	66/18862	0.0346908	0.0875779	0.0519731	ACTB/CSK/VEGFA	3
BP	GO:0050771	negative regulation of axonogenesis	3/204	66/18862	0.0346908	0.0875779	0.0519731	CDK5/DCC/RTN4	3
BP	GO:0009991	response to extracellular stimulus	10/204	477/18862	0.0351361	0.0886464	0.0526072	ATF4/FLCN/FOXO1/FOXO3/MED1/MYOD1/RRAGB/RRAGC/SNW1/USF1	10
BP	GO:0051648	vesicle localization	6/204	224/18862	0.0352541	0.0888882	0.0527506	AREG/CDK5/MYO6/RAB1A/SYNJ1/WASL	6
BP	GO:0071706	tumor necrosis factor superfamily cytokine production	5/204	167/18862	0.0352852	0.0889107	0.052764	HMGB1/HSPB1/LBP/PTPRJ/STAT3	5
BP	GO:0010633	negative regulation of epithelial cell migration	4/204	114/18862	0.0353416	0.088997	0.0528152	FGF2/HMGB1/MEF2C/TGFB1	4
BP	GO:1901987	regulation of cell cycle phase transition	10/204	478/18862	0.0355618	0.0894953	0.0531109	ANLN/CCNB1/CDCA5/CDK1/ESPL1/NEK2/NINL/PLCB1/RBL2/TPX2	10
BP	GO:0032271	regulation of protein polymerization	6/204	225/18862	0.0359073	0.0901806	0.0535176	ABL1/BAG4/EPS8/STMN1/WASF2/WASL	6
BP	GO:0019226	transmission of nerve impulse	3/204	67/18862	0.0360363	0.0901806	0.0535176	GPER1/NTRK2/S1PR1	3
BP	GO:0032922	circadian regulation of gene expression	3/204	67/18862	0.0360363	0.0901806	0.0535176	ATF4/HDAC1/RORA	3
BP	GO:0045669	positive regulation of osteoblast differentiation	3/204	67/18862	0.0360363	0.0901806	0.0535176	CEBPB/HGF/MEF2C	3
BP	GO:0050766	positive regulation of phagocytosis	3/204	67/18862	0.0360363	0.0901806	0.0535176	LRP1/PTPRJ/TUB	3
BP	GO:0061371	determination of heart left/right asymmetry	3/204	67/18862	0.0360363	0.0901806	0.0535176	HIF1A/MEF2C/SMAD3	3
BP	GO:0072078	nephron tubule morphogenesis	3/204	67/18862	0.0360363	0.0901806	0.0535176	FGF2/LAMA5/VEGFA	3
BP	GO:1901224	positive regulation of NIK/NF-kappaB signaling	3/204	67/18862	0.0360363	0.0901806	0.0535176	EDN1/HMGB1/TRIP6	3
BP	GO:2000514	regulation of CD4-positive, alpha-beta T cell activation	3/204	67/18862	0.0360363	0.0901806	0.0535176	BCL6/CD81/HMGB1	3
BP	GO:0001704	formation of primary germ layer	4/204	115/18862	0.0363166	0.090565	0.0537457	FGFR2/LAMB3/SMAD3/SOX2	4
BP	GO:1903510	mucopolysaccharide metabolic process	4/204	115/18862	0.0363166	0.090565	0.0537457	AP2A1/FGF2/HGF/TGFB1	4
BP	GO:0030595	leukocyte chemotaxis	6/204	226/18862	0.0365682	0.090565	0.0537457	CXCR4/EDN1/HMGB1/LBP/S1PR1/VEGFA	6
BP	GO:0003299	muscle hypertrophy in response to stress	2/204	28/18862	0.036596	0.090565	0.0537457	FOXO1/SMAD3	2
BP	GO:0007205	protein kinase C-activating G protein-coupled receptor signaling pathway	2/204	28/18862	0.036596	0.090565	0.0537457	EDN1/LRP1	2
BP	GO:0014887	cardiac muscle adaptation	2/204	28/18862	0.036596	0.090565	0.0537457	FOXO1/SMAD3	2
BP	GO:0014898	cardiac muscle hypertrophy in response to stress	2/204	28/18862	0.036596	0.090565	0.0537457	FOXO1/SMAD3	2
BP	GO:0031063	regulation of histone deacetylation	2/204	28/18862	0.036596	0.090565	0.0537457	BCL6/VEGFA	2
BP	GO:0032607	interferon-alpha production	2/204	28/18862	0.036596	0.090565	0.0537457	HMGB1/IRF7	2
BP	GO:0032647	regulation of interferon-alpha production	2/204	28/18862	0.036596	0.090565	0.0537457	HMGB1/IRF7	2
BP	GO:0033028	myeloid cell apoptotic process	2/204	28/18862	0.036596	0.090565	0.0537457	IRF7/MEF2C	2
BP	GO:0051569	regulation of histone H3-K4 methylation	2/204	28/18862	0.036596	0.090565	0.0537457	SNW1/WDR5	2
BP	GO:0060603	mammary gland duct morphogenesis	2/204	28/18862	0.036596	0.090565	0.0537457	FGFR2/MED1	2
BP	GO:0072376	protein activation cascade	2/204	28/18862	0.036596	0.090565	0.0537457	KLKB1/VWF	2
BP	GO:0072378	blood coagulation, fibrin clot formation	2/204	28/18862	0.036596	0.090565	0.0537457	KLKB1/VWF	2
BP	GO:0090344	negative regulation of cell aging	2/204	28/18862	0.036596	0.090565	0.0537457	ABL1/BCL6	2
BP	GO:0095500	acetylcholine receptor signaling pathway	2/204	28/18862	0.036596	0.090565	0.0537457	CRKL/PLCB1	2
BP	GO:1902175	regulation of oxidative stress-induced intrinsic apoptotic signaling pathway	2/204	28/18862	0.036596	0.090565	0.0537457	HIF1A/HSPB1	2
BP	GO:0032886	regulation of microtubule-based process	6/204	227/18862	0.0372369	0.0920942	0.0546533	ABL1/EPHA3/KAT2B/STMN1/TPX2/TRPV4	6
BP	GO:0010611	regulation of cardiac muscle hypertrophy	3/204	68/18862	0.0374084	0.0922908	0.0547699	EDN1/FOXO1/SMAD3	3
BP	GO:0043967	histone H4 acetylation	3/204	68/18862	0.0374084	0.0922908	0.0547699	BRD8/MYOD1/WDR5	3
BP	GO:0098840	protein transport along microtubule	3/204	68/18862	0.0374084	0.0922908	0.0547699	BAG3/HSPB1/TUB	3
BP	GO:0099118	microtubule-based protein transport	3/204	68/18862	0.0374084	0.0922908	0.0547699	BAG3/HSPB1/TUB	3
BP	GO:0010038	response to metal ion	8/204	352/18862	0.038068	0.0938605	0.0557015	ATF4/CALM1/CAV1/CCNB1/EDN1/HIF1A/MEF2C/TF	8
BP	GO:0003015	heart process	7/204	289/18862	0.0381149	0.0939185	0.0557359	CALM1/CAV1/CXCR4/EDN1/EPAS1/FYN/THRB	7
BP	GO:0002534	cytokine production involved in inflammatory response	3/204	69/18862	0.0388069	0.0953022	0.056557	HIF1A/NOS2/STAT3	3
BP	GO:0003143	embryonic heart tube morphogenesis	3/204	69/18862	0.0388069	0.0953022	0.056557	HIF1A/MEF2C/SMAD3	3
BP	GO:0014823	response to activity	3/204	69/18862	0.0388069	0.0953022	0.056557	CXCR4/EDN1/HIF1A	3
BP	GO:0042531	positive regulation of tyrosine phosphorylation of STAT protein	3/204	69/18862	0.0388069	0.0953022	0.056557	FGFR3/FYN/STAT3	3
BP	GO:0072088	nephron epithelium morphogenesis	3/204	69/18862	0.0388069	0.0953022	0.056557	FGF2/LAMA5/VEGFA	3
BP	GO:0006294	nucleotide-excision repair, preincision complex assembly	2/204	29/18862	0.0390326	0.0953022	0.056557	CDK7/UBB	2
BP	GO:0010390	histone monoubiquitination	2/204	29/18862	0.0390326	0.0953022	0.056557	PCGF5/UHRF1	2
BP	GO:0021799	cerebral cortex radially oriented cell migration	2/204	29/18862	0.0390326	0.0953022	0.056557	CDK5/RTN4	2
BP	GO:0030511	positive regulation of transforming growth factor beta receptor signaling pathway	2/204	29/18862	0.0390326	0.0953022	0.056557	FLCN/SNW1	2
BP	GO:0031114	regulation of microtubule depolymerization	2/204	29/18862	0.0390326	0.0953022	0.056557	TPX2/TRPV4	2
BP	GO:0071549	cellular response to dexamethasone stimulus	2/204	29/18862	0.0390326	0.0953022	0.056557	FOXO1/SMYD3	2
BP	GO:0072539	T-helper 17 cell differentiation	2/204	29/18862	0.0390326	0.0953022	0.056557	RORA/STAT3	2
BP	GO:1900027	regulation of ruffle assembly	2/204	29/18862	0.0390326	0.0953022	0.056557	CAV1/EPS8	2
BP	GO:1901380	negative regulation of potassium ion transmembrane transport	2/204	29/18862	0.0390326	0.0953022	0.056557	ACTN2/CAV1	2
BP	GO:1903846	positive regulation of cellular response to transforming growth factor beta stimulus	2/204	29/18862	0.0390326	0.0953022	0.056557	FLCN/SNW1	2
BP	GO:0018107	peptidyl-threonine phosphorylation	4/204	118/18862	0.0393343	0.0959805	0.0569595	CALM1/CDK1/CDK5/TGFB1	4
BP	GO:0002831	regulation of response to biotic stimulus	9/204	420/18862	0.0395269	0.0963917	0.0572036	CDC37/FGR/FYN/HMGB1/IRF7/LBP/MED1/RAF1/XIAP	9
BP	GO:0006801	superoxide metabolic process	3/204	70/18862	0.0402317	0.0979916	0.0581531	EDN1/NOS2/TGFB1	3
BP	GO:0045123	cellular extravasation	3/204	70/18862	0.0402317	0.0979916	0.0581531	CRKL/IL1R1/PLCB1	3
BP	GO:0002688	regulation of leukocyte chemotaxis	4/204	119/18862	0.0403711	0.098093	0.0582132	EDN1/HMGB1/LBP/VEGFA	4
BP	GO:0034766	negative regulation of ion transmembrane transport	4/204	119/18862	0.0403711	0.098093	0.0582132	ACTN2/CALM1/CAV1/IRS2	4
BP	GO:0050868	negative regulation of T cell activation	4/204	119/18862	0.0403711	0.098093	0.0582132	BCL6/CEBPB/HMGB1/SDC4	4
BP	GO:1903578	regulation of ATP metabolic process	4/204	119/18862	0.0403711	0.098093	0.0582132	AAAS/COX2/FLCN/HIF1A	4
BP	GO:0034763	negative regulation of transmembrane transport	4/204	120/18862	0.0414234	0.0997593	0.0592021	ACTN2/CALM1/CAV1/IRS2	4
BP	GO:0043244	regulation of protein-containing complex disassembly	4/204	120/18862	0.0414234	0.0997593	0.0592021	ACTN2/EPS8/TPX2/TRPV4	4
BP	GO:0001975	response to amphetamine	2/204	30/18862	0.0415291	0.0997593	0.0592021	CALM1/HDAC9	2
BP	GO:0002828	regulation of type 2 immune response	2/204	30/18862	0.0415291	0.0997593	0.0592021	BCL6/CD81	2
BP	GO:0008045	motor neuron axon guidance	2/204	30/18862	0.0415291	0.0997593	0.0592021	CDK5/EGR2	2
BP	GO:0010800	positive regulation of peptidyl-threonine phosphorylation	2/204	30/18862	0.0415291	0.0997593	0.0592021	CALM1/TGFB1	2
BP	GO:0033137	negative regulation of peptidyl-serine phosphorylation	2/204	30/18862	0.0415291	0.0997593	0.0592021	CAV1/HGF	2
BP	GO:0035666	TRIF-dependent toll-like receptor signaling pathway	2/204	30/18862	0.0415291	0.0997593	0.0592021	IRF7/UBB	2
BP	GO:0038111	interleukin-7-mediated signaling pathway	2/204	30/18862	0.0415291	0.0997593	0.0592021	IRS2/STAT3	2
BP	GO:0051125	regulation of actin nucleation	2/204	30/18862	0.0415291	0.0997593	0.0592021	WASF2/WASL	2
BP	GO:0070168	negative regulation of biomineral tissue development	2/204	30/18862	0.0415291	0.0997593	0.0592021	HIF1A/TGFB1	2
BP	GO:0070633	transepithelial transport	2/204	30/18862	0.0415291	0.0997593	0.0592021	ACTB/EDN1	2
BP	GO:0071295	cellular response to vitamin	2/204	30/18862	0.0415291	0.0997593	0.0592021	MED1/SNW1	2
BP	GO:0090314	positive regulation of protein targeting to membrane	2/204	30/18862	0.0415291	0.0997593	0.0592021	CDK5/FYN	2
BP	GO:0110110	positive regulation of animal organ morphogenesis	2/204	30/18862	0.0415291	0.0997593	0.0592021	EDN1/WNT2	2
BP	GO:1902751	positive regulation of cell cycle G2/M phase transition	2/204	30/18862	0.0415291	0.0997593	0.0592021	CCNB1/CDK1	2
BP	GO:1905144	response to acetylcholine	2/204	30/18862	0.0415291	0.0997593	0.0592021	CRKL/PLCB1	2
BP	GO:1905145	cellular response to acetylcholine	2/204	30/18862	0.0415291	0.0997593	0.0592021	CRKL/PLCB1	2
BP	GO:1905476	negative regulation of protein localization to membrane	2/204	30/18862	0.0415291	0.0997593	0.0592021	CSK/TGFB1	2
BP	GO:0014743	regulation of muscle hypertrophy	3/204	71/18862	0.0416828	0.0998894	0.0592793	EDN1/FOXO1/SMAD3	3
BP	GO:0072028	nephron morphogenesis	3/204	71/18862	0.0416828	0.0998894	0.0592793	FGF2/LAMA5/VEGFA	3
BP	GO:0072665	protein localization to vacuole	3/204	71/18862	0.0416828	0.0998894	0.0592793	CD81/GGA3/RTN4	3
BP	GO:2001259	positive regulation of cation channel activity	3/204	71/18862	0.0416828	0.0998894	0.0592793	ACTN2/CALM1/CDK5	3
BP	GO:0052126	movement in host environment	5/204	175/18862	0.0417844	0.100073	0.0593883	CAV1/CD81/CDK1/CXCR4/DAG1	5
BP	GO:0034249	negative regulation of cellular amide metabolic process	6/204	234/18862	0.0421373	0.100798	0.0598186	ATF4/FXR1/GGA3/NTRK2/RTN4/STAT3	6
BP	GO:1903039	positive regulation of leukocyte cell-cell adhesion	6/204	234/18862	0.0421373	0.100798	0.0598186	BCL6/CAV1/CD81/CSK/FYN/HMGB1	6
BP	GO:0007127	meiosis I	4/204	121/18862	0.0424911	0.101523	0.060249	CCNA1/ESPL1/MAEL/UBB	4
BP	GO:0042177	negative regulation of protein catabolic process	4/204	121/18862	0.0424911	0.101523	0.060249	EFNA1/FYN/NOS2/SMAD3	4
BP	GO:0034248	regulation of cellular amide metabolic process	10/204	494/18862	0.0428684	0.102364	0.0607479	ATF4/EFNA1/FOXO3/FXR1/GGA3/GRM5/HSPB1/NTRK2/RTN4/STAT3	10
BP	GO:0032413	negative regulation of ion transmembrane transporter activity	3/204	72/18862	0.04316	0.102755	0.0609796	ACTN2/CALM1/CAV1	3
BP	GO:0033627	cell adhesion mediated by integrin	3/204	72/18862	0.04316	0.102755	0.0609796	CRKL/EFNA1/RAC3	3
BP	GO:0036465	synaptic vesicle recycling	3/204	72/18862	0.04316	0.102755	0.0609796	CALM1/CDK5/SYNJ1	3
BP	GO:0099518	vesicle cytoskeletal trafficking	3/204	72/18862	0.04316	0.102755	0.0609796	MYO6/RAB1A/WASL	3
BP	GO:1903747	regulation of establishment of protein localization to mitochondrion	3/204	72/18862	0.04316	0.102755	0.0609796	BAG3/BAG4/RHOU	3
BP	GO:0071346	cellular response to interferon-gamma	5/204	177/18862	0.0435149	0.103477	0.0614082	CDC37/EDN1/IRF7/MED1/NOS2	5
BP	GO:0099504	synaptic vesicle cycle	5/204	177/18862	0.0435149	0.103477	0.0614082	CALM1/CDK5/DVL1/RAP1B/SYNJ1	5
BP	GO:0001516	prostaglandin biosynthetic process	2/204	31/18862	0.044084	0.103846	0.0616272	EDN1/PTGDS	2
BP	GO:0003180	aortic valve morphogenesis	2/204	31/18862	0.044084	0.103846	0.0616272	EFNA1/TGFB1	2
BP	GO:0010259	multicellular organism aging	2/204	31/18862	0.044084	0.103846	0.0616272	CRYAB/EDN1	2
BP	GO:0010644	cell communication by electrical coupling	2/204	31/18862	0.044084	0.103846	0.0616272	CALM1/CAV1	2
BP	GO:0019835	cytolysis	2/204	31/18862	0.044084	0.103846	0.0616272	LBP/TGFB1	2
BP	GO:0032373	positive regulation of sterol transport	2/204	31/18862	0.044084	0.103846	0.0616272	CAV1/LRP1	2
BP	GO:0032376	positive regulation of cholesterol transport	2/204	31/18862	0.044084	0.103846	0.0616272	CAV1/LRP1	2
BP	GO:0034390	smooth muscle cell apoptotic process	2/204	31/18862	0.044084	0.103846	0.0616272	ATF4/EDN1	2
BP	GO:0034391	regulation of smooth muscle cell apoptotic process	2/204	31/18862	0.044084	0.103846	0.0616272	ATF4/EDN1	2
BP	GO:0040020	regulation of meiotic nuclear division	2/204	31/18862	0.044084	0.103846	0.0616272	PLCB1/RAD1	2
BP	GO:0045761	regulation of adenylate cyclase activity	2/204	31/18862	0.044084	0.103846	0.0616272	AKAP5/GRM2	2
BP	GO:0046457	prostanoid biosynthetic process	2/204	31/18862	0.044084	0.103846	0.0616272	EDN1/PTGDS	2
BP	GO:0048741	skeletal muscle fiber development	2/204	31/18862	0.044084	0.103846	0.0616272	HDAC9/MYOD1	2
BP	GO:0060122	inner ear receptor cell stereocilium organization	2/204	31/18862	0.044084	0.103846	0.0616272	PLS1/SDC4	2
BP	GO:0110150	negative regulation of biomineralization	2/204	31/18862	0.044084	0.103846	0.0616272	HIF1A/TGFB1	2
BP	GO:1902692	regulation of neuroblast proliferation	2/204	31/18862	0.044084	0.103846	0.0616272	HIF1A/VEGFA	2
BP	GO:0050796	regulation of insulin secretion	5/204	178/18862	0.0443961	0.10452	0.0620271	GPER1/HIF1A/IRS2/LRP1/NOS2	5
BP	GO:0006283	transcription-coupled nucleotide-excision repair	3/204	73/18862	0.0446631	0.10468	0.0621224	CDK7/RFC3/UBB	3
BP	GO:0021766	hippocampus development	3/204	73/18862	0.0446631	0.10468	0.0621224	CDK5/CRKL/HDAC1	3
BP	GO:0031100	animal organ regeneration	3/204	73/18862	0.0446631	0.10468	0.0621224	CEBPB/HGF/MED1	3
BP	GO:0033143	regulation of intracellular steroid hormone receptor signaling pathway	3/204	73/18862	0.0446631	0.10468	0.0621224	HDAC1/MED1/NCOR2	3
BP	GO:0072401	signal transduction involved in DNA integrity checkpoint	3/204	73/18862	0.0446631	0.10468	0.0621224	CCNB1/CDK1/RBL2	3
BP	GO:0072422	signal transduction involved in DNA damage checkpoint	3/204	73/18862	0.0446631	0.10468	0.0621224	CCNB1/CDK1/RBL2	3
BP	GO:0035821	modulation of process of other organism	4/204	123/18862	0.044673	0.10468	0.0621224	DAG1/HDAC1/NOS2/SNW1	4
BP	GO:0051224	negative regulation of protein transport	4/204	123/18862	0.044673	0.10468	0.0621224	BAG3/BAG4/CDK5/CSK	4
BP	GO:0070646	protein modification by small protein removal	7/204	300/18862	0.0450595	0.105524	0.0626234	ACTB/CCNA1/CDK1/HIF1A/KAT2B/SMAD3/UBB	7
BP	GO:0090090	negative regulation of canonical Wnt signaling pathway	5/204	179/18862	0.045288	0.105998	0.0629042	AMER1/CAV1/DVL1/HDAC1/SOX2	5
BP	GO:0007159	leukocyte cell-cell adhesion	8/204	366/18862	0.0460461	0.107709	0.06392	BCL6/CAV1/CD81/CEBPB/CSK/FYN/HMGB1/SDC4	8
BP	GO:0005977	glycogen metabolic process	3/204	74/18862	0.046192	0.107925	0.0640479	CALM1/HMGB1/IRS2	3
BP	GO:0032418	lysosome localization	3/204	74/18862	0.046192	0.107925	0.0640479	FGR/FLCN/PTGDS	3
BP	GO:0021696	cerebellar cortex morphogenesis	2/204	32/18862	0.0466957	0.108533	0.0644089	CDK5/RORA	2
BP	GO:0046825	regulation of protein export from nucleus	2/204	32/18862	0.0466957	0.108533	0.0644089	BAG3/CDK5	2
BP	GO:0048384	retinoic acid receptor signaling pathway	2/204	32/18862	0.0466957	0.108533	0.0644089	CRKL/SNW1	2
BP	GO:0050974	detection of mechanical stimulus involved in sensory perception	2/204	32/18862	0.0466957	0.108533	0.0644089	CXCR4/FYN	2
BP	GO:0070570	regulation of neuron projection regeneration	2/204	32/18862	0.0466957	0.108533	0.0644089	HGF/LRP1	2
BP	GO:0070884	regulation of calcineurin-NFAT signaling cascade	2/204	32/18862	0.0466957	0.108533	0.0644089	ERBB3/FHL2	2
BP	GO:0090022	regulation of neutrophil chemotaxis	2/204	32/18862	0.0466957	0.108533	0.0644089	EDN1/LBP	2
BP	GO:0098751	bone cell development	2/204	32/18862	0.0466957	0.108533	0.0644089	MED1/WASF2	2
BP	GO:2000515	negative regulation of CD4-positive, alpha-beta T cell activation	2/204	32/18862	0.0466957	0.108533	0.0644089	BCL6/HMGB1	2
BP	GO:0002705	positive regulation of leukocyte mediated immunity	4/204	125/18862	0.0469166	0.10892	0.0646387	CD81/IL1R1/NOS2/TGFB1	4
BP	GO:0071466	cellular response to xenobiotic stimulus	4/204	125/18862	0.0469166	0.10892	0.0646387	AIP/ARNT2/MCM7/RORA	4
BP	GO:0032872	regulation of stress-activated MAPK cascade	5/204	181/18862	0.0471037	0.109292	0.064859	FOXO1/HGF/HMGB1/PLCB1/VEGFA	5
BP	GO:0002200	somatic diversification of immune receptors	3/204	75/18862	0.0477466	0.110591	0.0656304	BCL6/HMGB1/TGFB1	3
BP	GO:0006073	cellular glucan metabolic process	3/204	75/18862	0.0477466	0.110591	0.0656304	CALM1/HMGB1/IRS2	3
BP	GO:0044042	glucan metabolic process	3/204	75/18862	0.0477466	0.110591	0.0656304	CALM1/HMGB1/IRS2	3
BP	GO:0061982	meiosis I cell cycle process	4/204	126/18862	0.0480616	0.111257	0.0660252	CCNA1/ESPL1/MAEL/UBB	4
BP	GO:0018210	peptidyl-threonine modification	4/204	127/18862	0.0492219	0.113289	0.0672312	CALM1/CDK1/CDK5/TGFB1	4
BP	GO:1904950	negative regulation of establishment of protein localization	4/204	127/18862	0.0492219	0.113289	0.0672312	BAG3/BAG4/CDK5/CSK	4
BP	GO:0009791	post-embryonic development	3/204	76/18862	0.0493267	0.113289	0.0672312	ABL1/FGFR2/VEGFA	3
BP	GO:0060395	SMAD protein signal transduction	3/204	76/18862	0.0493267	0.113289	0.0672312	SMAD3/TF/TGFB1	3
BP	GO:0072395	signal transduction involved in cell cycle checkpoint	3/204	76/18862	0.0493267	0.113289	0.0672312	CCNB1/CDK1/RBL2	3
BP	GO:0002724	regulation of T cell cytokine production	2/204	33/18862	0.0493628	0.113289	0.0672312	CD81/IL1R1	2
BP	GO:0030262	apoptotic nuclear changes	2/204	33/18862	0.0493628	0.113289	0.0672312	GPER1/HMGB1	2
BP	GO:0032212	positive regulation of telomere maintenance via telomerase	2/204	33/18862	0.0493628	0.113289	0.0672312	NEK2/NEK7	2
BP	GO:0032728	positive regulation of interferon-beta production	2/204	33/18862	0.0493628	0.113289	0.0672312	HMGB1/IRF7	2
BP	GO:0032770	positive regulation of monooxygenase activity	2/204	33/18862	0.0493628	0.113289	0.0672312	CALM1/HIF1A	2
BP	GO:0035633	maintenance of blood-brain barrier	2/204	33/18862	0.0493628	0.113289	0.0672312	ACTB/VEGFA	2
BP	GO:0050685	positive regulation of mRNA processing	2/204	33/18862	0.0493628	0.113289	0.0672312	CCNB1/SNW1	2
BP	GO:0051973	positive regulation of telomerase activity	2/204	33/18862	0.0493628	0.113289	0.0672312	NEK2/NEK7	2
BP	GO:0072538	T-helper 17 type immune response	2/204	33/18862	0.0493628	0.113289	0.0672312	RORA/STAT3	2
BP	GO:0106056	regulation of calcineurin-mediated signaling	2/204	33/18862	0.0493628	0.113289	0.0672312	ERBB3/FHL2	2
BP	GO:0002040	sprouting angiogenesis	5/204	184/18862	0.0499076	0.114408	0.0678955	ABL1/FGF2/HDAC9/HMGB1/VEGFA	5
BP	GO:0070302	regulation of stress-activated protein kinase signaling cascade	5/204	184/18862	0.0499076	0.114408	0.0678955	FOXO1/HGF/HMGB1/PLCB1/VEGFA	5
BP	GO:0010951	negative regulation of endopeptidase activity	6/204	245/18862	0.0506261	0.115989	0.0688337	CRYAB/HGF/NGF/RAF1/VEGFA/XIAP	6
BP	GO:0008064	regulation of actin polymerization or depolymerization	5/204	185/18862	0.0508636	0.1164	0.0690778	ACTN2/BAG4/EPS8/WASF2/WASL	5
BP	GO:0009749	response to glucose	5/204	185/18862	0.0508636	0.1164	0.0690778	GPER1/HIF1A/IRS2/LRP1/RAF1	5
BP	GO:1901616	organic hydroxy compound catabolic process	3/204	77/18862	0.0509321	0.116491	0.0691315	ADH4/ALDH2/SYNJ1	3
BP	GO:0007219	Notch signaling pathway	5/204	186/18862	0.0518303	0.118383	0.0702541	BCL6/KAT2B/S1PR3/SNW1/STAT3	5
BP	GO:0030832	regulation of actin filament length	5/204	186/18862	0.0518303	0.118383	0.0702541	ACTN2/BAG4/EPS8/WASF2/WASL	5
BP	GO:0002691	regulation of cellular extravasation	2/204	34/18862	0.0520837	0.118383	0.0702541	IL1R1/PLCB1	2
BP	GO:0002756	MyD88-independent toll-like receptor signaling pathway	2/204	34/18862	0.0520837	0.118383	0.0702541	IRF7/UBB	2
BP	GO:0006471	protein ADP-ribosylation	2/204	34/18862	0.0520837	0.118383	0.0702541	ARF4/KAT2B	2
BP	GO:0010614	negative regulation of cardiac muscle hypertrophy	2/204	34/18862	0.0520837	0.118383	0.0702541	FOXO1/SMAD3	2
BP	GO:0033280	response to vitamin D	2/204	34/18862	0.0520837	0.118383	0.0702541	MED1/SNW1	2
BP	GO:0042491	inner ear auditory receptor cell differentiation	2/204	34/18862	0.0520837	0.118383	0.0702541	MYO6/PLS1	2
BP	GO:0043276	anoikis	2/204	34/18862	0.0520837	0.118383	0.0702541	CAV1/NTRK2	2
BP	GO:0070232	regulation of T cell apoptotic process	2/204	34/18862	0.0520837	0.118383	0.0702541	EFNA1/HIF1A	2
BP	GO:1901385	regulation of voltage-gated calcium channel activity	2/204	34/18862	0.0520837	0.118383	0.0702541	CALM1/CDK5	2
BP	GO:0000271	polysaccharide biosynthetic process	3/204	78/18862	0.0525628	0.119269	0.0707801	AP2A1/IRS2/TGFB1	3
BP	GO:0002709	regulation of T cell mediated immunity	3/204	78/18862	0.0525628	0.119269	0.0707801	CD81/HMGB1/IL1R1	3
BP	GO:0010770	positive regulation of cell morphogenesis involved in differentiation	3/204	78/18862	0.0525628	0.119269	0.0707801	ABL1/CRKL/RAC3	3
BP	GO:0051090	regulation of DNA-binding transcription factor activity	9/204	444/18862	0.0527629	0.119608	0.0709812	CAV1/EDN1/SGK1/SMAD3/STAT3/UBB/UBE2N/VEGFA/WNT2	9
BP	GO:0016236	macroautophagy	7/204	311/18862	0.0527717	0.119608	0.0709812	BAG3/CDC37/CDK5/HIF1A/RAB1A/RRAGB/RRAGC	7
BP	GO:0009895	negative regulation of catabolic process	7/204	312/18862	0.0535115	0.121216	0.0719356	EFNA1/FYN/HGF/NOS2/NSUN2/SMAD3/STAT3	7
BP	GO:0043488	regulation of mRNA stability	5/204	188/18862	0.053796	0.121792	0.0722773	FXR1/HSPB1/SET/UBB/XPO1	5
BP	GO:0009410	response to xenobiotic stimulus	4/204	131/18862	0.054017	0.122223	0.0725334	AIP/ARNT2/MCM7/RORA	4
BP	GO:0002312	B cell activation involved in immune response	3/204	79/18862	0.0542184	0.122541	0.0727218	ABL1/BCL6/TGFB1	3
BP	GO:0048145	regulation of fibroblast proliferation	3/204	79/18862	0.0542184	0.122541	0.0727218	CCNB1/PDGFC/WNT2	3
BP	GO:0009314	response to radiation	9/204	447/18862	0.0545993	0.122877	0.0729213	ATF4/CALM1/CDK5/CRYAB/HIF1A/PTPRK/RAD1/RHOB/USF1	9
BP	GO:0071248	cellular response to metal ion	5/204	189/18862	0.0547949	0.122877	0.0729213	ATF4/CCNB1/EDN1/MEF2C/TF	5
BP	GO:0000083	regulation of transcription involved in G1/S transition of mitotic cell cycle	2/204	35/18862	0.054857	0.122877	0.0729213	CCNA1/CDK5	2
BP	GO:0002755	MyD88-dependent toll-like receptor signaling pathway	2/204	35/18862	0.054857	0.122877	0.0729213	IRF7/UBB	2
BP	GO:0006921	cellular component disassembly involved in execution phase of apoptosis	2/204	35/18862	0.054857	0.122877	0.0729213	GPER1/HMGB1	2
BP	GO:0021955	central nervous system neuron axonogenesis	2/204	35/18862	0.054857	0.122877	0.0729213	DCC/EPHB3	2
BP	GO:0033144	negative regulation of intracellular steroid hormone receptor signaling pathway	2/204	35/18862	0.054857	0.122877	0.0729213	HDAC1/NCOR2	2
BP	GO:0035774	positive regulation of insulin secretion involved in cellular response to glucose stimulus	2/204	35/18862	0.054857	0.122877	0.0729213	HIF1A/LRP1	2
BP	GO:0040036	regulation of fibroblast growth factor receptor signaling pathway	2/204	35/18862	0.054857	0.122877	0.0729213	FGF2/GPC1	2
BP	GO:0042554	superoxide anion generation	2/204	35/18862	0.054857	0.122877	0.0729213	EDN1/TGFB1	2
BP	GO:0043243	positive regulation of protein-containing complex disassembly	2/204	35/18862	0.054857	0.122877	0.0729213	ACTN2/TRPV4	2
BP	GO:0045191	regulation of isotype switching	2/204	35/18862	0.054857	0.122877	0.0729213	BCL6/TGFB1	2
BP	GO:0060260	regulation of transcription initiation from RNA polymerase II promoter	2/204	35/18862	0.054857	0.122877	0.0729213	HMGB1/MED1	2
BP	GO:0060338	regulation of type I interferon-mediated signaling pathway	2/204	35/18862	0.054857	0.122877	0.0729213	CDC37/IRF7	2
BP	GO:0098926	postsynaptic signal transduction	2/204	35/18862	0.054857	0.122877	0.0729213	CRKL/PLCB1	2
BP	GO:1903427	negative regulation of reactive oxygen species biosynthetic process	2/204	35/18862	0.054857	0.122877	0.0729213	CAV1/FYN	2
BP	GO:0009746	response to hexose	5/204	190/18862	0.0558045	0.12493	0.0741395	GPER1/HIF1A/IRS2/LRP1/RAF1	5
BP	GO:0010660	regulation of muscle cell apoptotic process	3/204	80/18862	0.0558988	0.124932	0.0741408	ATF4/BAG3/EDN1	3
BP	GO:0014032	neural crest cell development	3/204	80/18862	0.0558988	0.124932	0.0741408	EDN1/HIF1A/LAMA5	3
BP	GO:0048144	fibroblast proliferation	3/204	80/18862	0.0558988	0.124932	0.0741408	CCNB1/PDGFC/WNT2	3
BP	GO:0014910	regulation of smooth muscle cell migration	3/204	81/18862	0.0576039	0.128131	0.0760391	LPAR1/LRP1/MEF2C	3
BP	GO:0072384	organelle transport along microtubule	3/204	81/18862	0.0576039	0.128131	0.0760391	HIF1A/RAB1A/UBB	3
BP	GO:0002369	T cell cytokine production	2/204	36/18862	0.0576812	0.128131	0.0760391	CD81/IL1R1	2
BP	GO:0003176	aortic valve development	2/204	36/18862	0.0576812	0.128131	0.0760391	EFNA1/TGFB1	2
BP	GO:0014741	negative regulation of muscle hypertrophy	2/204	36/18862	0.0576812	0.128131	0.0760391	FOXO1/SMAD3	2
BP	GO:0014912	negative regulation of smooth muscle cell migration	2/204	36/18862	0.0576812	0.128131	0.0760391	LRP1/MEF2C	2
BP	GO:0031062	positive regulation of histone methylation	2/204	36/18862	0.0576812	0.128131	0.0760391	SNW1/WDR5	2
BP	GO:0042092	type 2 immune response	2/204	36/18862	0.0576812	0.128131	0.0760391	BCL6/CD81	2
BP	GO:0071392	cellular response to estradiol stimulus	2/204	36/18862	0.0576812	0.128131	0.0760391	GPER1/MYOD1	2
BP	GO:0090313	regulation of protein targeting to membrane	2/204	36/18862	0.0576812	0.128131	0.0760391	CDK5/FYN	2
BP	GO:1904358	positive regulation of telomere maintenance via telomere lengthening	2/204	36/18862	0.0576812	0.128131	0.0760391	NEK2/NEK7	2
BP	GO:0043401	steroid hormone mediated signaling pathway	4/204	134/18862	0.0577739	0.128195	0.0760771	GPER1/HDAC1/MED1/NCOR2	4
BP	GO:0050853	B cell receptor signaling pathway	4/204	134/18862	0.0577739	0.128195	0.0760771	ABL1/BLNK/CD81/MEF2C	4
BP	GO:0051235	maintenance of location	7/204	319/18862	0.0588724	0.130472	0.0774285	ABL1/CALM1/CAV1/CDK5/FGF2/GPER1/PLCG1	7
BP	GO:0009755	hormone-mediated signaling pathway	5/204	193/18862	0.0588977	0.130472	0.0774285	GPER1/HDAC1/MED1/NCOR2/THRB	5
BP	GO:0050864	regulation of B cell activation	5/204	193/18862	0.0588977	0.130472	0.0774285	BCL6/CD81/IRS2/MEF2C/TGFB1	5
BP	GO:0001508	action potential	4/204	135/18862	0.0590566	0.13068	0.0775519	CALM1/CAV1/GPER1/NTRK2	4
BP	GO:0043280	positive regulation of cysteine-type endopeptidase activity involved in apoptotic process	4/204	135/18862	0.0590566	0.13068	0.0775519	GPER1/HMGB1/NGF/SMAD3	4
BP	GO:0032410	negative regulation of transporter activity	3/204	82/18862	0.0593334	0.131148	0.0778295	ACTN2/CALM1/CAV1	3
BP	GO:0071158	positive regulation of cell cycle arrest	3/204	82/18862	0.0593334	0.131148	0.0778295	CCNB1/CDK1/RBL2	3
BP	GO:0009566	fertilization	5/204	194/18862	0.0599502	0.132292	0.0785088	AAAS/CDK1/CRKL/MAEL/PLCB1	5
BP	GO:0017038	protein import	5/204	194/18862	0.0599502	0.132292	0.0785088	BAG3/MED1/SMAD3/STAT3/TGFB1	5
BP	GO:0099003	vesicle-mediated transport in synapse	5/204	194/18862	0.0599502	0.132292	0.0785088	CALM1/CDK5/DVL1/RAP1B/SYNJ1	5
BP	GO:0045930	negative regulation of mitotic cell cycle	7/204	321/18862	0.0604629	0.133042	0.0789536	ABL1/BCL6/CCNB1/CDK1/RBL2/SMAD3/TGFB1	7
BP	GO:0001941	postsynaptic membrane organization	2/204	37/18862	0.0605549	0.133042	0.0789536	CRKL/DVL1	2
BP	GO:0006296	nucleotide-excision repair, DNA incision, 5'-to lesion	2/204	37/18862	0.0605549	0.133042	0.0789536	RFC3/UBB	2
BP	GO:0010737	protein kinase A signaling	2/204	37/18862	0.0605549	0.133042	0.0789536	AIP/AKAP5	2
BP	GO:0031111	negative regulation of microtubule polymerization or depolymerization	2/204	37/18862	0.0605549	0.133042	0.0789536	STMN1/TPX2	2
BP	GO:0035886	vascular associated smooth muscle cell differentiation	2/204	37/18862	0.0605549	0.133042	0.0789536	GPER1/VEGFA	2
BP	GO:0070873	regulation of glycogen metabolic process	2/204	37/18862	0.0605549	0.133042	0.0789536	HMGB1/IRS2	2
BP	GO:1901021	positive regulation of calcium ion transmembrane transporter activity	2/204	37/18862	0.0605549	0.133042	0.0789536	CALM1/CDK5	2
BP	GO:0048864	stem cell development	3/204	83/18862	0.0610872	0.133991	0.079517	EDN1/HIF1A/LAMA5	3
BP	GO:0060291	long-term synaptic potentiation	3/204	83/18862	0.0610872	0.133991	0.079517	ABL1/AKAP5/NTRK2	3
BP	GO:0070509	calcium ion import	3/204	83/18862	0.0610872	0.133991	0.079517	CDK5/FYN/TRPV4	3
BP	GO:0002833	positive regulation of response to biotic stimulus	6/204	258/18862	0.0619216	0.135747	0.0805592	FYN/HMGB1/IRF7/LBP/MED1/RAF1	6
BP	GO:0034284	response to monosaccharide	5/204	196/18862	0.0620872	0.136036	0.0807305	GPER1/HIF1A/IRS2/LRP1/RAF1	5
BP	GO:0010657	muscle cell apoptotic process	3/204	84/18862	0.0628651	0.137515	0.0816083	ATF4/BAG3/EDN1	3
BP	GO:0014031	mesenchymal cell development	3/204	84/18862	0.0628651	0.137515	0.0816083	EDN1/HIF1A/LAMA5	3
BP	GO:0042475	odontogenesis of dentin-containing tooth	3/204	84/18862	0.0628651	0.137515	0.0816083	FOXO1/HDAC1/LAMA5	3
BP	GO:0001889	liver development	4/204	138/18862	0.0629954	0.13765	0.0816885	CEBPB/HGF/MED1/SMAD3	4
BP	GO:1903038	negative regulation of leukocyte cell-cell adhesion	4/204	138/18862	0.0629954	0.13765	0.0816885	BCL6/CEBPB/HMGB1/SDC4	4
BP	GO:0006164	purine nucleotide biosynthetic process	5/204	197/18862	0.0631718	0.137727	0.0817342	ATP6/COX2/FLCN/NOS2/TGFB1	5
BP	GO:0034341	response to interferon-gamma	5/204	197/18862	0.0631718	0.137727	0.0817342	CDC37/EDN1/IRF7/MED1/NOS2	5
BP	GO:0006298	mismatch repair	2/204	38/18862	0.0634768	0.137727	0.0817342	ABL1/HMGB1	2
BP	GO:0007223	Wnt signaling pathway, calcium modulating pathway	2/204	38/18862	0.0634768	0.137727	0.0817342	CALM1/PLCB1	2
BP	GO:0009595	detection of biotic stimulus	2/204	38/18862	0.0634768	0.137727	0.0817342	LBP/PTPRJ	2
BP	GO:0030279	negative regulation of ossification	2/204	38/18862	0.0634768	0.137727	0.0817342	HIF1A/MEF2C	2
BP	GO:0045214	sarcomere organization	2/204	38/18862	0.0634768	0.137727	0.0817342	ACTN2/EDN1	2
BP	GO:0045429	positive regulation of nitric oxide biosynthetic process	2/204	38/18862	0.0634768	0.137727	0.0817342	EDN1/SMAD3	2
BP	GO:0060612	adipose tissue development	2/204	38/18862	0.0634768	0.137727	0.0817342	AMER1/UBB	2
BP	GO:0071398	cellular response to fatty acid	2/204	38/18862	0.0634768	0.137727	0.0817342	CCNB1/EDN1	2
BP	GO:0097242	amyloid-beta clearance	2/204	38/18862	0.0634768	0.137727	0.0817342	HDAC1/LRP1	2
BP	GO:1904706	negative regulation of vascular associated smooth muscle cell proliferation	2/204	38/18862	0.0634768	0.137727	0.0817342	GPER1/MEF2C	2
BP	GO:2000249	regulation of actin cytoskeleton reorganization	2/204	38/18862	0.0634768	0.137727	0.0817342	ABL1/CDK5	2
BP	GO:0006470	protein dephosphorylation	7/204	325/18862	0.0637228	0.138187	0.0820067	CALM1/CDKN3/DAPP1/PTPRJ/PTPRK/SET/TGFB1	7
BP	GO:0046883	regulation of hormone secretion	6/204	260/18862	0.0637819	0.13824	0.0820384	EDN1/GPER1/HIF1A/IRS2/LRP1/NOS2	6
BP	GO:0019080	viral gene expression	5/204	198/18862	0.064267	0.139141	0.0825733	AAAS/EIF3L/HDAC1/SNW1/USF1	5
BP	GO:1901136	carbohydrate derivative catabolic process	5/204	198/18862	0.064267	0.139141	0.0825733	FGF2/GPC1/SDC3/SDC4/TGFB1	5
BP	GO:0050684	regulation of mRNA processing	4/204	139/18862	0.0643384	0.139146	0.0825759	CCNB1/FXR1/MYOD1/SNW1	4
BP	GO:0055076	transition metal ion homeostasis	4/204	139/18862	0.0643384	0.139146	0.0825759	EPAS1/HIF1A/TF/XIAP	4
BP	GO:0003002	regionalization	7/204	326/18862	0.0645542	0.139537	0.0828083	CRKL/EDN1/EGR2/FGFR2/MEF2C/SMAD3/WNT2	7
BP	GO:0032370	positive regulation of lipid transport	3/204	85/18862	0.0646668	0.13963	0.0828635	CAV1/EDN1/LRP1	3
BP	GO:0045921	positive regulation of exocytosis	3/204	85/18862	0.0646668	0.13963	0.0828635	CDK5/FGR/SDC4	3
BP	GO:0008544	epidermis development	9/204	463/18862	0.0650959	0.140481	0.0833685	FGFR2/HDAC1/LAMA5/LAMB3/MED1/MYO6/NSUN2/PLS1/STS	9
BP	GO:0061008	hepaticobiliary system development	4/204	140/18862	0.0656964	0.141701	0.0840923	CEBPB/HGF/MED1/SMAD3	4
BP	GO:0006898	receptor-mediated endocytosis	7/204	328/18862	0.0662368	0.142195	0.0843854	AP2A1/CAV1/CD81/LRP1/TF/VEGFA/WASL	7
BP	GO:0002701	negative regulation of production of molecular mediator of immune response	2/204	39/18862	0.0664454	0.142195	0.0843854	BCL6/TGFB1	2
BP	GO:0007190	activation of adenylate cyclase activity	2/204	39/18862	0.0664454	0.142195	0.0843854	CALM1/RAF1	2
BP	GO:0021795	cerebral cortex cell migration	2/204	39/18862	0.0664454	0.142195	0.0843854	CDK5/RTN4	2
BP	GO:0033683	nucleotide-excision repair, DNA incision	2/204	39/18862	0.0664454	0.142195	0.0843854	RFC3/UBB	2
BP	GO:0034314	Arp2/3 complex-mediated actin nucleation	2/204	39/18862	0.0664454	0.142195	0.0843854	WASF2/WASL	2
BP	GO:0042769	DNA damage response, detection of DNA damage	2/204	39/18862	0.0664454	0.142195	0.0843854	RFC3/UBB	2
BP	GO:0043001	Golgi to plasma membrane protein transport	2/204	39/18862	0.0664454	0.142195	0.0843854	CSK/GGA3	2
BP	GO:0045742	positive regulation of epidermal growth factor receptor signaling pathway	2/204	39/18862	0.0664454	0.142195	0.0843854	AREG/GPER1	2
BP	GO:0045773	positive regulation of axon extension	2/204	39/18862	0.0664454	0.142195	0.0843854	LRP1/VEGFA	2
BP	GO:0045933	positive regulation of muscle contraction	2/204	39/18862	0.0664454	0.142195	0.0843854	EDN1/GPER1	2
BP	GO:1904407	positive regulation of nitric oxide metabolic process	2/204	39/18862	0.0664454	0.142195	0.0843854	EDN1/SMAD3	2
BP	GO:0002697	regulation of immune effector process	9/204	465/18862	0.0664921	0.142195	0.0843854	BCL6/CD81/FGR/HMGB1/IL1R1/LBP/NOS2/PTPRJ/TGFB1	9
BP	GO:0009060	aerobic respiration	3/204	86/18862	0.0664922	0.142195	0.0843854	COX2/HIF1A/IDH3A	3
BP	GO:0032755	positive regulation of interleukin-6 production	3/204	86/18862	0.0664922	0.142195	0.0843854	HMGB1/LBP/STAT3	3
BP	GO:0055072	iron ion homeostasis	3/204	86/18862	0.0664922	0.142195	0.0843854	EPAS1/HIF1A/TF	3
BP	GO:0006112	energy reserve metabolic process	3/204	87/18862	0.0683411	0.145915	0.0865934	CALM1/HMGB1/IRS2	3
BP	GO:0051899	membrane depolarization	3/204	87/18862	0.0683411	0.145915	0.0865934	ABL1/CAV1/EDN1	3
BP	GO:1904063	negative regulation of cation transmembrane transport	3/204	87/18862	0.0683411	0.145915	0.0865934	ACTN2/CALM1/CAV1	3
BP	GO:0006270	DNA replication initiation	2/204	40/18862	0.0694595	0.147597	0.0875912	MCM4/MCM7	2
BP	GO:0014047	glutamate secretion	2/204	40/18862	0.0694595	0.147597	0.0875912	GRM2/NTRK2	2
BP	GO:0019068	virion assembly	2/204	40/18862	0.0694595	0.147597	0.0875912	RAB1A/UBB	2
BP	GO:0030521	androgen receptor signaling pathway	2/204	40/18862	0.0694595	0.147597	0.0875912	HDAC1/NCOR2	2
BP	GO:0032735	positive regulation of interleukin-12 production	2/204	40/18862	0.0694595	0.147597	0.0875912	HMGB1/PLCB1	2
BP	GO:0050856	regulation of T cell receptor signaling pathway	2/204	40/18862	0.0694595	0.147597	0.0875912	CD81/PTPRJ	2
BP	GO:0071634	regulation of transforming growth factor beta production	2/204	40/18862	0.0694595	0.147597	0.0875912	HIF1A/SMAD3	2
BP	GO:1904037	positive regulation of epithelial cell apoptotic process	2/204	40/18862	0.0694595	0.147597	0.0875912	GPER1/PLCG1	2
BP	GO:2000008	regulation of protein localization to cell surface	2/204	40/18862	0.0694595	0.147597	0.0875912	ACTN2/BDNF	2
BP	GO:0010389	regulation of G2/M transition of mitotic cell cycle	5/204	203/18862	0.0699029	0.148382	0.0880572	CCNB1/CDK1/NEK2/NINL/TPX2	5
BP	GO:0035637	multicellular organismal signaling	5/204	203/18862	0.0699029	0.148382	0.0880572	CALM1/CAV1/GPER1/NTRK2/S1PR1	5
BP	GO:0006094	gluconeogenesis	3/204	88/18862	0.0702132	0.148726	0.0882613	ATF4/KAT2B/WDR5	3
BP	GO:0014909	smooth muscle cell migration	3/204	88/18862	0.0702132	0.148726	0.0882613	LPAR1/LRP1/MEF2C	3
BP	GO:0060993	kidney morphogenesis	3/204	88/18862	0.0702132	0.148726	0.0882613	FGF2/LAMA5/VEGFA	3
BP	GO:0070098	chemokine-mediated signaling pathway	3/204	88/18862	0.0702132	0.148726	0.0882613	CXCR4/EDN1/HIF1A	3
BP	GO:0006302	double-strand break repair	6/204	268/18862	0.0715499	0.151477	0.0898942	CDCA5/DEK/HMGB1/MCM4/MCM7/UBE2N	6
BP	GO:0042058	regulation of epidermal growth factor receptor signaling pathway	3/204	89/18862	0.0721083	0.152321	0.0903949	AREG/GPER1/PTPRJ	3
BP	GO:0097306	cellular response to alcohol	3/204	89/18862	0.0721083	0.152321	0.0903949	DAG1/MLC1/SGK1	3
BP	GO:0040029	regulation of gene expression, epigenetic	5/204	205/18862	0.0722315	0.152321	0.0903949	ACTB/DEK/HMGB1/KAT2B/PCGF5	5
BP	GO:0001709	cell fate determination	2/204	41/18862	0.0725176	0.152321	0.0903949	MEF2C/MYOD1	2
BP	GO:0001953	negative regulation of cell-matrix adhesion	2/204	41/18862	0.0725176	0.152321	0.0903949	BCL6/LRP1	2
BP	GO:0010939	regulation of necrotic cell death	2/204	41/18862	0.0725176	0.152321	0.0903949	CAV1/COX2	2
BP	GO:0017158	regulation of calcium ion-dependent exocytosis	2/204	41/18862	0.0725176	0.152321	0.0903949	CDK5/RAP1B	2
BP	GO:0033173	calcineurin-NFAT signaling cascade	2/204	41/18862	0.0725176	0.152321	0.0903949	ERBB3/FHL2	2
BP	GO:0034383	low-density lipoprotein particle clearance	2/204	41/18862	0.0725176	0.152321	0.0903949	AP2A1/CSK	2
BP	GO:0042088	T-helper 1 type immune response	2/204	41/18862	0.0725176	0.152321	0.0903949	HMGB1/IL1R1	2
BP	GO:0046636	negative regulation of alpha-beta T cell activation	2/204	41/18862	0.0725176	0.152321	0.0903949	BCL6/HMGB1	2
BP	GO:0060119	inner ear receptor cell development	2/204	41/18862	0.0725176	0.152321	0.0903949	PLS1/SDC4	2
BP	GO:1902042	negative regulation of extrinsic apoptotic signaling pathway via death domain receptors	2/204	41/18862	0.0725176	0.152321	0.0903949	HGF/RAF1	2
BP	GO:1903580	positive regulation of ATP metabolic process	2/204	41/18862	0.0725176	0.152321	0.0903949	COX2/HIF1A	2
BP	GO:1905314	semi-lunar valve development	2/204	41/18862	0.0725176	0.152321	0.0903949	EFNA1/TGFB1	2
BP	GO:0051592	response to calcium ion	4/204	145/18862	0.0727089	0.152643	0.0905859	CALM1/CAV1/EDN1/MEF2C	4
BP	GO:0032465	regulation of cytokinesis	3/204	90/18862	0.0740263	0.155084	0.0920346	CALM1/FLCN/PRC1	3
BP	GO:0043470	regulation of carbohydrate catabolic process	3/204	90/18862	0.0740263	0.155084	0.0920346	AAAS/HIF1A/HMGB1	3
BP	GO:0048704	embryonic skeletal system morphogenesis	3/204	90/18862	0.0740263	0.155084	0.0920346	FGFR2/MMP16/SMAD3	3
BP	GO:0050905	neuromuscular process	3/204	90/18862	0.0740263	0.155084	0.0920346	ABL1/DVL1/RAC3	3
BP	GO:0002700	regulation of production of molecular mediator of immune response	4/204	146/18862	0.0741555	0.155193	0.0920992	BCL6/CD81/IL1R1/TGFB1	4
BP	GO:0019827	stem cell population maintenance	4/204	146/18862	0.0741555	0.155193	0.0920992	FGF2/RAF1/SOX2/STAT3	4
BP	GO:0007043	cell-cell junction assembly	4/204	147/18862	0.0756167	0.157434	0.0934292	ACTB/CAV1/FLCN/TRPV4	4
BP	GO:0007605	sensory perception of sound	4/204	147/18862	0.0756167	0.157434	0.0934292	LRIG1/MYO6/THRB/TUB	4
BP	GO:0008542	visual learning	2/204	42/18862	0.0756186	0.157434	0.0934292	CDK5/HIF1A	2
BP	GO:0014002	astrocyte development	2/204	42/18862	0.0756186	0.157434	0.0934292	LAMB2/LRP1	2
BP	GO:0014075	response to amine	2/204	42/18862	0.0756186	0.157434	0.0934292	CALM1/HDAC9	2
BP	GO:0019985	translesion synthesis	2/204	42/18862	0.0756186	0.157434	0.0934292	RFC3/UBB	2
BP	GO:0050885	neuromuscular process controlling balance	2/204	42/18862	0.0756186	0.157434	0.0934292	ABL1/RAC3	2
BP	GO:0060999	positive regulation of dendritic spine development	2/204	42/18862	0.0756186	0.157434	0.0934292	FOXO6/LPAR1	2
BP	GO:0071604	transforming growth factor beta production	2/204	42/18862	0.0756186	0.157434	0.0934292	HIF1A/SMAD3	2
BP	GO:1902116	negative regulation of organelle assembly	2/204	42/18862	0.0756186	0.157434	0.0934292	KAT2B/TCHP	2
BP	GO:0072522	purine-containing compound biosynthetic process	5/204	208/18862	0.0758035	0.157737	0.0936091	ATP6/COX2/FLCN/NOS2/TGFB1	5
BP	GO:0019319	hexose biosynthetic process	3/204	91/18862	0.0759668	0.157913	0.0937135	ATF4/KAT2B/WDR5	3
BP	GO:0060333	interferon-gamma-mediated signaling pathway	3/204	91/18862	0.0759668	0.157913	0.0937135	CDC37/IRF7/MED1	3
BP	GO:0000075	cell cycle checkpoint	5/204	209/18862	0.0770152	0.159839	0.0948565	CCNB1/CDK1/NSUN2/RAD1/RBL2	5
BP	GO:0090276	regulation of peptide hormone secretion	5/204	209/18862	0.0770152	0.159839	0.0948565	GPER1/HIF1A/IRS2/LRP1/NOS2	5
BP	GO:0000077	DNA damage checkpoint	4/204	148/18862	0.0770924	0.159839	0.0948565	CCNB1/CDK1/RAD1/RBL2	4
BP	GO:0006119	oxidative phosphorylation	4/204	148/18862	0.0770924	0.159839	0.0948565	ATP6/CCNB1/CDK1/COX2	4
BP	GO:0098727	maintenance of cell number	4/204	148/18862	0.0770924	0.159839	0.0948565	FGF2/RAF1/SOX2/STAT3	4
BP	GO:0030316	osteoclast differentiation	3/204	92/18862	0.0779297	0.161408	0.0957877	CD81/CEBPB/TF	3
BP	GO:1901655	cellular response to ketone	3/204	92/18862	0.0779297	0.161408	0.0957877	FOXO1/SGK1/SMYD3	3
BP	GO:0061013	regulation of mRNA catabolic process	5/204	210/18862	0.0782373	0.161962	0.0961163	FXR1/HSPB1/SET/UBB/XPO1	5
BP	GO:0000413	protein peptidyl-prolyl isomerization	2/204	43/18862	0.0787611	0.162044	0.0961647	AIP/CWC27	2
BP	GO:0030517	negative regulation of axon extension	2/204	43/18862	0.0787611	0.162044	0.0961647	CDK5/RTN4	2
BP	GO:0032309	icosanoid secretion	2/204	43/18862	0.0787611	0.162044	0.0961647	EDN1/NOS2	2
BP	GO:0034142	toll-like receptor 4 signaling pathway	2/204	43/18862	0.0787611	0.162044	0.0961647	HMGB1/LBP	2
BP	GO:0035315	hair cell differentiation	2/204	43/18862	0.0787611	0.162044	0.0961647	MYO6/PLS1	2
BP	GO:0045840	positive regulation of mitotic nuclear division	2/204	43/18862	0.0787611	0.162044	0.0961647	EDN1/ESPL1	2
BP	GO:0048489	synaptic vesicle transport	2/204	43/18862	0.0787611	0.162044	0.0961647	CDK5/SYNJ1	2
BP	GO:0090311	regulation of protein deacetylation	2/204	43/18862	0.0787611	0.162044	0.0961647	BCL6/VEGFA	2
BP	GO:1900744	regulation of p38MAPK cascade	2/204	43/18862	0.0787611	0.162044	0.0961647	HGF/VEGFA	2
BP	GO:1904738	vascular associated smooth muscle cell migration	2/204	43/18862	0.0787611	0.162044	0.0961647	LRP1/MEF2C	2
BP	GO:1904752	regulation of vascular associated smooth muscle cell migration	2/204	43/18862	0.0787611	0.162044	0.0961647	LRP1/MEF2C	2
BP	GO:2000142	regulation of DNA-templated transcription, initiation	2/204	43/18862	0.0787611	0.162044	0.0961647	HMGB1/MED1	2
BP	GO:0007631	feeding behavior	3/204	93/18862	0.0799147	0.164165	0.0974233	FYN/NTRK2/STAT3	3
BP	GO:0008585	female gonad development	3/204	93/18862	0.0799147	0.164165	0.0974233	CEBPB/UBB/VEGFA	3
BP	GO:0098876	vesicle-mediated transport to the plasma membrane	3/204	93/18862	0.0799147	0.164165	0.0974233	AKAP5/CSK/GGA3	3
BP	GO:0015908	fatty acid transport	4/204	150/18862	0.080087	0.164434	0.0975835	EDN1/GRM2/IRS2/NTRK2	4
BP	GO:0010821	regulation of mitochondrion organization	4/204	151/18862	0.0816058	0.166966	0.0990858	FLCN/GPER1/HGF/HIF1A	4
BP	GO:0010769	regulation of cell morphogenesis involved in differentiation	3/204	94/18862	0.0819216	0.166966	0.0990858	ABL1/CRKL/RAC3	3
BP	GO:0042632	cholesterol homeostasis	3/204	94/18862	0.0819216	0.166966	0.0990858	CAV1/HDAC9/RORA	3
BP	GO:0045666	positive regulation of neuron differentiation	3/204	94/18862	0.0819216	0.166966	0.0990858	BCL6/MEF2C/NGF	3
BP	GO:0097194	execution phase of apoptosis	3/204	94/18862	0.0819216	0.166966	0.0990858	CASP7/GPER1/HMGB1	3
BP	GO:1904035	regulation of epithelial cell apoptotic process	3/204	94/18862	0.0819216	0.166966	0.0990858	ABL1/GPER1/PLCG1	3
BP	GO:0008631	intrinsic apoptotic signaling pathway in response to oxidative stress	2/204	44/18862	0.0819439	0.166966	0.0990858	HIF1A/HSPB1	2
BP	GO:0010874	regulation of cholesterol efflux	2/204	44/18862	0.0819439	0.166966	0.0990858	CAV1/LRP1	2
BP	GO:0021695	cerebellar cortex development	2/204	44/18862	0.0819439	0.166966	0.0990858	CDK5/RORA	2
BP	GO:0035987	endodermal cell differentiation	2/204	44/18862	0.0819439	0.166966	0.0990858	LAMB3/SOX2	2
BP	GO:0048168	regulation of neuronal synaptic plasticity	2/204	44/18862	0.0819439	0.166966	0.0990858	EGR2/GRM5	2
BP	GO:0051150	regulation of smooth muscle cell differentiation	2/204	44/18862	0.0819439	0.166966	0.0990858	FGFR2/GPER1	2
BP	GO:0060711	labyrinthine layer development	2/204	44/18862	0.0819439	0.166966	0.0990858	FGFR2/WNT2	2
BP	GO:0060976	coronary vasculature development	2/204	44/18862	0.0819439	0.166966	0.0990858	GPER1/VEGFA	2
BP	GO:0090199	regulation of release of cytochrome c from mitochondria	2/204	44/18862	0.0819439	0.166966	0.0990858	GPER1/HGF	2
BP	GO:0032868	response to insulin	6/204	278/18862	0.0819933	0.166982	0.0990952	EGR2/FOXO1/HDAC9/IRS2/KAT2B/USF1	6
BP	GO:0050708	regulation of protein secretion	6/204	279/18862	0.0830822	0.168942	0.100259	GPER1/HIF1A/IRS2/LRP1/NOS2/TGFB1	6
BP	GO:0060047	heart contraction	6/204	279/18862	0.0830822	0.168942	0.100259	CALM1/CAV1/CXCR4/EDN1/EPAS1/THRB	6
BP	GO:1902105	regulation of leukocyte differentiation	6/204	279/18862	0.0830822	0.168942	0.100259	ABL1/BCL6/CEBPB/HMGB1/IRF7/TGFB1	6
BP	GO:0055092	sterol homeostasis	3/204	95/18862	0.0839502	0.170448	0.101152	CAV1/HDAC9/RORA	3
BP	GO:0097711	ciliary basal body-plasma membrane docking	3/204	95/18862	0.0839502	0.170448	0.101152	CDK1/NEK2/NINL	3
BP	GO:2001243	negative regulation of intrinsic apoptotic signaling pathway	3/204	95/18862	0.0839502	0.170448	0.101152	HDAC1/HIF1A/HSPB1	3
BP	GO:0008154	actin polymerization or depolymerization	5/204	215/18862	0.084504	0.171399	0.101717	ACTN2/BAG4/EPS8/WASF2/WASL	5
BP	GO:1903050	regulation of proteolysis involved in cellular protein catabolic process	5/204	215/18862	0.084504	0.171399	0.101717	CAV1/DVL1/EFNA1/UBB/XPO1	5
BP	GO:0014911	positive regulation of smooth muscle cell migration	2/204	45/18862	0.0851658	0.172133	0.102152	LPAR1/LRP1	2
BP	GO:0031057	negative regulation of histone modification	2/204	45/18862	0.0851658	0.172133	0.102152	SET/WDR5	2
BP	GO:0032007	negative regulation of TOR signaling	2/204	45/18862	0.0851658	0.172133	0.102152	FLCN/HIF1A	2
BP	GO:0032570	response to progesterone	2/204	45/18862	0.0851658	0.172133	0.102152	CAV1/TGFB1	2
BP	GO:0035307	positive regulation of protein dephosphorylation	2/204	45/18862	0.0851658	0.172133	0.102152	CALM1/TGFB1	2
BP	GO:0061001	regulation of dendritic spine morphogenesis	2/204	45/18862	0.0851658	0.172133	0.102152	CDK5/EFNA1	2
BP	GO:1900271	regulation of long-term synaptic potentiation	2/204	45/18862	0.0851658	0.172133	0.102152	ABL1/AKAP5	2
BP	GO:0003300	cardiac muscle hypertrophy	3/204	96/18862	0.0860002	0.173644	0.103049	EDN1/FOXO1/SMAD3	3
BP	GO:0032091	negative regulation of protein binding	3/204	96/18862	0.0860002	0.173644	0.103049	ACTB/CAV1/DVL1	3
BP	GO:0030509	BMP signaling pathway	4/204	154/18862	0.0862472	0.174055	0.103293	ABL1/SMAD3/TGFB1/XIAP	4
BP	GO:1903792	negative regulation of anion transport	5/204	217/18862	0.087083	0.175654	0.104242	BAG3/BAG4/CDK5/CSK/IRS2	5
BP	GO:0030838	positive regulation of actin filament polymerization	3/204	97/18862	0.0880714	0.176939	0.105004	BAG4/WASF2/WASL	3
BP	GO:0032677	regulation of interleukin-8 production	3/204	97/18862	0.0880714	0.176939	0.105004	HMGB1/LBP/STAT3	3
BP	GO:0046364	monosaccharide biosynthetic process	3/204	97/18862	0.0880714	0.176939	0.105004	ATF4/KAT2B/WDR5	3
BP	GO:0046545	development of primary female sexual characteristics	3/204	97/18862	0.0880714	0.176939	0.105004	CEBPB/UBB/VEGFA	3
BP	GO:1990868	response to chemokine	3/204	97/18862	0.0880714	0.176939	0.105004	CXCR4/EDN1/HIF1A	3
BP	GO:1990869	cellular response to chemokine	3/204	97/18862	0.0880714	0.176939	0.105004	CXCR4/EDN1/HIF1A	3
BP	GO:0002686	negative regulation of leukocyte migration	2/204	46/18862	0.0884255	0.176939	0.105004	PLCB1/WASL	2
BP	GO:0006953	acute-phase response	2/204	46/18862	0.0884255	0.176939	0.105004	CEBPB/LBP	2
BP	GO:0007622	rhythmic behavior	2/204	46/18862	0.0884255	0.176939	0.105004	EGR2/PTGDS	2
[truncated: 2,923 more rows]

## Sheet: KEGG pathways
ID	Description	GeneRatio	BgRatio	pvalue	p.adjust	qvalue	geneID	Count
hsa04010	MAPK signaling pathway	22/158	294/8112	4.81183e-08	9.06348e-06	6.11371e-06	374/468/627/1399/1942/2065/2247/2263/2261/3082/3315/3554/4208/4803/4915/56034/5881/5894/5908/3925/7040/7422	22
hsa04151	PI3K-Akt signaling pathway	24/158	354/8112	7.39876e-08	9.06348e-06	6.11371e-06	374/468/627/11140/1942/2065/2247/2263/2261/2309/3082/3911/3913/3914/1902/23566/4803/4915/56034/5894/5934/6446/7422/7450	24
hsa04015	Rap1 signaling pathway	18/158	210/8112	1.15971e-07	9.47098e-06	6.38859e-06	60/801/1399/1942/2247/2263/2261/3082/1902/23566/4803/56034/23236/5335/5881/5894/5908/7422	18
hsa01521	EGFR tyrosine kinase inhibitor resistance	11/158	79/8112	3.11877e-07	1.91025e-05	1.28855e-05	2065/2247/2263/2261/2309/3082/56034/5335/5894/6774/7422	11
hsa05211	Renal cell carcinoma	10/158	69/8112	7.48746e-07	3.66886e-05	2.4748e-05	9915/1399/2034/201163/3082/3091/5894/5908/7040/7422	10
hsa04068	FoxO signaling pathway	13/158	131/8112	1.41468e-06	5.77662e-05	3.89658e-05	604/891/2308/2309/100132074/8660/5894/5934/1901/6446/4088/6774/7040	13
hsa04510	Focal adhesion	16/158	201/8112	1.6533e-06	5.78656e-05	3.90329e-05	60/87/857/1399/2534/3082/3911/3913/3914/56034/5881/5894/5908/7422/7450/331	16
hsa04110	Cell cycle	12/158	126/8112	5.62884e-06	0.000172383	0.00011628	25/8900/891/983/1022/9700/3065/4173/4176/5934/4088/7040	12
hsa04014	Ras signaling pathway	16/158	232/8112	1.05999e-05	0.000288552	0.000194641	25/627/801/1942/2247/2263/2261/3082/4803/4915/56034/5335/5881/5894/5908/7422	16
hsa04722	Neurotrophin signaling pathway	11/158	119/8112	1.86223e-05	0.000456246	0.000307758	25/468/627/801/1399/2309/4803/4915/5335/5894/5908	11
hsa05131	Shigellosis	16/158	247/8112	2.31967e-05	0.000516653	0.000348505	60/87/1399/9844/2308/2309/100132074/3554/23236/5335/10325/64121/7314/7334/10163/8976	16
hsa05205	Proteoglycans in cancer	14/158	205/8112	4.32184e-05	0.000882375	0.0005952	60/857/2065/2247/2817/3082/3091/5335/5894/6385/6774/7040/7422/7472	14
hsa04218	Cellular senescence	12/158	156/8112	4.91258e-05	0.000925832	0.000624514	801/8900/891/983/2308/2309/5810/5894/5934/4088/7040/59341	12
hsa04020	Calcium signaling pathway	15/158	240/8112	6.38154e-05	0.00106462	0.000718134	801/7852/2065/2247/2263/2261/2915/3082/4803/4843/4915/56034/23236/5335/7422	15
hsa04520	Adherens junction	8/158	71/8112	6.51809e-05	0.00106462	0.000718134	60/87/2534/5795/5881/4088/10163/8976	8
hsa05418	Fluid shear stress and atherosclerosis	11/158	139/8112	7.89735e-05	0.00120928	0.000815714	60/801/857/1906/2817/3554/4208/5881/6385/59341/7422	11
hsa04919	Thyroid hormone signaling pathway	10/158	121/8112	0.000117033	0.00168666	0.00113772	60/2308/3065/3091/8850/5469/23236/5335/5894/7068	10
hsa05146	Amoebiasis	9/158	102/8112	0.000156727	0.00213323	0.00143896	87/3315/3554/3911/3913/3914/4843/23236/7040	9
hsa04720	Long-term potentiation	7/158	67/8112	0.000303768	0.00387859	0.00261628	468/801/2891/2915/23236/5894/5908	7
hsa04810	Regulation of actin cytoskeleton	13/158	218/8112	0.00031662	0.00387859	0.00261628	60/87/1399/7852/2247/2263/2261/1902/56034/5881/5894/10163/8976	13
hsa04550	Signaling pathways regulating pluripotency of stem cells	10/158	143/8112	0.000458158	0.00534518	0.00360556	1855/2247/2263/2261/84333/5894/4088/6657/6774/7472	10
hsa05203	Viral carcinogenesis	12/158	204/8112	0.000610229	0.00679574	0.00458402	87/468/8900/983/1959/3065/9734/3665/8850/5934/22938/6774	12
hsa04933	AGE-RAGE signaling pathway in diabetic complications	8/158	100/8112	0.000708008	0.00754182	0.00508729	1906/2308/23236/5335/4088/6774/7040/7422	8
hsa04360	Axon guidance	11/158	182/8112	0.000823881	0.00841045	0.00567322	25/1020/7852/1630/1942/2042/2049/2534/5335/5881/5894	11
hsa05022	Pathways of neurodegeneration - multiple diseases	20/158	476/8112	0.000894408	0.0087652	0.00591251	468/4508/627/801/840/1020/4513/1855/2878/2891/2892/2893/2915/4843/23236/5335/5861/5894/7314/7472	20
hsa05416	Viral myocarditis	6/158	60/8112	0.0010432	0.00983018	0.00663089	25/60/857/1605/2534/5881	6
hsa04062	Chemokine signaling pathway	11/158	192/8112	0.00127683	0.011265	0.00759875	1399/7852/9844/2268/2309/23236/5335/5881/5894/5908/6774	11
hsa04012	ErbB signaling pathway	7/158	85/8112	0.00128743	0.011265	0.00759875	25/374/1399/2065/145957/5335/5894	7
hsa05031	Amphetamine addiction	6/158	69/8112	0.00216394	0.0182816	0.0123317	468/801/2891/2892/2893/3065	6
hsa04072	Phospholipase D signaling pathway	9/158	148/8112	0.0023457	0.0191565	0.0129219	2534/2912/2915/1902/23566/56034/23236/5335/5894	9
hsa05030	Cocaine addiction	5/158	49/8112	0.00251363	0.0198658	0.0134003	468/627/1020/2891/2912	5
hsa05206	MicroRNAs in cancer	14/158	310/8112	0.00283271	0.0216879	0.0146295	25/113130/1399/1942/2065/2261/3065/8660/4325/5335/5894/6774/3925/7422	14
hsa05212	Pancreatic cancer	6/158	76/8112	0.00353051	0.0254404	0.0171607	5881/5894/4088/6774/7040/7422	6
hsa05220	Chronic myeloid leukemia	6/158	76/8112	0.00353051	0.0254404	0.0171607	25/1399/3065/5894/4088/7040	6
hsa05100	Bacterial invasion of epithelial cells	6/158	77/8112	0.00376851	0.0263796	0.0177942	60/857/1399/9844/10163/8976	6
hsa05161	Hepatitis B	9/158	162/8112	0.00429608	0.0292372	0.0197218	468/8900/1959/3665/5894/4088/6774/6775/7040	9
hsa04659	Th17 cell differentiation	7/158	108/8112	0.00501681	0.0323124	0.0217962	3091/3554/5335/6095/4088/6774/7040	7
hsa05130	Pathogenic Escherichia coli infection	10/158	197/8112	0.00504317	0.0323124	0.0217962	25/60/840/2534/3554/1902/4646/5861/10163/8976	10
hsa05135	Yersinia infection	8/158	137/8112	0.00519621	0.0323124	0.0217962	60/1399/9844/9815/5335/5881/10163/8976	8
hsa04066	HIF-1 signaling pathway	7/158	109/8112	0.0052755	0.0323124	0.0217962	1906/3091/4843/5335/6774/7018/7422	7
hsa04330	Notch signaling pathway	5/158	59/8112	0.0056491	0.0329531	0.0222283	1855/3065/8850/9612/22938	5
hsa04370	VEGF signaling pathway	5/158	59/8112	0.0056491	0.0329531	0.0222283	3315/5335/5881/5894/7422	5
hsa05145	Toxoplasmosis	7/158	112/8112	0.00611191	0.0348237	0.0234901	3911/3913/3914/4843/6774/7040/331	7
hsa05210	Colorectal cancer	6/158	86/8112	0.00647893	0.0360759	0.0243347	374/1630/5881/5894/4088/7040	6
hsa04213	Longevity regulating pathway - multiple species	5/158	62/8112	0.00696996	0.037716	0.0254411	1410/2308/2309/3065/8660	5
hsa04512	ECM-receptor interaction	6/158	88/8112	0.00723532	0.037716	0.0254411	1605/3911/3913/3914/6385/7450	6
hsa04540	Gap junction	6/158	88/8112	0.00723532	0.037716	0.0254411	983/2915/1902/56034/23236/5894	6
hsa05010	Alzheimer disease	15/158	384/8112	0.00775372	0.0395763	0.0266959	468/4508/801/840/1020/4513/1855/2915/8660/4035/4843/23236/5894/57142/7472	15
hsa04935	Growth hormone synthesis, secretion and action	7/158	119/8112	0.00844533	0.0408994	0.0275884	468/1399/8660/23236/5335/5894/6774	7
hsa05321	Inflammatory bowel disease	5/158	65/8112	0.00849307	0.0408994	0.0275884	6095/4088/6774/6775/7040	5
hsa05226	Gastric cancer	8/158	149/8112	0.00851374	0.0408994	0.0275884	1855/2247/2263/3082/5894/4088/7040/7472	8
hsa04150	mTOR signaling pathway	8/158	156/8112	0.011069	0.0520663	0.035121	1855/201163/55615/5894/10325/64121/6446/7472	8
hsa05166	Human T-cell leukemia virus 1 infection	10/158	222/8112	0.0113262	0.0520663	0.035121	468/8900/1959/9700/3554/8850/4088/7040/331/7514	10
hsa04390	Hippo signaling pathway	8/158	157/8112	0.0114758	0.0520663	0.035121	60/374/1741/1855/4088/6657/7040/7472	8
hsa04750	Inflammatory mediator regulation of TRP channels	6/158	98/8112	0.0120002	0.0522264	0.035229	801/3554/4803/23236/5335/59341	6
hsa05231	Choline metabolism in cancer	6/158	98/8112	0.0120002	0.0522264	0.035229	3091/56034/5335/5881/5894/10163	6
hsa05165	Human papillomavirus infection	13/158	331/8112	0.0123618	0.0522264	0.035229	8900/1741/1855/2308/3065/3911/3913/3914/5894/5934/7422/7450/7472	13
hsa05163	Human cytomegalovirus infection	10/158	225/8112	0.0123638	0.0522264	0.035229	468/801/1399/7852/3554/23236/5881/5894/6774/7422	10
hsa04926	Relaxin signaling pathway	7/158	129/8112	0.0128371	0.0527259	0.0355659	468/1906/4843/23236/5894/7040/7422	7
hsa05223	Non-small cell lung cancer	5/158	72/8112	0.0129125	0.0527259	0.0355659	2309/3082/5335/5894/6774	5
hsa05167	Kaposi sarcoma-associated herpesvirus infection	9/158	194/8112	0.0133815	0.0537455	0.0362537	801/2247/3091/3665/5335/5894/6774/7314/7422	9
hsa04916	Melanogenesis	6/158	101/8112	0.013781	0.0544572	0.0367338	801/1855/1906/23236/5894/7472	6
hsa05144	Malaria	4/158	50/8112	0.0159306	0.0619524	0.0417896	975/3082/4035/7040	4
hsa05225	Hepatocellular carcinoma	8/158	168/8112	0.0167107	0.0639707	0.043151	60/1855/3082/5335/5894/4088/7040/7472	8
hsa04140	Autophagy - animal	7/158	141/8112	0.0200371	0.0755245	0.0509445	3091/3146/8660/5861/5894/10325/64121	7
hsa04662	B cell receptor signaling pathway	5/158	82/8112	0.0215917	0.080151	0.0540653	29760/975/27071/5881/5894	5
hsa04724	Glutamatergic synapse	6/158	114/8112	0.0236434	0.0864572	0.0583192	2891/2892/2893/2912/2915/23236	6
hsa05417	Lipid and atherosclerosis	9/158	215/8112	0.0244184	0.0873512	0.0589222	468/801/840/3665/3929/23236/5335/5908/6774	9
hsa04144	Endocytosis	10/158	251/8112	0.0246009	0.0873512	0.0589222	160/378/50807/857/7852/2263/2261/9815/4088/8976	10
hsa04071	Sphingolipid signaling pathway	6/158	119/8112	0.0284481	0.0983772	0.0663597	2534/23236/5881/5894/1901/1903	6
hsa04024	cAMP signaling pathway	9/158	221/8112	0.0285093	0.0983772	0.0663597	627/801/1906/2891/2892/2893/5881/5894/5908	9
hsa04730	Long-term depression	4/158	60/8112	0.0290789	0.0989489	0.0667453	2891/2892/23236/5894	4
hsa05208	Chemical carcinogenesis - reactive oxygen species	9/158	223/8112	0.0299743	0.100599	0.0678582	25/4508/4513/2309/3082/3091/5795/5894/7422	9
hsa04934	Cushing syndrome	7/158	155/8112	0.0315431	0.104374	0.0704049	9049/468/1855/23236/5908/11091/7472	7
hsa04613	Neutrophil extracellular trap formation	8/158	190/8112	0.0320043	0.104374	0.0704049	60/3065/9734/3146/23236/5335/5894/7450	8
hsa03030	DNA replication	3/158	36/8112	0.0323773	0.104374	0.0704049	4173/4176/5983	3
hsa05222	Small cell lung cancer	5/158	92/8112	0.0333947	0.106021	0.0715159	3911/3913/3914/4843/331	5
hsa05202	Transcriptional misregulation in cancer	8/158	192/8112	0.0337537	0.106021	0.0715159	9915/604/8900/1051/2308/2892/3065/4208	8
hsa05016	Huntington disease	11/158	306/8112	0.0363831	0.112834	0.0761111	160/4508/627/4513/2878/2891/2892/2893/2915/3065/23236	11
hsa04666	Fc gamma R-mediated phagocytosis	5/158	97/8112	0.0405529	0.121164	0.0817304	50807/1399/5335/5894/10163	5
hsa04713	Circadian entrainment	5/158	97/8112	0.0405529	0.121164	0.0817304	801/2891/2892/2893/23236	5
hsa05215	Prostate cancer	5/158	97/8112	0.0405529	0.121164	0.0817304	468/2263/2308/56034/5894	5
hsa05033	Nicotine addiction	3/158	40/8112	0.0423669	0.125059	0.0843577	2891/2892/2893	3
hsa04664	Fc epsilon RI signaling pathway	4/158	68/8112	0.0431594	0.125882	0.0849127	2534/5335/5881/5894	4
hsa04728	Dopaminergic synapse	6/158	132/8112	0.0438255	0.126321	0.0852087	468/801/2891/2892/2893/23236	6
hsa05219	Bladder cancer	3/158	41/8112	0.0450791	0.128423	0.0866269	2261/5894/7422	3
hsa05230	Central carbon metabolism in cancer	4/158	70/8112	0.0471849	0.132877	0.0896314	2263/2261/3091/5894	4
hsa04210	Apoptosis	6/158	136/8112	0.0494332	0.137626	0.092835	60/468/840/4803/5894/331	6
hsa04137	Mitophagy - animal	4/158	72/8112	0.0514123	0.139956	0.0944063	468/2309/3091/7314	4
hsa05218	Melanoma	4/158	72/8112	0.0514123	0.139956	0.0944063	2247/3082/56034/5894	4
hsa04064	NF-kappa B signaling pathway	5/158	104/8112	0.0520314	0.140085	0.0944932	29760/3554/3929/5335/331	5
hsa04371	Apelin signaling pathway	6/158	139/8112	0.0539168	0.14311	0.0965342	801/4208/4843/23236/5894/4088	6
hsa05170	Human immunodeficiency virus 1 infection	8/158	212/8112	0.0549077	0.14311	0.0965342	801/891/983/1399/7852/5335/5881/5894	8
hsa05207	Chemical carcinogenesis - receptor activation	8/158	212/8112	0.0549077	0.14311	0.0965342	9049/468/604/2247/5894/6774/7422/331	8
hsa04928	Parathyroid hormone synthesis, secretion and action	5/158	106/8112	0.0556265	0.143458	0.0967685	468/4208/4325/23236/5894	5
hsa04668	TNF signaling pathway	5/158	112/8112	0.0672538	0.171637	0.115777	468/9530/840/1051/1906	5
hsa04670	Leukocyte transendothelial migration	5/158	114/8112	0.071409	0.180363	0.121663	60/87/7852/5335/5908	5
hsa05034	Alcoholism	7/158	187/8112	0.0725154	0.181288	0.122287	468/627/801/3065/9734/4915/5894	7
hsa00330	Arginine and proline metabolism	3/158	51/8112	0.0766711	0.189742	0.127989	217/4843/6303	3
hsa04080	Neuroactive ligand-receptor interaction	11/158	353/8112	0.0831993	0.203838	0.137498	1906/2891/2892/2893/2912/2915/1902/23566/1901/1903/7068	11
hsa04611	Platelet activation	5/158	124/8112	0.0942413	0.226579	0.152837	60/2534/23236/5908/7450	5
hsa04211	Longevity regulating pathway	4/158	89/8112	0.0952555	0.226579	0.152837	468/2308/2309/8660	4
hsa05235	PD-L1 expression and PD-1 checkpoint pathway in cancer	4/158	89/8112	0.0952555	0.226579	0.152837	3091/5335/5894/6774	4
hsa05410	Hypertrophic cardiomyopathy	4/158	90/8112	0.0982549	0.231466	0.156134	60/1605/1906/7040	4
hsa05169	Epstein-Barr virus infection	7/158	202/8112	0.0992603	0.231607	0.156229	29760/8900/3065/3665/9612/22938/6774	7
hsa04380	Osteoclast differentiation	5/158	128/8112	0.104308	0.241089	0.162625	29760/2274/2534/3554/7040	5
hsa04022	cGMP-PKG signaling pathway	6/158	167/8112	0.107327	0.243897	0.164519	468/801/8660/4208/23236/5894	6
hsa04912	GnRH signaling pathway	4/158	93/8112	0.107514	0.243897	0.164519	468/801/23236/5894	4
hsa04070	Phosphatidylinositol signaling system	4/158	97/8112	0.120447	0.27073	0.182619	801/23236/5335/8867	4
hsa04215	Apoptosis - multiple species	2/158	32/8112	0.128099	0.281755	0.190056	840/331	2
hsa04929	GnRH secretion	3/158	64/8112	0.128402	0.281755	0.190056	2852/23236/5894	3
hsa04910	Insulin signaling pathway	5/158	137/8112	0.128802	0.281755	0.190056	801/1399/2308/8660/5894	5
hsa04915	Estrogen signaling pathway	5/158	138/8112	0.131675	0.28549	0.192575	468/801/2852/23236/5894	5
hsa04914	Progesterone-mediated oocyte maturation	4/158	102/8112	0.137505	0.295515	0.199338	8900/891/983/5894	4
hsa05152	Tuberculosis	6/158	180/8112	0.13895	0.296023	0.199681	801/1051/3929/4843/5894/7040	6
hsa05221	Acute myeloid leukemia	3/158	67/8112	0.141752	0.297843	0.200908	8900/5894/6774	3
hsa04120	Ubiquitin mediated proteolysis	5/158	142/8112	0.143451	0.297843	0.200908	7314/7328/7334/27338/331	5
hsa04936	Alcoholic liver disease	5/158	142/8112	0.143451	0.297843	0.200908	127/217/2308/2309/3929	5
hsa05017	Spinocerebellar ataxia	5/158	143/8112	0.146465	0.301545	0.203405	2891/2892/4654/23236/6095	5
hsa04924	Renin secretion	3/158	69/8112	0.150901	0.308089	0.207819	801/1906/23236	3
hsa04922	Glucagon signaling pathway	4/158	107/8112	0.155477	0.312364	0.210703	468/801/2308/23236	4
hsa04917	Prolactin signaling pathway	3/158	70/8112	0.155545	0.312364	0.210703	2309/5894/6774	3
hsa04723	Retrograde endocannabinoid signaling	5/158	148/8112	0.161935	0.322553	0.217576	2891/2892/2893/2915/23236	5
hsa00562	Inositol phosphate metabolism	3/158	73/8112	0.169737	0.335368	0.22622	23236/5335/8867	3
hsa04918	Thyroid hormone synthesis	3/158	75/8112	0.1794	0.347979	0.234727	468/2878/23236	3
hsa05214	Glioma	3/158	75/8112	0.1794	0.347979	0.234727	801/5335/5894	3
hsa04921	Oxytocin signaling pathway	5/158	154/8112	0.181327	0.347979	0.234727	60/801/4208/23236/5894	5
hsa04971	Gastric acid secretion	3/158	76/8112	0.184288	0.347979	0.234727	60/801/23236	3
hsa05133	Pertussis	3/158	76/8112	0.184288	0.347979	0.234727	801/840/4843	3
hsa04932	Non-alcoholic fatty liver disease	5/158	155/8112	0.184642	0.347979	0.234727	468/840/4513/8660/7040	5
hsa05412	Arrhythmogenic right ventricular cardiomyopathy	3/158	77/8112	0.189211	0.352207	0.237579	60/88/1605	3
hsa04216	Ferroptosis	2/158	41/8112	0.18976	0.352207	0.237579	6303/7018	2
hsa00071	Fatty acid degradation	2/158	43/8112	0.203981	0.375755	0.253463	127/217	2
hsa04152	AMPK signaling pathway	4/158	120/8112	0.205861	0.376388	0.25389	8900/2308/2309/8660	4
hsa05132	Salmonella infection	7/158	249/8112	0.211973	0.384692	0.259491	60/840/9844/4646/5894/388/8976	7
hsa04310	Wnt signaling pathway	5/158	167/8112	0.226036	0.407197	0.274672	1855/23236/5881/4088/7472	5
hsa00620	Pyruvate metabolism	2/158	47/8112	0.232737	0.413193	0.278717	127/217	2
hsa03420	Nucleotide excision repair	2/158	47/8112	0.232737	0.413193	0.278717	1022/5983	2
hsa04672	Intestinal immune network for IgA production	2/158	49/8112	0.247215	0.435739	0.293925	7852/7040	2
hsa04114	Oocyte meiosis	4/158	131/8112	0.251692	0.437337	0.295003	801/891/983/9700	4
hsa04650	Natural killer cell mediated cytotoxicity	4/158	131/8112	0.251692	0.437337	0.295003	2534/5335/5881/5894	4
hsa05110	Vibrio cholerae infection	2/158	50/8112	0.254467	0.439046	0.296155	60/5335	2
hsa04270	Vascular smooth muscle contraction	4/158	134/8112	0.264561	0.45327	0.30575	801/1906/23236/5894	4
hsa04961	Endocrine and other factor-regulated calcium reabsorption	2/158	53/8112	0.276241	0.469993	0.317031	160/23236	2
hsa05014	Amyotrophic lateral sclerosis	9/158	364/8112	0.278598	0.470734	0.317531	60/468/4508/4513/2878/2891/4843/145957/5861	9
hsa05414	Dilated cardiomyopathy	3/158	96/8112	0.287537	0.481172	0.324572	60/1605/7040	3
hsa04621	NOD-like receptor signaling pathway	5/158	184/8112	0.288703	0.481172	0.324572	3665/140609/23236/7205/331	5
hsa01522	Endocrine resistance	3/158	98/8112	0.29821	0.490345	0.330759	2852/5469/5894	3
hsa04925	Aldosterone synthesis and secretion	3/158	98/8112	0.29821	0.490345	0.330759	468/801/23236	3
hsa05134	Legionellosis	2/158	57/8112	0.305211	0.498512	0.336268	840/5861	2
hsa01210	2-Oxocarboxylic acid metabolism	1/158	19/8112	0.312119	0.503582	0.339688	3419	1
hsa05213	Endometrial cancer	2/158	58/8112	0.312426	0.503582	0.339688	2309/5894	2
hsa05142	Chagas disease	3/158	102/8112	0.319615	0.511485	0.345019	4843/23236/7040	3
hsa05224	Breast cancer	4/158	147/8112	0.321505	0.511485	0.345019	1855/2247/5894/7472	4
hsa00100	Steroid biosynthesis	1/158	20/8112	0.325549	0.514577	0.347105	3930	1
hsa04625	C-type lectin receptor signaling pathway	3/158	104/8112	0.330331	0.515484	0.347717	801/1959/5894	3
hsa04660	T cell receptor signaling pathway	3/158	104/8112	0.330331	0.515484	0.347717	2534/5335/5894	3
hsa00590	Arachidonic acid metabolism	2/158	61/8112	0.333969	0.517863	0.349321	2878/5730	2
hsa00770	Pantothenate and CoA biosynthesis	1/158	21/8112	0.338718	0.521924	0.35206	217	1
hsa00310	Lysine degradation	2/158	63/8112	0.348225	0.525474	0.354455	217/64754	2
hsa05217	Basal cell carcinoma	2/158	63/8112	0.348225	0.525474	0.354455	1855/7472	2
hsa00220	Arginine biosynthesis	1/158	22/8112	0.351631	0.525474	0.354455	4843	1
hsa00340	Histidine metabolism	1/158	22/8112	0.351631	0.525474	0.354455	217	1
hsa04931	Insulin resistance	3/158	108/8112	0.351746	0.525474	0.354455	2308/8660/6774	3
hsa05415	Diabetic cardiomyopathy	5/158	203/8112	0.361886	0.530514	0.357855	4508/4513/23236/4088/7040	5
hsa04927	Cortisol synthesis and secretion	2/158	65/8112	0.36238	0.530514	0.357855	468/23236	2
hsa03430	Mismatch repair	1/158	23/8112	0.364294	0.530514	0.357855	5983	1
hsa04614	Renin-angiotensin system	1/158	23/8112	0.364294	0.530514	0.357855	5550	1
hsa05160	Hepatitis C	4/158	157/8112	0.365946	0.530514	0.357855	975/3665/5894/6774	4
hsa04217	Necroptosis	4/158	159/8112	0.37484	0.539006	0.363583	3146/6774/6775/331	4
hsa00010	Glycolysis / Gluconeogenesis	2/158	67/8112	0.376421	0.539006	0.363583	127/217	2
hsa04725	Cholinergic synapse	3/158	113/8112	0.378404	0.539006	0.363583	468/2534/23236	3
hsa04920	Adipocytokine signaling pathway	2/158	69/8112	0.390334	0.552785	0.372878	8660/6774	2
hsa05120	Epithelial cell signaling in Helicobacter pylori infection	2/158	70/8112	0.397239	0.559331	0.377293	1445/5335	2
hsa05012	Parkinson disease	6/158	266/8112	0.416531	0.581508	0.392252	468/4508/801/4513/5335/7314	6
hsa04115	p53 signaling pathway	2/158	73/8112	0.417736	0.581508	0.392252	891/983	2
hsa05164	Influenza A	4/158	171/8112	0.427864	0.592241	0.399492	60/3665/5894/7514	4
hsa04744	Phototransduction	1/158	29/8112	0.435273	0.599111	0.404126	801	1
hsa05140	Leishmaniasis	2/158	77/8112	0.444511	0.604123	0.407507	4843/7040	2
hsa00020	Citrate cycle (TCA cycle)	1/158	30/8112	0.446311	0.604123	0.407507	3419	1
hsa00053	Ascorbate and aldarate metabolism	1/158	30/8112	0.446311	0.604123	0.407507	217	1
hsa00410	beta-Alanine metabolism	1/158	31/8112	0.457136	0.612012	0.412829	217	1
hsa04710	Circadian rhythm	1/158	31/8112	0.457136	0.612012	0.412829	6095	1
hsa03410	Base excision repair	1/158	33/8112	0.478158	0.636677	0.429467	3146	1
hsa04610	Complement and coagulation cascades	2/158	85/8112	0.495941	0.656787	0.443031	3818/7450	2
hsa04911	Insulin secretion	2/158	86/8112	0.502157	0.661444	0.446173	468/23236	2
hsa00350	Tyrosine metabolism	1/158	36/8112	0.508183	0.665802	0.449112	127	1
hsa04960	Aldosterone-regulated sodium reabsorption	1/158	37/8112	0.517805	0.671229	0.452773	6446	1
hsa05143	African trypanosomiasis	1/158	37/8112	0.517805	0.671229	0.452773	23236	1
hsa05340	Primary immunodeficiency	1/158	38/8112	0.52724	0.679862	0.458597	29760	1
hsa04658	Th1 and Th2 cell differentiation	2/158	92/8112	0.538408	0.690629	0.465859	5335/6775	2
hsa04970	Salivary secretion	2/158	93/8112	0.544273	0.690916	0.466053	801/23236	2
hsa05323	Rheumatoid arthritis	2/158	93/8112	0.544273	0.690916	0.466053	7040/7422	2
hsa04350	TGF-beta signaling pathway	2/158	94/8112	0.550085	0.694695	0.468602	4088/7040	2
hsa04261	Adrenergic signaling in cardiomyocytes	3/158	150/8112	0.563057	0.703975	0.474862	468/801/23236	3
hsa00380	Tryptophan metabolism	1/158	42/8112	0.56318	0.703975	0.474862	217	1
hsa03022	Basal transcription factors	1/158	45/8112	0.588341	0.731694	0.493559	1022	1
hsa04972	Pancreatic secretion	2/158	102/8112	0.594707	0.734266	0.495295	23236/5908	2
hsa04930	Type II diabetes mellitus	1/158	46/8112	0.596404	0.734266	0.495295	8660	1
hsa04973	Carbohydrate digestion and absorption	1/158	47/8112	0.60431	0.737848	0.497711	23236	1
hsa04620	Toll-like receptor signaling pathway	2/158	104/8112	0.605336	0.737848	0.497711	3665/3929	2
hsa00280	Valine, leucine and isoleucine degradation	1/158	48/8112	0.612062	0.742352	0.500749	217	1
hsa04630	JAK-STAT signaling pathway	3/158	162/8112	0.615561	0.742919	0.501131	5894/6774/6775	3
hsa05020	Prion disease	5/158	273/8112	0.619105	0.743533	0.501546	468/4508/857/4513/2534	5
hsa03013	Nucleocytoplasmic transport	2/158	108/8112	0.625964	0.745841	0.503103	8086/7514	2
hsa04979	Cholesterol metabolism	1/158	50/8112	0.627116	0.745841	0.503103	4035	1
hsa03008	Ribosome biogenesis in eukaryotes	2/158	109/8112	0.63099	0.746824	0.503765	51602/7514	2
hsa04530	Tight junction	3/158	169/8112	0.64418	0.75877	0.511823	60/87/1741	3
hsa03460	Fanconi anemia pathway	1/158	54/8112	0.655504	0.768414	0.518329	29089	1
hsa04726	Serotonergic synapse	2/158	115/8112	0.66005	0.770058	0.519438	23236/5894	2
hsa04923	Regulation of lipolysis in adipocytes	1/158	56/8112	0.668882	0.776664	0.523894	8660	1
hsa00480	Glutathione metabolism	1/158	58/8112	0.681744	0.787864	0.531449	2878	1
hsa04978	Mineral absorption	1/158	60/8112	0.694109	0.797801	0.538152	7018	1
hsa00140	Steroid hormone biosynthesis	1/158	61/8112	0.700111	0.797801	0.538152	412	1
hsa00561	Glycerolipid metabolism	1/158	61/8112	0.700111	0.797801	0.538152	217	1
hsa04623	Cytosolic DNA-sensing pathway	1/158	63/8112	0.711767	0.807328	0.544578	3665	1
hsa00830	Retinol metabolism	1/158	68/8112	0.738974	0.831787	0.561076	127	1
hsa00190	Oxidative phosphorylation	2/158	134/8112	0.74012	0.831787	0.561076	4508/4513	2
hsa04622	RIG-I-like receptor signaling pathway	1/158	70/8112	0.749128	0.838066	0.565312	3665	1
hsa05162	Measles	2/158	139/8112	0.75834	0.841303	0.567495	3665/6774	2
hsa00982	Drug metabolism - cytochrome P450	1/158	72/8112	0.75889	0.841303	0.567495	127	1
hsa01524	Platinum drug resistance	1/158	73/8112	0.763628	0.842742	0.568466	331	1
hsa01230	Biosynthesis of amino acids	1/158	75/8112	0.772829	0.849072	0.572736	3419	1
hsa03040	Spliceosome	2/158	147/8112	0.785208	0.85052	0.573712	25804/22938	2
hsa00980	Metabolism of xenobiotics by cytochrome P450	1/158	78/8112	0.785966	0.85052	0.573712	127	1
hsa04721	Synaptic vesicle cycle	1/158	78/8112	0.785966	0.85052	0.573712	160	1
hsa03018	RNA degradation	1/158	79/8112	0.790176	0.85052	0.573712	25804	1
hsa04514	Cell adhesion molecules	2/158	149/8112	0.791504	0.85052	0.573712	9672/6385	2
hsa04146	Peroxisome	1/158	82/8112	0.802316	0.858373	0.57901	4843	1
hsa04742	Taste transduction	1/158	86/8112	0.817424	0.870735	0.587348	23236	1
hsa04260	Cardiac muscle contraction	1/158	87/8112	0.821019	0.870777	0.587377	4513	1
hsa04060	Cytokine-cytokine receptor interaction	4/158	295/8112	0.832434	0.874553	0.589924	7852/3554/4803/7040	4
hsa04714	Thermogenesis	3/158	232/8112	0.835287	0.874553	0.589924	60/4508/4513	3
hsa05171	Coronavirus disease - COVID-19	3/158	232/8112	0.835287	0.874553	0.589924	5335/6774/7450	3
hsa04657	IL-17 signaling pathway	1/158	94/8112	0.844284	0.880211	0.59374	1051	1
hsa04141	Protein processing in endoplasmic reticulum	2/158	171/8112	0.850728	0.883171	0.595737	468/1410	2
hsa04640	Hematopoietic cell lineage	1/158	99/8112	0.859037	0.887164	0.598431	3554	1
hsa04061	Viral protein interaction with cytokine and cytokine receptor	1/158	100/8112	0.861816	0.887164	0.598431	7852	1
hsa01200	Carbon metabolism	1/158	115/8112	0.897531	0.920064	0.620623	3419	1
hsa04142	Lysosome	1/158	132/8112	0.927035	0.946349	0.638353	23163	1
hsa05322	Systemic lupus erythematosus	1/158	136/8112	0.932646	0.948125	0.639552	87	1
hsa04145	Phagosome	1/158	152/8112	0.951112	0.959919	0.647507	60	1
hsa01240	Biosynthesis of cofactors	1/158	153/8112	0.952082	0.959919	0.647507	217	1
hsa04740	Olfactory transduction	1/158	440/8112	0.999864	0.999957	0.674514	801	1
hsa05168	Herpes simplex virus 1 infection	1/158	495/8112	0.999957	0.999957	0.674514	3665	1
