# Supplementary material for: Network pharmacology identify intersection genes of quercetin and Alzheimer’s disease as potential therapeutic targets
Source: Front Aging Neurosci. 2022 Aug 23;14:902092. doi: 10.3389/fnagi.2022.902092 (PMC9447902; doi:10.3389/fnagi.2022.902092)
Supplement: Supplementary file 6 [file Table_5.XLSX]

## Sheet: T cells CD4 naive-p0.05R0.3
T cells CD4 naive	0.0477558	0.0684392	0.097395	0.189903	0.176507	0.167399	0.0693906	0.0381661	0.183074	0.105532	0.157826	0.0197075	0.128703	0.135853	0.112457	0.115295	0.0473748	0.105311	0.130443	0.0538518	0	0	0.0376853	0	0	0.254014	0	0.124963	0	0	0.255712	0.241997	0.0582197	0.106358	0.211707	0.297076	0.201134	0.371366	0.282771	0.188255	0.119504	0.0576955	0.162966	0	0.139998	0.049457	0.204438	0.186677	0.147106
group	AD	AD	AD	AD	AD	AD	AD	AD	AD	AD	AD	AD	AD	AD	AD	AD	AD	AD	AD	AD	AD	Control	Control	Control	Control	Control	Control	Control	Control	Control	Control	AD	AD	AD	AD	AD	AD	AD	AD	AD	AD	AD	AD	AD	AD	AD	AD	AD	AD
sample	GSM1176255	GSM1176256	GSM1176257	GSM1176258	GSM1176259	GSM1176260	GSM1176261	GSM1176262	GSM1176263	GSM1176264	GSM1176265	GSM1176266	GSM1176267	GSM1176268	GSM1176269	GSM1176270	GSM1176271	GSM1176272	GSM1176273	GSM1176274	GSM1176275	GSM119666	GSM119667	GSM119668	GSM119669	GSM119670	GSM119671	GSM119672	GSM119673	GSM119674	GSM119675	GSM238842	GSM238843	GSM238844	GSM238845	GSM238846	GSM238847	GSM238848	GSM238851	GSM238854	GSM238855	GSM238856	GSM238857	GSM238858	GSM238860	GSM238861	GSM238862	GSM238863	GSM238864
AAAS	2.59398	2.70034	2.74725	2.65931	2.53334	2.85862	2.85923	2.43583	2.57614	2.61206	2.60838	2.62938	2.53648	2.61554	2.64504	2.54144	2.63155	2.93589	2.78191	2.90936	2.48063	2.06669	1.78111	2.75401	3.92896	3.24599	4.71492	3.12783	4.75306	4.20067	1.39755	1.22981	2.30071	1.3705	2.3201	1.71592	1.84749	2.19258	1.94826	1.79498	1.53256	1.63363	1.76746	1.36979	2.12325	2.83279	1.43571	2.8394	3.06128
ABL1	3.60703	3.54135	3.33846	3.41626	3.10196	4.15124	3.76179	3.34993	3.29232	3.02437	3.74204	3.07227	3.40596	3.68231	3.89113	4.05065	3.33129	3.84637	3.30835	2.96782	3.11061	1.09241	2.84195	2.61533	3.03381	2.93184	2.03848	2.52788	2.16098	2.62229	3.45436	3.39274	3.20759	3.72815	3.49748	3.17247	3.60899	3.74473	3.9933	3.91959	3.84514	3.8974	3.3307	3.73822	3.59244	3.7209	3.85047	3.06944	3.57079
ACTB	4.9623	5.04184	4.97447	4.88104	4.8079	4.97942	4.87514	4.86404	4.77381	4.84734	5.07298	4.98159	4.83031	4.89447	4.8511	4.97199	4.89861	4.92974	4.88726	4.54771	4.83378	1.85021	4.53651	5.03941	4.80105	4.14689	1.17804	1.39722	2.22394	1.27288	6.3302	5.03941	5.0338	5.30456	4.52383	4.71891	4.83886	4.83709	4.89861	5.15159	4.86232	4.7664	4.65488	4.7589	5.0888	4.61765	5.10636	4.78723	4.85684
ACTN1	4.3759	4.54943	4.49085	4.70843	4.33554	4.63768	4.45006	4.64924	4.72323	4.48565	4.23068	4.52967	4.81402	4.73642	4.56057	3.75299	4.65144	4.12829	4.4971	4.33286	4.49085	3.57789	3.98132	3.05717	3.50772	3.76811	1.20918	1.67191	1.86362	1.64789	4.36252	4.91742	4.47018	4.53198	4.19838	4.60704	4.79053	4.9457	4.12432	4.75454	4.16297	4.61302	4.39826	4.27108	4.45438	4.62679	5.13731	5.01715	4.76477
AHSA2	3.82403	3.25462	3.46532	3.19104	2.70057	3.19729	3.75137	3.28231	2.94635	2.55115	3.95876	2.55318	3.67654	3.3453	4.39826	3.66137	3.19758	3.55455	4.17499	2.81527	2.82326	3.09878	2.35368	1.73068	3.05717	2.06669	2.4638	1.42645	2.8496	1.30546	3.05999	3.49237	3.78956	3.64941	2.65043	3.66709	3.80799	3.39025	3.56776	2.92684	3.58346	3.748	3.3286	3.49862	3.1319	4.00419	3.59311	3.56282	2.86535
AIP	2.4161	2.30923	2.34944	2.41867	2.69633	2.61522	2.68001	2.54766	2.43162	2.83258	2.47012	2.44784	2.35145	2.44795	2.75012	2.76579	2.49486	2.83792	2.55676	2.98994	2.59249	0.987728	2.55396	2.98546	2.91297	3.36799	3.0426	3.24362	3.97853	3.94667	2.83454	0.888165	2.34819	0.911483	2.01381	2.45199	2.22905	0.853333	2.18299	1.8776	1.67089	3.01723	2.20992	2.7162	1.97716	2.05738	1.89576	0.601765	2.13499
ALDH2	4.54771	4.68788	4.39941	4.57211	4.19122	4.05641	5.01457	4.8079	4.34961	4.28492	4.68025	4.38957	4.3802	4.52456	4.39769	4.02048	4.35141	4.1493	4.53651	4.18015	3.96207	1.8072	3.92451	5.34306	2.65953	4.04025	1.26621	2.42639	2.30454	1.98298	3.96795	4.00388	4.70446	4.59208	4.02279	4.20295	4.64801	4.88891	5.04972	4.63004	4.38084	4.78023	4.35628	4.08435	4.68906	4.61005	4.88519	4.06704	4.39941
ARF4	2.92978	2.89794	2.49446	2.79006	3.04367	2.53312	2.46273	2.90443	2.74327	3.24518	3.02273	3.14021	2.76351	2.54119	2.76781	3.14594	2.7867	2.97735	2.94635	3.11914	3.14849	2.66374	3.38483	2.09685	2.59443	3.02019	2.95983	4.00419	3.8628	3.52116	2.16384	1.92801	2.5376	2.04559	2.29733	2.75084	2.52668	1.11092	2.62365	2.43629	2.85376	2.33163	3.00095	0.348977	1.82682	2.29013	2.17351	2.50668	2.48659
ARNT2	4.37778	4.52898	4.54261	4.56157	4.34387	4.48112	4.7031	4.53198	4.7302	4.3802	4.31349	4.31536	4.3759	4.52549	4.41083	3.97426	4.39201	4.22469	4.35787	4.50724	4.44925	1.03309	4.07574	3.43313	3.34292	4.26235	1.84111	1.9225	2.68011	2.03687	4.61087	4.5459	4.70072	4.64684	4.64801	4.46729	4.83709	4.53981	4.7176	4.35323	3.95128	4.55971	4.3102	3.86987	4.53041	4.46729	4.82369	4.65488	4.73132
ATF4	4.69161	4.26124	4.10536	4.58724	4.01476	4.9505	4.84734	4.60286	4.44415	4.20827	4.41013	4.01839	4.7724	4.64801	5.41189	4.27594	4.31883	4.55617	4.60704	4.26693	4.13846	2.22729	4.05438	2.87505	3.16908	4.22735	2.418	2.33998	2.45821	1.92367	3.79603	4.43054	4.3752	4.21417	4.29494	4.7352	4.20827	4.39449	4.3205	3.97021	4.13805	5.22272	4.69705	4.01677	4.64587	4.63768	4.68371	4.22236	4.8079
ATP6	5.81093	6.16578	6.03907	6.23269	5.70882	5.94895	6.23269	5.73237	6.16578	5.63328	6.23269	5.87881	6.03907	6.23269	5.94895	5.58604	5.99368	6.03907	6.23269	5.00372	5.60011	4.38261	4.41994	5.38803	4.80601	4.38891	0.891588	0.775865	1.50115	0.70753	5.5729	6.23269	6.03907	6.3302	5.56064	6.09205	6.57415	6.79916	5.99368	5.90958	5.94895	6.16578	5.58604	6.16578	6.42241	6.3302	6.23269	5.8423	5.70882
BCL6	4.87936	4.10834	4.1193	4.7391	4.15424	5.14445	4.99902	5.52471	4.65045	4.20994	4.44708	5.02001	4.99658	4.8167	5.08514	3.88165	4.9505	4.47175	4.63649	4.35086	4.54174	3.05801	3.98319	2.5459	2.77617	3.17478	1.77911	2.45531	1.6346	2.25126	3.67429	4.29594	4.36693	5.01715	4.46874	5.2381	4.55359	4.89647	4.72323	4.57386	4.6321	5.25753	4.7031	3.9682	4.35086	5.20464	5.34306	4.56264	4.8511
BRD1	3.66276	3.76114	4.00644	3.63842	3.69365	3.91118	3.89284	3.57267	3.62277	3.34205	3.77899	3.37264	3.6101	3.75088	3.95629	3.53979	3.45602	3.83649	3.53181	3.3616	3.40924	1.75093	3.34306	2.88281	3.53806	3.5042	1.93732	1.33953	2.57537	1.60901	3.53166	4.19453	4.29538	4.41792	3.39331	3.7431	4.03806	4.2182	4.02348	3.9349	2.87919	4.02913	3.49732	2.87758	3.71439	3.83113	4.03547	3.98749	4.00895
BRD8	4.69443	4.49387	4.69942	4.4628	4.4312	4.51404	4.62768	4.58724	4.60091	4.43329	4.5855	4.39635	4.31883	4.6219	4.72177	4.43792	4.51404	4.67766	4.43054	4.04025	4.37161	2.31975	3.83978	3.32758	3.39866	3.94536	2.09894	1.77427	2.75727	1.84629	4.70072	4.8079	4.63423	4.6321	4.56264	4.40677	4.56264	4.52801	4.46483	4.33339	3.99702	4.45369	4.30348	4.01413	4.59596	4.51871	4.51044	4.73263	4.42563
CCNB1	2.54517	2.75521	2.90051	2.91507	3.40049	2.7244	2.63254	2.69072	2.98076	3.48673	2.63987	3.18796	2.78591	2.50992	2.65782	2.83143	2.86249	2.99019	3.02059	4.0457	3.67714	2.96212	3.07465	2.6286	2.27289	3.68741	3.59406	3.9472	4.00187	3.783	2.64884	2.63155	2.04375	2.31549	3.09714	3.14108	2.41731	1.17158	1.49753	2.54569	0.488374	2.7312	3.49159	2.01306	2.094	2.47144	1.79089	2.18649	2.69351
CD81	4.52456	4.34336	3.90767	4.22644	3.87934	4.08149	4.44925	4.53738	3.99735	3.97362	4.7031	4.26434	4.17456	4.19838	4.32111	4.30887	4.16035	4.12749	4.12902	4.03102	4.05538	0.996949	3.88925	2.96876	3.08424	3.62999	1.56072	3.17941	2.99066	2.89664	3.77539	4.32929	4.3205	4.30394	4.05598	3.3948	4.60091	4.19969	4.74895	4.32111	4.2834	4.46483	4.20602	2.84851	4.51044	4.62892	4.67641	4.27062	3.97267
CDK8	1.79641	1.69361	1.93717	1.57554	2.27946	1.59136	1.80782	1.7923	1.84734	2.37776	1.64819	2.26401	1.52335	1.6359	1.94072	1.91706	2.02913	2.2431	2.03825	2.48266	2.5403	2.02993	3.03795	1.12892	4.01808	1.27587	3.93644	1.47578	4.04444	2.96505	1.26001	1.61245	1.85433	2.20653	1.20584	1.25132	2.26946	0.599553	2.2231	2.96225	1.13977	1.47566	2.40196	1.75968	2.13643	1.27288	2.21974	1.33245	2.95789
CDKN3	2.20707	2.38736	2.02173	1.84155	2.95949	1.90948	1.87246	2.28596	1.92817	3.37868	1.87078	2.54341	1.89454	1.89358	1.89454	2.59398	1.96413	2.36629	1.89773	3.48237	2.52521	1.75302	3.31525	1.10901	1.82015	2.98896	4.30887	5.04972	4.19542	4.70072	3.44539	0.79569	0.882329	0.693495	1.8955	1.55051	1.94617	0.726089	2.3847	2.17638	0.632472	0.969724	1.74327	1.44318	1.20155	1.73157	2.3816	1.74942	2.36952
CEBPB	4.43054	3.44196	3.34246	4.10984	3.5052	3.92347	4.13917	4.64062	3.96096	3.73455	3.51899	3.96004	4.15124	4.18102	4.23068	3.25396	4.03949	3.33833	4.05769	3.69982	4.32004	2.18936	3.58657	2.99308	2.06755	2.98313	1.71013	2.17451	1.82015	1.93963	3.28975	4.13738	4.24542	4.99145	3.59516	4.70072	4.06704	4.54426	4.5677	3.34046	4.93659	3.95975	3.96609	3.31446	2.80253	4.16297	4.44786	4.45006	3.99025
COX2	5.78239	5.90958	5.78239	5.99368	5.63328	5.87881	6.16578	5.5729	5.94895	5.41189	5.99368	5.66824	5.94895	6.09205	5.90958	5.46986	5.78239	5.81093	5.94895	4.92377	5.51181	4.84734	4.33054	4.95482	4.43532	4.33976	0.821687	1.0576	1.71784	0.847664	4.58247	5.87881	5.43813	6.16578	4.84095	5.87881	6.42241	6.16578	5.90958	6.23269	5.70882	6.03907	5.94895	6.42241	6.09205	6.42241	6.42241	5.65221	5.48047
CRYAB	4.19626	3.94891	3.42383	4.32176	3.28015	4.29442	4.40546	4.03322	3.70465	3.44248	4.4211	3.61462	4.12191	4.06481	4.7031	4.88104	3.8196	4.52046	4.33502	2.9317	3.41818	2.24777	3.00994	2.837	2.95251	3.16426	1.9635	1.79144	3.38104	2.44427	3.68933	3.38823	3.63651	2.99597	3.34923	4.7953	3.79282	4.56455	4.08589	3.74692	3.41517	4.84734	4.27062	4.41616	4.41666	4.7953	4.53198	3.70387	4.04093
CWC27	3.95737	3.9507	4.06738	4.16576	3.90854	4.21913	4.24204	4.27062	4.12229	3.91665	4.02788	3.96993	4.16459	4.30835	4.05833	3.73707	3.89341	3.77476	4.23359	3.56485	3.60844	1.05366	3.87829	3.34736	1.95363	3.7182	2.49704	2.12397	3.08388	1.70076	2.29196	4.42776	4.22512	4.30451	4.20638	3.88981	4.15294	4.38331	4.4916	4.37286	4.33861	4.43925	3.90506	5.04972	4.17588	4.39513	4.40741	4.43532	3.86061
DAG1	4.66889	4.10732	4.19162	3.92146	3.92749	4.27502	4.5391	4.08548	3.92926	3.80015	4.27446	3.74938	3.96526	4.26434	4.27062	3.83955	3.8909	4.07148	3.80463	3.70465	3.75518	1.57234	3.57326	2.69083	3.56179	3.54053	2.16207	2.07685	2.34712	1.99561	4.52204	3.63251	4.0761	4.57003	4.40013	3.86568	4.26124	4.42563	4.8186	4.06998	3.25771	4.38149	3.87172	2.85465	4.37962	4.25361	4.61765	4.17977	4.34105
DEK	4.36323	4.14296	3.56087	4.14885	3.82545	3.82851	4.28743	4.30087	3.8628	4.01977	4.36252	3.96496	4.13374	4.25216	4.23518	4.39635	4.10984	4.52639	4.27987	3.7126	3.98599	3.65702	3.93044	2.28527	1.47729	4.20215	2.38974	2.59939	2.14936	2.3107	3.34033	3.63461	4.19927	3.94009	4.26547	4.3029	3.92985	4.20469	3.98902	3.28245	3.16587	4.40398	4.12108	3.52135	3.62516	4.0994	4.14689	4.0479	4.30617
DVL1	3.6706	3.67907	3.79094	3.963	3.50874	3.90296	4.15213	3.77453	3.93644	3.65842	3.75065	3.62516	4.04181	4.14251	3.83721	3.44575	3.81758	3.66046	3.96096	3.3589	3.79329	2.95983	3.36488	2.56437	3.0906	3.32102	1.42788	1.77795	2.3401	1.3719	2.47175	4.4916	4.15841	3.91634	3.89393	3.84688	3.93793	4.14499	3.90563	3.30471	4.07148	4.03882	3.45991	4.5855	4.18439	4.03069	4.12351	4.10834	4.02279
EDN1	1.98111	1.64256	1.64513	1.655	1.49263	1.69052	1.64561	1.83347	1.61554	1.49076	1.72526	1.49522	1.70755	2.10358	1.76453	1.6046	1.5834	1.68501	1.60283	1.2912	3.05376	1.4932	2.16493	0.715229	0.912089	0.648755	2.65623	2.14966	2.2526	1.79526	3.10144	2.81428	1.12468	2.35088	2.79159	2.53592	2.38526	3.35174	2.09112	2.3371	3.42259	2.74607	1.59631	0.698849	2.14309	0.723517	3.10923	1.54754	2.33042
EFNA1	3.69899	3.25784	3.13836	3.2781	2.89632	4.13054	3.07351	4.6733	2.96689	2.63756	3.99583	3.50262	3.14056	3.12384	3.88559	4.44631	3.4514	3.98039	3.29841	2.38558	3.12371	2.42443	2.21129	2.10885	2.5385	2.8816	2.28673	2.03328	2.69981	2.49864	2.72487	3.05466	3.58961	3.53453	3.58223	3.56127	3.29773	3.62766	3.38421	3.0326	4.02656	3.81183	3.2781	3.63842	3.48787	3.65487	2.65252	3.40989	3.50147
EIF3L	5.02522	5.07906	5.15905	5.0888	4.99145	5.06642	5.11748	4.99658	4.99902	4.90688	5.06642	5.04184	4.95261	5.0338	4.97199	4.89089	5.01715	4.91538	5.12079	4.60592	4.82204	4.24933	4.49639	2.23581	3.37881	4.14094	1.4469	1.4512	2.70389	1.43876	4.17545	4.77527	5.02247	4.84734	5.39543	5.12732	5.14792	5.16287	4.96935	4.9623	4.84734	5.04446	5.00372	4.65045	5.0694	4.92377	4.77106	5.22809	4.8288
EPAS1	4.49473	4.07936	3.53529	3.71522	3.81388	4.61765	4.64924	4.23031	3.76573	3.6799	3.76746	3.57772	4.30617	4.68025	4.04985	3.29713	4.14296	3.615	3.68192	3.64672	3.50457	1.01444	2.77788	3.67429	3.09119	2.80889	1.00855	2.82507	1.9843	1.73307	3.80276	4.23267	4.34961	4.61005	4.82204	4.69705	4.32224	4.94343	5.13385	4.96935	4.92569	4.65144	3.91294	4.90266	3.7194	4.8603	4.67451	2.88567	4.32991
EPS8	4.23761	3.62725	3.18932	3.46316	3.0499	3.14836	3.72226	3.70387	3.24007	3.35833	3.60989	3.08512	3.44786	3.84288	3.56853	3.46799	3.12035	3.27284	3.62806	3.76984	3.04431	2.17676	2.16761	2.05588	1.91111	2.68995	1.60209	2.47544	1.88432	2.90832	2.9565	3.53666	3.86419	3.38356	3.83347	3.58398	3.94692	4.39941	4.27549	4.01252	4.11064	3.93526	3.36438	3.63523	2.40084	3.77497	3.9568	2.85591	3.79971
FGFR2	4.36635	4.43532	3.97328	3.92451	3.86494	4.07401	4.4421	4.29706	3.78353	3.65487	4.49085	3.67359	3.7399	4.07363	4.15878	4.82533	3.91177	4.78723	3.92347	3.28474	3.60759	2.62708	3.34488	3.94637	1.8642	3.83324	1.31945	2.56635	1.73903	1.39705	4.21695	3.91552	4.25865	4.33118	4.47894	4.12229	4.39769	4.53651	4.88519	3.82378	4.11189	4.68467	4.13374	2.98014	4.01711	3.9374	4.49085	3.9543	4.31083
FGFR3	5.32375	5.17034	5.22272	4.4797	4.34828	4.05263	5.1241	4.85465	4.37778	4.24591	5.13731	4.44562	4.17202	4.65144	4.40474	4.56872	4.50882	4.46006	4.33799	4.17664	4.18102	1.16626	3.41229	3.42277	3.69703	3.95542	1.37785	1.47992	1.46025	0.942718	4.63964	5.12079	5.42875	5.66824	5.65221	4.14722	5.26341	5.15159	5.78239	5.0694	5.52471	4.73642	4.14581	4.98899	4.88519	4.90063	4.72323	4.6332	4.101
FLCN	3.62559	4.04887	3.58712	4.44057	3.57357	3.91341	3.75586	3.71983	4.55448	3.91524	4.29658	4.0808	4.64396	3.963	4.13697	3.92287	4.23214	4.09257	4.58912	3.23788	3.77199	2.99429	3.40924	2.80232	3.7569	3.43236	1.94462	1.00283	1.9467	1.39247	4.70576	4.22932	3.92797	4.12788	3.82971	3.90296	3.50805	4.83378	4.13334	3.13884	4.46483	3.89684	3.48913	4.65269	4.10536	3.98472	4.35899	4.2078	3.87719
FOXO3	4.83209	4.78723	4.8831	4.91103	4.82024	5.10636	4.98661	4.88891	4.77106	4.49014	4.64161	5.08514	4.66429	4.83031	5.00625	4.46572	4.97199	4.56157	4.92154	4.49246	4.50963	2.1126	4.31083	4.50647	3.29145	4.45946	2.10117	2.51765	2.86083	2.59616	4.65269	4.7771	4.69833	4.87936	4.34039	4.66197	4.7953	4.46799	4.8079	4.70446	4.31712	4.74635	4.72458	4.45438	4.66197	4.80105	4.91933	4.70843	4.81089
FYN	5.41189	4.49935	4.26287	4.62284	4.27397	4.49323	4.93436	4.76477	4.50647	4.16695	4.69942	4.36981	4.594	4.72177	4.72458	4.18854	4.40816	4.29706	4.54848	3.83862	4.10984	2.82866	3.82804	3.26759	2.53773	3.88038	1.43275	1.89485	2.01338	1.75093	3.72815	4.46423	4.45946	4.18102	4.38646	4.5338	4.63097	4.8657	4.9457	4.50882	4.55027	4.81089	4.4292	4.91538	4.92377	4.85291	4.85465	4.39513	4.43603
GIT2	1.60619	1.6106	1.77537	1.84883	1.61621	1.73307	1.86362	1.66436	1.84466	1.84613	1.45338	1.76905	1.51798	1.8746	1.62921	1.71832	1.76155	1.50929	1.64575	1.99101	1.92973	2.71824	1.66669	1.33716	1.35416	1.99352	3.82403	3.86442	2.70569	3.71107	2.59283	1.07774	1.04587	2.08977	0.517106	0.794282	0.676713	0.639328	2.23297	2.48964	2.2738	1.8044	1.90113	2.26741	2.55455	2.34197	0.546243	0.568691	1.34879
GREB1	3.42457	3.4169	3.29423	3.67739	3.52523	3.03237	4.26287	3.5652	3.45788	3.70536	3.40974	3.51288	4.06803	3.783	3.54289	3.01271	3.62219	3.27679	4.00644	3.65581	3.43593	3.37192	3.12841	1.86539	1.69334	3.02957	2.37	1.97264	2.92848	2.1528	1.9426	3.76114	3.6665	3.84365	3.56685	3.72027	3.39802	4.08771	3.76022	2.79159	4.2366	3.46765	3.04564	2.68069	3.30587	4.05365	3.5721	3.7427	3.6296
GRIA2	4.75153	5.25255	5.19093	5.32375	5.18771	5.2381	4.8353	5.11368	5.26887	4.8603	4.79961	5.15905	5.11748	5.09598	4.89275	4.45946	5.18771	4.70072	5.2091	4.54943	4.79377	0.997689	5.70882	4.86404	4.28916	5.04697	1.76155	1.89125	2.24417	1.69989	5.07592	5.12732	5.141	5.11748	5.10636	4.92377	5.90958	4.93436	4.76334	5.55046	2.74358	4.64587	5.13731	4.09037	5.30456	5.0338	5.38803	5.38039	5.10636
HDAC1	3.99224	3.27256	3.15547	3.49027	2.9927	3.58712	3.66515	3.65825	3.23315	3.00609	3.53435	3.11465	3.42457	3.57643	3.58903	3.45154	3.1692	3.5883	3.33629	2.89237	3.11781	0.833525	2.0656	3.01923	3.14392	2.35648	1.73717	1.92467	1.84466	1.35512	2.65907	3.40721	3.19115	4.0451	4.11444	3.93127	3.76984	3.63135	4.3098	3.18512	4.39201	4.24883	3.4485	3.38872	4.3374	4.25914	3.94747	3.58094	3.6673
HDAC9	1.90248	2.04776	2.13562	2.10795	2.08205	2.10847	2.03095	1.9729	2.15656	2.09786	2.06225	1.98111	2.09052	2.13512	1.89711	2.08253	2.0718	2.15536	2.06669	2.33428	2.16207	4.24883	1.88255	2.85886	1.2157	1.87566	0.855574	3.1909	4.72323	2.80831	1.46741	2.33757	2.72816	0.436025	1.48402	2.31963	1.95533	1.14824	2.05373	1.16416	1.71575	2.86498	2.5311	3.38513	3.06621	0.916934	2.76533	1.11957	2.37572
HIF1A	4.98159	4.96935	4.6733	4.93887	4.6219	5.01715	4.9623	5.24657	4.8079	4.60091	4.78385	5.0694	5.03661	5.02001	4.74185	4.71492	5.00144	4.76178	4.9505	4.3568	4.8511	4.38456	4.3709	3.0319	2.52148	4.16417	1.55325	1.89201	2.08065	1.65333	3.954	4.8511	4.91933	4.91103	4.89089	5.65221	4.64684	4.65848	4.85291	4.43329	4.62679	4.84928	4.8831	4.46944	4.56557	4.86404	4.69443	4.83031	4.9483
IRS2	4.3709	4.11961	4.09076	4.49014	3.8299	4.69705	4.58154	4.50647	4.594	4.24241	4.12351	4.42844	4.49639	4.52639	4.80601	3.96906	4.64279	3.90667	4.52549	4.04985	4.29189	1.65738	3.53492	4.80601	3.53214	3.70727	1.53391	1.90054	2.51443	1.89605	4.27734	4.21995	4.11961	4.83209	4.19969	4.49788	4.04025	4.68371	4.53833	4.09867	4.24797	4.30348	4.04353	4.99658	4.10175	4.27549	4.71214	4.3502	4.53738
KAT2B	4.53651	4.32759	3.71846	4.23359	3.87397	3.90407	4.58637	4.41666	3.96004	3.54276	4.44562	3.82571	4.00187	4.37778	4.00159	4.37041	4.04122	4.29015	4.24294	3.12943	3.73605	2.85478	2.66997	2.28852	2.64535	3.13165	2.19473	2.19939	1.91122	2.33953	3.05939	3.65039	4.43858	4.38891	4.40741	4.01445	4.48112	5.09598	4.75454	3.98506	3.92868	4.26896	3.92701	3.61758	4.09908	4.18439	4.61966	4.0451	4.025
KIFC1	1.93314	2.26838	2.08228	2.16182	2.30033	2.61314	2.33846	2.32046	2.14251	2.26154	2.0988	2.27735	2.09204	1.95108	2.07901	1.74327	2.25442	1.94423	2.14309	2.35494	2.31091	3.00178	1.97755	2.48337	4.19882	1.8014	3.51355	3.35633	1.40977	2.27671	1.62951	1.57137	1.81088	1.66685	1.7286	2.12885	1.62598	1.53922	1.82595	2.08577	1.73427	1.7224	1.73964	2.52191	2.37765	1.8768	2.10749	1.44232	1.93038
LAMA5	3.89421	3.22023	3.42399	3.43607	3.04394	3.70465	3.5285	3.51899	3.40224	3.0906	3.09867	3.47933	3.56038	3.68338	3.82727	2.8061	3.4525	3.07287	3.34409	3.15224	3.46146	2.83758	2.71977	3.21805	3.87273	2.52488	0.865145	1.28568	1.99494	2.13135	3.82216	3.7401	3.30616	4.0466	3.18849	3.63211	3.48522	4.32278	3.6265	3.37837	4.6667	2.77661	2.63853	3.67408	4.00995	3.73822	4.14208	3.67408	2.6421
LAMB3	2.56657	2.84971	3.00624	2.88545	2.99032	2.81349	2.83224	2.83735	2.93433	3.06676	2.72531	3.03056	2.81876	2.8137	2.68079	2.83336	2.98122	2.79087	2.9233	4.68705	3.08449	2.56752	3.38454	3.78051	4.00355	3.53181	4.726	4.19209	4.04152	3.85597	3.14836	1.36416	1.05253	2.70443	1.26084	2.82532	2.31015	0.942718	1.78322	2.89427	1.18892	2.08627	2.55512	2.42486	1.90129	3.06549	2.30657	1.45338	0.751075
LBR	4.20337	3.74599	3.6631	3.74291	3.50302	3.98809	3.75914	3.82754	3.50705	3.2827	4.01148	3.4944	3.6215	3.81784	3.83999	4.21695	3.52761	4.27549	3.66939	3.22651	3.54798	4.06444	3.28789	2.67392	3.69408	3.39833	1.97837	1.89975	2.30601	1.43662	3.37399	4.05133	3.32222	3.8745	3.23995	3.75795	3.89031	3.68192	4.19751	3.69238	3.34575	3.96362	3.7967	2.78106	3.43236	3.9002	4.09563	3.15705	4.02913
LPAR3	3.48309	3.24074	2.29013	2.6954	2.41519	1.91015	3.96637	2.30033	1.95733	2.52181	3.05402	3.09399	1.99165	1.94365	1.87335	2.35132	2.68819	2.33373	4.06877	3.06908	2.56723	4.84429	1.61391	3.57948	2.85342	3.2673	4.67902	4.92974	1.91706	3.77853	2.2131	2.57495	2.5499	2.13123	1.30094	2.02026	0.744868	1.12995	1.93345	1.63842	2.958	2.1242	1.85978	1.23804	2.85087	1.40407	3.05388	1.55546	1.47948
LRIG1	4.55027	4.16297	3.56904	3.74332	3.56335	3.26342	3.92261	4.44415	3.60235	3.6724	4.24019	4.19032	3.6533	3.72005	3.69054	3.76962	3.88454	3.82677	3.6887	3.63651	3.98725	1.37654	3.19594	3.78956	2.63515	3.14705	1.78638	2.23486	1.59825	1.57101	3.74938	3.8625	3.71713	4.79377	3.75491	3.92797	4.30509	3.88454	4.70072	2.9996	3.19743	4.34161	4.19675	3.88811	3.80799	3.7967	4.25503	3.68911	3.69682
MCM7	3.57665	3.44394	3.27013	3.37222	3.10571	4.57211	3.74097	3.37399	3.31017	3.16468	3.63706	3.24964	3.58494	3.85837	4.06841	3.58749	3.24062	4.05704	3.47783	2.84504	3.31003	2.42431	2.70658	2.9042	2.50872	3.08842	2.1775	2.26936	3.12419	1.74927	3.24448	3.24283	3.12035	3.63706	3.22352	3.52761	3.28672	3.24461	3.43143	3.33508	3.87639	3.69278	3.31446	3.70405	3.15015	3.69035	3.61976	2.92258	3.58113
MYOD1	1.54352	1.5957	1.79959	1.60601	1.85205	1.70911	1.68284	1.55704	1.74581	1.81534	1.44776	1.66955	1.59681	1.69316	1.59333	1.60356	1.63886	1.11113	1.61245	1.83574	1.68709	2.38381	1.99028	1.93619	2.32806	1.52997	4.23709	1.1046	4.03646	3.48801	1.43501	1.39171	1.47428	2.74918	1.17888	1.82979	1.33519	1.46152	1.83971	1.62536	2.45926	1.2337	2.02829	1.89513	1.92889	1.50018	1.50929	1.39672	1.69625
NCOR2	4.43731	4.33918	4.4971	4.42644	4.02687	4.62284	4.57118	4.09908	4.19542	4.02279	4.3802	4.1493	4.37962	4.54943	4.64161	4.24883	4.34758	4.21182	4.23761	3.87778	4.3018	0.961951	3.73647	3.99263	3.48947	3.8917	1.45666	1.91435	2.58488	1.81969	4.34455	4.83709	4.35443	4.77381	4.12788	3.76476	4.63539	4.7302	4.56872	4.7589	4.95261	4.3502	4.15878	4.66889	4.45734	4.64396	5.10283	4.49387	4.11402
NEK7	4.10503	3.8971	3.55321	3.83773	3.40624	4.52801	4.33054	3.99224	3.68357	3.4356	4.06803	3.36217	4.0032	4.2298	3.70327	3.88084	3.66252	3.87829	3.85622	2.87721	3.59381	3.13587	2.6722	2.74225	2.37397	3.1177	1.68454	2.12303	2.36357	1.99	2.55295	3.57826	4.06704	4.20827	4.03198	4.09293	3.61323	4.3018	4.40945	3.59118	4.40945	4.36912	3.73272	3.70962	3.948	4.1576	3.85791	3.45124	4.01148
NEK9	4.10536	3.82519	3.82545	3.63229	3.44657	3.79168	4.11568	3.70167	3.6797	3.52275	3.93186	3.52324	3.59381	3.94009	3.74031	3.94597	3.77811	3.89928	3.96993	3.4367	3.52728	1.67529	3.07691	4.46799	2.57704	3.258	1.90647	3.9344	2.01903	2.42732	3.89284	3.5052	3.55288	4.00187	3.37535	3.64514	4.13211	3.97169	4.20337	4.30777	3.22305	3.92505	3.7662	2.27267	3.50193	3.90214	3.96362	3.3589	3.79305
NOP58	4.28242	4.47337	4.61857	4.7176	4.29658	4.49639	4.40076	4.58637	4.43661	4.03608	4.38207	4.23567	4.62892	4.41994	4.46356	4.13414	4.24988	4.27305	4.41616	3.83839	4.21953	4.80938	3.80974	3.12059	3.54339	3.90429	1.40716	1.37943	2.15632	1.40763	4.44631	4.68254	4.24637	4.46006	4.3502	4.42504	4.43478	4.8511	4.17977	4.24691	4.12075	4.58724	4.19162	4.28242	4.41492	4.43858	4.24111	4.72882	4.40276
NRG4	2.17312	2.25225	2.2659	2.28352	3.0918	2.26165	2.2016	2.26535	2.32046	2.23433	2.11862	2.36858	2.21261	2.20832	1.99604	2.21633	2.35718	2.2565	2.32574	2.72197	2.38424	1.28913	3.19314	2.02186	3.79212	1.65764	2.85991	3.46714	3.97707	3.93416	2.47398	1.25876	1.34897	0.905879	2.69682	2.68112	1.19236	1.36016	1.47442	2.22895	1.85693	1.37972	1.97449	2.11645	2.11148	1.43316	2.65091	1.95433	2.03263
NSUN2	3.85622	4.06998	3.79212	3.72331	3.5721	3.87094	3.58001	3.53307	3.52628	3.34279	4.05704	3.28877	3.54492	3.61996	3.61029	3.50641	3.45584	4.02557	3.60684	3.26463	3.68338	3.22513	3.04809	1.99966	2.56134	3.4221	2.33255	1.49047	2.04438	1.67465	2.72312	4.16211	3.97457	4.37041	3.57232	3.57915	4.04058	3.76291	4.0045	3.73543	4.01026	3.48016	3.48348	3.92868	3.38421	4.05263	3.69408	3.61685	3.5298
PCGF5	4.313	4.17664	4.18321	4.42308	4.07363	4.11604	4.28042	4.4186	4.30231	4.08548	4.30348	4.09799	4.28187	4.31083	4.12272	3.95817	4.20827	4.21695	4.30564	3.63421	4.10262	1.46552	4.05598	4.10302	2.53636	3.76552	2.52854	2.89226	2.43818	2.06442	3.42475	4.14499	4.46572	4.8186	3.81206	4.39635	4.23214	4.44786	4.55448	4.0776	3.6235	4.26844	4.04444	3.05999	3.71797	4.08548	4.47505	3.9933	4.20295
PDGFC	4.03519	4.14963	3.89198	3.8444	3.8725	3.64617	4.14722	4.32814	3.86305	3.68813	3.89658	3.83016	3.81784	4.10732	3.84721	3.53755	3.96207	3.60535	3.80063	3.74158	3.26661	2.75497	3.35533	1.93187	3.43745	3.62478	1.51547	2.52951	2.00186	2.86001	3.46945	3.70289	3.74137	4.24988	4.06602	3.67654	3.6728	3.87508	4.04887	3.77675	3.21146	4.05295	3.69322	4.19263	3.35009	3.94217	4.09037	3.61423	3.91749
PLCG1	4.04152	3.68057	3.68338	3.90319	3.58015	3.86167	4.72756	3.80228	3.92534	3.40357	3.72005	3.50353	3.80799	4.23615	4.25914	3.69408	3.71797	3.70536	3.75253	3.58135	3.33764	0.588796	3.43607	2.28787	3.1319	3.78616	2.73488	2.18936	2.80373	1.70614	4.30231	4.4211	4.26068	4.26124	3.85104	4.02623	3.47121	4.59798	4.40338	3.51454	4.27594	4.35209	3.30291	3.55083	4.19209	4.21289	4.21517	4.11725	3.94368
PRR5	3.07994	1.97305	2.48361	2.51499	2.17613	2.61682	2.37879	2.64668	2.47937	2.02858	2.03389	2.30668	2.43608	1.77627	2.53904	1.54471	2.06122	1.72066	1.71764	2.84567	2.49435	1.98957	2.02053	3.62579	3.67846	2.22033	1.23066	2.93789	3.81646	4.35743	2.27645	2.32744	2.22802	2.69878	1.89454	2.07125	2.81028	2.2152	1.52788	3.06475	2.28954	2.54621	1.16285	1.19183	1.35326	2.99161	1.40671	0.986598	1.37998
PTPRJ	1.76357	1.99672	1.22278	1.72604	1.26446	1.23789	1.38696	1.66371	1.47207	1.67372	1.58453	2.02378	1.63071	1.32251	1.68454	1.6776	1.52512	1.59744	1.77343	2.50506	2.04001	2.46899	1.26084	1.24076	3.5721	1.90248	2.01502	1.51873	3.74432	3.09131	1.03851	0.866523	1.17541	1.18004	2.18485	1.47313	2.08205	1.51696	2.91008	1.13222	3.59675	1.53761	0.956944	2.52788	2.2379	2.12006	1.94908	2.06572	0.879199
PTPRK	4.91103	5.05961	5.25255	5.02247	5.08223	5.33023	4.86404	4.95261	5.2381	4.96506	5.12079	4.94107	4.93436	5.02247	5.58604	5.23342	5.2091	5.40332	4.97199	4.76334	4.91933	5.26887	5.39543	3.67739	2.90521	5.50183	1.65795	1.55632	2.1311	1.48049	4.88891	4.93659	5.30456	4.91933	5.05587	5.20464	4.78219	4.47736	4.60802	4.77381	3.97267	4.45659	4.7953	4.23068	4.57774	4.56872	4.7391	5.44733	5.28015
RAB1A	2.88872	2.85851	2.51389	2.85969	3.12969	2.31606	2.64301	2.86853	2.97874	3.26868	2.93766	3.04111	2.72429	2.57126	2.6366	2.79868	2.92563	2.86072	2.92944	3.02995	3.2293	1.88019	3.75065	2.16986	2.6865	4.02142	3.05889	5.0694	3.98039	4.24241	2.86185	-0.0933535	1.81383	2.09657	3.11863	3.00229	2.70142	0.0516493	2.58081	2.45531	0.323586	2.14587	3.45108	2.00422	2.20495	1.89226	1.89711	2.07632	2.48964
RAC3	1.01196	1.00184	2.35052	1.00718	2.53443	1.57541	1.51578	0.837935	1.06818	2.18308	0.973821	1.90463	1.23475	0.57033	1.6255	1.23804	1.47526	1.36172	0.919279	2.94262	2.14396	3.61269	1.31136	1.53863	4.25313	1.57312	2.21322	1.70939	1.76183	4.79053	2.20197	1.81016	1.7125	1.64649	1.2816	1.6099	1.49093	1.03136	1.65485	1.94217	1.68122	1.37459	1.24526	1.26728	1.60401	1.69576	1.74515	1.06454	1.04567
RAF1	3.04762	3.14211	2.96381	3.12796	2.82962	3.34246	2.91463	3.19826	3.06012	2.52475	2.96689	2.93355	2.88465	3.05717	3.40796	3.13177	3.31588	3.15224	2.98921	2.57737	2.69707	0.933956	2.42605	2.87304	2.48482	2.17711	2.70751	2.02213	2.21177	2.46822	3.48568	2.00449	3.54569	3.02402	3.23619	3.46532	3.3755	2.9914	3.09989	3.88713	1.83082	3.5522	2.64311	2.34474	3.55271	3.50353	4.01677	1.8858	2.88832
RAP1B	4.65391	4.29803	3.94185	4.34271	3.87273	4.11725	4.37342	4.63423	4.03455	3.95975	4.42308	4.16211	4.21289	4.29333	4.34887	4.40677	4.05365	4.33976	4.3102	4.09867	3.93068	2.01254	4.23359	3.65407	2.86285	3.67813	1.63622	3.55337	2.45543	2.52755	4.01977	4.38149	4.28588	4.23761	4.0466	4.25865	4.2078	3.97587	4.29803	4.14168	4.30777	4.10871	3.86705	3.10855	3.67322	4.01413	4.22932	3.86419	4.29494
RBL2	4.4971	4.1712	3.6665	4.53473	3.67259	3.90319	4.23461	4.32342	4.27549	3.79168	4.21289	3.89009	4.18191	4.21995	4.01951	4.12432	4.15957	4.30394	4.30725	3.22946	3.92797	3.33483	3.327	1.93607	1.93717	3.07716	2.78568	2.19514	2.61499	1.78909	3.12019	4.4797	4.02383	4.40398	4.13285	4.18148	4.39135	3.99735	4.27305	3.73794	4.04122	4.15424	3.82149	3.63442	3.84288	4.44925	4.42703	3.89198	3.96852
RHOB	2.57683	1.90005	0.864842	1.61245	1.63225	1.21158	1.71077	2.36357	1.41189	2.26904	1.99981	2.54755	1.21486	1.27567	1.8042	2.43416	2.24542	1.94923	2.08887	1.96556	2.03675	2.72956	2.92721	2.21141	3.42719	1.50401	2.88355	3.01647	1.83664	2.06963	2.71331	2.15818	2.02708	1.7548	1.29542	1.65485	2.19664	3.12528	0.622304	1.44788	1.69517	0.677155	1.47714	3.047	2.91871	1.03785	1.44012	1.10397	2.12501
RHOU	4.02623	4.17242	3.67846	3.83912	3.78564	4.15251	4.17793	3.90941	3.605	3.41849	4.54174	3.38674	3.71005	4.0943	3.98441	5.04972	3.58346	4.9483	3.70644	2.86407	3.3892	2.20318	2.50295	5.13731	2.3033	2.84049	2.44679	2.13087	2.59961	1.34459	3.61996	3.79806	4.2834	4.52456	3.59423	3.77832	4.15251	4.31136	4.32342	3.71196	4.05335	4.557	3.74599	3.24697	4.23461	4.42703	4.09002	3.47879	3.52419
RNPC3	3.40112	3.92287	3.80626	4.03455	3.74158	4.05335	3.93526	3.95711	4.03102	3.56232	3.948	4.24591	4.07798	4.13997	3.99862	3.36771	3.76091	3.32399	4.09076	3.23739	3.41279	0.677682	3.99995	5.51181	2.96493	3.32743	1.80228	2.04221	1.78953	1.85388	2.35795	4.57118	4.12075	4.26796	3.82649	3.5742	4.5391	4.4971	4.41083	4.84095	4.03069	4.16334	4.06053	4.62468	4.72882	4.35743	4.47646	4.379	3.80555
RORA	3.32015	3.29854	3.13782	3.66252	3.15494	3.59194	3.68593	4.14617	3.7718	3.49848	3.27534	4.09113	3.63135	3.65307	3.95038	3.00069	3.50922	3.00018	3.64919	3.69446	2.88844	0.420325	3.64253	2.92107	1.0985	3.48066	2.38016	3.85227	2.45702	3.2477	1.33805	3.91634	3.79189	3.58258	4.02656	4.29442	3.8848	3.90792	4.3502	4.05398	2.87002	4.2366	3.8299	3.13008	3.69917	3.67867	4.06272	4.05769	3.95485
RRAGC	4.09002	4.00355	4.02173	4.00735	4.02856	4.27201	3.97078	4.15921	4.02687	3.91294	4.08405	3.90319	3.96993	4.07504	4.23314	4.19969	3.86224	3.99359	4.00094	3.88165	3.89198	1.06986	3.60002	3.97233	2.78691	3.62636	2.07386	2.16931	2.67379	2.699	4.25172	3.72606	4.20737	4.40276	4.06918	4.14368	4.02238	3.79189	4.21595	4.07363	3.23573	4.13374	4.11288	3.18781	4.32111	4.12229	4.06234	3.84184	4.39702
S1PR1	3.65908	3.42325	2.99353	3.41246	3.08177	3.05866	3.87561	3.55811	3.3307	3.01488	3.35751	3.00281	3.24964	3.36534	3.07677	2.82102	3.2423	2.96605	3.1926	2.7747	2.96619	2.69423	2.2303	3.18363	2.60025	2.59283	1.1946	2.24229	2.13963	1.28828	2.94516	2.85969	3.85251	3.97233	3.4944	3.21146	3.63081	3.74556	4.14581	3.10923	3.23315	3.65387	3.24881	2.711	2.86185	3.54302	4.03919	2.54494	3.18012
SAT1	5.26887	5.03941	4.55971	5.05961	4.54344	5.35136	5.06642	5.56064	4.84562	4.76048	5.10962	5.16686	5.44733	5.27491	4.9483	4.60905	5.51181	4.65045	5.17034	4.25313	4.84429	3.66137	4.38394	4.15548	2.77222	4.27734	1.7533	1.64918	1.98166	1.56164	3.57862	4.75306	5.10283	5.12732	4.74027	4.92569	5.15905	5.31702	5.31068	4.71353	5.15159	5.02247	4.9623	4.19969	4.62468	5.15159	5.02886	4.95261	4.99902
SDC3	2.42594	2.79434	1.68876	2.32643	2.03729	1.02107	2.03653	2.7812	2.35219	2.68995	2.04176	2.42454	1.63335	2.07604	2.17789	1.99536	2.28942	2.00905	2.01071	2.87061	2.12593	3.67654	3.24697	2.72709	4.00611	2.20329	3.1547	1.18638	1.0343	2.86604	3.74619	1.47915	1.17199	2.39471	1.24474	2.38603	1.33628	1.04973	2.71028	1.82634	4.16255	1.55453	2.49499	2.13538	1.32908	1.32175	1.48234	2.49231	1.84111
SDC4	4.07643	3.82314	3.71777	4.18896	3.43326	3.46502	4.63097	4.59596	3.45584	3.63967	3.91144	4.0973	3.78616	4.28492	3.45854	3.64232	3.78051	3.70105	3.79071	3.50029	3.1424	2.16895	2.58847	3.60307	3.16016	3.00428	1.45846	2.20664	1.85792	1.03229	4.49861	4.058	4.59798	4.99658	4.27884	4.02208	3.92797	4.05739	5.2091	3.51368	4.70072	4.10692	3.45718	2.73703	4.65488	4.15424	4.15507	3.47862	3.72583
SET	3.81517	3.73707	3.82266	3.90214	3.77832	3.87149	4.09293	3.81668	3.76962	3.51998	4.03483	3.79212	4.00735	4.06371	3.83066	3.87778	3.82598	3.68133	3.85911	3.40462	3.55208	1.44672	4.20906	4.62679	2.54222	3.74072	1.83019	1.44862	2.03509	1.608	3.24377	3.92956	4.09461	4.24492	3.92478	3.65094	3.83371	3.76788	4.16379	4.1122	4.28129	3.85716	3.65057	4.43731	4.15677	4.32991	3.99702	3.98186	3.88981
SMAD3	2.44763	2.27573	1.77375	1.8131	2.42169	1.69469	2.19569	2.6366	1.90139	2.18354	2.17252	2.31527	1.79837	1.57117	1.93403	1.74173	2.66258	1.88061	2.42516	2.80209	2.67863	3.37627	2.90349	2.12861	2.79722	2.87087	2.23649	2.96106	0.883153	3.5351	0.942223	1.94423	2.33276	2.63264	1.12579	2.83687	2.3201	2.03107	2.29544	1.55822	1.17869	2.29476	1.87973	3.4536	2.81214	1.69752	0.977184	1.38338	2.57704
SNW1	4.27251	4.24744	4.32929	4.22142	4.28492	4.50165	4.2976	4.36323	4.18896	4.01776	4.27594	4.04258	4.27828	4.47175	4.23805	4.28854	4.16459	4.34758	4.18057	3.94315	4.08329	4.47175	3.40596	2.84403	2.34592	3.70442	2.1631	1.89891	2.30308	2.06109	3.56353	4.57386	3.97362	4.35787	3.98319	3.95654	4.19675	4.26339	4.07148	4.26287	4.28854	4.06602	3.90319	3.96703	3.98039	4.3502	4.04951	4.43858	4.05704
STAT3	3.81931	3.30197	2.97241	3.59552	3.14465	3.42488	3.81734	3.86841	3.34119	3.41673	3.65469	3.63285	3.49966	3.79117	3.57326	3.42029	3.53996	3.20523	3.33675	3.58657	3.6631	1.13324	3.06999	2.94659	2.01033	2.92609	1.71088	3.07491	2.11074	2.94567	2.39269	3.30113	3.67573	4.20868	3.47879	4.27502	3.59552	3.85885	4.28091	3.54167	3.81646	3.98377	3.9038	3.57511	3.42457	3.91089	3.96637	2.41867	3.54339
TCHP	3.92369	3.86442	3.88113	3.78353	3.60989	4.00214	4.15124	3.73584	3.71196	3.41641	3.72767	3.56423	3.71107	4.03519	3.94825	3.93983	3.86442	4.06444	3.85739	3.38169	3.6265	3.48276	3.81542	2.37142	2.54319	3.09019	2.69923	2.02506	1.9426	1.92526	3.40924	4.26693	4.35271	3.51187	3.70889	3.7967	3.61175	4.00735	3.7947	3.71503	3.30154	3.91002	3.70601	2.93902	3.89284	4.22512	3.65636	3.87149	3.69484
THRB	2.15142	2.35379	2.23249	2.16217	2.63448	1.41646	1.86509	2.61702	2.60827	3.74911	2.19401	3.18323	2.46392	1.43275	2.31224	2.69832	3.04467	2.08253	2.49877	3.56557	4.01287	3.38888	2.49889	1.56208	3.85956	2.77434	2.81119	2.82916	3.29965	4.20868	1.76874	1.48388	2.12315	3.1177	1.40002	1.78859	2.47254	1.75939	1.60601	2.20212	1.402	2.4829	2.22598	1.68815	1.55806	1.55484	1.46212	2.84284	2.07673
UBB	5.65221	5.8423	5.75678	5.81093	5.60011	5.78239	5.99368	5.46986	5.87881	5.55046	5.94895	5.5729	5.87881	5.94895	6.09205	5.90958	5.60011	5.99368	5.8423	5.0694	5.41189	4.3568	5.10962	4.49387	3.83912	5.14445	1.16605	1.03851	2.26978	1.01129	5.94895	5.51181	5.75678	5.5729	6.23269	6.23269	5.55046	5.73237	5.68654	5.38039	5.02247	5.94895	6.16578	5.22272	5.70882	5.90958	5.78239	5.99368	6.09205
UBE2N	2.55468	2.48139	2.40084	2.43949	2.92294	2.23318	2.27658	2.56949	2.41293	3.14031	2.46149	2.91636	2.35088	2.19806	2.49052	2.92234	2.53694	2.66311	2.56667	3.32645	3.09336	4.63878	3.56282	1.38459	0.701307	3.72664	3.4316	4.41732	4.92377	4.40134	1.73114	0.510104	1.17697	1.4449	3.15153	2.94793	1.95015	1.19898	1.71235	0.723517	0.804178	2.70775	3.16077	1.06474	3.00609	2.02615	2.95443	2.79654	2.7747
UBE2S	2.1929	2.28551	2.63287	2.28295	2.77753	2.40873	2.1526	2.25777	2.46283	2.71563	2.372	2.52976	2.29366	2.17886	2.55824	2.58181	2.30386	2.67079	2.3368	3.02046	2.60712	2.16784	2.08796	2.44368	1.15893	3.35501	2.9171	3.66785	4.8831	4.184	2.3072	1.22548	2.32071	0.909892	2.45334	1.38221	2.58962	2.35145	2.35405	0.849096	2.16157	2.82688	2.74855	2.02053	0.436025	2.607	1.63689	2.18023	2.8182
UTRN	2.79767	2.58016	1.80124	2.14272	2.33242	2.17173	2.45476	2.52867	2.00437	2.24057	2.39145	2.27573	2.27483	2.36346	2.29675	2.07192	2.41664	2.16098	2.2565	2.44806	2.3468	2.28642	2.50738	1.16247	3.6845	1.94802	2.80767	4.0006	3.58676	3.78823	0.63544	2.77753	0.81327	1.20649	2.16395	2.39413	2.2397	1.47151	0.952292	2.79936	2.24265	2.28473	2.7933	2.02868	2.38369	1.29976	2.97145	1.01315	1.70358
WASF2	3.94217	3.28572	2.89971	3.24964	2.79117	3.24977	3.47644	3.43622	2.79629	2.90486	3.41364	3.22693	3.05454	3.258	3.23632	3.77921	3.09804	3.39649	3.22467	2.88305	2.92183	2.15717	2.42573	2.66612	3.07378	2.07114	1.17572	2.77188	2.45665	2.47608	2.96165	3.20084	3.28245	3.37164	3.02659	3.23646	3.26972	3.95542	3.6979	3.26128	3.00653	3.36771	3.33192	2.71989	3.95099	2.7758	3.36568	2.9869	3.00826
XPO1	4.83378	4.54848	4.45734	4.68585	4.40398	4.57003	5.0114	4.78916	4.67641	4.2913	4.67545	4.34455	4.88726	4.80938	5.15528	4.57118	4.4237	4.7391	4.80938	4.13527	4.21995	0.928583	4.68254	4.12351	3.15599	4.4892	1.64749	2.60737	2.19784	2.98025	4.57967	4.54943	4.51326	4.88891	4.3584	5.00625	4.71096	4.90876	4.55027	4.56455	3.75625	5.14445	4.56455	3.00462	4.12788	4.72177	4.99145	4.59885	4.99145
[truncated: 55 more columns]

## Sheet: B cells naive-p0.05R0.3
B cells naive	0	0	0	0.0623241	0	0.0995423	0	0	0	0.0338199	0	0	0	0	0	0	0.020563	0.00960518	0	0.0593352	0.000890785	0	0.0635987	0	0	0	0.0969732	0.265881	0	0.228466	0	0	0	0	0	0.0575903	0	0.10095	0	0	0	0	0	0.155586	0	0.00360858	0.207848	0.0431909	0.0485014
group	AD	AD	AD	AD	AD	AD	AD	AD	AD	AD	AD	AD	AD	AD	AD	AD	AD	AD	AD	AD	AD	Control	Control	Control	Control	Control	Control	Control	Control	Control	Control	AD	AD	AD	AD	AD	AD	AD	AD	AD	AD	AD	AD	AD	AD	AD	AD	AD	AD
sample	GSM1176255	GSM1176256	GSM1176257	GSM1176258	GSM1176259	GSM1176260	GSM1176261	GSM1176262	GSM1176263	GSM1176264	GSM1176265	GSM1176266	GSM1176267	GSM1176268	GSM1176269	GSM1176270	GSM1176271	GSM1176272	GSM1176273	GSM1176274	GSM1176275	GSM119666	GSM119667	GSM119668	GSM119669	GSM119670	GSM119671	GSM119672	GSM119673	GSM119674	GSM119675	GSM238842	GSM238843	GSM238844	GSM238845	GSM238846	GSM238847	GSM238848	GSM238851	GSM238854	GSM238855	GSM238856	GSM238857	GSM238858	GSM238860	GSM238861	GSM238862	GSM238863	GSM238864
ATP5E	4.91742	4.71492	5.03154	4.95773	4.89647	4.87514	5.03941	4.89447	4.91323	4.7502	4.80601	4.67451	5.08223	5.00144	4.68371	4.59491	4.68467	4.84095	4.92377	4.5049	4.73386	5.90958	4.10135	3.79071	3.37264	4.27012	1.79016	1.41497	2.54544	1.59615	3.58035	4.77381	4.34039	4.45946	4.25614	4.38331	4.54079	4.91742	4.59798	4.33918	4.84562	5.0114	4.45734	4.57774	4.88104	5.05263	4.71632	4.8154	4.3141
FGF2	2.8798	2.85285	2.19246	2.72684	2.77247	2.06325	3.30874	4.4892	2.77383	2.35219	2.67564	3.04123	2.66475	2.51499	2.67267	2.245	2.81739	2.48796	3.02473	2.42653	2.1929	2.94421	0.805263	1.32208	3.42674	2.32402	1.10774	3.92261	2.83246	4.03772	1.20769	1.05806	2.78282	0.601765	2.98881	3.37294	2.74403	2.77729	3.34033	2.26099	3.39942	3.12358	2.39753	3.49303	1.84401	2.55676	3.1261	1.35493	2.37666
IDH3A	2.9684	3.00143	2.84738	3.1547	3.42817	2.98594	3.17325	3.20577	3.23298	3.78077	3.01827	3.5995	3.28614	3.03729	3.1004	3.14161	3.35723	3.11668	3.22133	3.48722	3.85885	3.96526	3.96124	2.58751	2.20383	3.63926	3.35253	3.08637	2.51673	2.72709	2.35772	2.56516	3.09033	3.67003	3.19273	3.39025	2.93789	1.36402	2.85285	2.71076	2.38558	2.75837	3.55489	0.713214	2.3302	3.06117	2.45164	3.12186	3.06363
NOP58	4.28242	4.47337	4.61857	4.7176	4.29658	4.49639	4.40076	4.58637	4.43661	4.03608	4.38207	4.23567	4.62892	4.41994	4.46356	4.13414	4.24988	4.27305	4.41616	3.83839	4.21953	4.80938	3.80974	3.12059	3.54339	3.90429	1.40716	1.37943	2.15632	1.40763	4.44631	4.68254	4.24637	4.46006	4.3502	4.42504	4.43478	4.8511	4.17977	4.24691	4.12075	4.58724	4.19162	4.28242	4.41492	4.43858	4.24111	4.72882	4.40276
PTPRK	4.91103	5.05961	5.25255	5.02247	5.08223	5.33023	4.86404	4.95261	5.2381	4.96506	5.12079	4.94107	4.93436	5.02247	5.58604	5.23342	5.2091	5.40332	4.97199	4.76334	4.91933	5.26887	5.39543	3.67739	2.90521	5.50183	1.65795	1.55632	2.1311	1.48049	4.88891	4.93659	5.30456	4.91933	5.05587	5.20464	4.78219	4.47736	4.60802	4.77381	3.97267	4.45659	4.7953	4.23068	4.57774	4.56872	4.7391	5.44733	5.28015
UBB	5.65221	5.8423	5.75678	5.81093	5.60011	5.78239	5.99368	5.46986	5.87881	5.55046	5.94895	5.5729	5.87881	5.94895	6.09205	5.90958	5.60011	5.99368	5.8423	5.0694	5.41189	4.3568	5.10962	4.49387	3.83912	5.14445	1.16605	1.03851	2.26978	1.01129	5.94895	5.51181	5.75678	5.5729	6.23269	6.23269	5.55046	5.73237	5.68654	5.38039	5.02247	5.94895	6.16578	5.22272	5.70882	5.90958	5.78239	5.99368	6.09205
[truncated: 55 more columns]

## Sheet: B cells memory-p0.05R0.3-p0.05R
B cells memory	0.0843577	0.22363	0.118195	0.0289797	0.0159186	0	0.193119	0.0389445	0.0834249	0.0498214	0.175684	0.0760802	0.0602207	0.0579598	0.0916187	0.104936	0.147789	0.110423	0.173816	0	0.099305	0.0157397	0.010829	0.14926	0.0751401	0.18331	0	0	0.191059	0	0.0824544	0.0772301	0.299495	0.287808	0.187985	0.0221557	0.0844646	0	0.0247024	0	0.0910641	0.177434	0.106955	0	0.0476591	0.0408761	0	0.0866541	0.119485
group	AD	AD	AD	AD	AD	AD	AD	AD	AD	AD	AD	AD	AD	AD	AD	AD	AD	AD	AD	AD	AD	Control	Control	Control	Control	Control	Control	Control	Control	Control	Control	AD	AD	AD	AD	AD	AD	AD	AD	AD	AD	AD	AD	AD	AD	AD	AD	AD	AD
sample	GSM1176255	GSM1176256	GSM1176257	GSM1176258	GSM1176259	GSM1176260	GSM1176261	GSM1176262	GSM1176263	GSM1176264	GSM1176265	GSM1176266	GSM1176267	GSM1176268	GSM1176269	GSM1176270	GSM1176271	GSM1176272	GSM1176273	GSM1176274	GSM1176275	GSM119666	GSM119667	GSM119668	GSM119669	GSM119670	GSM119671	GSM119672	GSM119673	GSM119674	GSM119675	GSM238842	GSM238843	GSM238844	GSM238845	GSM238846	GSM238847	GSM238848	GSM238851	GSM238854	GSM238855	GSM238856	GSM238857	GSM238858	GSM238860	GSM238861	GSM238862	GSM238863	GSM238864
CALM1	3.03729	3.33266	2.91565	3.21715	3.60741	2.83836	3.06549	3.04888	3.17219	3.82103	3.1696	3.93765	3.09453	3.07905	2.87353	3.1547	3.45407	3.09414	3.5217	3.20004	4.2043	2.78824	3.3247	3.00497	1.95082	4.32929	3.50671	4.58724	3.84819	3.54853	2.36536	0.511576	3.33689	2.80326	3.74848	3.65307	2.89655	3.39698	2.74866	2.00744	2.06046	3.26283	3.54068	1.90647	1.59345	2.98817	1.93591	2.30454	3.29812
[truncated: 55 more columns]

## Sheet: T cells follicular helper-p0.05
T cells follicular helper	0	0.0983009	0.129644	0.0719575	0.185243	0.0250232	0.0532331	0.0182514	0.111123	0.0693469	0.0823576	0.0418	0	0.0169846	0.0535061	0.0605774	0	0.035372	0.0676727	0.044678	0.0822552	0.154636	0.0605266	0.0605955	0.124998	0.0241302	0	0.0252704	0	0	0.184383	0	0.239741	0.0741363	0	0.182901	0.0104128	0.0214034	0.0208927	0.0637331	0.0024163	0.0630718	0.139933	0.0249646	0	0	0.0383981	0.15312	0.134177
group	AD	AD	AD	AD	AD	AD	AD	AD	AD	AD	AD	AD	AD	AD	AD	AD	AD	AD	AD	AD	AD	Control	Control	Control	Control	Control	Control	Control	Control	Control	Control	AD	AD	AD	AD	AD	AD	AD	AD	AD	AD	AD	AD	AD	AD	AD	AD	AD	AD
sample	GSM1176255	GSM1176256	GSM1176257	GSM1176258	GSM1176259	GSM1176260	GSM1176261	GSM1176262	GSM1176263	GSM1176264	GSM1176265	GSM1176266	GSM1176267	GSM1176268	GSM1176269	GSM1176270	GSM1176271	GSM1176272	GSM1176273	GSM1176274	GSM1176275	GSM119666	GSM119667	GSM119668	GSM119669	GSM119670	GSM119671	GSM119672	GSM119673	GSM119674	GSM119675	GSM238842	GSM238843	GSM238844	GSM238845	GSM238846	GSM238847	GSM238848	GSM238851	GSM238854	GSM238855	GSM238856	GSM238857	GSM238858	GSM238860	GSM238861	GSM238862	GSM238863	GSM238864
ABL1	3.60703	3.54135	3.33846	3.41626	3.10196	4.15124	3.76179	3.34993	3.29232	3.02437	3.74204	3.07227	3.40596	3.68231	3.89113	4.05065	3.33129	3.84637	3.30835	2.96782	3.11061	1.09241	2.84195	2.61533	3.03381	2.93184	2.03848	2.52788	2.16098	2.62229	3.45436	3.39274	3.20759	3.72815	3.49748	3.17247	3.60899	3.74473	3.9933	3.91959	3.84514	3.8974	3.3307	3.73822	3.59244	3.7209	3.85047	3.06944	3.57079
AHSA2	3.82403	3.25462	3.46532	3.19104	2.70057	3.19729	3.75137	3.28231	2.94635	2.55115	3.95876	2.55318	3.67654	3.3453	4.39826	3.66137	3.19758	3.55455	4.17499	2.81527	2.82326	3.09878	2.35368	1.73068	3.05717	2.06669	2.4638	1.42645	2.8496	1.30546	3.05999	3.49237	3.78956	3.64941	2.65043	3.66709	3.80799	3.39025	3.56776	2.92684	3.58346	3.748	3.3286	3.49862	3.1319	4.00419	3.59311	3.56282	2.86535
AKAP5	1.41116	2.44648	1.45235	1.70265	1.32694	1.47047	1.4266	1.65109	3.06363	3.86966	1.91455	2.13485	1.74449	1.59303	2.3222	1.80405	2.88659	1.48606	2.09852	3.95485	1.27494	3.87745	3.16681	1.28222	3.48455	1.92784	3.77365	0.786225	0.709599	3.32355	2.15882	1.92312	2.72602	2.94708	2.37188	2.1567	2.72826	2.23534	1.374	2.0785	1.05054	2.39842	2.41867	2.98958	3.70962	2.27224	3.14655	2.58642	2.05727
ANLN	2.62961	2.69878	1.46296	2.61171	2.10795	2.75989	2.20808	1.93022	1.4668	1.68709	2.90869	1.65614	2.32527	2.53837	3.18447	4.13563	2.1081	3.86442	2.66179	0.788344	2.06607	1.32619	1.87306	4.65615	1.21439	2.15055	1.36861	1.18567	5.11748	2.03901	2.65728	2.18715	2.32209	2.5873	1.95123	3.05247	2.7299	1.08626	0.983607	3.43008	1.42788	3.29673	2.37243	2.60397	1.8339	2.90086	3.0906	1.87728	3.29117
ANXA5	3.9591	3.51422	2.98099	3.5602	3.08613	3.55613	3.80201	3.70686	3.27084	3.55434	3.74824	3.45218	3.45667	3.73967	3.66878	3.79875	3.2116	3.33027	3.54121	3.55395	3.24558	0.827247	3.20676	3.54087	2.66343	3.1008	2.48393	2.5894	2.76781	2.00504	3.5188	3.3655	3.47103	3.57357	2.80232	4.10766	3.76962	3.61308	4.34039	3.96963	3.92198	4.16937	3.5583	3.48551	3.16681	3.48066	3.6296	3.07677	3.82571
ASAP1	2.66602	2.73245	2.68034	2.63101	2.85142	2.73024	2.62629	2.71087	2.72278	2.75344	2.55746	2.71494	2.67509	2.61791	2.67825	2.71494	3.00462	2.63381	2.55972	3.04111	2.86915	2.83551	2.92447	2.1636	2.23297	3.00732	3.84998	3.43206	3.89505	3.97205	2.48975	0.586796	2.15931	2.44316	3.02907	2.74493	2.65174	3.3199	1.92875	1.62521	2.25144	2.55214	2.80253	0.72903	0.577179	2.21564	1.16825	1.92703	2.84935
BAG3	4.89089	3.23097	3.11863	4.1203	2.98448	3.26097	4.22042	4.90466	3.65094	3.26112	3.82403	3.93871	3.98725	3.50822	4.40338	3.11953	3.84464	3.10119	3.77899	3.07077	3.44328	0.595094	2.34341	2.88465	2.39673	2.04513	1.27055	3.77675	2.74683	3.20648	2.96178	3.67739	4.14963	4.4628	3.95312	4.10059	3.99895	4.39826	4.557	2.73398	4.3374	4.72043	4.30023	3.39419	3.96207	4.32278	4.2242	3.71024	4.09359
BAG4	2.17701	2.25306	1.92454	1.95507	2.59837	1.93283	1.91783	2.46392	1.95015	2.69112	2.08772	3.11694	2.09868	1.98725	2.09349	2.13788	2.32561	2.33097	2.44237	2.56145	2.49294	1.52471	0.674307	2.06401	3.35097	2.44519	3.37854	2.74293	2.28787	3.91552	0.985927	1.35539	2.51532	2.79379	2.01172	1.73842	2.29544	2.3049	2.54056	2.79698	2.95419	0.662331	2.83711	3.17608	2.20089	0.375858	1.869	2.02228	1.70403
CCNB1	2.54517	2.75521	2.90051	2.91507	3.40049	2.7244	2.63254	2.69072	2.98076	3.48673	2.63987	3.18796	2.78591	2.50992	2.65782	2.83143	2.86249	2.99019	3.02059	4.0457	3.67714	2.96212	3.07465	2.6286	2.27289	3.68741	3.59406	3.9472	4.00187	3.783	2.64884	2.63155	2.04375	2.31549	3.09714	3.14108	2.41731	1.17158	1.49753	2.54569	0.488374	2.7312	3.49159	2.01306	2.094	2.47144	1.79089	2.18649	2.69351
CD81	4.52456	4.34336	3.90767	4.22644	3.87934	4.08149	4.44925	4.53738	3.99735	3.97362	4.7031	4.26434	4.17456	4.19838	4.32111	4.30887	4.16035	4.12749	4.12902	4.03102	4.05538	0.996949	3.88925	2.96876	3.08424	3.62999	1.56072	3.17941	2.99066	2.89664	3.77539	4.32929	4.3205	4.30394	4.05598	3.3948	4.60091	4.19969	4.74895	4.32111	4.2834	4.46483	4.20602	2.84851	4.51044	4.62892	4.67641	4.27062	3.97267
CRKL	2.30923	2.43739	1.69989	2.12478	1.51195	1.18939	2.63065	2.41484	2.36547	3.07365	2.55353	2.48361	2.35392	1.74136	2.43708	2.44237	2.68908	2.33611	2.05097	2.97976	2.87673	3.02539	2.68743	2.92782	2.63853	2.59363	2.97015	3.3035	2.03547	2.13655	0.781289	2.29997	2.81665	1.35966	1.74779	2.36886	2.33908	2.17943	2.61281	0.620684	2.50928	1.80952	2.83596	2.18198	2.84556	2.0945	2.55455	1.61591	2.87577
CRYAB	4.19626	3.94891	3.42383	4.32176	3.28015	4.29442	4.40546	4.03322	3.70465	3.44248	4.4211	3.61462	4.12191	4.06481	4.7031	4.88104	3.8196	4.52046	4.33502	2.9317	3.41818	2.24777	3.00994	2.837	2.95251	3.16426	1.9635	1.79144	3.38104	2.44427	3.68933	3.38823	3.63651	2.99597	3.34923	4.7953	3.79282	4.56455	4.08589	3.74692	3.41517	4.84734	4.27062	4.41616	4.41666	4.7953	4.53198	3.70387	4.04093
CWC27	3.95737	3.9507	4.06738	4.16576	3.90854	4.21913	4.24204	4.27062	4.12229	3.91665	4.02788	3.96993	4.16459	4.30835	4.05833	3.73707	3.89341	3.77476	4.23359	3.56485	3.60844	1.05366	3.87829	3.34736	1.95363	3.7182	2.49704	2.12397	3.08388	1.70076	2.29196	4.42776	4.22512	4.30451	4.20638	3.88981	4.15294	4.38331	4.4916	4.37286	4.33861	4.43925	3.90506	5.04972	4.17588	4.39513	4.40741	4.43532	3.86061
DAPP1	2.95898	3.2561	2.91369	3.08956	2.65275	3.08087	3.46067	3.08588	3.28131	2.86915	3.25656	2.9478	3.48535	3.46331	3.04515	2.9453	3.09591	2.7841	3.21393	2.55084	3.0167	2.65379	2.23378	2.98025	4.11444	2.12767	2.38515	0.872287	1.5721	1.51666	2.22869	3.66919	3.32713	3.51865	3.70003	2.8354	1.71291	3.43313	3.79782	3.61534	2.68809	3.60052	2.002	4.1465	3.8536	3.68037	3.88612	3.58586	3.20972
DCC	1.27542	1.29421	1.37475	1.31375	1.44479	1.27661	1.32677	1.44112	1.37627	1.84032	1.31501	1.69989	1.3103	1.26019	1.29912	1.31958	1.5241	1.48361	1.45412	1.92801	2.36629	2.45323	3.17354	3.56834	2.03912	3.10157	0.839392	2.0449	3.96063	1.05698	1.31501	2.79698	1.51432	2.64246	1.46612	1.58576	1.41006	1.51135	1.48875	2.33908	1.92053	1.8578	0.968986	1.3692	1.76842	1.94131	1.31487	2.26334	1.66241
DLG3	2.15967	2.10925	2.30354	2.42505	2.7652	1.63886	1.94632	2.1964	2.26763	2.98448	1.95677	3.166	1.62367	1.70061	2.26871	2.2917	2.44141	2.19323	2.22079	4.00288	3.13899	3.46146	2.92365	2.81005	3.1288	2.60353	3.22336	2.27311	2.55801	3.1361	2.14945	2.40702	0.750218	1.29151	2.55307	2.8425	1.7581	3.05761	1.20549	1.14349	0.658378	2.11346	0.568691	2.60782	1.61374	1.81608	2.41574	2.71258	1.77837
EDN1	1.98111	1.64256	1.64513	1.655	1.49263	1.69052	1.64561	1.83347	1.61554	1.49076	1.72526	1.49522	1.70755	2.10358	1.76453	1.6046	1.5834	1.68501	1.60283	1.2912	3.05376	1.4932	2.16493	0.715229	0.912089	0.648755	2.65623	2.14966	2.2526	1.79526	3.10144	2.81428	1.12468	2.35088	2.79159	2.53592	2.38526	3.35174	2.09112	2.3371	3.42259	2.74607	1.59631	0.698849	2.14309	0.723517	3.10923	1.54754	2.33042
EFNA1	3.69899	3.25784	3.13836	3.2781	2.89632	4.13054	3.07351	4.6733	2.96689	2.63756	3.99583	3.50262	3.14056	3.12384	3.88559	4.44631	3.4514	3.98039	3.29841	2.38558	3.12371	2.42443	2.21129	2.10885	2.5385	2.8816	2.28673	2.03328	2.69981	2.49864	2.72487	3.05466	3.58961	3.53453	3.58223	3.56127	3.29773	3.62766	3.38421	3.0326	4.02656	3.81183	3.2781	3.63842	3.48787	3.65487	2.65252	3.40989	3.50147
EGR2	2.30545	2.78691	2.57017	2.31998	2.30814	2.49392	2.35695	2.37421	2.43388	2.20992	2.35729	2.43428	2.3678	2.37364	2.36651	2.55577	2.63201	2.36451	2.39786	2.15353	2.24932	3.12641	3.36891	2.14726	0.682339	4.36497	4.43731	4.07504	0.616287	4.3141	1.9904	2.45419	2.56412	2.01917	3.12146	2.35526	2.41122	2.13951	2.22258	2.10042	3.33013	3.00902	2.28443	0.771355	1.48955	1.09791	2.6822	2.37966	2.40365
EPHA3	2.51611	2.86742	3.52419	2.55152	3.18956	2.53235	2.53859	2.81553	2.58395	2.61113	2.79447	2.85533	2.64246	2.60805	2.511	2.64579	2.67876	2.48459	2.83289	3.13836	2.45937	1.36402	3.18714	2.04035	0.609694	3.24099	3.98441	4.35628	3.55208	4.89647	3.10791	2.38317	3.57232	1.03136	3.26342	2.87794	2.34208	1.18908	1.85681	2.37476	0.936099	1.57763	2.79925	3.32674	0.715229	2.73666	2.01144	1.74205	3.08625
EPS8	4.23761	3.62725	3.18932	3.46316	3.0499	3.14836	3.72226	3.70387	3.24007	3.35833	3.60989	3.08512	3.44786	3.84288	3.56853	3.46799	3.12035	3.27284	3.62806	3.76984	3.04431	2.17676	2.16761	2.05588	1.91111	2.68995	1.60209	2.47544	1.88432	2.90832	2.9565	3.53666	3.86419	3.38356	3.83347	3.58398	3.94692	4.39941	4.27549	4.01252	4.11064	3.93526	3.36438	3.63523	2.40084	3.77497	3.9568	2.85591	3.79971
FGF2	2.8798	2.85285	2.19246	2.72684	2.77247	2.06325	3.30874	4.4892	2.77383	2.35219	2.67564	3.04123	2.66475	2.51499	2.67267	2.245	2.81739	2.48796	3.02473	2.42653	2.1929	2.94421	0.805263	1.32208	3.42674	2.32402	1.10774	3.92261	2.83246	4.03772	1.20769	1.05806	2.78282	0.601765	2.98881	3.37294	2.74403	2.77729	3.34033	2.26099	3.39942	3.12358	2.39753	3.49303	1.84401	2.55676	3.1261	1.35493	2.37666
FGFR2	4.36635	4.43532	3.97328	3.92451	3.86494	4.07401	4.4421	4.29706	3.78353	3.65487	4.49085	3.67359	3.7399	4.07363	4.15878	4.82533	3.91177	4.78723	3.92347	3.28474	3.60759	2.62708	3.34488	3.94637	1.8642	3.83324	1.31945	2.56635	1.73903	1.39705	4.21695	3.91552	4.25865	4.33118	4.47894	4.12229	4.39769	4.53651	4.88519	3.82378	4.11189	4.68467	4.13374	2.98014	4.01711	3.9374	4.49085	3.9543	4.31083
FHL2	2.77569	3.39787	3.19342	3.08717	3.54744	3.08956	2.83467	2.99509	3.2423	3.85763	2.8439	3.50367	3.19868	3.0969	3.03568	2.9221	3.32645	3.06065	3.23283	3.34292	3.50147	2.18047	3.57267	3.11111	2.93292	3.57121	2.55919	2.97094	2.93329	3.40638	3.42752	2.7042	2.15403	3.09439	3.358	3.23842	3.02918	1.60299	2.48471	2.95091	2.00534	3.03832	3.70105	1.66805	2.6446	2.4372	3.39971	3.2416	3.70835
FOXO1	3.63402	3.19978	3.00178	3.25639	2.9759	3.56282	3.5721	3.27478	3.18668	2.90718	3.39638	3.38841	2.98792	3.28718	3.46232	3.32483	3.29713	3.45392	3.20944	3.00732	2.62032	2.69179	1.9688	2.19053	2.47021	1.77088	2.3847	2.95846	1.85646	2.48596	2.03901	2.86185	2.89007	2.93552	3.2541	3.42944	3.34262	3.50367	3.75606	2.84607	3.19342	3.7947	3.14949	2.88519	3.54492	3.65057	3.41517	2.93204	3.75278
FXR1	3.8917	3.89993	3.45124	4.07834	3.53858	3.65453	4.03455	4.08732	4.03038	3.81568	4.03685	4.0441	3.99825	3.97021	4.20556	3.85837	3.78472	3.75388	4.23968	3.52185	3.6533	1.20989	3.83469	4.84222	1.3813	3.86494	2.43007	1.45191	2.70071	1.55236	1.60886	4.5049	4.35141	4.31254	3.78738	4.01026	4.07179	4.17588	4.27594	4.61857	4.42703	4.3093	4.31199	5.50183	4.83709	4.76477	4.32176	4.72756	3.86649
GPC1	2.40457	2.46316	2.74504	1.82167	2.56103	1.73543	2.04703	2.01197	2.36759	2.64301	2.50557	2.60896	2.0945	1.85141	1.73827	2.18703	2.19806	2.24638	1.76763	2.65846	2.70998	1.70372	3.17697	3.24035	2.47676	2.23166	1.24076	3.43222	2.62522	3.04861	2.25686	2.513	2.23802	1.63198	2.5393	2.24071	2.57614	1.85141	1.48989	1.2999	1.64774	3.15224	1.22529	1.54184	1.48081	2.99417	1.5453	2.02642	1.8106
GREB1	3.42457	3.4169	3.29423	3.67739	3.52523	3.03237	4.26287	3.5652	3.45788	3.70536	3.40974	3.51288	4.06803	3.783	3.54289	3.01271	3.62219	3.27679	4.00644	3.65581	3.43593	3.37192	3.12841	1.86539	1.69334	3.02957	2.37	1.97264	2.92848	2.1528	1.9426	3.76114	3.6665	3.84365	3.56685	3.72027	3.39802	4.08771	3.76022	2.79159	4.2366	3.46765	3.04564	2.68069	3.30587	4.05365	3.5721	3.7427	3.6296
GRIA3	2.32241	2.79379	2.84567	2.77569	3.09739	2.49581	2.31234	2.73666	2.68333	3.29249	2.56667	3.22434	2.70057	2.56058	2.8721	2.82796	3.02388	2.61864	2.66157	3.48883	3.52068	0.913923	3.50705	2.32574	2.91261	3.28187	3.41081	2.20125	3.29188	3.32575	2.3491	2.6561	2.75677	3.13202	2.5842	2.92159	3.40989	1.44934	2.82866	3.72114	0.825022	2.68333	3.13455	2.10308	2.42339	2.70293	2.99407	3.16804	3.16504
GRM2	1.30667	2.30468	2.94909	1.92297	2.67033	1.95407	1.26332	1.414	2.43271	2.23422	1.89342	2.23433	1.46519	1.15931	2.15225	1.989	2.06916	2.16702	1.20142	3.12518	2.52269	2.23649	1.0418	2.65953	1.47032	2.69293	4.0973	3.71214	0.791742	3.8923	2.57505	2.25293	0.978396	2.34118	1.66136	1.97158	2.35417	2.43282	1.73141	2.57817	1.51785	1.4525	1.91931	2.33265	2.67726	1.29928	2.70257	2.34571	2.97822
GRM5	1.727	2.08154	2.40397	2.56571	2.57329	2.15904	1.84299	2.1336	1.88061	2.82337	1.95391	2.95983	1.96966	1.87714	2.10795	1.76559	2.38106	1.84449	2.29196	2.33865	2.71258	2.56377	2.83848	3.75563	1.62905	2.81052	1.86176	1.3493	3.10228	1.42895	1.65694	3.24712	1.67321	2.68267	1.35946	2.84436	2.78554	1.4509	2.80093	1.6476	1.8103	1.33489	2.81014	4.06704	2.03861	3.5217	2.89487	2.01759	1.47846
HDAC1	3.99224	3.27256	3.15547	3.49027	2.9927	3.58712	3.66515	3.65825	3.23315	3.00609	3.53435	3.11465	3.42457	3.57643	3.58903	3.45154	3.1692	3.5883	3.33629	2.89237	3.11781	0.833525	2.0656	3.01923	3.14392	2.35648	1.73717	1.92467	1.84466	1.35512	2.65907	3.40721	3.19115	4.0451	4.11444	3.93127	3.76984	3.63135	4.3098	3.18512	4.39201	4.24883	3.4485	3.38872	4.3374	4.25914	3.94747	3.58094	3.6673
HDAC9	1.90248	2.04776	2.13562	2.10795	2.08205	2.10847	2.03095	1.9729	2.15656	2.09786	2.06225	1.98111	2.09052	2.13512	1.89711	2.08253	2.0718	2.15536	2.06669	2.33428	2.16207	4.24883	1.88255	2.85886	1.2157	1.87566	0.855574	3.1909	4.72323	2.80831	1.46741	2.33757	2.72816	0.436025	1.48402	2.31963	1.95533	1.14824	2.05373	1.16416	1.71575	2.86498	2.5311	3.38513	3.06621	0.916934	2.76533	1.11957	2.37572
HIF3A	3.67886	2.36041	2.33231	4.22286	2.18508	2.68045	3.95846	4.02315	3.99556	3.20799	2.54494	3.59194	2.85364	3.74824	2.64258	2.2746	3.61955	2.37352	3.81832	2.73147	1.8496	2.88729	2.00547	2.3939	2.46753	1.34685	0.952507	1.51305	3.39547	1.45759	2.15184	2.57683	3.57341	3.80772	2.88508	3.5389	2.62522	3.89928	3.68611	2.33567	5.05587	3.47014	2.60102	4.48638	3.35751	3.98994	2.93069	2.48975	2.91356
HSPB1	4.39569	3.14196	3.12146	4.61651	3.1667	3.97078	5.17517	5.06642	4.06636	3.60052	3.52964	4.72458	4.64279	4.03455	5.14792	2.93144	3.79028	3.23458	4.79811	4.31588	3.5028	1.07363	2.96253	2.72001	4.25123	3.25316	1.49143	2.28966	3.79875	3.46382	4.47583	3.4958	3.37926	3.74137	3.26027	3.71542	3.29334	4.51044	3.44508	4.15841	3.95221	4.8353	4.19714	3.99263	4.32991	4.6814	4.13527	3.81517	3.84975
HSPB3	2.41406	2.90844	3.29131	2.98423	3.92839	2.81142	2.44224	2.78282	3.0661	3.26759	2.41415	3.33101	2.89237	2.49175	2.67471	2.74526	3.26385	2.92528	2.69092	4.23031	3.24881	3.02907	3.82058	2.64504	3.3683	3.9451	3.55048	3.973	3.50473	3.72606	3.06676	2.14396	3.0499	3.2673	2.75868	1.55776	2.93826	1.40346	1.81044	2.32253	1.69222	3.21146	2.93662	1.44232	1.98083	1.45846	2.98014	3.11914	1.94017
IDH3A	2.9684	3.00143	2.84738	3.1547	3.42817	2.98594	3.17325	3.20577	3.23298	3.78077	3.01827	3.5995	3.28614	3.03729	3.1004	3.14161	3.35723	3.11668	3.22133	3.48722	3.85885	3.96526	3.96124	2.58751	2.20383	3.63926	3.35253	3.08637	2.51673	2.72709	2.35772	2.56516	3.09033	3.67003	3.19273	3.39025	2.93789	1.36402	2.85285	2.71076	2.38558	2.75837	3.55489	0.713214	2.3302	3.06117	2.45164	3.12186	3.06363
KAT2B	4.53651	4.32759	3.71846	4.23359	3.87397	3.90407	4.58637	4.41666	3.96004	3.54276	4.44562	3.82571	4.00187	4.37778	4.00159	4.37041	4.04122	4.29015	4.24294	3.12943	3.73605	2.85478	2.66997	2.28852	2.64535	3.13165	2.19473	2.19939	1.91122	2.33953	3.05939	3.65039	4.43858	4.38891	4.40741	4.01445	4.48112	5.09598	4.75454	3.98506	3.92868	4.26896	3.92701	3.61758	4.09908	4.18439	4.61966	4.0451	4.025
KIFC1	1.93314	2.26838	2.08228	2.16182	2.30033	2.61314	2.33846	2.32046	2.14251	2.26154	2.0988	2.27735	2.09204	1.95108	2.07901	1.74327	2.25442	1.94423	2.14309	2.35494	2.31091	3.00178	1.97755	2.48337	4.19882	1.8014	3.51355	3.35633	1.40977	2.27671	1.62951	1.57137	1.81088	1.66685	1.7286	2.12885	1.62598	1.53922	1.82595	2.08577	1.73427	1.7224	1.73964	2.52191	2.37765	1.8768	2.10749	1.44232	1.93038
LPAR1	3.93793	3.77225	3.48455	3.61366	3.14031	4.32638	4.29068	3.3909	3.0426	2.89094	4.3258	3.08575	3.68474	4.00388	3.83887	4.56455	3.30128	4.552	3.53775	2.33724	3.29841	3.69388	2.74768	3.77293	2.04438	3.17518	2.8145	1.78046	3.86546	1.42689	2.8816	3.45344	3.74248	3.28758	3.36117	3.22023	3.69627	2.89318	3.72522	3.95162	4.0045	3.75795	3.53858	3.43079	4.30617	4.07288	3.41296	2.50306	3.28718
LRIG1	4.55027	4.16297	3.56904	3.74332	3.56335	3.26342	3.92261	4.44415	3.60235	3.6724	4.24019	4.19032	3.6533	3.72005	3.69054	3.76962	3.88454	3.82677	3.6887	3.63651	3.98725	1.37654	3.19594	3.78956	2.63515	3.14705	1.78638	2.23486	1.59825	1.57101	3.74938	3.8625	3.71713	4.79377	3.75491	3.92797	4.30509	3.88454	4.70072	2.9996	3.19743	4.34161	4.19675	3.88811	3.80799	3.7967	4.25503	3.68911	3.69682
LRRC7	1.96626	2.56794	2.32957	2.35584	2.73501	1.7436	1.745	2.19525	2.35639	2.55665	2.18463	2.9826	2.13374	1.82774	2.12678	2.33417	2.54675	2.35219	2.13887	2.32082	2.93365	3.42568	3.46468	2.76429	0.334547	2.45344	3.97673	3.04899	3.34908	2.90914	2.16288	2.88245	2.76319	2.37177	3.36471	2.12911	2.5842	2.82179	0.796543	2.99722	0.943216	2.16883	3.17885	0.518402	0.359652	2.10454	2.67957	2.39923	1.23128
MAEL	1.90584	2.81853	3.43496	2.3966	4.08548	2.23101	1.87943	2.17907	1.93951	3.10974	2.50206	3.19406	2.07756	1.9963	2.22729	2.27059	1.93156	2.62727	1.8903	2.4562	2.34702	1.06611	3.58712	2.16964	2.32381	3.30277	3.24334	3.49978	3.5285	2.8415	3.50705	2.19784	0.751531	1.69692	2.86988	2.90806	2.83652	0.520632	1.62048	2.36651	2.43148	1.93055	2.5571	2.12606	3.11061	0.853333	0.593444	1.35885	2.25409
MED1	2.74825	2.81107	2.86953	2.88499	2.94814	3.4094	2.9825	2.83527	2.84013	2.66487	2.82962	2.5373	2.82415	3.25004	2.85251	2.68267	2.71124	2.87769	2.74493	2.66205	2.60969	0.676057	2.1235	3.11358	2.02296	2.1484	3.21791	1.29885	2.16024	1.64124	2.30147	2.64943	3.30251	3.81022	3.39494	3.53755	3.35191	2.22102	3.44164	2.9431	3.5757	2.42227	2.94824	3.89113	3.37881	3.95517	4.02079	3.34194	2.96827
MEF2C	2.50679	2.93923	2.91008	2.85862	3.93823	2.44554	2.396	2.93421	3.17115	3.87561	2.59072	4.30087	2.84118	2.54251	2.62121	2.73537	3.59928	2.68069	2.94603	4.53833	4.3195	1.17661	3.45235	3.67867	2.80788	3.21324	2.91285	3.19009	2.05017	3.66632	2.40196	2.47701	2.72197	2.71443	2.82045	2.77926	3.00229	1.47671	3.40766	2.79841	2.77557	1.69849	3.35398	2.91553	3.19381	3.15734	2.83362	2.48471	3.13994
MYO6	3.73947	3.65564	3.10729	3.6235	3.0811	3.37107	3.47281	3.85863	3.57326	3.38421	4.16211	3.69982	3.3444	3.70167	3.79424	3.76022	3.38006	3.28961	3.48522	2.85465	3.10855	0.465073	3.22254	4.67218	2.65814	3.25214	2.01565	2.27979	3.77986	1.68771	2.24588	4.36749	3.91059	3.59516	3.88713	2.70095	4.2834	4.57211	4.22469	3.38483	4.12149	4.36193	3.42993	3.80392	4.27828	3.6152	3.38273	3.45108	3.18538
NEK2	2.29939	2.64057	2.63708	2.71763	3.22577	2.49351	2.49477	2.48775	3.13388	2.46605	2.32035	2.36019	2.72011	2.64535	2.34944	2.52843	2.42913	2.38283	2.42594	3.0686	2.3824	4.02208	2.84762	2.44635	2.73197	2.195	1.36979	4.08771	1.87809	3.46454	1.95522	2.17943	2.04277	2.37806	2.95044	2.53784	1.94881	2.0184	1.85123	2.07673	1.7897	1.74418	1.57541	2.56245	2.66987	1.8752	2.0832	2.3816	2.64668
NEK7	4.10503	3.8971	3.55321	3.83773	3.40624	4.52801	4.33054	3.99224	3.68357	3.4356	4.06803	3.36217	4.0032	4.2298	3.70327	3.88084	3.66252	3.87829	3.85622	2.87721	3.59381	3.13587	2.6722	2.74225	2.37397	3.1177	1.68454	2.12303	2.36357	1.99	2.55295	3.57826	4.06704	4.20827	4.03198	4.09293	3.61323	4.3018	4.40945	3.59118	4.40945	4.36912	3.73272	3.70962	3.948	4.1576	3.85791	3.45124	4.01148
NEK9	4.10536	3.82519	3.82545	3.63229	3.44657	3.79168	4.11568	3.70167	3.6797	3.52275	3.93186	3.52324	3.59381	3.94009	3.74031	3.94597	3.77811	3.89928	3.96993	3.4367	3.52728	1.67529	3.07691	4.46799	2.57704	3.258	1.90647	3.9344	2.01903	2.42732	3.89284	3.5052	3.55288	4.00187	3.37535	3.64514	4.13211	3.97169	4.20337	4.30777	3.22305	3.92505	3.7662	2.27267	3.50193	3.90214	3.96362	3.3589	3.79305
NOS2	1.87477	1.92237	2.26322	1.758	2.21094	2.02913	2.10454	1.91861	2.1912	2.12989	2.13775	2.02296	2.18532	2.06338	2.20223	1.96484	2.26208	2.57953	2.15645	2.47995	2.00504	4.1712	1.99713	3.61323	1.72224	2.02119	2.15955	3.41564	1.80812	3.35547	1.47165	2.58081	1.68669	2.57218	1.18479	2.57453	1.99494	1.69989	2.06811	1.33036	1.33306	2.29396	2.59008	1.43065	2.01969	2.66498	1.2111	2.81154	2.62687
NTRK2	2.61499	2.92095	2.69423	2.91333	3.33352	2.53067	2.52532	2.93307	3.05014	3.01047	2.66397	3.03886	2.84162	2.58356	2.62894	2.9308	3.03178	2.67849	2.90018	3.37192	3.43342	2.57263	2.90086	4.03519	1.8519	2.95128	1.85036	2.36898	2.39889	2.97658	0.127593	3.02575	2.45588	3.33495	3.01258	2.81052	2.80946	2.61185	2.90497	3.1463	3.74031	2.94137	2.91794	3.89505	3.08869	3.2567	2.66965	2.41767	2.74403
PLCB1	2.21997	2.67837	2.34964	2.67564	3.13521	2.00668	2.52657	2.4155	2.39505	2.90756	2.13449	3.0405	2.5237	2.36977	2.27979	2.34084	2.93374	2.58642	2.50316	3.1858	3.649	0.952708	2.56331	2.77544	2.41936	3.10791	3.55304	2.78996	2.04121	2.78349	0.759776	2.90296	2.67243	1.28943	2.77234	2.32818	2.64723	2.97647	2.06237	2.56731	2.89214	2.92646	3.03911	2.46721	2.50101	2.36595	2.67196	1.83694	2.4015
PLS1	2.70443	2.91261	3.08943	3.21512	3.24964	3.13548	2.7251	2.82269	3.52305	3.57138	2.47554	3.03381	3.7107	2.90543	3.04186	2.91089	3.49353	3.04455	3.19435	3.3453	3.57985	3.72114	3.1753	2.86174	2.5024	3.18837	3.82545	2.88113	2.42253	2.96457	2.54452	2.29309	1.89438	2.24355	2.69305	3.31173	2.09123	2.50537	2.18594	2.0656	2.15744	1.89392	2.97769	1.71291	2.10738	2.57091	1.85823	2.52887	3.26053
PREP	3.13729	3.57985	3.57756	3.52305	4.08366	3.30407	3.08401	3.25656	3.61685	3.97021	3.17649	4.02656	3.64059	3.27984	3.35501	3.18969	3.95737	3.31829	3.50012	4.51961	3.99615	1.53056	4.21864	2.8721	3.14352	4.21245	3.56888	3.82216	3.62294	3.3382	3.60199	2.67532	2.92471	2.18936	3.48508	3.47518	3.59155	2.49545	3.17296	3.63041	0.954846	2.15882	3.9519	2.5787	3.07905	2.32654	3.23272	3.28789	3.35533
RAC3	1.01196	1.00184	2.35052	1.00718	2.53443	1.57541	1.51578	0.837935	1.06818	2.18308	0.973821	1.90463	1.23475	0.57033	1.6255	1.23804	1.47526	1.36172	0.919279	2.94262	2.14396	3.61269	1.31136	1.53863	4.25313	1.57312	2.21322	1.70939	1.76183	4.79053	2.20197	1.81016	1.7125	1.64649	1.2816	1.6099	1.49093	1.03136	1.65485	1.94217	1.68122	1.37459	1.24526	1.26728	1.60401	1.69576	1.74515	1.06454	1.04567
RAD1	2.16784	2.45274	2.5351	2.18403	2.54056	1.80474	2.00782	2.34796	2.64794	2.95663	2.43041	2.45531	2.1336	1.86299	2.49864	2.54664	2.36858	2.45735	2.41293	3.11545	2.73771	3.83818	2.10925	1.19268	3.39833	2.74814	2.02586	2.82315	3.27679	3.27084	2.91405	2.13584	1.71434	1.04106	2.65846	1.02172	2.11301	2.55972	2.50702	1.15411	1.50429	1.08244	2.24406	1.50719	1.9792	0.760223	2.57637	2.20933	2.23249
RAF1	3.04762	3.14211	2.96381	3.12796	2.82962	3.34246	2.91463	3.19826	3.06012	2.52475	2.96689	2.93355	2.88465	3.05717	3.40796	3.13177	3.31588	3.15224	2.98921	2.57737	2.69707	0.933956	2.42605	2.87304	2.48482	2.17711	2.70751	2.02213	2.21177	2.46822	3.48568	2.00449	3.54569	3.02402	3.23619	3.46532	3.3755	2.9914	3.09989	3.88713	1.83082	3.5522	2.64311	2.34474	3.55271	3.50353	4.01677	1.8858	2.88832
RBL2	4.4971	4.1712	3.6665	4.53473	3.67259	3.90319	4.23461	4.32342	4.27549	3.79168	4.21289	3.89009	4.18191	4.21995	4.01951	4.12432	4.15957	4.30394	4.30725	3.22946	3.92797	3.33483	3.327	1.93607	1.93717	3.07716	2.78568	2.19514	2.61499	1.78909	3.12019	4.4797	4.02383	4.40398	4.13285	4.18148	4.39135	3.99735	4.27305	3.73794	4.04122	4.15424	3.82149	3.63442	3.84288	4.44925	4.42703	3.89198	3.96852
RFC3	2.8875	3.32903	3.09501	2.86843	3.55648	2.90486	2.66522	2.76045	2.87709	3.35458	3.21324	3.00667	2.71216	2.77972	2.63055	3.31588	3.12755	3.10676	2.89909	2.95885	2.8496	2.86753	3.58113	1.79866	1.69818	3.66172	3.04111	3.71048	2.43927	3.05362	2.11097	3.08152	2.53292	2.70409	3.21174	2.62825	3.07677	2.85202	2.54329	2.59814	2.67196	2.33611	2.61206	1.80183	2.27158	2.56635	2.22246	1.99713	2.4803
RHOU	4.02623	4.17242	3.67846	3.83912	3.78564	4.15251	4.17793	3.90941	3.605	3.41849	4.54174	3.38674	3.71005	4.0943	3.98441	5.04972	3.58346	4.9483	3.70644	2.86407	3.3892	2.20318	2.50295	5.13731	2.3033	2.84049	2.44679	2.13087	2.59961	1.34459	3.61996	3.79806	4.2834	4.52456	3.59423	3.77832	4.15251	4.31136	4.32342	3.71196	4.05335	4.557	3.74599	3.24697	4.23461	4.42703	4.09002	3.47879	3.52419
RNPC3	3.40112	3.92287	3.80626	4.03455	3.74158	4.05335	3.93526	3.95711	4.03102	3.56232	3.948	4.24591	4.07798	4.13997	3.99862	3.36771	3.76091	3.32399	4.09076	3.23739	3.41279	0.677682	3.99995	5.51181	2.96493	3.32743	1.80228	2.04221	1.78953	1.85388	2.35795	4.57118	4.12075	4.26796	3.82649	3.5742	4.5391	4.4971	4.41083	4.84095	4.03069	4.16334	4.06053	4.62468	4.72882	4.35743	4.47646	4.379	3.80555
RORA	3.32015	3.29854	3.13782	3.66252	3.15494	3.59194	3.68593	4.14617	3.7718	3.49848	3.27534	4.09113	3.63135	3.65307	3.95038	3.00069	3.50922	3.00018	3.64919	3.69446	2.88844	0.420325	3.64253	2.92107	1.0985	3.48066	2.38016	3.85227	2.45702	3.2477	1.33805	3.91634	3.79189	3.58258	4.02656	4.29442	3.8848	3.90792	4.3502	4.05398	2.87002	4.2366	3.8299	3.13008	3.69917	3.67867	4.06272	4.05769	3.95485
RTN4	2.8752	2.77649	3.30835	2.75666	3.63308	3.48689	2.89817	3.54186	3.08336	2.36729	3.40481	3.54492	2.93279	2.7415	3.19954	3.48947	3.55208	3.43512	2.7933	2.03572	2.95187	0.991417	3.69627	4.18015	1.90601	2.88445	2.34702	2.711	2.25421	2.28551	1.55575	3.46997	3.59711	3.56053	2.64897	2.65541	3.56669	3.35384	1.60585	3.51847	2.51287	3.15649	3.77433	2.78913	3.87879	3.35679	3.16896	3.70024	3.55866
SDC3	2.42594	2.79434	1.68876	2.32643	2.03729	1.02107	2.03653	2.7812	2.35219	2.68995	2.04176	2.42454	1.63335	2.07604	2.17789	1.99536	2.28942	2.00905	2.01071	2.87061	2.12593	3.67654	3.24697	2.72709	4.00611	2.20329	3.1547	1.18638	1.0343	2.86604	3.74619	1.47915	1.17199	2.39471	1.24474	2.38603	1.33628	1.04973	2.71028	1.82634	4.16255	1.55453	2.49499	2.13538	1.32908	1.32175	1.48234	2.49231	1.84111
SDC4	4.07643	3.82314	3.71777	4.18896	3.43326	3.46502	4.63097	4.59596	3.45584	3.63967	3.91144	4.0973	3.78616	4.28492	3.45854	3.64232	3.78051	3.70105	3.79071	3.50029	3.1424	2.16895	2.58847	3.60307	3.16016	3.00428	1.45846	2.20664	1.85792	1.03229	4.49861	4.058	4.59798	4.99658	4.27884	4.02208	3.92797	4.05739	5.2091	3.51368	4.70072	4.10692	3.45718	2.73703	4.65488	4.15424	4.15507	3.47862	3.72583
SGK1	4.21245	3.96993	3.34659	4.08471	3.69463	4.50021	4.00419	3.46331	3.412	3.57607	4.18987	3.68831	3.80694	4.30777	4.52721	4.48112	3.75088	5.78239	4.02315	3.24115	3.46502	2.00653	3.36799	4.21739	2.78913	2.73314	1.52729	2.21941	2.8294	2.13812	4.0466	3.79233	4.11644	4.13054	3.67468	4.02945	4.18475	3.8676	3.90136	3.71237	4.726	4.4803	3.98599	2.85065	4.50963	4.40398	4.34105	3.77899	4.06163
SMAD3	2.44763	2.27573	1.77375	1.8131	2.42169	1.69469	2.19569	2.6366	1.90139	2.18354	2.17252	2.31527	1.79837	1.57117	1.93403	1.74173	2.66258	1.88061	2.42516	2.80209	2.67863	3.37627	2.90349	2.12861	2.79722	2.87087	2.23649	2.96106	0.883153	3.5351	0.942223	1.94423	2.33276	2.63264	1.12579	2.83687	2.3201	2.03107	2.29544	1.55822	1.17869	2.29476	1.87973	3.4536	2.81214	1.69752	0.977184	1.38338	2.57704
SMYD3	3.02486	3.06933	3.3641	3.07542	3.85791	2.97793	2.94942	3.29031	3.21919	3.75003	3.07063	3.57307	3.11214	2.97635	3.10881	3.31814	3.38619	3.22366	3.18499	4.00128	3.63785	2.56181	4.02469	2.61197	2.64291	4.36749	2.22057	3.76721	3.33629	3.46435	3.51675	2.73678	3.25279	2.40333	3.25119	3.42079	3.33846	3.1025	2.29309	2.45233	1.82762	2.84704	3.76599	0.404304	2.38392	2.46854	2.10608	3.26267	3.15734
SOX2	3.5261	3.14263	3.09989	3.51675	3.01448	3.16309	3.76501	3.38993	3.46566	2.93902	3.55434	3.41707	3.32727	3.40735	3.53755	3.00031	3.07035	3.01599	3.27463	2.78786	2.42169	1.95677	1.9081	2.51799	3.11111	2.14667	1.82496	1.92688	3.56557	1.42236	2.1964	1.97337	3.56212	3.98902	3.6121	3.11532	3.44248	3.65387	4.2976	3.02745	2.54755	3.948	2.60353	3.23471	3.13455	4.0188	3.62294	3.01389	3.25067
SRRM2	2.97002	2.64291	2.89948	3.0514	2.79778	3.44673	2.98763	2.95443	2.82102	2.9747	2.98435	3.16655	3.22277	3.18272	3.31142	2.64999	3.06819	2.8335	2.68555	2.64794	2.49122	1.81737	3.06588	3.81472	2.2431	2.58973	1.23867	2.25925	1.93963	1.6248	1.49872	3.25017	3.56053	3.88064	2.21117	2.37776	3.26816	3.26533	3.79094	3.42614	3.94185	2.48659	3.11838	4.63768	3.62219	3.63842	2.72378	3.02351	2.51611
STAT3	3.81931	3.30197	2.97241	3.59552	3.14465	3.42488	3.81734	3.86841	3.34119	3.41673	3.65469	3.63285	3.49966	3.79117	3.57326	3.42029	3.53996	3.20523	3.33675	3.58657	3.6631	1.13324	3.06999	2.94659	2.01033	2.92609	1.71088	3.07491	2.11074	2.94567	2.39269	3.30113	3.67573	4.20868	3.47879	4.27502	3.59552	3.85885	4.28091	3.54167	3.81646	3.98377	3.9038	3.57511	3.42457	3.91089	3.96637	2.41867	3.54339
STS	3.04659	3.40891	3.21648	3.26999	3.74871	3.03356	3.00106	3.2499	3.60307	4.32638	3.08686	3.6061	3.55538	3.15127	3.00007	3.23545	3.19566	3.25856	3.26999	3.79898	3.94095	3.22619	4.0761	2.23569	1.01339	4.60802	3.46997	3.23842	4.26287	3.44606	2.54251	3.20411	3.55489	2.27289	3.86037	3.61157	2.87332	2.0785	2.17451	2.25852	1.31517	2.86978	3.94692	1.78876	2.64804	2.24638	2.46721	3.53079	3.93899
SYNJ1	1.71519	2.02213	1.26972	1.79731	2.7517	1.22566	1.2921	1.79715	2.02336	3.12468	1.65109	2.74549	1.60283	1.39294	1.92173	2.47051	2.52647	2.28161	1.81522	2.91723	3.54068	2.05084	1.04783	1.36824	2.47165	1.94004	3.01282	2.35875	2.99259	2.10738	0.968029	2.58381	2.80844	2.56322	2.29488	2.29001	2.28922	2.75545	1.86299	2.00518	2.05335	1.94116	2.28039	2.58609	2.18218	2.074	2.09002	2.5271	2.43402
TEX10	2.72614	2.71951	2.77314	2.85376	2.70198	3.04899	2.56806	2.74138	2.76618	2.14866	2.88557	2.65541	2.60285	3.09939	3.1889	2.56635	2.49673	3.07605	2.65576	2.32621	2.28063	1.0744	2.3315	2.55688	1.25148	1.46489	3.30874	1.51149	3.52324	1.71262	2.9637	2.4709	1.90569	2.62478	3.29437	2.39312	3.15015	3.60074	2.68842	2.38272	3.52894	3.14006	2.36074	2.69552	2.57183	3.0034	2.72451	3.11571	2.49933
TF	3.86546	4.50341	3.68212	3.77721	3.77899	4.76334	3.64397	3.52275	3.3328	3.58676	4.80442	3.6157	3.51205	4.03227	4.40945	5.51181	3.58311	5.33645	3.64213	2.86224	3.59622	1.04037	3.63882	5.87881	2.01044	3.51454	2.6459	2.24113	4.18602	1.50557	3.82241	4.09867	4.11151	3.83469	3.5471	3.39942	4.41211	3.66293	3.61483	4.33679	3.07855	4.67641	3.96124	3.68474	4.90876	4.67641	3.93016	3.37687	3.80039
THRB	2.15142	2.35379	2.23249	2.16217	2.63448	1.41646	1.86509	2.61702	2.60827	3.74911	2.19401	3.18323	2.46392	1.43275	2.31224	2.69832	3.04467	2.08253	2.49877	3.56557	4.01287	3.38888	2.49889	1.56208	3.85956	2.77434	2.81119	2.82916	3.29965	4.20868	1.76874	1.48388	2.12315	3.1177	1.40002	1.78859	2.47254	1.75939	1.60601	2.20212	1.402	2.4829	2.22598	1.68815	1.55806	1.55484	1.46212	2.84284	2.07673
TRIP6	4.2138	3.30819	3.07764	3.10757	2.74358	2.97808	3.4555	3.41004	2.99439	3.2311	3.82677	3.17165	2.92599	3.22277	2.98829	3.33864	2.85875	3.03594	3.1858	2.97759	2.89035	1.44054	2.12911	3.00084	3.46215	2.28765	1.90948	2.05795	2.41574	1.69111	3.04163	2.8378	3.25907	3.78008	2.56871	2.9548	3.49353	3.17013	3.94981	3.51288	3.70854	3.17396	3.08388	3.3537	3.95654	3.02773	3.30541	3.18728	3.04899
TUB	2.22561	2.12303	1.97782	2.02095	1.8044	1.69084	1.69862	2.10783	1.96159	2.76814	2.08927	2.04221	2.07086	1.73226	1.84915	1.90039	2.25749	2.13003	2.05857	2.13386	2.85051	1.37249	1.91153	3.03622	3.14226	1.42282	0.793457	2.46721	3.80974	3.32086	1.52572	1.82715	3.19551	1.58847	2.5881	2.7677	3.0686	1.58835	1.37335	2.28494	1.05922	2.13278	2.66246	2.37966	3.47556	3.07845	3.55065	2.76568	1.97249
VWF	4.43195	2.76362	2.86151	2.5217	2.9472	4.80275	2.91045	3.14226	2.67379	2.98377	2.87969	2.96579	3.24558	3.92316	3.29882	2.66833	3.53032	2.65105	2.48314	3.91118	3.1687	0.95826	2.29544	2.90432	4.36854	2.83573	1.24161	3.28917	3.06524	3.777	2.25431	3.02416	3.49997	3.22619	3.6498	3.02085	3.46811	4.41083	4.35517	3.93361	4.16536	3.15599	3.52051	2.64513	3.76022	3.07731	3.66046	1.80845	3.66276
WASF2	3.94217	3.28572	2.89971	3.24964	2.79117	3.24977	3.47644	3.43622	2.79629	2.90486	3.41364	3.22693	3.05454	3.258	3.23632	3.77921	3.09804	3.39649	3.22467	2.88305	2.92183	2.15717	2.42573	2.66612	3.07378	2.07114	1.17572	2.77188	2.45665	2.47608	2.96165	3.20084	3.28245	3.37164	3.02659	3.23646	3.26972	3.95542	3.6979	3.26128	3.00653	3.36771	3.33192	2.71989	3.95099	2.7758	3.36568	2.9869	3.00826
WDR5	2.44972	2.4354	2.33545	2.46325	2.52383	2.09764	2.34689	2.3378	2.25225	2.65531	2.2371	2.54865	2.28097	2.49933	2.61024	2.78458	2.51389	2.43807	2.51917	2.62198	2.84356	2.42988	3.80898	2.86523	2.93589	2.60125	2.699	2.8415	0.995322	3.24435	3.62516	2.46158	1.6314	1.2843	1.72125	3.09581	2.45164	2.66115	2.01366	1.55666	1.63182	2.99948	1.73478	1.67777	1.5553	2.77043	2.6129	1.40346	3.01711
WNT2	2.75837	3.09581	3.24088	3.18796	3.51368	2.97433	3.06806	2.80648	3.22407	3.00826	2.65174	3.28115	3.33662	3.12905	3.0107	2.91577	3.23414	2.97954	3.01685	4.24294	3.52435	1.19914	3.44757	2.84413	3.11358	3.92198	2.6599	3.50211	3.82873	3.58382	2.85911	2.23945	3.49237	1.95507	3.64358	3.14547	3.09479	1.80533	3.05999	2.25237	1.99165	3.17662	3.10144	2.95711	2.14552	1.60917	2.64735	2.75111	3.14889
[truncated: 55 more columns]

## Sheet: Monocytes-p0.05R0.3
Monocytes	0.0780736	0	0.0161218	0.0478317	0.072623	0	0	0.208333	0.00956092	0.0865334	0.00606289	0	0.012531	0.0153951	0.013708	0.0110071	0.0257098	0.0133394	0.0436773	0.156608	0.0451233	0	0.165847	0	0.0107631	0	0.297579	0	0	0	0.06047	0.0197471	0.0715339	0	0.14139	0.0427867	0.167711	0	0.196197	0.0595994	0.000542972	0.0260754	0	0.0105863	0.143781	0.23687	0.0684095	0.175537	0.0417506
group	AD	AD	AD	AD	AD	AD	AD	AD	AD	AD	AD	AD	AD	AD	AD	AD	AD	AD	AD	AD	AD	Control	Control	Control	Control	Control	Control	Control	Control	Control	Control	AD	AD	AD	AD	AD	AD	AD	AD	AD	AD	AD	AD	AD	AD	AD	AD	AD	AD
sample	GSM1176255	GSM1176256	GSM1176257	GSM1176258	GSM1176259	GSM1176260	GSM1176261	GSM1176262	GSM1176263	GSM1176264	GSM1176265	GSM1176266	GSM1176267	GSM1176268	GSM1176269	GSM1176270	GSM1176271	GSM1176272	GSM1176273	GSM1176274	GSM1176275	GSM119666	GSM119667	GSM119668	GSM119669	GSM119670	GSM119671	GSM119672	GSM119673	GSM119674	GSM119675	GSM238842	GSM238843	GSM238844	GSM238845	GSM238846	GSM238847	GSM238848	GSM238851	GSM238854	GSM238855	GSM238856	GSM238857	GSM238858	GSM238860	GSM238861	GSM238862	GSM238863	GSM238864
GRIA4	2.44201	2.53614	2.71076	2.68196	2.52417	2.71237	2.63606	2.5195	2.96152	3.01006	2.37084	2.70071	2.72638	2.51884	2.48063	2.59202	2.50023	2.50206	2.69489	2.50078	2.81428	3.62636	2.65023	1.05883	2.65344	3.03582	3.68192	3.56318	3.0051	3.57472	2.48325	2.62498	2.63166	1.39247	2.77067	2.47642	2.5851	2.0364	0.902631	2.30923	1.68545	1.78518	2.33385	2.54241	2.26334	0.675536	2.2557	-0.0933535	1.66225
HDAC9	1.90248	2.04776	2.13562	2.10795	2.08205	2.10847	2.03095	1.9729	2.15656	2.09786	2.06225	1.98111	2.09052	2.13512	1.89711	2.08253	2.0718	2.15536	2.06669	2.33428	2.16207	4.24883	1.88255	2.85886	1.2157	1.87566	0.855574	3.1909	4.72323	2.80831	1.46741	2.33757	2.72816	0.436025	1.48402	2.31963	1.95533	1.14824	2.05373	1.16416	1.71575	2.86498	2.5311	3.38513	3.06621	0.916934	2.76533	1.11957	2.37572
MED1	2.74825	2.81107	2.86953	2.88499	2.94814	3.4094	2.9825	2.83527	2.84013	2.66487	2.82962	2.5373	2.82415	3.25004	2.85251	2.68267	2.71124	2.87769	2.74493	2.66205	2.60969	0.676057	2.1235	3.11358	2.02296	2.1484	3.21791	1.29885	2.16024	1.64124	2.30147	2.64943	3.30251	3.81022	3.39494	3.53755	3.35191	2.22102	3.44164	2.9431	3.5757	2.42227	2.94824	3.89113	3.37881	3.95517	4.02079	3.34194	2.96827
NEK2	2.29939	2.64057	2.63708	2.71763	3.22577	2.49351	2.49477	2.48775	3.13388	2.46605	2.32035	2.36019	2.72011	2.64535	2.34944	2.52843	2.42913	2.38283	2.42594	3.0686	2.3824	4.02208	2.84762	2.44635	2.73197	2.195	1.36979	4.08771	1.87809	3.46454	1.95522	2.17943	2.04277	2.37806	2.95044	2.53784	1.94881	2.0184	1.85123	2.07673	1.7897	1.74418	1.57541	2.56245	2.66987	1.8752	2.0832	2.3816	2.64668
NGF	2.33812	2.53168	2.53419	2.58028	2.56635	2.59849	2.44031	2.54819	2.46592	2.55632	2.37981	2.68555	2.6508	2.6714	2.49209	2.33075	2.6539	2.41201	2.72721	2.62512	2.54199	3.84661	2.61759	3.18489	1.90434	2.11031	1.26886	4.27594	1.33002	4.72756	3.60882	2.5181	2.4617	1.3272	1.57376	1.45561	1.87173	2.14024	2.43271	1.49111	2.44542	1.53185	2.75025	2.51279	2.3675	2.13075	1.6014	2.42182	1.75766
TEX10	2.72614	2.71951	2.77314	2.85376	2.70198	3.04899	2.56806	2.74138	2.76618	2.14866	2.88557	2.65541	2.60285	3.09939	3.1889	2.56635	2.49673	3.07605	2.65576	2.32621	2.28063	1.0744	2.3315	2.55688	1.25148	1.46489	3.30874	1.51149	3.52324	1.71262	2.9637	2.4709	1.90569	2.62478	3.29437	2.39312	3.15015	3.60074	2.68842	2.38272	3.52894	3.14006	2.36074	2.69552	2.57183	3.0034	2.72451	3.11571	2.49933
[truncated: 55 more columns]

## Sheet: Macrophages M1-p0.05R0.3
Macrophages M1	0	0	0	0.018284	0	0.018659	0.0189197	0.029646	0	0.00808063	0	0	0	0	0	0	0	0.0318984	0.00757245	0.0217973	0.0288831	0	0.00938574	0.0276642	0	0	0	0	0	0.0541706	0	0.00924	0.00877368	0	0.0548768	0.00975628	0	0.0140887	0	0.109502	0.0457265	0.0351253	0.0278683	0	0.0649704	0.0596999	0	0	0.0272167
group	AD	AD	AD	AD	AD	AD	AD	AD	AD	AD	AD	AD	AD	AD	AD	AD	AD	AD	AD	AD	AD	Control	Control	Control	Control	Control	Control	Control	Control	Control	Control	AD	AD	AD	AD	AD	AD	AD	AD	AD	AD	AD	AD	AD	AD	AD	AD	AD	AD
sample	GSM1176255	GSM1176256	GSM1176257	GSM1176258	GSM1176259	GSM1176260	GSM1176261	GSM1176262	GSM1176263	GSM1176264	GSM1176265	GSM1176266	GSM1176267	GSM1176268	GSM1176269	GSM1176270	GSM1176271	GSM1176272	GSM1176273	GSM1176274	GSM1176275	GSM119666	GSM119667	GSM119668	GSM119669	GSM119670	GSM119671	GSM119672	GSM119673	GSM119674	GSM119675	GSM238842	GSM238843	GSM238844	GSM238845	GSM238846	GSM238847	GSM238848	GSM238851	GSM238854	GSM238855	GSM238856	GSM238857	GSM238858	GSM238860	GSM238861	GSM238862	GSM238863	GSM238864
CRKL	2.30923	2.43739	1.69989	2.12478	1.51195	1.18939	2.63065	2.41484	2.36547	3.07365	2.55353	2.48361	2.35392	1.74136	2.43708	2.44237	2.68908	2.33611	2.05097	2.97976	2.87673	3.02539	2.68743	2.92782	2.63853	2.59363	2.97015	3.3035	2.03547	2.13655	0.781289	2.29997	2.81665	1.35966	1.74779	2.36886	2.33908	2.17943	2.61281	0.620684	2.50928	1.80952	2.83596	2.18198	2.84556	2.0945	2.55455	1.61591	2.87577
DLG3	2.15967	2.10925	2.30354	2.42505	2.7652	1.63886	1.94632	2.1964	2.26763	2.98448	1.95677	3.166	1.62367	1.70061	2.26871	2.2917	2.44141	2.19323	2.22079	4.00288	3.13899	3.46146	2.92365	2.81005	3.1288	2.60353	3.22336	2.27311	2.55801	3.1361	2.14945	2.40702	0.750218	1.29151	2.55307	2.8425	1.7581	3.05761	1.20549	1.14349	0.658378	2.11346	0.568691	2.60782	1.61374	1.81608	2.41574	2.71258	1.77837
HSPB3	2.41406	2.90844	3.29131	2.98423	3.92839	2.81142	2.44224	2.78282	3.0661	3.26759	2.41415	3.33101	2.89237	2.49175	2.67471	2.74526	3.26385	2.92528	2.69092	4.23031	3.24881	3.02907	3.82058	2.64504	3.3683	3.9451	3.55048	3.973	3.50473	3.72606	3.06676	2.14396	3.0499	3.2673	2.75868	1.55776	2.93826	1.40346	1.81044	2.32253	1.69222	3.21146	2.93662	1.44232	1.98083	1.45846	2.98014	3.11914	1.94017
MYOF	4.52204	2.79018	2.37676	2.43797	2.78324	3.62941	3.12236	3.38215	2.71814	3.64175	3.18489	2.64504	3.20759	3.80063	2.90595	2.5837	2.66068	2.65367	2.72419	4.05023	4.18235	3.65944	2.07253	1.15239	0.970278	2.02858	1.99142	1.72389	2.12767	3.35949	1.86654	3.35547	3.14889	2.43966	3.09096	3.69238	2.72035	3.67468	3.98841	4.52801	4.82024	3.23726	2.22644	3.71542	3.36425	3.25106	2.79159	2.94158	3.6686
RAD1	2.16784	2.45274	2.5351	2.18403	2.54056	1.80474	2.00782	2.34796	2.64794	2.95663	2.43041	2.45531	2.1336	1.86299	2.49864	2.54664	2.36858	2.45735	2.41293	3.11545	2.73771	3.83818	2.10925	1.19268	3.39833	2.74814	2.02586	2.82315	3.27679	3.27084	2.91405	2.13584	1.71434	1.04106	2.65846	1.02172	2.11301	2.55972	2.50702	1.15411	1.50429	1.08244	2.24406	1.50719	1.9792	0.760223	2.57637	2.20933	2.23249
RAF1	3.04762	3.14211	2.96381	3.12796	2.82962	3.34246	2.91463	3.19826	3.06012	2.52475	2.96689	2.93355	2.88465	3.05717	3.40796	3.13177	3.31588	3.15224	2.98921	2.57737	2.69707	0.933956	2.42605	2.87304	2.48482	2.17711	2.70751	2.02213	2.21177	2.46822	3.48568	2.00449	3.54569	3.02402	3.23619	3.46532	3.3755	2.9914	3.09989	3.88713	1.83082	3.5522	2.64311	2.34474	3.55271	3.50353	4.01677	1.8858	2.88832
RHOB	2.57683	1.90005	0.864842	1.61245	1.63225	1.21158	1.71077	2.36357	1.41189	2.26904	1.99981	2.54755	1.21486	1.27567	1.8042	2.43416	2.24542	1.94923	2.08887	1.96556	2.03675	2.72956	2.92721	2.21141	3.42719	1.50401	2.88355	3.01647	1.83664	2.06963	2.71331	2.15818	2.02708	1.7548	1.29542	1.65485	2.19664	3.12528	0.622304	1.44788	1.69517	0.677155	1.47714	3.047	2.91871	1.03785	1.44012	1.10397	2.12501
SMC2	2.52136	2.97781	1.90893	2.2274	3.05051	2.20518	2.38614	2.49166	2.28989	2.81843	2.74438	2.19894	2.51042	2.26176	2.392	3.44523	2.42104	2.77649	2.34294	2.49568	2.6026	2.85693	2.77661	2.39718	3.32674	2.51499	3.50893	3.90534	2.86604	2.60597	1.46025	2.94603	1.62681	2.11743	2.40942	2.91055	1.90923	1.46039	2.69552	1.8124	3.22977	3.01912	0.776701	1.30153	1.37413	1.10439	0.989821	2.512	2.65252
[truncated: 55 more columns]

## Sheet: Dendritic cells activated-p0.05
Dendritic cells activated	0	0	0	0.0187717	0	0.00596849	0.00904738	0.00751514	0	0	0	0	0	0	0	0	0.0472817	0	0.0194632	0	0	0.0813943	0.0110546	0.0195615	0.110214	0	0	0.016068	0	0	0	0	0.0287787	0.114524	0	0	0	0	0	0	0	0	0	0	0	0	0	0	0
group	AD	AD	AD	AD	AD	AD	AD	AD	AD	AD	AD	AD	AD	AD	AD	AD	AD	AD	AD	AD	AD	Control	Control	Control	Control	Control	Control	Control	Control	Control	Control	AD	AD	AD	AD	AD	AD	AD	AD	AD	AD	AD	AD	AD	AD	AD	AD	AD	AD
sample	GSM1176255	GSM1176256	GSM1176257	GSM1176258	GSM1176259	GSM1176260	GSM1176261	GSM1176262	GSM1176263	GSM1176264	GSM1176265	GSM1176266	GSM1176267	GSM1176268	GSM1176269	GSM1176270	GSM1176271	GSM1176272	GSM1176273	GSM1176274	GSM1176275	GSM119666	GSM119667	GSM119668	GSM119669	GSM119670	GSM119671	GSM119672	GSM119673	GSM119674	GSM119675	GSM238842	GSM238843	GSM238844	GSM238845	GSM238846	GSM238847	GSM238848	GSM238851	GSM238854	GSM238855	GSM238856	GSM238857	GSM238858	GSM238860	GSM238861	GSM238862	GSM238863	GSM238864
ABL1	3.60703	3.54135	3.33846	3.41626	3.10196	4.15124	3.76179	3.34993	3.29232	3.02437	3.74204	3.07227	3.40596	3.68231	3.89113	4.05065	3.33129	3.84637	3.30835	2.96782	3.11061	1.09241	2.84195	2.61533	3.03381	2.93184	2.03848	2.52788	2.16098	2.62229	3.45436	3.39274	3.20759	3.72815	3.49748	3.17247	3.60899	3.74473	3.9933	3.91959	3.84514	3.8974	3.3307	3.73822	3.59244	3.7209	3.85047	3.06944	3.57079
ALDH2	4.54771	4.68788	4.39941	4.57211	4.19122	4.05641	5.01457	4.8079	4.34961	4.28492	4.68025	4.38957	4.3802	4.52456	4.39769	4.02048	4.35141	4.1493	4.53651	4.18015	3.96207	1.8072	3.92451	5.34306	2.65953	4.04025	1.26621	2.42639	2.30454	1.98298	3.96795	4.00388	4.70446	4.59208	4.02279	4.20295	4.64801	4.88891	5.04972	4.63004	4.38084	4.78023	4.35628	4.08435	4.68906	4.61005	4.88519	4.06704	4.39941
ANXA5	3.9591	3.51422	2.98099	3.5602	3.08613	3.55613	3.80201	3.70686	3.27084	3.55434	3.74824	3.45218	3.45667	3.73967	3.66878	3.79875	3.2116	3.33027	3.54121	3.55395	3.24558	0.827247	3.20676	3.54087	2.66343	3.1008	2.48393	2.5894	2.76781	2.00504	3.5188	3.3655	3.47103	3.57357	2.80232	4.10766	3.76962	3.61308	4.34039	3.96963	3.92198	4.16937	3.5583	3.48551	3.16681	3.48066	3.6296	3.07677	3.82571
ARNT2	4.37778	4.52898	4.54261	4.56157	4.34387	4.48112	4.7031	4.53198	4.7302	4.3802	4.31349	4.31536	4.3759	4.52549	4.41083	3.97426	4.39201	4.22469	4.35787	4.50724	4.44925	1.03309	4.07574	3.43313	3.34292	4.26235	1.84111	1.9225	2.68011	2.03687	4.61087	4.5459	4.70072	4.64684	4.64801	4.46729	4.83709	4.53981	4.7176	4.35323	3.95128	4.55971	4.3102	3.86987	4.53041	4.46729	4.82369	4.65488	4.73132
ATF4	4.69161	4.26124	4.10536	4.58724	4.01476	4.9505	4.84734	4.60286	4.44415	4.20827	4.41013	4.01839	4.7724	4.64801	5.41189	4.27594	4.31883	4.55617	4.60704	4.26693	4.13846	2.22729	4.05438	2.87505	3.16908	4.22735	2.418	2.33998	2.45821	1.92367	3.79603	4.43054	4.3752	4.21417	4.29494	4.7352	4.20827	4.39449	4.3205	3.97021	4.13805	5.22272	4.69705	4.01677	4.64587	4.63768	4.68371	4.22236	4.8079
CD81	4.52456	4.34336	3.90767	4.22644	3.87934	4.08149	4.44925	4.53738	3.99735	3.97362	4.7031	4.26434	4.17456	4.19838	4.32111	4.30887	4.16035	4.12749	4.12902	4.03102	4.05538	0.996949	3.88925	2.96876	3.08424	3.62999	1.56072	3.17941	2.99066	2.89664	3.77539	4.32929	4.3205	4.30394	4.05598	3.3948	4.60091	4.19969	4.74895	4.32111	4.2834	4.46483	4.20602	2.84851	4.51044	4.62892	4.67641	4.27062	3.97267
CDK8	1.79641	1.69361	1.93717	1.57554	2.27946	1.59136	1.80782	1.7923	1.84734	2.37776	1.64819	2.26401	1.52335	1.6359	1.94072	1.91706	2.02913	2.2431	2.03825	2.48266	2.5403	2.02993	3.03795	1.12892	4.01808	1.27587	3.93644	1.47578	4.04444	2.96505	1.26001	1.61245	1.85433	2.20653	1.20584	1.25132	2.26946	0.599553	2.2231	2.96225	1.13977	1.47566	2.40196	1.75968	2.13643	1.27288	2.21974	1.33245	2.95789
CRYAB	4.19626	3.94891	3.42383	4.32176	3.28015	4.29442	4.40546	4.03322	3.70465	3.44248	4.4211	3.61462	4.12191	4.06481	4.7031	4.88104	3.8196	4.52046	4.33502	2.9317	3.41818	2.24777	3.00994	2.837	2.95251	3.16426	1.9635	1.79144	3.38104	2.44427	3.68933	3.38823	3.63651	2.99597	3.34923	4.7953	3.79282	4.56455	4.08589	3.74692	3.41517	4.84734	4.27062	4.41616	4.41666	4.7953	4.53198	3.70387	4.04093
CWC27	3.95737	3.9507	4.06738	4.16576	3.90854	4.21913	4.24204	4.27062	4.12229	3.91665	4.02788	3.96993	4.16459	4.30835	4.05833	3.73707	3.89341	3.77476	4.23359	3.56485	3.60844	1.05366	3.87829	3.34736	1.95363	3.7182	2.49704	2.12397	3.08388	1.70076	2.29196	4.42776	4.22512	4.30451	4.20638	3.88981	4.15294	4.38331	4.4916	4.37286	4.33861	4.43925	3.90506	5.04972	4.17588	4.39513	4.40741	4.43532	3.86061
DEK	4.36323	4.14296	3.56087	4.14885	3.82545	3.82851	4.28743	4.30087	3.8628	4.01977	4.36252	3.96496	4.13374	4.25216	4.23518	4.39635	4.10984	4.52639	4.27987	3.7126	3.98599	3.65702	3.93044	2.28527	1.47729	4.20215	2.38974	2.59939	2.14936	2.3107	3.34033	3.63461	4.19927	3.94009	4.26547	4.3029	3.92985	4.20469	3.98902	3.28245	3.16587	4.40398	4.12108	3.52135	3.62516	4.0994	4.14689	4.0479	4.30617
EPS8	4.23761	3.62725	3.18932	3.46316	3.0499	3.14836	3.72226	3.70387	3.24007	3.35833	3.60989	3.08512	3.44786	3.84288	3.56853	3.46799	3.12035	3.27284	3.62806	3.76984	3.04431	2.17676	2.16761	2.05588	1.91111	2.68995	1.60209	2.47544	1.88432	2.90832	2.9565	3.53666	3.86419	3.38356	3.83347	3.58398	3.94692	4.39941	4.27549	4.01252	4.11064	3.93526	3.36438	3.63523	2.40084	3.77497	3.9568	2.85591	3.79971
ERBB3	1.36772	1.1903	1.5811	1.69517	1.39688	1.46434	1.52729	1.21522	1.46068	1.66102	1.40539	1.94973	2.26656	1.35983	1.47608	1.51625	1.66822	1.41729	1.76287	1.52231	1.63511	1.9921	1.36875	2.07386	5.12732	3.41018	2.95006	1.39096	3.88925	2.95949	2.14576	1.22191	0.962912	2.81478	1.15275	1.42926	1.79615	1.35815	1.42236	1.66164	1.48361	1.29016	1.0838	1.36172	1.72173	1.38114	1.59121	1.49387	1.16968
FOXO3	4.83209	4.78723	4.8831	4.91103	4.82024	5.10636	4.98661	4.88891	4.77106	4.49014	4.64161	5.08514	4.66429	4.83031	5.00625	4.46572	4.97199	4.56157	4.92154	4.49246	4.50963	2.1126	4.31083	4.50647	3.29145	4.45946	2.10117	2.51765	2.86083	2.59616	4.65269	4.7771	4.69833	4.87936	4.34039	4.66197	4.7953	4.46799	4.8079	4.70446	4.31712	4.74635	4.72458	4.45438	4.66197	4.80105	4.91933	4.70843	4.81089
FXR1	3.8917	3.89993	3.45124	4.07834	3.53858	3.65453	4.03455	4.08732	4.03038	3.81568	4.03685	4.0441	3.99825	3.97021	4.20556	3.85837	3.78472	3.75388	4.23968	3.52185	3.6533	1.20989	3.83469	4.84222	1.3813	3.86494	2.43007	1.45191	2.70071	1.55236	1.60886	4.5049	4.35141	4.31254	3.78738	4.01026	4.07179	4.17588	4.27594	4.61857	4.42703	4.3093	4.31199	5.50183	4.83709	4.76477	4.32176	4.72756	3.86649
FYN	5.41189	4.49935	4.26287	4.62284	4.27397	4.49323	4.93436	4.76477	4.50647	4.16695	4.69942	4.36981	4.594	4.72177	4.72458	4.18854	4.40816	4.29706	4.54848	3.83862	4.10984	2.82866	3.82804	3.26759	2.53773	3.88038	1.43275	1.89485	2.01338	1.75093	3.72815	4.46423	4.45946	4.18102	4.38646	4.5338	4.63097	4.8657	4.9457	4.50882	4.55027	4.81089	4.4292	4.91538	4.92377	4.85291	4.85465	4.39513	4.43603
GGA3	3.69982	3.6412	3.68677	3.57583	3.87094	3.62237	3.70601	3.41183	3.77111	3.94451	3.63211	3.72709	3.76669	3.87879	4.13527	3.67827	3.76269	3.71439	3.73153	4.01252	3.86115	1.18979	3.81183	2.44164	1.41944	3.47894	2.70927	2.34177	2.50175	2.26807	2.03937	4.13563	4.18602	4.55359	3.62766	3.5585	3.98963	3.96795	3.70242	4.35953	4.3098	3.73841	4.06998	4.00214	4.61087	4.5338	4.41552	3.80415	3.58567
HMGB1	3.69035	4.01913	3.58168	3.84998	3.87172	3.87745	3.97853	3.83141	3.84975	3.90043	4.16255	3.94068	3.77765	3.95517	3.83442	3.7869	3.75586	3.88263	3.9472	3.56265	3.65003	1.54168	4.04922	4.49473	2.12478	3.7779	1.83185	2.08451	2.54483	1.58469	1.93299	4.10871	3.83978	4.26434	4.06877	3.64397	4.09659	4.12941	4.35787	4.15878	4.36693	4.21085	3.87149	4.02623	4.38891	4.16576	4.03949	3.89393	3.66748
KIFC1	1.93314	2.26838	2.08228	2.16182	2.30033	2.61314	2.33846	2.32046	2.14251	2.26154	2.0988	2.27735	2.09204	1.95108	2.07901	1.74327	2.25442	1.94423	2.14309	2.35494	2.31091	3.00178	1.97755	2.48337	4.19882	1.8014	3.51355	3.35633	1.40977	2.27671	1.62951	1.57137	1.81088	1.66685	1.7286	2.12885	1.62598	1.53922	1.82595	2.08577	1.73427	1.7224	1.73964	2.52191	2.37765	1.8768	2.10749	1.44232	1.93038
MED1	2.74825	2.81107	2.86953	2.88499	2.94814	3.4094	2.9825	2.83527	2.84013	2.66487	2.82962	2.5373	2.82415	3.25004	2.85251	2.68267	2.71124	2.87769	2.74493	2.66205	2.60969	0.676057	2.1235	3.11358	2.02296	2.1484	3.21791	1.29885	2.16024	1.64124	2.30147	2.64943	3.30251	3.81022	3.39494	3.53755	3.35191	2.22102	3.44164	2.9431	3.5757	2.42227	2.94824	3.89113	3.37881	3.95517	4.02079	3.34194	2.96827
MMP16	3.01912	3.35817	3.67714	3.56485	3.7662	3.99615	3.70264	3.52256	3.57551	3.58239	3.35864	3.68765	3.4819	3.38006	3.41849	2.88224	3.61976	3.56613	4.0118	3.1261	3.16351	1.98111	3.68911	1.78638	2.31675	3.8449	2.68928	1.66525	2.70165	2.71124	1.7224	4.03846	3.84768	4.21739	3.85131	3.37338	3.97109	3.41364	3.95128	3.55176	2.98161	3.23751	3.99423	4.11253	4.21779	4.55114	3.89284	3.8625	4.12583
MYO6	3.73947	3.65564	3.10729	3.6235	3.0811	3.37107	3.47281	3.85863	3.57326	3.38421	4.16211	3.69982	3.3444	3.70167	3.79424	3.76022	3.38006	3.28961	3.48522	2.85465	3.10855	0.465073	3.22254	4.67218	2.65814	3.25214	2.01565	2.27979	3.77986	1.68771	2.24588	4.36749	3.91059	3.59516	3.88713	2.70095	4.2834	4.57211	4.22469	3.38483	4.12149	4.36193	3.42993	3.80392	4.27828	3.6152	3.38273	3.45108	3.18538
MYOF	4.52204	2.79018	2.37676	2.43797	2.78324	3.62941	3.12236	3.38215	2.71814	3.64175	3.18489	2.64504	3.20759	3.80063	2.90595	2.5837	2.66068	2.65367	2.72419	4.05023	4.18235	3.65944	2.07253	1.15239	0.970278	2.02858	1.99142	1.72389	2.12767	3.35949	1.86654	3.35547	3.14889	2.43966	3.09096	3.69238	2.72035	3.67468	3.98841	4.52801	4.82024	3.23726	2.22644	3.71542	3.36425	3.25106	2.79159	2.94158	3.6686
NCOR2	4.43731	4.33918	4.4971	4.42644	4.02687	4.62284	4.57118	4.09908	4.19542	4.02279	4.3802	4.1493	4.37962	4.54943	4.64161	4.24883	4.34758	4.21182	4.23761	3.87778	4.3018	0.961951	3.73647	3.99263	3.48947	3.8917	1.45666	1.91435	2.58488	1.81969	4.34455	4.83709	4.35443	4.77381	4.12788	3.76476	4.63539	4.7302	4.56872	4.7589	4.95261	4.3502	4.15878	4.66889	4.45734	4.64396	5.10283	4.49387	4.11402
NEK9	4.10536	3.82519	3.82545	3.63229	3.44657	3.79168	4.11568	3.70167	3.6797	3.52275	3.93186	3.52324	3.59381	3.94009	3.74031	3.94597	3.77811	3.89928	3.96993	3.4367	3.52728	1.67529	3.07691	4.46799	2.57704	3.258	1.90647	3.9344	2.01903	2.42732	3.89284	3.5052	3.55288	4.00187	3.37535	3.64514	4.13211	3.97169	4.20337	4.30777	3.22305	3.92505	3.7662	2.27267	3.50193	3.90214	3.96362	3.3589	3.79305
PLCG1	4.04152	3.68057	3.68338	3.90319	3.58015	3.86167	4.72756	3.80228	3.92534	3.40357	3.72005	3.50353	3.80799	4.23615	4.25914	3.69408	3.71797	3.70536	3.75253	3.58135	3.33764	0.588796	3.43607	2.28787	3.1319	3.78616	2.73488	2.18936	2.80373	1.70614	4.30231	4.4211	4.26068	4.26124	3.85104	4.02623	3.47121	4.59798	4.40338	3.51454	4.27594	4.35209	3.30291	3.55083	4.19209	4.21289	4.21517	4.11725	3.94368
PTGDS	3.69365	4.2182	3.66408	3.83215	3.54974	3.65702	4.07834	3.87094	3.5261	4.49246	4.2793	3.91552	3.7885	3.87613	3.76137	4.42181	3.75388	4.22042	4.184	4.7953	3.47537	0.581166	2.92733	2.90988	3.44508	2.99259	2.41664	3.0297	3.34279	2.24442	3.52488	3.77604	3.51899	3.55613	3.62237	3.44508	4.25554	4.63004	3.90824	3.77581	5.28015	4.47736	3.86469	3.27149	4.79811	4.6321	4.21417	3.67867	4.2298
RAC3	1.01196	1.00184	2.35052	1.00718	2.53443	1.57541	1.51578	0.837935	1.06818	2.18308	0.973821	1.90463	1.23475	0.57033	1.6255	1.23804	1.47526	1.36172	0.919279	2.94262	2.14396	3.61269	1.31136	1.53863	4.25313	1.57312	2.21322	1.70939	1.76183	4.79053	2.20197	1.81016	1.7125	1.64649	1.2816	1.6099	1.49093	1.03136	1.65485	1.94217	1.68122	1.37459	1.24526	1.26728	1.60401	1.69576	1.74515	1.06454	1.04567
RAP1B	4.65391	4.29803	3.94185	4.34271	3.87273	4.11725	4.37342	4.63423	4.03455	3.95975	4.42308	4.16211	4.21289	4.29333	4.34887	4.40677	4.05365	4.33976	4.3102	4.09867	3.93068	2.01254	4.23359	3.65407	2.86285	3.67813	1.63622	3.55337	2.45543	2.52755	4.01977	4.38149	4.28588	4.23761	4.0466	4.25865	4.2078	3.97587	4.29803	4.14168	4.30777	4.10871	3.86705	3.10855	3.67322	4.01413	4.22932	3.86419	4.29494
RNPC3	3.40112	3.92287	3.80626	4.03455	3.74158	4.05335	3.93526	3.95711	4.03102	3.56232	3.948	4.24591	4.07798	4.13997	3.99862	3.36771	3.76091	3.32399	4.09076	3.23739	3.41279	0.677682	3.99995	5.51181	2.96493	3.32743	1.80228	2.04221	1.78953	1.85388	2.35795	4.57118	4.12075	4.26796	3.82649	3.5742	4.5391	4.4971	4.41083	4.84095	4.03069	4.16334	4.06053	4.62468	4.72882	4.35743	4.47646	4.379	3.80555
RORA	3.32015	3.29854	3.13782	3.66252	3.15494	3.59194	3.68593	4.14617	3.7718	3.49848	3.27534	4.09113	3.63135	3.65307	3.95038	3.00069	3.50922	3.00018	3.64919	3.69446	2.88844	0.420325	3.64253	2.92107	1.0985	3.48066	2.38016	3.85227	2.45702	3.2477	1.33805	3.91634	3.79189	3.58258	4.02656	4.29442	3.8848	3.90792	4.3502	4.05398	2.87002	4.2366	3.8299	3.13008	3.69917	3.67867	4.06272	4.05769	3.95485
RRAGC	4.09002	4.00355	4.02173	4.00735	4.02856	4.27201	3.97078	4.15921	4.02687	3.91294	4.08405	3.90319	3.96993	4.07504	4.23314	4.19969	3.86224	3.99359	4.00094	3.88165	3.89198	1.06986	3.60002	3.97233	2.78691	3.62636	2.07386	2.16931	2.67379	2.699	4.25172	3.72606	4.20737	4.40276	4.06918	4.14368	4.02238	3.79189	4.21595	4.07363	3.23573	4.13374	4.11288	3.18781	4.32111	4.12229	4.06234	3.84184	4.39702
SGK1	4.21245	3.96993	3.34659	4.08471	3.69463	4.50021	4.00419	3.46331	3.412	3.57607	4.18987	3.68831	3.80694	4.30777	4.52721	4.48112	3.75088	5.78239	4.02315	3.24115	3.46502	2.00653	3.36799	4.21739	2.78913	2.73314	1.52729	2.21941	2.8294	2.13812	4.0466	3.79233	4.11644	4.13054	3.67468	4.02945	4.18475	3.8676	3.90136	3.71237	4.726	4.4803	3.98599	2.85065	4.50963	4.40398	4.34105	3.77899	4.06163
SMAD3	2.44763	2.27573	1.77375	1.8131	2.42169	1.69469	2.19569	2.6366	1.90139	2.18354	2.17252	2.31527	1.79837	1.57117	1.93403	1.74173	2.66258	1.88061	2.42516	2.80209	2.67863	3.37627	2.90349	2.12861	2.79722	2.87087	2.23649	2.96106	0.883153	3.5351	0.942223	1.94423	2.33276	2.63264	1.12579	2.83687	2.3201	2.03107	2.29544	1.55822	1.17869	2.29476	1.87973	3.4536	2.81214	1.69752	0.977184	1.38338	2.57704
STAT3	3.81931	3.30197	2.97241	3.59552	3.14465	3.42488	3.81734	3.86841	3.34119	3.41673	3.65469	3.63285	3.49966	3.79117	3.57326	3.42029	3.53996	3.20523	3.33675	3.58657	3.6631	1.13324	3.06999	2.94659	2.01033	2.92609	1.71088	3.07491	2.11074	2.94567	2.39269	3.30113	3.67573	4.20868	3.47879	4.27502	3.59552	3.85885	4.28091	3.54167	3.81646	3.98377	3.9038	3.57511	3.42457	3.91089	3.96637	2.41867	3.54339
TEX10	2.72614	2.71951	2.77314	2.85376	2.70198	3.04899	2.56806	2.74138	2.76618	2.14866	2.88557	2.65541	2.60285	3.09939	3.1889	2.56635	2.49673	3.07605	2.65576	2.32621	2.28063	1.0744	2.3315	2.55688	1.25148	1.46489	3.30874	1.51149	3.52324	1.71262	2.9637	2.4709	1.90569	2.62478	3.29437	2.39312	3.15015	3.60074	2.68842	2.38272	3.52894	3.14006	2.36074	2.69552	2.57183	3.0034	2.72451	3.11571	2.49933
TF	3.86546	4.50341	3.68212	3.77721	3.77899	4.76334	3.64397	3.52275	3.3328	3.58676	4.80442	3.6157	3.51205	4.03227	4.40945	5.51181	3.58311	5.33645	3.64213	2.86224	3.59622	1.04037	3.63882	5.87881	2.01044	3.51454	2.6459	2.24113	4.18602	1.50557	3.82241	4.09867	4.11151	3.83469	3.5471	3.39942	4.41211	3.66293	3.61483	4.33679	3.07855	4.67641	3.96124	3.68474	4.90876	4.67641	3.93016	3.37687	3.80039
THRB	2.15142	2.35379	2.23249	2.16217	2.63448	1.41646	1.86509	2.61702	2.60827	3.74911	2.19401	3.18323	2.46392	1.43275	2.31224	2.69832	3.04467	2.08253	2.49877	3.56557	4.01287	3.38888	2.49889	1.56208	3.85956	2.77434	2.81119	2.82916	3.29965	4.20868	1.76874	1.48388	2.12315	3.1177	1.40002	1.78859	2.47254	1.75939	1.60601	2.20212	1.402	2.4829	2.22598	1.68815	1.55806	1.55484	1.46212	2.84284	2.07673
WASL	3.50983	3.47175	3.90506	3.748	4.31349	4.09563	3.62439	3.65487	3.87397	3.96004	3.67041	4.2182	3.84288	3.80087	3.92347	3.25639	3.83912	3.60703	3.79233	3.53115	3.76526	1.3234	4.17588	3.94948	0.757502	4.03289	2.99834	2.85704	3.47369	2.6438	0.77939	3.99674	4.39826	4.06481	4.23615	3.8681	4.09293	2.31442	3.80648	4.25399	3.47103	3.35458	4.53981	4.58443	4.84734	4.28633	3.872	4.51596	4.05335
XPO1	4.83378	4.54848	4.45734	4.68585	4.40398	4.57003	5.0114	4.78916	4.67641	4.2913	4.67545	4.34455	4.88726	4.80938	5.15528	4.57118	4.4237	4.7391	4.80938	4.13527	4.21995	0.928583	4.68254	4.12351	3.15599	4.4892	1.64749	2.60737	2.19784	2.98025	4.57967	4.54943	4.51326	4.88891	4.3584	5.00625	4.71096	4.90876	4.55027	4.56455	3.75625	5.14445	4.56455	3.00462	4.12788	4.72177	4.99145	4.59885	4.99145
[truncated: 55 more columns]

## Sheet: Mast cells resting-p0.05R0.3
Mast cells resting	0	0	0	0.138112	0	0.0858497	0.114058	0	0	0.157943	0	0	0	0	0	0	0	0.099845	0.131874	0	0.0961949	0.270346	0	0	0	0	0	0	0	0	0	0.100886	0.0846151	0.0756293	0.00441567	0.0448847	0.118804	0.0729865	0.0782281	0.177862	0.0362659	0	0	0.000221117	0.0656852	0.200152	0.0280308	0.0346221	0
group	AD	AD	AD	AD	AD	AD	AD	AD	AD	AD	AD	AD	AD	AD	AD	AD	AD	AD	AD	AD	AD	Control	Control	Control	Control	Control	Control	Control	Control	Control	Control	AD	AD	AD	AD	AD	AD	AD	AD	AD	AD	AD	AD	AD	AD	AD	AD	AD	AD
sample	GSM1176255	GSM1176256	GSM1176257	GSM1176258	GSM1176259	GSM1176260	GSM1176261	GSM1176262	GSM1176263	GSM1176264	GSM1176265	GSM1176266	GSM1176267	GSM1176268	GSM1176269	GSM1176270	GSM1176271	GSM1176272	GSM1176273	GSM1176274	GSM1176275	GSM119666	GSM119667	GSM119668	GSM119669	GSM119670	GSM119671	GSM119672	GSM119673	GSM119674	GSM119675	GSM238842	GSM238843	GSM238844	GSM238845	GSM238846	GSM238847	GSM238848	GSM238851	GSM238854	GSM238855	GSM238856	GSM238857	GSM238858	GSM238860	GSM238861	GSM238862	GSM238863	GSM238864
AIP	2.4161	2.30923	2.34944	2.41867	2.69633	2.61522	2.68001	2.54766	2.43162	2.83258	2.47012	2.44784	2.35145	2.44795	2.75012	2.76579	2.49486	2.83792	2.55676	2.98994	2.59249	0.987728	2.55396	2.98546	2.91297	3.36799	3.0426	3.24362	3.97853	3.94667	2.83454	0.888165	2.34819	0.911483	2.01381	2.45199	2.22905	0.853333	2.18299	1.8776	1.67089	3.01723	2.20992	2.7162	1.97716	2.05738	1.89576	0.601765	2.13499
CDC37	2.77031	2.75401	2.85614	2.74941	2.93013	2.85672	2.70306	2.79159	2.80351	3.19232	2.8022	3.06417	2.76643	2.85299	2.83562	2.72743	2.97808	2.85465	2.70635	3.43378	3.14337	1.08526	3.59031	1.48234	3.35618	3.56087	3.19852	3.99423	4.01511	3.04924	3.13648	2.67689	1.73903	1.70372	3.46282	2.82471	2.47781	2.79087	2.63744	2.71294	1.59026	2.43677	3.24672	1.17588	1.43686	2.11793	2.42516	2.8432	3.24099
RRAGB	2.08887	2.21441	2.33621	1.83647	2.80411	1.85662	2.15164	1.98971	2.18594	2.29067	2.12315	2.09372	1.8009	1.84674	1.98614	2.46018	1.90948	2.66397	1.86917	2.54621	2.02737	0.916658	3.3063	2.63853	2.93024	3.46021	3.3537	5.15905	3.01461	4.14499	2.34456	1.13414	0.609694	2.17932	1.96893	2.24944	2.10005	0.624732	1.72666	1.91484	0.482222	2.59072	2.3171	0.497634	1.51562	0.28891	0.66433	1.488	2.60562
WNT2	2.75837	3.09581	3.24088	3.18796	3.51368	2.97433	3.06806	2.80648	3.22407	3.00826	2.65174	3.28115	3.33662	3.12905	3.0107	2.91577	3.23414	2.97954	3.01685	4.24294	3.52435	1.19914	3.44757	2.84413	3.11358	3.92198	2.6599	3.50211	3.82873	3.58382	2.85911	2.23945	3.49237	1.95507	3.64358	3.14547	3.09479	1.80533	3.05999	2.25237	1.99165	3.17662	3.10144	2.95711	2.14552	1.60917	2.64735	2.75111	3.14889
[truncated: 55 more columns]
