# Supplementary material for: Network pharmacology identify intersection genes of quercetin and Alzheimer’s disease as potential therapeutic targets
Source: Front Aging Neurosci. 2022 Aug 23;14:902092. doi: 10.3389/fnagi.2022.902092 (PMC9447902; doi:10.3389/fnagi.2022.902092)
Supplement: Supplementary file 7 [file Table_6.XLSX]

## Sheet: cortex-related QGs
Gene	Zscore	Pvalue	ensembl gene id	mouse gene symbol
ENSMUSG00000028124 - Gclm	30.3	<1e-04	ENSMUSG00000028124	Gclm
ENSMUSG00000032348 - Gsta4	17.96	<1e-04	ENSMUSG00000032348	Gsta4
ENSMUSG00000031584 - Gsr	12.62	<1e-04	ENSMUSG00000031584	Gsr
ENSMUSG00000047992 - Fam69c	12.37	<1e-04	ENSMUSG00000047992	Fam69c
ENSMUSG00000022947 - Cbr3	12.14	<1e-04	ENSMUSG00000022947	Cbr3
ENSMUSG00000005413 - Hmox1	11.74	<1e-04	ENSMUSG00000005413	Hmox1
ENSMUSG00000032802 - Srxn1	11.02	<1e-04	ENSMUSG00000032802	Srxn1
ENSMUSG00000020250 - Txnrd1	10.7	<1e-04	ENSMUSG00000020250	Txnrd1
ENSMUSG00000074063 - Osgin1	10.25	<1e-04	ENSMUSG00000074063	Osgin1
ENSMUSG00000053907 - Mat2a	10.12	<1e-04	ENSMUSG00000053907	Mat2a
ENSMUSG00000051510 - Mafg	9.91	<1e-04	ENSMUSG00000051510	Mafg
ENSMUSG00000032350 - Gclc	9.55	<1e-04	ENSMUSG00000032350	Gclc
ENSMUSG00000024816 - Frmd8	9.31	<1e-04	ENSMUSG00000024816	Frmd8
ENSMUSG00000011171 - Vipr2	9.16	<1e-04	ENSMUSG00000011171	Vipr2
ENSMUSG00000021996 - Esd	9.14	<1e-04	ENSMUSG00000021996	Esd
ENSMUSG00000030095 - Tmem43	9.04	<1e-04	ENSMUSG00000030095	Tmem43
ENSMUSG00000026768 - Itga8	8.9	<1e-04	ENSMUSG00000026768	Itga8
ENSMUSG00000052632 - Asap2	8.74	<1e-04	ENSMUSG00000052632	Asap2
ENSMUSG00000005803 - Sqrdl	8.64	<1e-04	ENSMUSG00000005803	Sqrdl
ENSMUSG00000024646 - Cyb5a	8.64	<1e-04	ENSMUSG00000024646	Cyb5a
ENSMUSG00000028961 - Pgd	8.53	<1e-04	ENSMUSG00000028961	Pgd
ENSMUSG00000028645 - Slc2a1	8.49	<1e-04	ENSMUSG00000028645	Slc2a1
ENSMUSG00000021782 - Dlg5	8.48	<1e-04	ENSMUSG00000021782	Dlg5
ENSMUSG00000005686 - Ampd3	8.19	<1e-04	ENSMUSG00000005686	Ampd3
ENSMUSG00000040466 - Blvrb	8.17	<1e-04	ENSMUSG00000040466	Blvrb
ENSMUSG00000002808 - Epdr1	8.1	<1e-04	ENSMUSG00000002808	Epdr1
ENSMUSG00000009471 - Myod1	8.09	<1e-04	ENSMUSG00000009471	Myod1
ENSMUSG00000015846 - Rxra	8.06	<1e-04	ENSMUSG00000015846	Rxra
ENSMUSG00000031400 - G6pdx	8.01	<1e-04	ENSMUSG00000031400	G6pdx
ENSMUSG00000042364 - Snx18	7.98	<1e-04	ENSMUSG00000042364	Snx18
ENSMUSG00000025503 - Taldo1	7.75	<1e-04	ENSMUSG00000025503	Taldo1
ENSMUSG00000078853 - Igtp	7.72	<1e-04	ENSMUSG00000078853	Igtp
ENSMUSG00000050315 - Synpo2	7.62	<1e-04	ENSMUSG00000050315	Synpo2
ENSMUSG00000027737 - Slc7a11	7.38	<1e-04	ENSMUSG00000027737	Slc7a11
ENSMUSG00000037709 - Fam13a	7.28	<1e-04	ENSMUSG00000037709	Fam13a
ENSMUSG00000026313 - Hdac4	7.08	<1e-04	ENSMUSG00000026313	Hdac4
ENSMUSG00000037553 - Zdhhc18	6.88	<1e-04	ENSMUSG00000037553	Zdhhc18
ENSMUSG00000020644 - Id2	6.73	<1e-04	ENSMUSG00000020644	Id2
ENSMUSG00000039770 - Ypel5	6.59	<1e-04	ENSMUSG00000039770	Ypel5
ENSMUSG00000063558 - Aox1	6.5	<1e-04	ENSMUSG00000063558	Aox1
ENSMUSG00000028691 - Prdx1	6.39	<1e-04	ENSMUSG00000028691	Prdx1
ENSMUSG00000045875 - Adra1a	6.39	<1e-04	ENSMUSG00000045875	Adra1a
ENSMUSG00000032849 - Abcc4	6.15	<1e-04	ENSMUSG00000032849	Abcc4
ENSMUSG00000097789 - -	6.1	<1e-04	ENSMUSG00000097789	-
ENSMUSG00000042626 - Shc1	5.98	<1e-04	ENSMUSG00000042626	Shc1
ENSMUSG00000064120 - Mocs1	5.91	<1e-04	ENSMUSG00000064120	Mocs1
ENSMUSG00000037617 - Spag1	5.9	<1e-04	ENSMUSG00000037617	Spag1
ENSMUSG00000021608 - Lpcat1	5.8	<1e-04	ENSMUSG00000021608	Lpcat1
ENSMUSG00000050334 - -	5.8	<1e-04	ENSMUSG00000050334	-
ENSMUSG00000027187 - Cat	5.77	<1e-04	ENSMUSG00000027187	Cat
ENSMUSG00000026701 - Prdx6	5.74	<1e-04	ENSMUSG00000026701	Prdx6
ENSMUSG00000031934 - Panx1	5.74	<1e-04	ENSMUSG00000031934	Panx1
ENSMUSG00000023088 - Abcc1	5.73	<1e-04	ENSMUSG00000023088	Abcc1
ENSMUSG00000020611 - Gna13	5.68	<1e-04	ENSMUSG00000020611	Gna13
ENSMUSG00000029201 - Ugdh	5.57	<1e-04	ENSMUSG00000029201	Ugdh
ENSMUSG00000024232 - Bambi	5.54	<1e-04	ENSMUSG00000024232	Bambi
ENSMUSG00000037885 - Stk35	5.52	<1e-04	ENSMUSG00000037885	Stk35
ENSMUSG00000074892 - B3galt5	5.52	<1e-04	ENSMUSG00000074892	B3galt5
ENSMUSG00000022136 - Dnajc3	5.47	<1e-04	ENSMUSG00000022136	Dnajc3
ENSMUSG00000057469 - E2f6	5.43	<1e-04	ENSMUSG00000057469	E2f6
ENSMUSG00000073700 - Klhl21	5.42	<1e-04	ENSMUSG00000073700	Klhl21
ENSMUSG00000027510 - Rbm38	5.33	<1e-04	ENSMUSG00000027510	Rbm38
ENSMUSG00000048578 - Mlec	5.32	<1e-04	ENSMUSG00000048578	Mlec
ENSMUSG00000039616 - Mocos	5.3	<1e-04	ENSMUSG00000039616	Mocos
ENSMUSG00000026932 - Nacc2	5.19	<1e-04	ENSMUSG00000026932	Nacc2
ENSMUSG00000052707 - Tnrc6a	5.18	<1e-04	ENSMUSG00000052707	Tnrc6a
ENSMUSG00000013646 - Sh3bp5l	5.12	0.0001	ENSMUSG00000013646	Sh3bp5l
ENSMUSG00000043279 - Trim56	5.07	<1e-04	ENSMUSG00000043279	Trim56
ENSMUSG00000030980 - Knop1	5.03	<1e-04	ENSMUSG00000030980	Knop1
ENSMUSG00000017561 - Crlf3	4.97	0.0002	ENSMUSG00000017561	Crlf3
ENSMUSG00000018442 - Derl2	4.97	0.0001	ENSMUSG00000018442	Derl2
ENSMUSG00000037060 - Prkcdbp	4.97	0.0002	ENSMUSG00000037060	Prkcdbp
ENSMUSG00000000489 - Pdgfb	4.96	0.0001	ENSMUSG00000000489	Pdgfb
ENSMUSG00000033278 - Ptprm	4.85	0.0003	ENSMUSG00000033278	Ptprm
ENSMUSG00000026864 - Hspa5	4.84	0.0001	ENSMUSG00000026864	Hspa5
ENSMUSG00000039234 - Sec24d	4.81	0.0001	ENSMUSG00000039234	Sec24d
ENSMUSG00000022816 - Fstl1	4.78	0.0001	ENSMUSG00000022816	Fstl1
ENSMUSG00000047786 - Lix1	4.77	0.0002	ENSMUSG00000047786	Lix1
ENSMUSG00000028036 - Ptgfr	4.75	0.0002	ENSMUSG00000028036	Ptgfr
ENSMUSG00000028826 - Tmem57	4.7	0.0001	ENSMUSG00000028826	Tmem57
ENSMUSG00000048915 - Efna5	4.68	0.0007	ENSMUSG00000048915	Efna5
ENSMUSG00000044337 - Ackr3	4.66	0.0004	ENSMUSG00000044337	Ackr3
ENSMUSG00000027248 - Pdia3	4.63	0.0003	ENSMUSG00000027248	Pdia3
ENSMUSG00000050558 - Prokr2	4.6	0.0005	ENSMUSG00000050558	Prokr2
ENSMUSG00000081534 - Slc48a1	4.58	0.0011	ENSMUSG00000081534	Slc48a1
ENSMUSG00000016921 - Srsf6	4.57	0.0011	ENSMUSG00000016921	Srsf6
ENSMUSG00000095115 - Itpripl2	4.56	0.0006	ENSMUSG00000095115	Itpripl2
ENSMUSG00000041556 - Fbxo2	4.55	0.0011	ENSMUSG00000041556	Fbxo2
ENSMUSG00000028820 - Sfpq	4.54	0.0004	ENSMUSG00000028820	Sfpq
ENSMUSG00000028906 - Epb41	4.54	0.0013	ENSMUSG00000028906	Epb41
ENSMUSG00000020484 - Xbp1	4.52	0.0003	ENSMUSG00000020484	Xbp1
ENSMUSG00000039463 - Slc9a8	4.52	0.0014	ENSMUSG00000039463	Slc9a8
ENSMUSG00000078185 - Chml	4.5	0.0004	ENSMUSG00000078185	Chml
ENSMUSG00000068747 - Sort1	4.46	0.0006	ENSMUSG00000068747	Sort1
ENSMUSG00000069874 - Irgm2	4.44	0.0007	ENSMUSG00000069874	Irgm2
ENSMUSG00000022964 - Tmem50b	4.43	0.0011	ENSMUSG00000022964	Tmem50b
ENSMUSG00000034168 - Irf2bpl	4.39	0.0006	ENSMUSG00000034168	Irf2bpl
ENSMUSG00000032575 - Manf	4.38	0.0009	ENSMUSG00000032575	Manf
ENSMUSG00000041992 - Rapgef5	4.36	0.0015	ENSMUSG00000041992	Rapgef5
ENSMUSG00000025934 - Gsta3	4.3	0.0038	ENSMUSG00000025934	Gsta3
ENSMUSG00000051316 - Taf7	4.3	0.0013	ENSMUSG00000051316	Taf7
ENSMUSG00000021614 - Vcan	4.23	0.0053	ENSMUSG00000021614	Vcan
ENSMUSG00000004891 - Nes	4.21	0.0029	ENSMUSG00000004891	Nes
ENSMUSG00000037287 - Tbcel	4.21	0.0015	ENSMUSG00000037287	Tbcel
ENSMUSG00000045005 - Fzd5	4.21	0.001	ENSMUSG00000045005	Fzd5
ENSMUSG00000031379 - Pir	4.2	0.0061	ENSMUSG00000031379	Pir
ENSMUSG00000044167 - Foxo1	4.2	0.0012	ENSMUSG00000044167	Foxo1
ENSMUSG00000003849 - Nqo1	4.19	0.0062	ENSMUSG00000003849	Nqo1
ENSMUSG00000047604 - Frat2	4.18	0.0034	ENSMUSG00000047604	Frat2
ENSMUSG00000037111 - Setd7	4.15	0.0025	ENSMUSG00000037111	Setd7
ENSMUSG00000037410 - Tbc1d2b	4.15	0.0009	ENSMUSG00000037410	Tbc1d2b
ENSMUSG00000071547 - Nt5dc2	4.15	0.0025	ENSMUSG00000071547	Nt5dc2
ENSMUSG00000037669 - Ldah	4.14	0.004	ENSMUSG00000037669	Ldah
ENSMUSG00000054770 - Kctd18	4.14	0.008	ENSMUSG00000054770	Kctd18
ENSMUSG00000062991 - Nrg1	4.14	0.002	ENSMUSG00000062991	Nrg1
ENSMUSG00000020571 - Pdia6	4.13	0.0027	ENSMUSG00000020571	Pdia6
ENSMUSG00000038400 - Pmepa1	4.09	0.005	ENSMUSG00000038400	Pmepa1
ENSMUSG00000040624 - Plekhg1	4.07	0.0026	ENSMUSG00000040624	Plekhg1
ENSMUSG00000015305 - Sash1	4.05	0.0115	ENSMUSG00000015305	Sash1
ENSMUSG00000018401 - Mtmr4	4.05	0.0023	ENSMUSG00000018401	Mtmr4
ENSMUSG00000028378 - Ptgr1	4.03	0.0063	ENSMUSG00000028378	Ptgr1
ENSMUSG00000028532 - Cachd1	4.03	0.0129	ENSMUSG00000028532	Cachd1
ENSMUSG00000062760 - 1810041L15Rik	4.03	0.0063	ENSMUSG00000062760	1810041L15Rik
ENSMUSG00000004460 - Dnajb11	4.02	0.0045	ENSMUSG00000004460	Dnajb11
ENSMUSG00000027966 - Col11a1	4.02	0.0067	ENSMUSG00000027966	Col11a1
ENSMUSG00000046818 - Ddit4l	4.02	0.0065	ENSMUSG00000046818	Ddit4l
ENSMUSG00000032262 - Elovl4	4	0.0037	ENSMUSG00000032262	Elovl4
ENSMUSG00000020099 - Unc5b	3.98	0.0078	ENSMUSG00000020099	Unc5b
ENSMUSG00000039904 - Gpr37	3.96	0.0171	ENSMUSG00000039904	Gpr37
ENSMUSG00000074415 - -	3.93	0.0099	ENSMUSG00000074415	-
ENSMUSG00000030748 - Il4ra	3.92	0.0051	ENSMUSG00000030748	Il4ra
ENSMUSG00000030256 - Bhlhe41	3.91	0.007	ENSMUSG00000030256	Bhlhe41
ENSMUSG00000068859 - Sp9	3.91	0.0072	ENSMUSG00000068859	Sp9
ENSMUSG00000070498 - Tmem132b	3.91	0.0043	ENSMUSG00000070498	Tmem132b
ENSMUSG00000008540 - Mgst1	3.9	0.0056	ENSMUSG00000008540	Mgst1
ENSMUSG00000022323 - Hrsp12	3.9	0.0109	ENSMUSG00000022323	Hrsp12
ENSMUSG00000020048 - Hsp90b1	3.89	0.0056	ENSMUSG00000020048	Hsp90b1
ENSMUSG00000023272 - Creld2	3.88	0.0059	ENSMUSG00000023272	Creld2
ENSMUSG00000061086 - Myl4	3.87	0.025	ENSMUSG00000061086	Myl4
ENSMUSG00000022769 - Sdf2l1	3.86	0.0051	ENSMUSG00000022769	Sdf2l1
ENSMUSG00000044976 - Wdr72	3.86	0.0255	ENSMUSG00000044976	Wdr72
ENSMUSG00000075012 - Fjx1	3.86	0.0085	ENSMUSG00000075012	Fjx1
ENSMUSG00000000134 - Tfe3	3.85	0.0265	ENSMUSG00000000134	Tfe3
ENSMUSG00000002250 - Ppard	3.85	0.0091	ENSMUSG00000002250	Ppard
ENSMUSG00000019803 - Nr2e1	3.85	0.0089	ENSMUSG00000019803	Nr2e1
ENSMUSG00000048251 - Bcl11b	3.84	0.014	ENSMUSG00000048251	Bcl11b
ENSMUSG00000003814 - Calr	3.83	0.0074	ENSMUSG00000003814	Calr
ENSMUSG00000073802 - Cdkn2b	3.82	0.0101	ENSMUSG00000073802	Cdkn2b
ENSMUSG00000027035 - Cers6	3.81	0.0106	ENSMUSG00000027035	Cers6
ENSMUSG00000060594 - Layn	3.8	0.0166	ENSMUSG00000060594	Layn
ENSMUSG00000071281 - Zfp65	3.8	0.0148	ENSMUSG00000071281	Zfp65
ENSMUSG00000024899 - Papss2	3.79	0.0085	ENSMUSG00000024899	Papss2
ENSMUSG00000059921 - Unc5c	3.79	0.0113	ENSMUSG00000059921	Unc5c
ENSMUSG00000041037 - Irgq	3.78	0.0051	ENSMUSG00000041037	Irgq
ENSMUSG00000028221 - Tmem55a	3.77	0.0141	ENSMUSG00000028221	Tmem55a
ENSMUSG00000073542 - Cep76	3.77	0.0359	ENSMUSG00000073542	Cep76
ENSMUSG00000004151 - Etv1	3.76	0.0388	ENSMUSG00000004151	Etv1
ENSMUSG00000008734 - Gprc5b	3.75	0.02	ENSMUSG00000008734	Gprc5b
ENSMUSG00000046722 - Cdc42se1	3.74	0.0211	ENSMUSG00000046722	Cdc42se1
ENSMUSG00000050777 - Tmem37	3.74	0.0413	ENSMUSG00000050777	Tmem37
ENSMUSG00000022012 - Enox1	3.73	0.0086	ENSMUSG00000022012	Enox1
ENSMUSG00000032702 - Kank1	3.73	0.0434	ENSMUSG00000032702	Kank1
ENSMUSG00000090290 - Gm17296	3.73	0.0215	ENSMUSG00000090290	Gm17296
ENSMUSG00000035274 - Tpbg	3.72	0.009	ENSMUSG00000035274	Tpbg
ENSMUSG00000003308 - Keap1	3.71	0.0234	ENSMUSG00000003308	Keap1
ENSMUSG00000021994 - Wnt5a	3.71	0.0117	ENSMUSG00000021994	Wnt5a
ENSMUSG00000005899 - Smpd4	3.7	0.025	ENSMUSG00000005899	Smpd4
ENSMUSG00000029869 - Ephb6	3.7	0.0097	ENSMUSG00000029869	Ephb6
ENSMUSG00000036904 - Fzd8	3.7	0.0248	ENSMUSG00000036904	Fzd8
ENSMUSG00000030657 - Xylt1	3.69	0.013	ENSMUSG00000030657	Xylt1
ENSMUSG00000027748 - Trpc4	3.68	0.0049	ENSMUSG00000027748	Trpc4
ENSMUSG00000035666 - Gtf3c4	3.66	0.014	ENSMUSG00000035666	Gtf3c4
ENSMUSG00000021236 - Entpd5	3.66	0.0569	ENSMUSG00000021236	Entpd5
ENSMUSG00000024565 - Sall3	3.66	0.0143	ENSMUSG00000024565	Sall3
ENSMUSG00000031024 - St5	3.66	0.0287	ENSMUSG00000031024	St5
ENSMUSG00000055485 - Soga1	3.66	0.0283	ENSMUSG00000055485	Soga1
ENSMUSG00000056220 - Pla2g4a	3.65	0.0148	ENSMUSG00000056220	Pla2g4a
ENSMUSG00000055991 - Zkscan5	3.62	0.0251	ENSMUSG00000055991	Zkscan5
ENSMUSG00000001065 - Zfp276	3.61	0.0698	ENSMUSG00000001065	Zfp276
ENSMUSG00000002996 - Hbp1	3.61	0.0346	ENSMUSG00000002996	Hbp1
ENSMUSG00000020818 - Mfsd11	3.61	0.0232	ENSMUSG00000020818	Mfsd11
ENSMUSG00000019857 - Asf1a	3.6	0.0239	ENSMUSG00000019857	Asf1a
ENSMUSG00000024642 - Tle4	3.6	0.0105	ENSMUSG00000024642	Tle4
ENSMUSG00000039115 - Itga9	3.6	0.0241	ENSMUSG00000039115	Itga9
ENSMUSG00000025958 - Creb1	3.58	0.0395	ENSMUSG00000025958	Creb1
ENSMUSG00000027274 - Mkks	3.58	0.0386	ENSMUSG00000027274	Mkks
ENSMUSG00000034394 - Lif	3.58	0.0129	ENSMUSG00000034394	Lif
ENSMUSG00000034800 - Zfp661	3.58	0.0786	ENSMUSG00000034800	Zfp661
ENSMUSG00000039452 - Snx22	3.57	0.0412	ENSMUSG00000039452	Snx22
ENSMUSG00000027434 - Nkx2-2	3.56	0.0835	ENSMUSG00000027434	Nkx2-2
ENSMUSG00000068335 - Dok1	3.56	0.0647	ENSMUSG00000068335	Dok1
ENSMUSG00000026872 - Zeb2	3.55	0.0218	ENSMUSG00000026872	Zeb2
ENSMUSG00000027168 - Pax6	3.55	0.0147	ENSMUSG00000027168	Pax6
ENSMUSG00000035095 - Fam167a	3.55	0.0146	ENSMUSG00000035095	Fam167a
ENSMUSG00000045519 - Zfp560	3.55	0.037	ENSMUSG00000045519	Zfp560
ENSMUSG00000009828 - Ick	3.54	0.0459	ENSMUSG00000009828	Ick
ENSMUSG00000087380 - -	3.54	0.0301	ENSMUSG00000087380	-
ENSMUSG00000007613 - Tgfbr1	3.53	0.0313	ENSMUSG00000007613	Tgfbr1
ENSMUSG00000079104 - Prps1l3	3.53	0.0314	ENSMUSG00000079104	Prps1l3
ENSMUSG00000027782 - Kpna4	3.52	0.0242	ENSMUSG00000027782	Kpna4
ENSMUSG00000097062 - -	3.52	0.0969	ENSMUSG00000097062	-
ENSMUSG00000025810 - Nrp1	3.49	0.037	ENSMUSG00000025810	Nrp1
ENSMUSG00000040599 - Mis12	3.49	0.0371	ENSMUSG00000040599	Mis12
ENSMUSG00000045404 - Kcnk13	3.49	0.0373	ENSMUSG00000045404	Kcnk13
ENSMUSG00000032497 - Lrrfip2	3.48	0.0577	ENSMUSG00000032497	Lrrfip2
ENSMUSG00000035597 - Prpf39	3.48	0.0378	ENSMUSG00000035597	Prpf39
ENSMUSG00000053647 - Gper1	3.47	0.0132	ENSMUSG00000053647	Gper1
ENSMUSG00000006611 - Hfe	3.46	0.1165	ENSMUSG00000006611	Hfe
ENSMUSG00000021256 - Vash1	3.46	0.0414	ENSMUSG00000021256	Vash1
ENSMUSG00000039579 - Grin3a	3.46	0.0245	ENSMUSG00000039579	Grin3a
ENSMUSG00000022231 - Sema5a	3.45	0.1269	ENSMUSG00000022231	Sema5a
ENSMUSG00000025612 - Bach1	3.45	0.0208	ENSMUSG00000025612	Bach1
ENSMUSG00000104861 - -	3.45	0.1256	ENSMUSG00000104861	-
ENSMUSG00000014748 - Tex261	3.44	0.1258	ENSMUSG00000014748	Tex261
ENSMUSG00000025878 - Uimc1	3.44	0.1327	ENSMUSG00000025878	Uimc1
ENSMUSG00000021248 - Tmed10	3.42	0.0306	ENSMUSG00000021248	Tmed10
ENSMUSG00000028057 - Rit1	3.41	0.0501	ENSMUSG00000028057	Rit1
ENSMUSG00000021213 - Akr1c13	3.4	0.1005	ENSMUSG00000021213	Akr1c13
ENSMUSG00000076435 - Acsf2	3.4	0.1537	ENSMUSG00000076435	Acsf2
ENSMUSG00000030930 - Chst15	3.39	0.0315	ENSMUSG00000030930	Chst15
ENSMUSG00000046862 - Pramef8	3.39	0.0539	ENSMUSG00000046862	Pramef8
ENSMUSG00000049511 - Htr1b	3.38	0.0235	ENSMUSG00000049511	Htr1b
ENSMUSG00000050666 - Vstm4	3.38	0.0203	ENSMUSG00000050666	Vstm4
ENSMUSG00000062169 - Cnih4	3.38	0.0828	ENSMUSG00000062169	Cnih4
ENSMUSG00000024580 - Grpel2	3.37	0.0653	ENSMUSG00000024580	Grpel2
ENSMUSG00000022898 - Dscr3	3.36	0.0298	ENSMUSG00000022898	Dscr3
ENSMUSG00000025823 - Pdia4	3.36	0.0441	ENSMUSG00000025823	Pdia4
ENSMUSG00000040183 - Ankrd6	3.36	0.0443	ENSMUSG00000040183	Ankrd6
ENSMUSG00000036306 - Lzts1	3.34	0.1454	ENSMUSG00000036306	Lzts1
ENSMUSG00000079111 - Kdelr2	3.34	0.0645	ENSMUSG00000079111	Kdelr2
ENSMUSG00000004347 - Pde1c	3.33	0.0993	ENSMUSG00000004347	Pde1c
ENSMUSG00000053841 - Txlna	3.33	0.0327	ENSMUSG00000053841	Txlna
ENSMUSG00000030654 - Arl6ip1	3.32	0.0689	ENSMUSG00000030654	Arl6ip1
ENSMUSG00000005949 - Ctns	3.31	0.0532	ENSMUSG00000005949	Ctns
ENSMUSG00000019873 - Reep3	3.31	0.1046	ENSMUSG00000019873	Reep3
ENSMUSG00000021957 - Tkt	3.31	0.044	ENSMUSG00000021957	Tkt
ENSMUSG00000032846 - Zswim6	3.31	0.0428	ENSMUSG00000032846	Zswim6
ENSMUSG00000034006 - Pqlc1	3.31	0.0209	ENSMUSG00000034006	Pqlc1
ENSMUSG00000037990 - Sh3rf3	3.31	0.0246	ENSMUSG00000037990	Sh3rf3
ENSMUSG00000044770 - Scml4	3.3	0.0737	ENSMUSG00000044770	Scml4
ENSMUSG00000050830 - Vwc2	3.3	0.1113	ENSMUSG00000050830	Vwc2
ENSMUSG00000059208 - Hnrnpm	3.3	0.1867	ENSMUSG00000059208	Hnrnpm
ENSMUSG00000022885 - St6gal1	3.29	0.0572	ENSMUSG00000022885	St6gal1
ENSMUSG00000049112 - Oxtr	3.29	0.1158	ENSMUSG00000049112	Oxtr
ENSMUSG00000050199 - Lgr4	3.29	0.0459	ENSMUSG00000050199	Lgr4
ENSMUSG00000054619 - Mettl7a1	3.29	0.038	ENSMUSG00000054619	Mettl7a1
ENSMUSG00000019189 - Rnf145	3.28	0.0267	ENSMUSG00000019189	Rnf145
ENSMUSG00000031673 - Cdh11	3.28	0.0587	ENSMUSG00000031673	Cdh11
ENSMUSG00000027188 - Pamr1	3.27	0.2427	ENSMUSG00000027188	Pamr1
ENSMUSG00000029708 - Gcc1	3.27	0.062	ENSMUSG00000029708	Gcc1
ENSMUSG00000036067 - Slc2a6	3.27	0.0608	ENSMUSG00000036067	Slc2a6
ENSMUSG00000032036 - Kirrel3	3.26	0.0462	ENSMUSG00000032036	Kirrel3
ENSMUSG00000041417 - Pik3r1	3.26	0.0367	ENSMUSG00000041417	Pik3r1
ENSMUSG00000026317 - Cln8	3.25	0.0326	ENSMUSG00000026317	Cln8
ENSMUSG00000046034 - Otulin	3.25	0.133	ENSMUSG00000046034	Otulin
ENSMUSG00000029863 - Casp2	3.24	0.055	ENSMUSG00000029863	Casp2
ENSMUSG00000045374 - Wdr81	3.24	0.0458	ENSMUSG00000045374	Wdr81
ENSMUSG00000046982 - Tshz1	3.24	0.0758	ENSMUSG00000046982	Tshz1
ENSMUSG00000056310 - Tyw1	3.24	0.068	ENSMUSG00000056310	Tyw1
ENSMUSG00000027381 - Bcl2l11	3.22	0.0488	ENSMUSG00000027381	Bcl2l11
ENSMUSG00000025239 - Limd1	3.2	0.0529	ENSMUSG00000025239	Limd1
ENSMUSG00000026074 - Map4k4	3.2	0.0621	ENSMUSG00000026074	Map4k4
ENSMUSG00000029455 - Aldh2	3.19	0.0821	ENSMUSG00000029455	Aldh2
ENSMUSG00000022325 - Pop1	3.18	0.1808	ENSMUSG00000022325	Pop1
ENSMUSG00000007682 - Dio2	3.17	0.043	ENSMUSG00000007682	Dio2
ENSMUSG00000021319 - Sfrp4	3.17	0.0684	ENSMUSG00000021319	Sfrp4
ENSMUSG00000046020 - Pofut1	3.17	0.1156	ENSMUSG00000046020	Pofut1
ENSMUSG00000076431 - Sox4	3.17	0.0683	ENSMUSG00000076431	Sox4
ENSMUSG00000032724 - Abtb2	3.16	0.045	ENSMUSG00000032724	Abtb2
ENSMUSG00000039891 - Txlnb	3.16	0.1524	ENSMUSG00000039891	Txlnb
ENSMUSG00000041225 - Arhgap12	3.16	0.1678	ENSMUSG00000041225	Arhgap12
ENSMUSG00000040761 - Spen	3.14	0.0643	ENSMUSG00000040761	Spen
ENSMUSG00000060301 - 2610008E11Rik	3.14	0.1161	ENSMUSG00000060301	2610008E11Rik
ENSMUSG00000027610 - Gss	3.13	0.081	ENSMUSG00000027610	Gss
ENSMUSG00000040093 - Bmf	3.13	0.1013	ENSMUSG00000040093	Bmf
ENSMUSG00000055980 - Irs1	3.13	0.0845	ENSMUSG00000055980	Irs1
ENSMUSG00000022132 - Cldn10	3.12	0.3886	ENSMUSG00000022132	Cldn10
ENSMUSG00000022494 - Shisa9	3.12	0.1027	ENSMUSG00000022494	Shisa9
ENSMUSG00000022897 - Dyrk1a	3.11	0.0422	ENSMUSG00000022897	Dyrk1a
ENSMUSG00000032014 - Oaf	3.11	0.0609	ENSMUSG00000032014	Oaf
ENSMUSG00000040270 - Bach2	3.11	0.0855	ENSMUSG00000040270	Bach2
ENSMUSG00000056755 - Grm7	3.11	0.1425	ENSMUSG00000056755	Grm7
ENSMUSG00000043067 - Dpy19l1	3.1	0.0895	ENSMUSG00000043067	Dpy19l1
ENSMUSG00000089824 - Rbm12	3.1	0.1472	ENSMUSG00000089824	Rbm12
ENSMUSG00000014905 - Dnajb9	3.09	0.0456	ENSMUSG00000014905	Dnajb9
ENSMUSG00000020940 - 1700023F06Rik	3.09	0.2251	ENSMUSG00000020940	1700023F06Rik
ENSMUSG00000024647 - Cbln2	3.09	0.114	ENSMUSG00000024647	Cbln2
ENSMUSG00000039646 - Vasn	3.09	0.0925	ENSMUSG00000039646	Vasn
ENSMUSG00000031729 - Ist1	3.08	0.0787	ENSMUSG00000031729	Ist1
ENSMUSG00000038181 - Chpf2	3.08	0.1931	ENSMUSG00000038181	Chpf2
ENSMUSG00000019975 - Ikbip	3.06	0.1746	ENSMUSG00000019975	Ikbip
ENSMUSG00000030869 - Ndufab1	3.06	0.2134	ENSMUSG00000030869	Ndufab1
ENSMUSG00000034247 - Plekhm1	3.06	0.0726	ENSMUSG00000034247	Plekhm1
ENSMUSG00000048106 - -	3.06	0.1024	ENSMUSG00000048106	-
ENSMUSG00000005501 - Usp40	3.05	0.105	ENSMUSG00000005501	Usp40
ENSMUSG00000020238 - Ncln	3.05	0.174	ENSMUSG00000020238	Ncln
ENSMUSG00000021282 - Eif5	3.05	0.058	ENSMUSG00000021282	Eif5
ENSMUSG00000023827 - Agpat4	3.05	0.1305	ENSMUSG00000023827	Agpat4
ENSMUSG00000042372 - Dmrt3	3.05	0.0877	ENSMUSG00000042372	Dmrt3
ENSMUSG00000052534 - Pbx1	3.05	0.1012	ENSMUSG00000052534	Pbx1
ENSMUSG00000056073 - Grik2	3.05	0.0738	ENSMUSG00000056073	Grik2
ENSMUSG00000064340 - -	3.05	0.0987	ENSMUSG00000064340	-
ENSMUSG00000028497 - Hacd4	3.04	0.27	ENSMUSG00000028497	Hacd4
ENSMUSG00000028646 - Rragc	3.04	0.0684	ENSMUSG00000028646	Rragc
ENSMUSG00000039473 - Ubn1	3.03	0.0919	ENSMUSG00000039473	Ubn1
ENSMUSG00000041328 - Pcf11	3.03	0.14	ENSMUSG00000041328	Pcf11
ENSMUSG00000047539 - Fbxo28	3.03	0.0694	ENSMUSG00000047539	Fbxo28
ENSMUSG00000021468 - Sptlc1	3.02	0.0812	ENSMUSG00000021468	Sptlc1
ENSMUSG00000028214 - Gem	3.02	0.097	ENSMUSG00000028214	Gem
ENSMUSG00000017679 - Ttpal	3.01	0.0658	ENSMUSG00000017679	Ttpal
ENSMUSG00000020876 - Snx11	3.01	0.1499	ENSMUSG00000020876	Snx11
ENSMUSG00000025790 - Slco3a1	3.01	0.0589	ENSMUSG00000025790	Slco3a1
ENSMUSG00000030846 - Tial1	3.01	0.139	ENSMUSG00000030846	Tial1
ENSMUSG00000036961 - Wnt8b	3.01	0.149	ENSMUSG00000036961	Wnt8b
ENSMUSG00000040836 - Gpr161	3.01	0.0847	ENSMUSG00000040836	Gpr161
ENSMUSG00000051615 - Rap2a	3.01	0.0871	ENSMUSG00000051615	Rap2a
ENSMUSG00000026664 - Phyh	3	0.123	ENSMUSG00000026664	Phyh
ENSMUSG00000020607 - Fam84a	3	0.0616	ENSMUSG00000020607	Fam84a
ENSMUSG00000042745 - Id1	3	0.0766	ENSMUSG00000042745	Id1
ENSMUSG00000045438 - Cox19	3	0.2023	ENSMUSG00000045438	Cox19
ENSMUSG00000047415 - Gpr68	3	0.0725	ENSMUSG00000047415	Gpr68
ENSMUSG00000006362 - Cbfa2t3	2.99	0.0796	ENSMUSG00000006362	Cbfa2t3
ENSMUSG00000040957 - Cables1	2.99	0.0827	ENSMUSG00000040957	Cables1
ENSMUSG00000097119 - -	2.99	0.2154	ENSMUSG00000097119	-
ENSMUSG00000000001 - Gnai3	2.98	0.2142	ENSMUSG00000000001	Gnai3
ENSMUSG00000040710 - St8sia4	2.98	0.0924	ENSMUSG00000040710	St8sia4
ENSMUSG00000035671 - Zswim4	2.97	0.1664	ENSMUSG00000035671	Zswim4
ENSMUSG00000037085 - Trmt12	2.97	0.2254	ENSMUSG00000037085	Trmt12
ENSMUSG00000038349 - Plcl1	2.97	0.2046	ENSMUSG00000038349	Plcl1
ENSMUSG00000022358 - Fbxo32	2.96	0.1166	ENSMUSG00000022358	Fbxo32
ENSMUSG00000022426 - Josd1	2.96	0.0869	ENSMUSG00000022426	Josd1
ENSMUSG00000034189 - Hsdl1	2.96	0.1751	ENSMUSG00000034189	Hsdl1
ENSMUSG00000091514 - -	2.96	0.1415	ENSMUSG00000091514	-
ENSMUSG00000024245 - Tmem178	2.95	0.1227	ENSMUSG00000024245	Tmem178
ENSMUSG00000024566 - Atp9b	2.95	0.1539	ENSMUSG00000024566	Atp9b
ENSMUSG00000032537 - Ephb1	2.95	0.0902	ENSMUSG00000032537	Ephb1
ENSMUSG00000043811 - Rtn4r	2.95	0.1812	ENSMUSG00000043811	Rtn4r
ENSMUSG00000004031 - Brinp2	2.94	0.2456	ENSMUSG00000004031	Brinp2
ENSMUSG00000031381 - Piga	2.94	0.2825	ENSMUSG00000031381	Piga
ENSMUSG00000052229 - Gpr17	2.94	0.1057	ENSMUSG00000052229	Gpr17
ENSMUSG00000021510 - Zfp729a	2.93	0.4435	ENSMUSG00000021510	Zfp729a
ENSMUSG00000029307 - Dmp1	2.93	0.2591	ENSMUSG00000029307	Dmp1
ENSMUSG00000030847 - Bag3	2.93	0.1537	ENSMUSG00000030847	Bag3
ENSMUSG00000061371 - Zfp873	2.93	0.2596	ENSMUSG00000061371	Zfp873
ENSMUSG00000066640 - Fbxl18	2.93	0.2936	ENSMUSG00000066640	Fbxl18
ENSMUSG00000025702 - -	2.92	0.4734	ENSMUSG00000025702	-
ENSMUSG00000039382 - Wdr45	2.92	0.1621	ENSMUSG00000039382	Wdr45
ENSMUSG00000030525 - Chrna7	2.91	0.1663	ENSMUSG00000030525	Chrna7
ENSMUSG00000036180 - Gatad2a	2.91	0.2711	ENSMUSG00000036180	Gatad2a
ENSMUSG00000041459 - Tardbp	2.91	0.1841	ENSMUSG00000041459	Tardbp
ENSMUSG00000018217 - Pmp22	2.9	0.0953	ENSMUSG00000018217	Pmp22
ENSMUSG00000006463 - Zdhhc24	2.9	0.3086	ENSMUSG00000006463	Zdhhc24
ENSMUSG00000020272 - Stk10	2.9	0.2502	ENSMUSG00000020272	Stk10
ENSMUSG00000030386 - Zfp606	2.9	0.1225	ENSMUSG00000030386	Zfp606
ENSMUSG00000048562 - Sp8	2.9	0.425	ENSMUSG00000048562	Sp8
ENSMUSG00000023391 - Dlx2	2.89	0.1086	ENSMUSG00000023391	Dlx2
ENSMUSG00000059839 - Zfp874b	2.89	0.1745	ENSMUSG00000059839	Zfp874b
ENSMUSG00000025993 - Slc40a1	2.88	0.4494	ENSMUSG00000025993	Slc40a1
ENSMUSG00000004105 - Angptl2	2.88	0.1116	ENSMUSG00000004105	Angptl2
ENSMUSG00000019832 - Rab32	2.88	0.2133	ENSMUSG00000019832	Rab32
ENSMUSG00000022297 - Fzd6	2.88	0.1496	ENSMUSG00000022297	Fzd6
ENSMUSG00000035277 - Arx	2.88	0.1529	ENSMUSG00000035277	Arx
ENSMUSG00000092558 - Med20	2.88	0.0744	ENSMUSG00000092558	Med20
ENSMUSG00000003848 - Nob1	2.87	0.1598	ENSMUSG00000003848	Nob1
ENSMUSG00000028744 - Pqlc2	2.87	0.1897	ENSMUSG00000028744	Pqlc2
ENSMUSG00000033379 - Atp6v0b	2.87	0.2307	ENSMUSG00000033379	Atp6v0b
ENSMUSG00000016534 - Lamp2	2.86	0.4847	ENSMUSG00000016534	Lamp2
ENSMUSG00000031072 - Oraov1	2.86	0.2379	ENSMUSG00000031072	Oraov1
ENSMUSG00000031928 - Mre11a	2.85	0.9842	ENSMUSG00000031928	Mre11a
ENSMUSG00000040124 - Gorab	2.85	0.1685	ENSMUSG00000040124	Gorab
ENSMUSG00000087259 - -	2.85	0.1674	ENSMUSG00000087259	-
ENSMUSG00000035032 - Nek11	2.83	0.2136	ENSMUSG00000035032	Nek11
ENSMUSG00000066441 - Rdh11	2.83	0.0967	ENSMUSG00000066441	Rdh11
ENSMUSG00000001098 - Kctd10	2.82	0.1727	ENSMUSG00000001098	Kctd10
ENSMUSG00000024037 - Wdr4	2.82	0.11	ENSMUSG00000024037	Wdr4
ENSMUSG00000028466 - Creb3	2.82	0.3696	ENSMUSG00000028466	Creb3
ENSMUSG00000048310 - Pskh1	2.82	0.3618	ENSMUSG00000048310	Pskh1
ENSMUSG00000022412 - Mief1	2.81	0.2037	ENSMUSG00000022412	Mief1
ENSMUSG00000028004 - Npy2r	2.81	0.1984	ENSMUSG00000028004	Npy2r
ENSMUSG00000026198 - Abcb6	2.8	0.1687	ENSMUSG00000026198	Abcb6
ENSMUSG00000027508 - Pag1	2.8	0.1451	ENSMUSG00000027508	Pag1
ENSMUSG00000020605 - Hs1bp3	2.79	0.3554	ENSMUSG00000020605	Hs1bp3
ENSMUSG00000029730 - Mcm7	2.79	0.4817	ENSMUSG00000029730	Mcm7
ENSMUSG00000030539 - Sema4b	2.79	0.2017	ENSMUSG00000030539	Sema4b
ENSMUSG00000024258 - Polr2d	2.78	0.2274	ENSMUSG00000024258	Polr2d
ENSMUSG00000032380 - Dapk2	2.78	0.1274	ENSMUSG00000032380	Dapk2
ENSMUSG00000079470 - Utp14b	2.78	0.1378	ENSMUSG00000079470	Utp14b
ENSMUSG00000020491 - 2810021J22Rik	2.77	0.6343	ENSMUSG00000020491	2810021J22Rik
ENSMUSG00000020601 - Trib2	2.77	0.161	ENSMUSG00000020601	Trib2
ENSMUSG00000039804 - Ncoa5	2.77	0.2377	ENSMUSG00000039804	Ncoa5
ENSMUSG00000055078 - Gabra5	2.77	0.0708	ENSMUSG00000055078	Gabra5
ENSMUSG00000100832 - -	2.77	0.5278	ENSMUSG00000100832	-
ENSMUSG00000001300 - Efnb2	2.76	0.165	ENSMUSG00000001300	Efnb2
ENSMUSG00000007030 - Vwa7	2.76	0.1454	ENSMUSG00000007030	Vwa7
ENSMUSG00000025083 - Afap1l2	2.76	0.4345	ENSMUSG00000025083	Afap1l2
ENSMUSG00000025577 - Cbx2	2.76	0.3172	ENSMUSG00000025577	Cbx2
ENSMUSG00000028223 - Decr1	2.76	0.6355	ENSMUSG00000028223	Decr1
ENSMUSG00000031605 - Klhl2	2.76	0.2866	ENSMUSG00000031605	Klhl2
ENSMUSG00000040569 - Slc26a7	2.76	0.1029	ENSMUSG00000040569	Slc26a7
ENSMUSG00000040605 - Bace2	2.76	0.2128	ENSMUSG00000040605	Bace2
ENSMUSG00000049305 - Ccdc71	2.76	0.1706	ENSMUSG00000049305	Ccdc71
ENSMUSG00000084898 - -	2.76	0.2605	ENSMUSG00000084898	-
ENSMUSG00000005936 - Kctd20	2.75	0.1947	ENSMUSG00000005936	Kctd20
ENSMUSG00000022765 - Snap29	2.75	0.2653	ENSMUSG00000022765	Snap29
ENSMUSG00000030518 - Fam189a1	2.75	0.503	ENSMUSG00000030518	Fam189a1
ENSMUSG00000027173 - Depdc7	2.74	0.6598	ENSMUSG00000027173	Depdc7
ENSMUSG00000030002 - Dusp11	2.74	0.4086	ENSMUSG00000030002	Dusp11
ENSMUSG00000031403 - Dkc1	2.74	0.4653	ENSMUSG00000031403	Dkc1
ENSMUSG00000032487 - Ptgs2	2.74	0.3498	ENSMUSG00000032487	Ptgs2
ENSMUSG00000000861 - Bcl11a	2.73	0.2878	ENSMUSG00000000861	Bcl11a
ENSMUSG00000028367 - Txn1	2.73	0.3639	ENSMUSG00000028367	Txn1
ENSMUSG00000030051 - Aplf	2.73	0.2277	ENSMUSG00000030051	Aplf
ENSMUSG00000030161 - Gabarapl1	2.73	0.3445	ENSMUSG00000030161	Gabarapl1
ENSMUSG00000035900 - Gramd4	2.73	0.1619	ENSMUSG00000035900	Gramd4
ENSMUSG00000008683 - Rps15a	2.72	0.2983	ENSMUSG00000008683	Rps15a
ENSMUSG00000015837 - Sqstm1	2.72	0.1237	ENSMUSG00000015837	Sqstm1
ENSMUSG00000038260 - Trpm4	2.72	0.1744	ENSMUSG00000038260	Trpm4
ENSMUSG00000042010 - Acacb	2.72	0.6254	ENSMUSG00000042010	Acacb
ENSMUSG00000051703 - Tmem198	2.72	0.2104	ENSMUSG00000051703	Tmem198
ENSMUSG00000035569 - Ankrd11	2.71	0.2222	ENSMUSG00000035569	Ankrd11
ENSMUSG00000038473 - Nos1ap	2.71	0.1707	ENSMUSG00000038473	Nos1ap
ENSMUSG00000044164 - Rnf182	2.71	0.9261	ENSMUSG00000044164	Rnf182
ENSMUSG00000054414 - Slc30a7	2.71	0.5127	ENSMUSG00000054414	Slc30a7
ENSMUSG00000092416 - Zfp141	2.71	0.1873	ENSMUSG00000092416	Zfp141
ENSMUSG00000022707 - Gbe1	2.7	0.3341	ENSMUSG00000022707	Gbe1
ENSMUSG00000008429 - Herpud2	2.7	0.2648	ENSMUSG00000008429	Herpud2
ENSMUSG00000015202 - Cnksr3	2.7	0.1971	ENSMUSG00000015202	Cnksr3
ENSMUSG00000022342 - Kcnv1	2.7	0.1066	ENSMUSG00000022342	Kcnv1
ENSMUSG00000033114 - Slc35d2	2.7	0.3126	ENSMUSG00000033114	Slc35d2
ENSMUSG00000039782 - Cpeb2	2.7	0.2256	ENSMUSG00000039782	Cpeb2
ENSMUSG00000027635 - Dsn1	2.69	0.4196	ENSMUSG00000027635	Dsn1
ENSMUSG00000027900 - Dram2	2.69	0.7438	ENSMUSG00000027900	Dram2
ENSMUSG00000032375 - Aph1b	2.69	0.5414	ENSMUSG00000032375	Aph1b
ENSMUSG00000054469 - Lclat1	2.69	0.4095	ENSMUSG00000054469	Lclat1
ENSMUSG00000078713 - Tomm5	2.69	0.4122	ENSMUSG00000078713	Tomm5
ENSMUSG00000023963 - Cyp39a1	2.68	0.416	ENSMUSG00000023963	Cyp39a1
ENSMUSG00000029169 - Dhx15	2.68	0.5298	ENSMUSG00000029169	Dhx15
ENSMUSG00000031819 - Emc8	2.68	0.1422	ENSMUSG00000031819	Emc8
ENSMUSG00000041911 - Dlx1	2.68	0.209	ENSMUSG00000041911	Dlx1
ENSMUSG00000026003 - Acadl	2.67	0.4345	ENSMUSG00000026003	Acadl
ENSMUSG00000027227 - Sord	2.67	0.218	ENSMUSG00000027227	Sord
ENSMUSG00000028076 - Cd1d1	2.67	0.4944	ENSMUSG00000028076	Cd1d1
ENSMUSG00000029642 - Polr1d	2.67	0.3901	ENSMUSG00000029642	Polr1d
ENSMUSG00000040188 - Scamp2	2.67	0.2436	ENSMUSG00000040188	Scamp2
ENSMUSG00000012422 - Tmem167	2.66	0.2578	ENSMUSG00000012422	Tmem167
ENSMUSG00000024118 - 1600002H07Rik	2.66	0.3552	ENSMUSG00000024118	1600002H07Rik
ENSMUSG00000030286 - Emc3	2.66	0.2995	ENSMUSG00000030286	Emc3
ENSMUSG00000039384 - Dusp10	2.66	0.1962	ENSMUSG00000039384	Dusp10
ENSMUSG00000051379 - Flrt3	2.66	0.1265	ENSMUSG00000051379	Flrt3
ENSMUSG00000020522 - Mfap3	2.65	0.3694	ENSMUSG00000020522	Mfap3
ENSMUSG00000033721 - Vav3	2.65	0.1837	ENSMUSG00000033721	Vav3
ENSMUSG00000021536 - Adcy2	2.64	0.7394	ENSMUSG00000021536	Adcy2
ENSMUSG00000031669 - Gins3	2.64	0.4717	ENSMUSG00000031669	Gins3
ENSMUSG00000041324 - Inhba	2.64	0.7018	ENSMUSG00000041324	Inhba
ENSMUSG00000044134 - Fam109a	2.64	0.38	ENSMUSG00000044134	Fam109a
ENSMUSG00000095139 - Pou3f2	2.64	0.1634	ENSMUSG00000095139	Pou3f2
ENSMUSG00000068457 - Uty	2.63	0.1215	ENSMUSG00000068457	Uty
ENSMUSG00000022797 - Tfrc	2.63	0.1161	ENSMUSG00000022797	Tfrc
ENSMUSG00000028339 - Col15a1	2.63	0.2751	ENSMUSG00000028339	Col15a1
ENSMUSG00000041439 - Mfsd6	2.63	0.1453	ENSMUSG00000041439	Mfsd6
ENSMUSG00000046876 - Atxn1	2.63	0.2137	ENSMUSG00000046876	Atxn1
ENSMUSG00000048833 - Slc39a9	2.63	0.2791	ENSMUSG00000048833	Slc39a9
ENSMUSG00000049281 - Scn3b	2.63	0.3884	ENSMUSG00000049281	Scn3b
ENSMUSG00000060260 - Pwwp2b	2.63	0.2801	ENSMUSG00000060260	Pwwp2b
ENSMUSG00000055782 - Abcd2	2.62	0.2877	ENSMUSG00000055782	Abcd2
ENSMUSG00000020458 - Rtn4	2.62	0.3509	ENSMUSG00000020458	Rtn4
ENSMUSG00000026601 - -	2.62	0.3778	ENSMUSG00000026601	-
ENSMUSG00000027739 - Rab33b	2.62	0.2842	ENSMUSG00000027739	Rab33b
ENSMUSG00000031931 - Ankrd49	2.62	0.2288	ENSMUSG00000031931	Ankrd49
ENSMUSG00000034300 - Fam53c	2.62	0.1991	ENSMUSG00000034300	Fam53c
ENSMUSG00000046679 - C87436	2.62	0.2839	ENSMUSG00000046679	C87436
ENSMUSG00000008575 - Nfib	2.61	0.433	ENSMUSG00000008575	Nfib
ENSMUSG00000028687 - Mutyh	2.61	0.3744	ENSMUSG00000028687	Mutyh
ENSMUSG00000029371 - Cxcl5	2.61	0.455	ENSMUSG00000029371	Cxcl5
ENSMUSG00000032264 - Zw10	2.61	0.173	ENSMUSG00000032264	Zw10
ENSMUSG00000033949 - Trim36	2.61	0.2278	ENSMUSG00000033949	Trim36
ENSMUSG00000042793 - Lgr6	2.61	0.9306	ENSMUSG00000042793	Lgr6
ENSMUSG00000043999 - Gpr75	2.61	0.3239	ENSMUSG00000043999	Gpr75
ENSMUSG00000053477 - Tcf4	2.61	0.3424	ENSMUSG00000053477	Tcf4
ENSMUSG00000007872 - Id3	2.6	0.9797	ENSMUSG00000007872	Id3
ENSMUSG00000022120 - Rnf219	2.6	0.4952	ENSMUSG00000022120	Rnf219
ENSMUSG00000031838 - Ifi30	2.6	0.3368	ENSMUSG00000031838	Ifi30
ENSMUSG00000034327 - Kctd9	2.6	0.3568	ENSMUSG00000034327	Kctd9
ENSMUSG00000044461 - Shisa2	2.6	0.2382	ENSMUSG00000044461	Shisa2
ENSMUSG00000060181 - Slc35e3	2.6	0.9414	ENSMUSG00000060181	Slc35e3
ENSMUSG00000027176 - Cstf3	2.59	0.1806	ENSMUSG00000027176	Cstf3
ENSMUSG00000050144 - Slc25a44	2.59	0.2697	ENSMUSG00000050144	Slc25a44
ENSMUSG00000010453 - Kansl3	2.58	0.1588	ENSMUSG00000010453	Kansl3
ENSMUSG00000024900 - Cpt1a	2.58	0.2282	ENSMUSG00000024900	Cpt1a
ENSMUSG00000029027 - Dffb	2.58	0.2834	ENSMUSG00000029027	Dffb
ENSMUSG00000049969 - Plekhf2	2.58	0.1885	ENSMUSG00000049969	Plekhf2
ENSMUSG00000050989 - Sepn1	2.58	0.4565	ENSMUSG00000050989	Sepn1
ENSMUSG00000052763 - Zfp212	2.58	0.2812	ENSMUSG00000052763	Zfp212
ENSMUSG00000016487 - Ppfibp1	2.57	0.9549	ENSMUSG00000016487	Ppfibp1
ENSMUSG00000024246 - Thumpd2	2.57	0.2697	ENSMUSG00000024246	Thumpd2
ENSMUSG00000026427 - Eif2d	2.56	0.4787	ENSMUSG00000026427	Eif2d
ENSMUSG00000027163 - Commd9	2.56	0.6049	ENSMUSG00000027163	Commd9
ENSMUSG00000029817 - Tra2a	2.56	0.2622	ENSMUSG00000029817	Tra2a
ENSMUSG00000031530 - Dusp4	2.56	0.5068	ENSMUSG00000031530	Dusp4
ENSMUSG00000037808 - Fam76b	2.56	0.3573	ENSMUSG00000037808	Fam76b
ENSMUSG00000039106 - Htr5a	2.56	0.8066	ENSMUSG00000039106	Htr5a
ENSMUSG00000045896 - Paip2b	2.56	0.1477	ENSMUSG00000045896	Paip2b
ENSMUSG00000063632 - Sox11	2.56	0.2985	ENSMUSG00000063632	Sox11
ENSMUSG00000069833 - Ahnak	2.56	0.2014	ENSMUSG00000069833	Ahnak
ENSMUSG00000006456 - Rbm14	2.55	0.267	ENSMUSG00000006456	Rbm14
ENSMUSG00000015488 - Cacfd1	2.55	0.3292	ENSMUSG00000015488	Cacfd1
ENSMUSG00000029153 - Ociad2	2.55	0.3069	ENSMUSG00000029153	Ociad2
ENSMUSG00000032641 - Gpr19	2.55	0.115	ENSMUSG00000032641	Gpr19
ENSMUSG00000043903 - -	2.55	0.5032	ENSMUSG00000043903	-
ENSMUSG00000067586 - S1pr3	2.55	0.3446	ENSMUSG00000067586	S1pr3
ENSMUSG00000029108 - Pcdh7	2.54	0.1819	ENSMUSG00000029108	Pcdh7
ENSMUSG00000029755 - Dlx5	2.54	0.2563	ENSMUSG00000029755	Dlx5
ENSMUSG00000030016 - Zfp638	2.54	0.2308	ENSMUSG00000030016	Zfp638
ENSMUSG00000052428 - Tmco1	2.54	0.3989	ENSMUSG00000052428	Tmco1
ENSMUSG00000059474 - Mbtd1	2.54	0.4104	ENSMUSG00000059474	Mbtd1
ENSMUSG00000025220 - Mgea5	2.53	0.2144	ENSMUSG00000025220	Mgea5
ENSMUSG00000024261 - Syt4	2.53	0.2194	ENSMUSG00000024261	Syt4
ENSMUSG00000027200 - Sema6d	2.53	0.3719	ENSMUSG00000027200	Sema6d
ENSMUSG00000033554 - Dph5	2.53	0.1542	ENSMUSG00000033554	Dph5
ENSMUSG00000033863 - Klf9	2.53	0.2573	ENSMUSG00000033863	Klf9
ENSMUSG00000054519 - Zfp867	2.53	0.2567	ENSMUSG00000054519	Zfp867
ENSMUSG00000059554 - Ccdc28a	2.53	0.4869	ENSMUSG00000059554	Ccdc28a
ENSMUSG00000082361 - Btc	2.53	0.2574	ENSMUSG00000082361	Btc
ENSMUSG00000002617 - Zfp40	2.52	0.2999	ENSMUSG00000002617	Zfp40
ENSMUSG00000017428 - Psmd11	2.52	0.296	ENSMUSG00000017428	Psmd11
ENSMUSG00000021133 - Susd6	2.52	0.205	ENSMUSG00000021133	Susd6
ENSMUSG00000021193 - Pitrm1	2.52	0.5083	ENSMUSG00000021193	Pitrm1
ENSMUSG00000037376 - Trmt6	2.52	0.3813	ENSMUSG00000037376	Trmt6
ENSMUSG00000037492 - Zmat4	2.52	0.3393	ENSMUSG00000037492	Zmat4
ENSMUSG00000058254 - Tspan7	2.52	0.5302	ENSMUSG00000058254	Tspan7
ENSMUSG00000022346 - Myc	2.51	0.3045	ENSMUSG00000022346	Myc
ENSMUSG00000026097 - Ormdl1	2.51	0.275	ENSMUSG00000026097	Ormdl1
ENSMUSG00000027522 - Stx16	2.51	0.5572	ENSMUSG00000027522	Stx16
ENSMUSG00000037892 - Pcdh18	2.51	0.3456	ENSMUSG00000037892	Pcdh18
ENSMUSG00000040713 - Creg1	2.51	0.5429	ENSMUSG00000040713	Creg1
ENSMUSG00000046897 - Zfp740	2.51	0.3438	ENSMUSG00000046897	Zfp740
ENSMUSG00000006057 - Atp5g1	2.5	0.1558	ENSMUSG00000006057	Atp5g1
ENSMUSG00000021182 - Ccdc88c	2.5	0.2007	ENSMUSG00000021182	Ccdc88c
ENSMUSG00000023206 - Il15ra	2.5	0.3529	ENSMUSG00000023206	Il15ra
ENSMUSG00000024420 - Zfp521	2.5	0.2861	ENSMUSG00000024420	Zfp521
ENSMUSG00000037972 - Snn	2.5	0.1894	ENSMUSG00000037972	Snn
ENSMUSG00000043969 - Emx2	2.5	0.3534	ENSMUSG00000043969	Emx2
ENSMUSG00000071862 - Lrrtm2	2.5	0.3537	ENSMUSG00000071862	Lrrtm2
ENSMUSG00000028613 - Lrp8	2.49	0.467	ENSMUSG00000028613	Lrp8
ENSMUSG00000031342 - Gpm6b	2.49	0.2593	ENSMUSG00000031342	Gpm6b
ENSMUSG00000038612 - Mcl1	2.49	0.2649	ENSMUSG00000038612	Mcl1
ENSMUSG00000061517 - Sox21	2.49	0.2632	ENSMUSG00000061517	Sox21
ENSMUSG00000068037 - Mas1	2.49	0.2626	ENSMUSG00000068037	Mas1
ENSMUSG00000021318 - Gli3	2.48	0.2019	ENSMUSG00000021318	Gli3
ENSMUSG00000027630 - Tbl1xr1	2.48	0.4937	ENSMUSG00000027630	Tbl1xr1
ENSMUSG00000033342 - Plppr5	2.48	0.2483	ENSMUSG00000033342	Plppr5
ENSMUSG00000038844 - Kif16b	2.48	0.4584	ENSMUSG00000038844	Kif16b
ENSMUSG00000039741 - Bahcc1	2.48	0.869	ENSMUSG00000039741	Bahcc1
ENSMUSG00000044067 - Gpr22	2.48	0.3366	ENSMUSG00000044067	Gpr22
ENSMUSG00000046159 - Chrm3	2.48	0.2919	ENSMUSG00000046159	Chrm3
ENSMUSG00000054720 - Lrrc8c	2.48	0.3718	ENSMUSG00000054720	Lrrc8c
ENSMUSG00000003545 - Fosb	2.47	0.5131	ENSMUSG00000003545	Fosb
ENSMUSG00000040620 - Dhx33	2.47	0.2721	ENSMUSG00000040620	Dhx33
ENSMUSG00000020393 - Kremen1	2.46	0.3504	ENSMUSG00000020393	Kremen1
ENSMUSG00000026490 - Cdc42bpa	2.46	0.3606	ENSMUSG00000026490	Cdc42bpa
ENSMUSG00000038267 - Slc22a23	2.46	0.2621	ENSMUSG00000038267	Slc22a23
ENSMUSG00000049764 - Zfp280b	2.46	0.7457	ENSMUSG00000049764	Zfp280b
ENSMUSG00000063884 - Ptcd3	2.46	0.391	ENSMUSG00000063884	Ptcd3
ENSMUSG00000066607 - 6030419C18Rik	2.46	0.2498	ENSMUSG00000066607	6030419C18Rik
ENSMUSG00000104117 - -	2.46	0.4558	ENSMUSG00000104117	-
ENSMUSG00000019990 - Pde7b	2.45	0.1934	ENSMUSG00000019990	Pde7b
ENSMUSG00000021699 - Pde4d	2.45	0.2201	ENSMUSG00000021699	Pde4d
ENSMUSG00000024172 - St6gal2	2.45	0.2959	ENSMUSG00000024172	St6gal2
ENSMUSG00000032128 - Robo3	2.45	0.4116	ENSMUSG00000032128	Robo3
ENSMUSG00000037984 - Neurod6	2.45	0.2712	ENSMUSG00000037984	Neurod6
ENSMUSG00000040018 - Cox15	2.45	0.4769	ENSMUSG00000040018	Cox15
ENSMUSG00000051590 - Map3k19	2.45	0.2539	ENSMUSG00000051590	Map3k19
ENSMUSG00000061731 - Ext1	2.45	0.359	ENSMUSG00000061731	Ext1
ENSMUSG00000015776 - Med22	2.44	0.3315	ENSMUSG00000015776	Med22
ENSMUSG00000017802 - Fam134c	2.44	0.5271	ENSMUSG00000017802	Fam134c
ENSMUSG00000024781 - Lipa	2.44	0.3638	ENSMUSG00000024781	Lipa
ENSMUSG00000027424 - Mgme1	2.44	0.7347	ENSMUSG00000027424	Mgme1
ENSMUSG00000028273 - Pdlim5	2.44	0.2409	ENSMUSG00000028273	Pdlim5
ENSMUSG00000029782 - Tmem209	2.44	0.2397	ENSMUSG00000029782	Tmem209
ENSMUSG00000030062 - Rpn1	2.44	0.3428	ENSMUSG00000030062	Rpn1
ENSMUSG00000032425 - Zfp949	2.44	0.4268	ENSMUSG00000032425	Zfp949
ENSMUSG00000036356 - Csgalnact1	2.44	0.1964	ENSMUSG00000036356	Csgalnact1
ENSMUSG00000052906 - Ubxn8	2.44	0.2443	ENSMUSG00000052906	Ubxn8
ENSMUSG00000055228 - Zfp935	2.44	0.407	ENSMUSG00000055228	Zfp935
ENSMUSG00000016481 - Cr1l	2.43	0.8223	ENSMUSG00000016481	Cr1l
ENSMUSG00000021478 - Drd1	2.43	0.4022	ENSMUSG00000021478	Drd1
ENSMUSG00000027011 - Ube2e3	2.43	0.5708	ENSMUSG00000027011	Ube2e3
ENSMUSG00000030898 - Cckbr	2.43	0.163	ENSMUSG00000030898	Cckbr
ENSMUSG00000031548 - Sfrp1	2.43	0.8206	ENSMUSG00000031548	Sfrp1
ENSMUSG00000035431 - Sstr1	2.43	0.4594	ENSMUSG00000035431	Sstr1
ENSMUSG00000037075 - Rnf139	2.43	0.5725	ENSMUSG00000037075	Rnf139
ENSMUSG00000050965 - Prkca	2.43	0.2162	ENSMUSG00000050965	Prkca
ENSMUSG00000105340 - -	2.43	0.3133	ENSMUSG00000105340	-
ENSMUSG00000001552 - Jup	2.42	0.3587	ENSMUSG00000001552	Jup
ENSMUSG00000008393 - Carhsp1	2.42	0.4368	ENSMUSG00000008393	Carhsp1
ENSMUSG00000024798 - Htr7	2.42	0.4888	ENSMUSG00000024798	Htr7
ENSMUSG00000032727 - Mier3	2.42	0.2532	ENSMUSG00000032727	Mier3
ENSMUSG00000038152 - -	2.42	0.2704	ENSMUSG00000038152	-
ENSMUSG00000063856 - Gpx1	2.42	0.9493	ENSMUSG00000063856	Gpx1
ENSMUSG00000000194 - Gpr107	2.41	0.2816	ENSMUSG00000000194	Gpr107
ENSMUSG00000019432 - Ddx39b	2.41	0.9107	ENSMUSG00000019432	Ddx39b
ENSMUSG00000023021 - Cers5	2.41	0.6476	ENSMUSG00000023021	Cers5
ENSMUSG00000023192 - Grm2	2.41	0.1806	ENSMUSG00000023192	Grm2
ENSMUSG00000041923 - Nol4	2.41	0.2502	ENSMUSG00000041923	Nol4
ENSMUSG00000043061 - Tmem18	2.41	0.4853	ENSMUSG00000043061	Tmem18
ENSMUSG00000005672 - Kit	2.4	0.4431	ENSMUSG00000005672	Kit
ENSMUSG00000021814 - Anxa7	2.4	0.4339	ENSMUSG00000021814	Anxa7
ENSMUSG00000022718 - Dgcr8	2.4	0.3257	ENSMUSG00000022718	Dgcr8
ENSMUSG00000023022 - Lima1	2.4	0.7552	ENSMUSG00000023022	Lima1
ENSMUSG00000029381 - Shroom3	2.4	0.3234	ENSMUSG00000029381	Shroom3
ENSMUSG00000031832 - Taf1c	2.4	0.4872	ENSMUSG00000031832	Taf1c
ENSMUSG00000034460 - Six4	2.4	0.7116	ENSMUSG00000034460	Six4
ENSMUSG00000046605 - B3gntl1	2.4	0.2184	ENSMUSG00000046605	B3gntl1
ENSMUSG00000013089 - Etv5	2.39	0.3513	ENSMUSG00000013089	Etv5
ENSMUSG00000020620 - Abca8b	2.39	0.4764	ENSMUSG00000020620	Abca8b
ENSMUSG00000020692 - Nle1	2.39	0.4785	ENSMUSG00000020692	Nle1
ENSMUSG00000025209 - Peo1	2.39	0.2889	ENSMUSG00000025209	Peo1
ENSMUSG00000025538 - Sumf2	2.39	0.4289	ENSMUSG00000025538	Sumf2
ENSMUSG00000039244 - E130309D02Rik	2.39	0.3806	ENSMUSG00000039244	E130309D02Rik
ENSMUSG00000041710 - Trpc5	2.39	0.6198	ENSMUSG00000041710	Trpc5
ENSMUSG00000047904 - Sstr2	2.39	0.5495	ENSMUSG00000047904	Sstr2
ENSMUSG00000070287 - Slc35g2	2.39	0.6604	ENSMUSG00000070287	Slc35g2
ENSMUSG00000010609 - Psen2	2.38	0.3896	ENSMUSG00000010609	Psen2
ENSMUSG00000020719 - Ddx5	2.38	0.3022	ENSMUSG00000020719	Ddx5
ENSMUSG00000025475 - Adgra1	2.38	0.3686	ENSMUSG00000025475	Adgra1
ENSMUSG00000031202 - Rab39b	2.38	0.4859	ENSMUSG00000031202	Rab39b
ENSMUSG00000037434 - Slc30a1	2.38	0.2342	ENSMUSG00000037434	Slc30a1
ENSMUSG00000040339 - Fam102b	2.38	0.4417	ENSMUSG00000040339	Fam102b
ENSMUSG00000051329 - Nup160	2.38	0.5932	ENSMUSG00000051329	Nup160
ENSMUSG00000059003 - Grin2a	2.38	0.3527	ENSMUSG00000059003	Grin2a
ENSMUSG00000062743 - Zfp677	2.38	0.6881	ENSMUSG00000062743	Zfp677
ENSMUSG00000064346 - -	2.38	0.6593	ENSMUSG00000064346	-
ENSMUSG00000092274 - -	2.38	0.3314	ENSMUSG00000092274	-
ENSMUSG00000020053 - Igf1	2.37	0.3833	ENSMUSG00000020053	Igf1
ENSMUSG00000022332 - Khdrbs3	2.37	0.8202	ENSMUSG00000022332	Khdrbs3
ENSMUSG00000034538 - Zfp418	2.37	0.5377	ENSMUSG00000034538	Zfp418
ENSMUSG00000034997 - Htr2a	2.37	0.4008	ENSMUSG00000034997	Htr2a
ENSMUSG00000038648 - Creb3l2	2.37	0.2374	ENSMUSG00000038648	Creb3l2
ENSMUSG00000084667 - -	2.37	0.7043	ENSMUSG00000084667	-
ENSMUSG00000026594 - Ralgps2	2.36	0.2817	ENSMUSG00000026594	Ralgps2
ENSMUSG00000031822 - Gse1	2.36	0.2056	ENSMUSG00000031822	Gse1
ENSMUSG00000040746 - Rnf167	2.36	0.514	ENSMUSG00000040746	Rnf167
ENSMUSG00000042472 - Zfp410	2.36	0.3237	ENSMUSG00000042472	Zfp410
ENSMUSG00000044674 - Fzd1	2.36	0.469	ENSMUSG00000044674	Fzd1
ENSMUSG00000051242 - Pcdhb9	2.36	0.4729	ENSMUSG00000051242	Pcdhb9
ENSMUSG00000059142 - Zfp945	2.36	0.4737	ENSMUSG00000059142	Zfp945
ENSMUSG00000061524 - Zic2	2.36	0.9433	ENSMUSG00000061524	Zic2
ENSMUSG00000068762 - Gstm6	2.36	0.3931	ENSMUSG00000068762	Gstm6
ENSMUSG00000027004 - Frzb	2.35	0.1942	ENSMUSG00000027004	Frzb
ENSMUSG00000027408 - Cpxm1	2.35	0.5291	ENSMUSG00000027408	Cpxm1
ENSMUSG00000035275 - Raver2	2.35	0.3599	ENSMUSG00000035275	Raver2
ENSMUSG00000036591 - Arhgap21	2.35	0.4232	ENSMUSG00000036591	Arhgap21
ENSMUSG00000042105 - Inpp5f	2.35	0.6064	ENSMUSG00000042105	Inpp5f
ENSMUSG00000054477 - Kcnn2	2.35	0.233	ENSMUSG00000054477	Kcnn2
ENSMUSG00000001138 - Cnnm3	2.34	0.5078	ENSMUSG00000001138	Cnnm3
ENSMUSG00000001985 - Grik3	2.34	0.7803	ENSMUSG00000001985	Grik3
ENSMUSG00000010095 - Slc3a2	2.34	0.4981	ENSMUSG00000010095	Slc3a2
ENSMUSG00000014496 - Ankrd28	2.34	0.5038	ENSMUSG00000014496	Ankrd28
ENSMUSG00000021340 - Gpld1	2.34	0.8372	ENSMUSG00000021340	Gpld1
ENSMUSG00000025049 - Taf5	2.34	0.5518	ENSMUSG00000025049	Taf5
ENSMUSG00000032757 - Bet1	2.34	0.4041	ENSMUSG00000032757	Bet1
ENSMUSG00000042251 - Pm20d1	2.34	0.8237	ENSMUSG00000042251	Pm20d1
ENSMUSG00000062127 - Cttnbp2nl	2.34	0.256	ENSMUSG00000062127	Cttnbp2nl
ENSMUSG00000066042 - Med18	2.34	0.4458	ENSMUSG00000066042	Med18
ENSMUSG00000030330 - Ing4	2.33	0.7461	ENSMUSG00000030330	Ing4
ENSMUSG00000020964 - Sel1l	2.33	0.3498	ENSMUSG00000020964	Sel1l
ENSMUSG00000029545 - Acads	2.33	0.4122	ENSMUSG00000029545	Acads
ENSMUSG00000032044 - Rpusd4	2.33	0.5007	ENSMUSG00000032044	Rpusd4
ENSMUSG00000037640 - Zfp60	2.33	0.3093	ENSMUSG00000037640	Zfp60
ENSMUSG00000041112 - Elmo1	2.33	0.2686	ENSMUSG00000041112	Elmo1
ENSMUSG00000042502 - Cd2bp2	2.33	0.2538	ENSMUSG00000042502	Cd2bp2
ENSMUSG00000042625 - Safb2	2.33	0.6363	ENSMUSG00000042625	Safb2
ENSMUSG00000102752 - Gm7694	2.33	0.5156	ENSMUSG00000102752	Gm7694
ENSMUSG00000040997 - Abhd4	2.32	0.7747	ENSMUSG00000040997	Abhd4
ENSMUSG00000050541 - Adra1b	2.32	0.5221	ENSMUSG00000050541	Adra1b
ENSMUSG00000051486 - Pcdhb11	2.32	0.7159	ENSMUSG00000051486	Pcdhb11
ENSMUSG00000020674 - Pxdn	2.31	0.4562	ENSMUSG00000020674	Pxdn
ENSMUSG00000025264 - Tsr2	2.31	0.9558	ENSMUSG00000025264	Tsr2
ENSMUSG00000026514 - Cnih3	2.31	0.455	ENSMUSG00000026514	Cnih3
ENSMUSG00000031629 - Cenpu	2.31	0.9282	ENSMUSG00000031629	Cenpu
ENSMUSG00000038776 - Ephx1	2.31	0.8987	ENSMUSG00000038776	Ephx1
ENSMUSG00000039630 - Hnrnpu	2.31	0.4989	ENSMUSG00000039630	Hnrnpu
ENSMUSG00000040016 - Ptger3	2.31	0.4853	ENSMUSG00000040016	Ptger3
ENSMUSG00000060147 - Serpinb6a	2.31	0.3719	ENSMUSG00000060147	Serpinb6a
ENSMUSG00000078429 - Ctdsp2	2.31	0.4954	ENSMUSG00000078429	Ctdsp2
ENSMUSG00000023913 - Pla2g7	2.3	0.8056	ENSMUSG00000023913	Pla2g7
ENSMUSG00000027828 - Ssr3	2.3	0.4052	ENSMUSG00000027828	Ssr3
ENSMUSG00000036580 - Spg20	2.3	0.8396	ENSMUSG00000036580	Spg20
ENSMUSG00000020115 - Tbk1	2.29	0.4578	ENSMUSG00000020115	Tbk1
ENSMUSG00000022853 - Ehhadh	2.29	0.4475	ENSMUSG00000022853	Ehhadh
ENSMUSG00000025010 - Ccnj	2.29	0.436	ENSMUSG00000025010	Ccnj
ENSMUSG00000032280 - Tle3	2.29	0.2514	ENSMUSG00000032280	Tle3
ENSMUSG00000033063 - Cntnap3	2.29	0.3382	ENSMUSG00000033063	Cntnap3
ENSMUSG00000036632 - Alg5	2.29	0.6269	ENSMUSG00000036632	Alg5
ENSMUSG00000038065 - Mturn	2.29	0.4931	ENSMUSG00000038065	Mturn
ENSMUSG00000041734 - Kirrel	2.29	0.3382	ENSMUSG00000041734	Kirrel
ENSMUSG00000068250 - Amn1	2.29	0.4317	ENSMUSG00000068250	Amn1
ENSMUSG00000001542 - Ell2	2.28	0.4387	ENSMUSG00000001542	Ell2
ENSMUSG00000003585 - Sec14l2	2.28	0.3201	ENSMUSG00000003585	Sec14l2
ENSMUSG00000024812 - Tjp2	2.28	0.4702	ENSMUSG00000024812	Tjp2
ENSMUSG00000031503 - Col4a2	2.28	0.3594	ENSMUSG00000031503	Col4a2
ENSMUSG00000036672 - Cenpt	2.28	0.5961	ENSMUSG00000036672	Cenpt
ENSMUSG00000046441 - Cmtr2	2.28	0.734	ENSMUSG00000046441	Cmtr2
ENSMUSG00000055065 - Ddx17	2.28	0.397	ENSMUSG00000055065	Ddx17
ENSMUSG00000004360 - 9330159F19Rik	2.27	0.2731	ENSMUSG00000004360	9330159F19Rik
ENSMUSG00000027164 - Traf6	2.27	0.661	ENSMUSG00000027164	Traf6
ENSMUSG00000037656 - Slc20a2	2.27	0.666	ENSMUSG00000037656	Slc20a2
ENSMUSG00000059857 - Ntng1	2.27	0.4838	ENSMUSG00000059857	Ntng1
ENSMUSG00000004633 - Chn2	2.26	0.4566	ENSMUSG00000004633	Chn2
ENSMUSG00000015869 - Prpsap1	2.26	0.3849	ENSMUSG00000015869	Prpsap1
ENSMUSG00000021257 - Angel1	2.26	0.4438	ENSMUSG00000021257	Angel1
ENSMUSG00000021890 - Eaf1	2.26	0.5218	ENSMUSG00000021890	Eaf1
ENSMUSG00000024064 - Galnt14	2.26	0.2836	ENSMUSG00000024064	Galnt14
ENSMUSG00000031508 - Ankrd10	2.26	0.2995	ENSMUSG00000031508	Ankrd10
ENSMUSG00000037017 - Zscan21	2.26	0.6866	ENSMUSG00000037017	Zscan21
ENSMUSG00000038525 - Armc10	2.26	0.8672	ENSMUSG00000038525	Armc10
ENSMUSG00000048330 - Ric3	2.26	0.6295	ENSMUSG00000048330	Ric3
ENSMUSG00000056429 - Tgoln1	2.26	0.3895	ENSMUSG00000056429	Tgoln1
ENSMUSG00000058638 - Zfp110	2.26	0.6014	ENSMUSG00000058638	Zfp110
ENSMUSG00000062345 - Serpinb2	2.26	0.3857	ENSMUSG00000062345	Serpinb2
ENSMUSG00000090641 - Zfp712	2.26	0.9306	ENSMUSG00000090641	Zfp712
ENSMUSG00000097326 - -	2.26	0.7242	ENSMUSG00000097326	-
ENSMUSG00000022711 - Pmm2	2.25	0.4702	ENSMUSG00000022711	Pmm2
ENSMUSG00000032271 - Nnmt	2.25	0.5933	ENSMUSG00000032271	Nnmt
ENSMUSG00000035551 - Igfbpl1	2.25	0.6561	ENSMUSG00000035551	Igfbpl1
ENSMUSG00000068328 - Aup1	2.25	0.7049	ENSMUSG00000068328	Aup1
ENSMUSG00000071265 - -	2.25	0.3759	ENSMUSG00000071265	-
ENSMUSG00000074102 - Rbm15b	2.25	0.8877	ENSMUSG00000074102	Rbm15b
ENSMUSG00000003039 - Fam32a	2.24	0.4846	ENSMUSG00000003039	Fam32a
ENSMUSG00000021938 - Pspc1	2.24	0.2973	ENSMUSG00000021938	Pspc1
ENSMUSG00000023800 - Tiam2	2.24	0.5018	ENSMUSG00000023800	Tiam2
ENSMUSG00000023994 - Nfya	2.24	0.3153	ENSMUSG00000023994	Nfya
ENSMUSG00000026705 - Klhl20	2.24	0.5762	ENSMUSG00000026705	Klhl20
ENSMUSG00000030284 - Creld1	2.24	0.42	ENSMUSG00000030284	Creld1
ENSMUSG00000031628 - Casp3	2.24	0.3629	ENSMUSG00000031628	Casp3
ENSMUSG00000041747 - Utp15	2.24	0.4213	ENSMUSG00000041747	Utp15
ENSMUSG00000049488 - Tmem67	2.24	0.7758	ENSMUSG00000049488	Tmem67
ENSMUSG00000060534 - Dcc	2.24	0.6559	ENSMUSG00000060534	Dcc
ENSMUSG00000025724 - Sec11a	2.23	0.8351	ENSMUSG00000025724	Sec11a
ENSMUSG00000030126 - Tmcc1	2.23	0.3888	ENSMUSG00000030126	Tmcc1
ENSMUSG00000030766 - Arhgap17	2.23	0.4403	ENSMUSG00000030766	Arhgap17
ENSMUSG00000033713 - Foxn3	2.23	0.4039	ENSMUSG00000033713	Foxn3
ENSMUSG00000034525 - Ice1	2.23	0.4631	ENSMUSG00000034525	Ice1
ENSMUSG00000039462 - Col10a1	2.23	0.4992	ENSMUSG00000039462	Col10a1
ENSMUSG00000022020 - Naa16	2.22	0.6119	ENSMUSG00000022020	Naa16
ENSMUSG00000038296 - Galnt18	2.22	0.4689	ENSMUSG00000038296	Galnt18
ENSMUSG00000038679 - Trps1	2.22	0.5509	ENSMUSG00000038679	Trps1
ENSMUSG00000048970 - C1galt1c1	2.22	0.4644	ENSMUSG00000048970	C1galt1c1
ENSMUSG00000056501 - Cebpb	2.22	0.3566	ENSMUSG00000056501	Cebpb
ENSMUSG00000057134 - Ado	2.22	0.853	ENSMUSG00000057134	Ado
ENSMUSG00000090077 - Lime1	2.22	0.5724	ENSMUSG00000090077	Lime1
ENSMUSG00000001555 - Fkbp10	2.21	0.7561	ENSMUSG00000001555	Fkbp10
ENSMUSG00000003581 - Rnf215	2.21	0.5421	ENSMUSG00000003581	Rnf215
ENSMUSG00000014791 - Elmo3	2.21	0.695	ENSMUSG00000014791	Elmo3
ENSMUSG00000020955 - Ap4s1	2.21	0.7677	ENSMUSG00000020955	Ap4s1
ENSMUSG00000022801 - Lrch3	2.21	0.475	ENSMUSG00000022801	Lrch3
ENSMUSG00000026698 - Pigc	2.21	0.5398	ENSMUSG00000026698	Pigc
ENSMUSG00000027365 - Trpm7	2.21	0.5587	ENSMUSG00000027365	Trpm7
ENSMUSG00000031984 - 2810004N23Rik	2.21	0.7288	ENSMUSG00000031984	2810004N23Rik
ENSMUSG00000048807 - Slc35e4	2.21	0.5347	ENSMUSG00000048807	Slc35e4
ENSMUSG00000058291 - Zfp68	2.21	0.366	ENSMUSG00000058291	Zfp68
ENSMUSG00000062937 - Mtap	2.21	0.4385	ENSMUSG00000062937	Mtap
ENSMUSG00000021120 - Pigh	2.2	0.636	ENSMUSG00000021120	Pigh
ENSMUSG00000030870 - Ubfd1	2.2	0.4908	ENSMUSG00000030870	Ubfd1
ENSMUSG00000030905 - Crym	2.2	0.4901	ENSMUSG00000030905	Crym
ENSMUSG00000031168 - Ebp	2.2	0.4191	ENSMUSG00000031168	Ebp
ENSMUSG00000032116 - Stt3a	2.2	0.3551	ENSMUSG00000032116	Stt3a
ENSMUSG00000035227 - Spcs2	2.2	0.4485	ENSMUSG00000035227	Spcs2
ENSMUSG00000039328 - Rnf122	2.2	0.7019	ENSMUSG00000039328	Rnf122
ENSMUSG00000069049 - Eif2s3y	2.2	0.3199	ENSMUSG00000069049	Eif2s3y
ENSMUSG00000069844 - Sco1	2.2	0.5563	ENSMUSG00000069844	Sco1
ENSMUSG00000072762 - 4930522L14Rik	2.2	0.8021	ENSMUSG00000072762	4930522L14Rik
ENSMUSG00000022311 - Csmd3	2.19	0.5904	ENSMUSG00000022311	Csmd3
ENSMUSG00000031932 - Gpr83	2.19	0.5934	ENSMUSG00000031932	Gpr83
ENSMUSG00000032594 - Ip6k1	2.19	0.2698	ENSMUSG00000032594	Ip6k1
ENSMUSG00000036501 - Fam13b	2.19	0.6938	ENSMUSG00000036501	Fam13b
ENSMUSG00000038048 - Cntnap5c	2.19	0.6052	ENSMUSG00000038048	Cntnap5c
ENSMUSG00000040717 - Il17rd	2.19	0.4975	ENSMUSG00000040717	Il17rd
ENSMUSG00000041046 - Ramp3	2.19	0.6011	ENSMUSG00000041046	Ramp3
ENSMUSG00000042197 - Zfp451	2.19	0.4567	ENSMUSG00000042197	Zfp451
ENSMUSG00000054517 - Trim65	2.19	0.8519	ENSMUSG00000054517	Trim65
ENSMUSG00000058881 - Zfp516	2.19	0.3445	ENSMUSG00000058881	Zfp516
ENSMUSG00000000901 - Mmp11	2.18	0.5956	ENSMUSG00000000901	Mmp11
ENSMUSG00000021730 - Hcn1	2.18	0.4653	ENSMUSG00000021730	Hcn1
ENSMUSG00000027637 - 1110008F13Rik	2.18	0.5147	ENSMUSG00000027637	1110008F13Rik
ENSMUSG00000028494 - Plin2	2.18	0.4467	ENSMUSG00000028494	Plin2
ENSMUSG00000032418 - Me1	2.18	0.7037	ENSMUSG00000032418	Me1
ENSMUSG00000033083 - Tbc1d4	2.18	0.5457	ENSMUSG00000033083	Tbc1d4
ENSMUSG00000042249 - Adrbk2	2.18	0.5869	ENSMUSG00000042249	Adrbk2
ENSMUSG00000049047 - Armcx3	2.18	0.663	ENSMUSG00000049047	Armcx3
ENSMUSG00000051998 - Lax1	2.18	0.7477	ENSMUSG00000051998	Lax1
ENSMUSG00000063605 - Ccdc102a	2.18	0.6857	ENSMUSG00000063605	Ccdc102a
ENSMUSG00000000056 - Narf	2.17	0.2981	ENSMUSG00000000056	Narf
ENSMUSG00000021765 - Fst	2.17	0.6204	ENSMUSG00000021765	Fst
ENSMUSG00000039844 - Rapgef1	2.17	0.515	ENSMUSG00000039844	Rapgef1
ENSMUSG00000040883 - Tmem205	2.17	0.9648	ENSMUSG00000040883	Tmem205
ENSMUSG00000047143 - Dmrta2	2.17	0.5485	ENSMUSG00000047143	Dmrta2
ENSMUSG00000047496 - Rnf152	2.17	0.4031	ENSMUSG00000047496	Rnf152
ENSMUSG00000049323 - Smcr8	2.17	0.4917	ENSMUSG00000049323	Smcr8
ENSMUSG00000074282 - Zfp94	2.17	0.2855	ENSMUSG00000074282	Zfp94
ENSMUSG00000015501 - Hivep2	2.16	0.3068	ENSMUSG00000015501	Hivep2
ENSMUSG00000021779 - Thrb	2.16	0.3319	ENSMUSG00000021779	Thrb
ENSMUSG00000027361 - Gabpb1	2.16	0.5881	ENSMUSG00000027361	Gabpb1
ENSMUSG00000028211 - Trp53inp1	2.16	0.7826	ENSMUSG00000028211	Trp53inp1
ENSMUSG00000028780 - Sema3c	2.16	0.9585	ENSMUSG00000028780	Sema3c
ENSMUSG00000030104 - Edem1	2.16	0.3891	ENSMUSG00000030104	Edem1
ENSMUSG00000034349 - Smc4	2.16	0.507	ENSMUSG00000034349	Smc4
ENSMUSG00000034473 - Sec22a	2.16	0.695	ENSMUSG00000034473	Sec22a
ENSMUSG00000041594 - Tmtc4	2.16	0.4119	ENSMUSG00000041594	Tmtc4
ENSMUSG00000047514 - Tspyl1	2.16	0.3926	ENSMUSG00000047514	Tspyl1
ENSMUSG00000050799 - Hist1h2ba	2.16	0.5722	ENSMUSG00000050799	Hist1h2ba
ENSMUSG00000051065 - Mb21d2	2.16	0.6342	ENSMUSG00000051065	Mb21d2
ENSMUSG00000066613 - Zfp932	2.16	0.7797	ENSMUSG00000066613	Zfp932
ENSMUSG00000066687 - Zbtb16	2.16	0.4369	ENSMUSG00000066687	Zbtb16
ENSMUSG00000067879 - 3110035E14Rik	2.16	0.9308	ENSMUSG00000067879	3110035E14Rik
ENSMUSG00000017858 - Ift52	2.15	0.2867	ENSMUSG00000017858	Ift52
ENSMUSG00000026199 - Ankzf1	2.15	0.89	ENSMUSG00000026199	Ankzf1
ENSMUSG00000026201 - Stk16	2.15	0.5975	ENSMUSG00000026201	Stk16
ENSMUSG00000026707 - Nsun6	2.15	0.9054	ENSMUSG00000026707	Nsun6
ENSMUSG00000027324 - Rpusd2	2.15	0.4903	ENSMUSG00000027324	Rpusd2
ENSMUSG00000029822 - Osbpl3	2.15	0.5215	ENSMUSG00000029822	Osbpl3
ENSMUSG00000031997 - Trpc6	2.15	0.4837	ENSMUSG00000031997	Trpc6
ENSMUSG00000032413 - Rasa2	2.15	0.4406	ENSMUSG00000032413	Rasa2
ENSMUSG00000036452 - Arhgap26	2.15	0.3614	ENSMUSG00000036452	Arhgap26
ENSMUSG00000040302 - Rbm48	2.15	0.616	ENSMUSG00000040302	Rbm48
ENSMUSG00000046321 - Hs3st2	2.15	0.3241	ENSMUSG00000046321	Hs3st2
ENSMUSG00000047446 - Arl4a	2.15	0.2791	ENSMUSG00000047446	Arl4a
ENSMUSG00000051705 - Senp8	2.15	0.6524	ENSMUSG00000051705	Senp8
ENSMUSG00000054074 - Skida1	2.15	0.6535	ENSMUSG00000054074	Skida1
ENSMUSG00000097350 - -	2.15	0.7318	ENSMUSG00000097350	-
ENSMUSG00000097823 - -	2.15	0.5395	ENSMUSG00000097823	-
ENSMUSG00000018931 - Natd1	2.14	0.7386	ENSMUSG00000018931	Natd1
ENSMUSG00000021484 - Lman2	2.14	0.4122	ENSMUSG00000021484	Lman2
ENSMUSG00000024601 - Isoc1	2.14	0.869	ENSMUSG00000024601	Isoc1
ENSMUSG00000025964 - Adam23	2.14	0.4226	ENSMUSG00000025964	Adam23
ENSMUSG00000025986 - Slc39a10	2.14	0.9548	ENSMUSG00000025986	Slc39a10
ENSMUSG00000028191 - Bcl10	2.14	0.6694	ENSMUSG00000028191	Bcl10
ENSMUSG00000032115 - Hyou1	2.14	0.8864	ENSMUSG00000032115	Hyou1
ENSMUSG00000050910 - Cdr2l	2.14	0.6267	ENSMUSG00000050910	Cdr2l
ENSMUSG00000079043 - Fastkd5	2.14	0.612	ENSMUSG00000079043	Fastkd5
ENSMUSG00000021038 - Vipas39	2.13	0.7553	ENSMUSG00000021038	Vipas39
ENSMUSG00000021253 - Tgfb3	2.13	0.3275	ENSMUSG00000021253	Tgfb3
ENSMUSG00000026039 - Sgol2a	2.13	0.6502	ENSMUSG00000026039	Sgol2a
ENSMUSG00000026824 - Kcnj3	2.13	0.2627	ENSMUSG00000026824	Kcnj3
ENSMUSG00000029878 - Dbpht2	2.13	0.5904	ENSMUSG00000029878	Dbpht2
ENSMUSG00000048582 - Gja3	2.13	0.3175	ENSMUSG00000048582	Gja3
ENSMUSG00000055447 - Cd47	2.13	0.4352	ENSMUSG00000055447	Cd47
ENSMUSG00000056592 - Zfp658	2.13	0.5327	ENSMUSG00000056592	Zfp658
ENSMUSG00000056708 - Ier5	2.13	0.53	ENSMUSG00000056708	Ier5
ENSMUSG00000017615 - Tnfaip1	2.12	0.7136	ENSMUSG00000017615	Tnfaip1
ENSMUSG00000018999 - Slc35b4	2.12	0.4612	ENSMUSG00000018999	Slc35b4
ENSMUSG00000022564 - Grina	2.12	0.3524	ENSMUSG00000022564	Grina
ENSMUSG00000027661 - Slc2a10	2.12	0.8896	ENSMUSG00000027661	Slc2a10
ENSMUSG00000028654 - Mycl	2.12	0.5552	ENSMUSG00000028654	Mycl
ENSMUSG00000039405 - Prss23	2.12	0.4762	ENSMUSG00000039405	Prss23
ENSMUSG00000040147 - Maob	2.12	0.4107	ENSMUSG00000040147	Maob
ENSMUSG00000043858 - Nup62	2.12	0.3903	ENSMUSG00000043858	Nup62
ENSMUSG00000053441 - Adamts19	2.12	0.6285	ENSMUSG00000053441	Adamts19
ENSMUSG00000057551 - Zfp317	2.12	0.8238	ENSMUSG00000057551	Zfp317
ENSMUSG00000087679 - -	2.12	0.5959	ENSMUSG00000087679	-
ENSMUSG00000095105 - Edaradd	2.12	0.6807	ENSMUSG00000095105	Edaradd
ENSMUSG00000019359 - Gdpd2	2.11	0.9302	ENSMUSG00000019359	Gdpd2
ENSMUSG00000031668 - Eif2ak3	2.11	0.3184	ENSMUSG00000031668	Eif2ak3
ENSMUSG00000031775 - Pllp	2.11	0.4446	ENSMUSG00000031775	Pllp
ENSMUSG00000032002 - Dcun1d5	2.11	0.6121	ENSMUSG00000032002	Dcun1d5
ENSMUSG00000039963 - Ccdc40	2.11	0.4345	ENSMUSG00000039963	Ccdc40
ENSMUSG00000042349 - Ikbke	2.11	0.5329	ENSMUSG00000042349	Ikbke
ENSMUSG00000061950 - Ppp4r1	2.11	0.445	ENSMUSG00000061950	Ppp4r1
ENSMUSG00000069089 - Cdk7	2.11	0.5443	ENSMUSG00000069089	Cdk7
ENSMUSG00000072258 - Taf1a	2.11	0.6631	ENSMUSG00000072258	Taf1a
ENSMUSG00000074575 - Kcng1	2.11	0.7307	ENSMUSG00000074575	Kcng1
ENSMUSG00000104713 - Gbp6	2.11	0.6717	ENSMUSG00000104713	Gbp6
ENSMUSG00000020677 - Ddx52	2.1	0.5745	ENSMUSG00000020677	Ddx52
ENSMUSG00000021360 - Gcnt2	2.1	0.7777	ENSMUSG00000021360	Gcnt2
ENSMUSG00000026109 - Tmeff2	2.1	0.4507	ENSMUSG00000026109	Tmeff2
ENSMUSG00000026270 - Capn10	2.1	0.7879	ENSMUSG00000026270	Capn10
ENSMUSG00000033029 - 1700088E04Rik	2.1	0.796	ENSMUSG00000033029	1700088E04Rik
ENSMUSG00000040321 - Zfp770	2.1	0.5543	ENSMUSG00000040321	Zfp770
ENSMUSG00000045302 - Preb	2.1	0.5495	ENSMUSG00000045302	Preb
ENSMUSG00000049321 - Zfp2	2.1	0.4271	ENSMUSG00000049321	Zfp2
ENSMUSG00000050530 - Fam171a1	2.1	0.3884	ENSMUSG00000050530	Fam171a1
ENSMUSG00000020436 - Gabrg2	2.09	0.319	ENSMUSG00000020436	Gabrg2
ENSMUSG00000020523 - Fam114a2	2.09	0.737	ENSMUSG00000020523	Fam114a2
ENSMUSG00000020659 - Cbll1	2.09	0.5622	ENSMUSG00000020659	Cbll1
ENSMUSG00000036206 - Sh3bp4	2.09	0.6264	ENSMUSG00000036206	Sh3bp4
ENSMUSG00000043015 - Tmem194b	2.09	0.5618	ENSMUSG00000043015	Tmem194b
ENSMUSG00000051920 - Rspo2	2.09	0.9166	ENSMUSG00000051920	Rspo2
ENSMUSG00000059742 - Kcnh7	2.09	0.4657	ENSMUSG00000059742	Kcnh7
ENSMUSG00000063535 - Zfp773	2.09	0.8718	ENSMUSG00000063535	Zfp773
ENSMUSG00000071424 - Grid2	2.09	0.5241	ENSMUSG00000071424	Grid2
ENSMUSG00000090935 - Synj2bp	2.09	0.4415	ENSMUSG00000090935	Synj2bp
ENSMUSG00000071350 - Setdb2	2.08	0.5398	ENSMUSG00000071350	Setdb2
ENSMUSG00000002475 - Abhd3	2.08	0.6602	ENSMUSG00000002475	Abhd3
ENSMUSG00000029234 - Tmem165	2.08	0.4241	ENSMUSG00000029234	Tmem165
ENSMUSG00000030235 - Slco1c1	2.08	0.9301	ENSMUSG00000030235	Slco1c1
ENSMUSG00000033174 - Mgll	2.08	0.6145	ENSMUSG00000033174	Mgll
ENSMUSG00000036478 - Btg1	2.08	0.7068	ENSMUSG00000036478	Btg1
ENSMUSG00000040848 - Sft2d2	2.08	0.545	ENSMUSG00000040848	Sft2d2
ENSMUSG00000047747 - Rnf150	2.08	0.3816	ENSMUSG00000047747	Rnf150
ENSMUSG00000048834 - Vstm2a	2.08	0.6176	ENSMUSG00000048834	Vstm2a
ENSMUSG00000053164 - Gpr21	2.08	0.5638	ENSMUSG00000053164	Gpr21
ENSMUSG00000055435 - Maf	2.08	0.5358	ENSMUSG00000055435	Maf
ENSMUSG00000056296 - Synpr	2.08	0.8395	ENSMUSG00000056296	Synpr
ENSMUSG00000058070 - Eml1	2.08	0.5318	ENSMUSG00000058070	Eml1
ENSMUSG00000001665 - Gstt3	2.07	0.7384	ENSMUSG00000001665	Gstt3
ENSMUSG00000018820 - Zfyve27	2.07	0.4376	ENSMUSG00000018820	Zfyve27
ENSMUSG00000021876 - Rnase4	2.07	0.4894	ENSMUSG00000021876	Rnase4
ENSMUSG00000028437 - Ubap1	2.07	0.3296	ENSMUSG00000028437	Ubap1
ENSMUSG00000030223 - Ptpro	2.07	0.6019	ENSMUSG00000030223	Ptpro
ENSMUSG00000058135 - Gstm1	2.07	0.9372	ENSMUSG00000058135	Gstm1
ENSMUSG00000061740 - Cyp2d22	2.07	0.7087	ENSMUSG00000061740	Cyp2d22
ENSMUSG00000071078 - Nr2c2ap	2.07	0.5188	ENSMUSG00000071078	Nr2c2ap
ENSMUSG00000071256 - Zfp213	2.07	0.4774	ENSMUSG00000071256	Zfp213
ENSMUSG00000013846 - St3gal1	2.06	0.7746	ENSMUSG00000013846	St3gal1
ENSMUSG00000019853 - Hebp2	2.06	0.7444	ENSMUSG00000019853	Hebp2
ENSMUSG00000020121 - Srgap1	2.06	0.9636	ENSMUSG00000020121	Srgap1
ENSMUSG00000020160 - Meis1	2.06	0.684	ENSMUSG00000020160	Meis1
ENSMUSG00000023919 - Cenpq	2.06	0.5581	ENSMUSG00000023919	Cenpq
ENSMUSG00000035704 - Alg8	2.06	0.9042	ENSMUSG00000035704	Alg8
ENSMUSG00000056145 - -	2.06	0.6807	ENSMUSG00000056145	-
ENSMUSG00000060402 - Chst8	2.06	0.3466	ENSMUSG00000060402	Chst8
ENSMUSG00000079737 - 3110001I22Rik	2.06	0.9849	ENSMUSG00000079737	3110001I22Rik
ENSMUSG00000022112 - Gpc5	2.05	0.8167	ENSMUSG00000022112	Gpc5
ENSMUSG00000026058 - Khdrbs2	2.05	0.3657	ENSMUSG00000026058	Khdrbs2
ENSMUSG00000027394 - Ttl	2.05	0.9665	ENSMUSG00000027394	Ttl
ENSMUSG00000027852 - Nras	2.05	0.7292	ENSMUSG00000027852	Nras
ENSMUSG00000032652 - Crebl2	2.05	0.6028	ENSMUSG00000032652	Crebl2
ENSMUSG00000035711 - Dok3	2.05	0.6647	ENSMUSG00000035711	Dok3
ENSMUSG00000038365 - Fbxo25	2.05	0.6618	ENSMUSG00000038365	Fbxo25
ENSMUSG00000042063 - Zfp386	2.05	0.434	ENSMUSG00000042063	Zfp386
ENSMUSG00000047976 - Kcna1	2.05	0.55	ENSMUSG00000047976	Kcna1
ENSMUSG00000035273 - Hpse	2.04	0.5157	ENSMUSG00000035273	Hpse
ENSMUSG00000041084 - Ostc	2.04	0.9149	ENSMUSG00000041084	Ostc
ENSMUSG00000044288 - Cnr1	2.04	0.9472	ENSMUSG00000044288	Cnr1
ENSMUSG00000047155 - Cyp4x1	2.04	0.4796	ENSMUSG00000047155	Cyp4x1
ENSMUSG00000047414 - Flrt2	2.04	0.4858	ENSMUSG00000047414	Flrt2
ENSMUSG00000049420 - Tmem200a	2.04	0.4058	ENSMUSG00000049420	Tmem200a
ENSMUSG00000024395 - Lims2	2.03	0.9879	ENSMUSG00000024395	Lims2
ENSMUSG00000005533 - Igf1r	2.03	0.5746	ENSMUSG00000005533	Igf1r
ENSMUSG00000008301 - Phax	2.03	0.6408	ENSMUSG00000008301	Phax
ENSMUSG00000026532 - Spta1	2.03	0.8113	ENSMUSG00000026532	Spta1
ENSMUSG00000027574 - Nkain4	2.03	0.9623	ENSMUSG00000027574	Nkain4
ENSMUSG00000029428 - Stx2	2.03	0.7748	ENSMUSG00000029428	Stx2
ENSMUSG00000035594 - Chrna5	2.03	0.6804	ENSMUSG00000035594	Chrna5
ENSMUSG00000037362 - Nov	2.03	0.4944	ENSMUSG00000037362	Nov
ENSMUSG00000047407 - Tgif1	2.03	0.8321	ENSMUSG00000047407	Tgif1
ENSMUSG00000048216 - Gpr85	2.03	0.4058	ENSMUSG00000048216	Gpr85
ENSMUSG00000050846 - Zfp623	2.03	0.5509	ENSMUSG00000050846	Zfp623
ENSMUSG00000067242 - Lgi1	2.03	0.4871	ENSMUSG00000067242	Lgi1
ENSMUSG00000004085 - Zak	2.02	0.7834	ENSMUSG00000004085	Zak
ENSMUSG00000022656 - Pvrl3	2.02	0.5778	ENSMUSG00000022656	Pvrl3
ENSMUSG00000022704 - Qtrtd1	2.02	0.6545	ENSMUSG00000022704	Qtrtd1
ENSMUSG00000029512 - Ulk1	2.02	0.72	ENSMUSG00000029512	Ulk1
ENSMUSG00000029673 - -	2.02	0.5922	ENSMUSG00000029673	-
ENSMUSG00000030796 - Tead2	2.02	0.446	ENSMUSG00000030796	Tead2
ENSMUSG00000031285 - Dcx	2.02	0.7411	ENSMUSG00000031285	Dcx
ENSMUSG00000040795 - Iqcc	2.02	0.8041	ENSMUSG00000040795	Iqcc
ENSMUSG00000049866 - Arl4c	2.02	0.4134	ENSMUSG00000049866	Arl4c
ENSMUSG00000051726 - Kcnf1	2.02	0.6267	ENSMUSG00000051726	Kcnf1
ENSMUSG00000059890 - Ube4a	2.02	0.6023	ENSMUSG00000059890	Ube4a
ENSMUSG00000060803 - Gstp1	2.02	0.9671	ENSMUSG00000060803	Gstp1
ENSMUSG00000056673 - Kdm5d	2.01	0.2791	ENSMUSG00000056673	Kdm5d
ENSMUSG00000001016 - Ilf2	2.01	0.4425	ENSMUSG00000001016	Ilf2
ENSMUSG00000020232 - Hmg20b	2.01	0.6937	ENSMUSG00000020232	Hmg20b
ENSMUSG00000022309 - Angpt1	2.01	0.6627	ENSMUSG00000022309	Angpt1
ENSMUSG00000024754 - Tmem2	2.01	0.7402	ENSMUSG00000024754	Tmem2
ENSMUSG00000025192 - Entpd7	2.01	0.717	ENSMUSG00000025192	Entpd7
ENSMUSG00000025198 - Erlin1	2.01	0.8836	ENSMUSG00000025198	Erlin1
ENSMUSG00000026519 - Tmem63a	2.01	0.6694	ENSMUSG00000026519	Tmem63a
ENSMUSG00000033578 - Tmem35	2.01	0.8348	ENSMUSG00000033578	Tmem35
ENSMUSG00000034509 - Mad2l1bp	2.01	0.8447	ENSMUSG00000034509	Mad2l1bp
ENSMUSG00000040850 - Psme4	2.01	0.8947	ENSMUSG00000040850	Psme4
ENSMUSG00000045312 - Lhfpl2	2.01	0.3776	ENSMUSG00000045312	Lhfpl2
ENSMUSG00000046959 - Slc26a1	2.01	0.6968	ENSMUSG00000046959	Slc26a1
ENSMUSG00000066440 - Zfyve26	2.01	0.6393	ENSMUSG00000066440	Zfyve26
ENSMUSG00000097729 - -	2.01	0.6188	ENSMUSG00000097729	-
ENSMUSG00000004462 - Tbccd1	2	0.6086	ENSMUSG00000004462	Tbccd1
ENSMUSG00000005089 - Slc1a2	2	0.9418	ENSMUSG00000005089	Slc1a2
ENSMUSG00000005615 - Pcyt1a	2	0.7213	ENSMUSG00000005615	Pcyt1a
ENSMUSG00000008763 - Man1a2	2	0.8844	ENSMUSG00000008763	Man1a2
ENSMUSG00000021175 - Cdca7l	2	0.9473	ENSMUSG00000021175	Cdca7l
ENSMUSG00000027884 - Clcc1	2	0.4129	ENSMUSG00000027884	Clcc1
ENSMUSG00000028291 - Akirin2	2	0.7565	ENSMUSG00000028291	Akirin2
ENSMUSG00000028436 - Dcaf12	2	0.5142	ENSMUSG00000028436	Dcaf12
ENSMUSG00000032633 - Flcn	2	0.5698	ENSMUSG00000032633	Flcn
ENSMUSG00000052852 - Reep1	2	0.8278	ENSMUSG00000052852	Reep1
ENSMUSG00000061536 - Sec22c	2	0.6908	ENSMUSG00000061536	Sec22c
ENSMUSG00000006270 - Vax1	1.99	0.4962	ENSMUSG00000006270	Vax1
ENSMUSG00000021587 - Pcsk1	1.99	0.492	ENSMUSG00000021587	Pcsk1
ENSMUSG00000021752 - Kctd6	1.99	0.5052	ENSMUSG00000021752	Kctd6
ENSMUSG00000021932 - Rnaseh2b	1.99	0.4504	ENSMUSG00000021932	Rnaseh2b
ENSMUSG00000025525 - Apool	1.99	0.6207	ENSMUSG00000025525	Apool
ENSMUSG00000025956 - Mettl21a	1.99	0.9685	ENSMUSG00000025956	Mettl21a
ENSMUSG00000026064 - Ptp4a1	1.99	0.6147	ENSMUSG00000026064	Ptp4a1
ENSMUSG00000031328 - Flna	1.99	0.8788	ENSMUSG00000031328	Flna
ENSMUSG00000032012 - Pvrl1	1.99	0.5321	ENSMUSG00000032012	Pvrl1
ENSMUSG00000032878 - Ccdc85a	1.99	0.4055	ENSMUSG00000032878	Ccdc85a
ENSMUSG00000037526 - Atg14	1.99	0.6156	ENSMUSG00000037526	Atg14
ENSMUSG00000047821 - Trim16	1.99	0.7549	ENSMUSG00000047821	Trim16
ENSMUSG00000053080 - 2700081O15Rik	1.99	0.4849	ENSMUSG00000053080	2700081O15Rik
ENSMUSG00000059263 - Usp47	1.99	0.4816	ENSMUSG00000059263	Usp47
ENSMUSG00000060073 - Psma3	1.99	0.8864	ENSMUSG00000060073	Psma3
ENSMUSG00000078995 - Zfp456	1.99	0.7642	ENSMUSG00000078995	Zfp456
ENSMUSG00000010803 - Gabra1	1.98	0.4576	ENSMUSG00000010803	Gabra1
ENSMUSG00000025616 - Usp16	1.98	0.5906	ENSMUSG00000025616	Usp16
ENSMUSG00000027329 - Spef1	1.98	0.831	ENSMUSG00000027329	Spef1
ENSMUSG00000033981 - Gria2	1.98	0.5454	ENSMUSG00000033981	Gria2
ENSMUSG00000034000 - Neu4	1.98	0.5621	ENSMUSG00000034000	Neu4
ENSMUSG00000034173 - Zbed5	1.98	0.967	ENSMUSG00000034173	Zbed5
ENSMUSG00000045538 - Ddx28	1.98	0.6994	ENSMUSG00000045538	Ddx28
ENSMUSG00000074500 - Zfp558	1.98	0.5597	ENSMUSG00000074500	Zfp558
ENSMUSG00000000346 - Dazap2	1.97	0.8209	ENSMUSG00000000346	Dazap2
ENSMUSG00000010175 - Prox1	1.97	0.6624	ENSMUSG00000010175	Prox1
ENSMUSG00000024104 - Fam21	1.97	0.5899	ENSMUSG00000024104	Fam21
ENSMUSG00000024807 - Syvn1	1.97	0.512	ENSMUSG00000024807	Syvn1
ENSMUSG00000026648 - Dclre1c	1.97	0.6573	ENSMUSG00000026648	Dclre1c
ENSMUSG00000028282 - Casp8ap2	1.97	0.961	ENSMUSG00000028282	Casp8ap2
ENSMUSG00000038530 - Rgs4	1.97	0.3747	ENSMUSG00000038530	Rgs4
ENSMUSG00000041153 - Osgin2	1.97	0.9715	ENSMUSG00000041153	Osgin2
ENSMUSG00000045573 - Penk	1.97	0.5446	ENSMUSG00000045573	Penk
ENSMUSG00000046922 - Gpr6	1.97	0.8046	ENSMUSG00000046922	Gpr6
ENSMUSG00000048218 - Amigo2	1.97	0.7524	ENSMUSG00000048218	Amigo2
ENSMUSG00000015568 - Lpl	1.96	0.884	ENSMUSG00000015568	Lpl
ENSMUSG00000006763 - Saal1	1.96	0.696	ENSMUSG00000006763	Saal1
ENSMUSG00000016619 - Nup50	1.96	0.7047	ENSMUSG00000016619	Nup50
ENSMUSG00000016984 - Etaa1	1.96	0.946	ENSMUSG00000016984	Etaa1
ENSMUSG00000017144 - Rnd3	1.96	0.871	ENSMUSG00000017144	Rnd3
ENSMUSG00000020627 - Klhl29	1.96	0.4514	ENSMUSG00000020627	Klhl29
ENSMUSG00000027332 - Ivd	1.96	0.5712	ENSMUSG00000027332	Ivd
ENSMUSG00000028159 - Dapp1	1.96	0.7441	ENSMUSG00000028159	Dapp1
ENSMUSG00000030255 - Sspn	1.96	0.8298	ENSMUSG00000030255	Sspn
ENSMUSG00000039219 - Arid4b	1.96	0.9259	ENSMUSG00000039219	Arid4b
ENSMUSG00000050312 - Nsun3	1.96	0.8792	ENSMUSG00000050312	Nsun3
ENSMUSG00000055116 - Arntl	1.96	0.4546	ENSMUSG00000055116	Arntl
ENSMUSG00000074939 - Chrm5	1.96	0.5979	ENSMUSG00000074939	Chrm5
ENSMUSG00000085007 - -	1.96	0.7666	ENSMUSG00000085007	-
ENSMUSG00000103283 - -	1.96	0.7422	ENSMUSG00000103283	-
ENSMUSG00000009214 - Tmem8c	1.95	0.3991	ENSMUSG00000009214	Tmem8c
ENSMUSG00000021720 - Rnf180	1.95	0.5347	ENSMUSG00000021720	Rnf180
ENSMUSG00000022621 - Rabl2	1.95	0.6511	ENSMUSG00000022621	Rabl2
ENSMUSG00000025789 - St8sia2	1.95	0.4309	ENSMUSG00000025789	St8sia2
ENSMUSG00000027860 - Vangl1	1.95	0.9676	ENSMUSG00000027860	Vangl1
ENSMUSG00000031969 - Acad8	1.95	0.7348	ENSMUSG00000031969	Acad8
ENSMUSG00000032842 - Abcc10	1.95	0.5327	ENSMUSG00000032842	Abcc10
ENSMUSG00000033159 - Cnppd1	1.95	0.9482	ENSMUSG00000033159	Cnppd1
ENSMUSG00000033545 - Znrf1	1.95	0.6814	ENSMUSG00000033545	Znrf1
ENSMUSG00000034614 - Pik3ip1	1.95	0.6712	ENSMUSG00000034614	Pik3ip1
ENSMUSG00000036046 - 5031439G07Rik	1.95	0.6262	ENSMUSG00000036046	5031439G07Rik
ENSMUSG00000040423 - Rc3h1	1.95	0.833	ENSMUSG00000040423	Rc3h1
ENSMUSG00000046699 - Slitrk4	1.95	0.5783	ENSMUSG00000046699	Slitrk4
ENSMUSG00000085084 - -	1.95	0.5343	ENSMUSG00000085084	-
ENSMUSG00000098206 - -	1.95	0.9603	ENSMUSG00000098206	-
ENSMUSG00000006301 - Tmbim1	1.94	0.5993	ENSMUSG00000006301	Tmbim1
ENSMUSG00000020599 - Rgs9	1.94	0.8497	ENSMUSG00000020599	Rgs9
ENSMUSG00000024176 - Sox8	1.94	0.4661	ENSMUSG00000024176	Sox8
ENSMUSG00000026077 - Npas2	1.94	0.5715	ENSMUSG00000026077	Npas2
ENSMUSG00000027347 - Rasgrp1	1.94	0.4638	ENSMUSG00000027347	Rasgrp1
ENSMUSG00000028519 - Dab1	1.94	0.5958	ENSMUSG00000028519	Dab1
ENSMUSG00000031816 - Mthfsd	1.94	0.624	ENSMUSG00000031816	Mthfsd
ENSMUSG00000036985 - Zdhhc9	1.94	0.935	ENSMUSG00000036985	Zdhhc9
ENSMUSG00000037001 - Zfp39	1.94	0.659	ENSMUSG00000037001	Zfp39
ENSMUSG00000045672 - Col27a1	1.94	0.3856	ENSMUSG00000045672	Col27a1
ENSMUSG00000047789 - Slc38a9	1.94	0.6781	ENSMUSG00000047789	Slc38a9
ENSMUSG00000050423 - Ppp1r3g	1.94	0.3624	ENSMUSG00000050423	Ppp1r3g
ENSMUSG00000107283 - Mpv17	1.94	0.5496	ENSMUSG00000107283	Mpv17
ENSMUSG00000021721 - Htr1a	1.93	0.7641	ENSMUSG00000021721	Htr1a
ENSMUSG00000024256 - Adcyap1	1.93	0.6198	ENSMUSG00000024256	Adcyap1
ENSMUSG00000025357 - Dgka	1.93	0.697	ENSMUSG00000025357	Dgka
ENSMUSG00000026110 - Mgat4a	1.93	0.4817	ENSMUSG00000026110	Mgat4a
ENSMUSG00000026192 - Atic	1.93	0.5778	ENSMUSG00000026192	Atic
ENSMUSG00000031812 - Map1lc3b	1.93	0.7125	ENSMUSG00000031812	Map1lc3b
ENSMUSG00000033209 - Ttc28	1.93	0.7498	ENSMUSG00000033209	Ttc28
ENSMUSG00000034055 - Phka1	1.93	0.9748	ENSMUSG00000034055	Phka1
ENSMUSG00000044952 - Kctd21	1.93	0.7631	ENSMUSG00000044952	Kctd21
ENSMUSG00000000876 - Pxmp4	1.92	0.547	ENSMUSG00000000876	Pxmp4
ENSMUSG00000020737 - Hn1	1.92	0.9525	ENSMUSG00000020737	Hn1
ENSMUSG00000023156 - Rpp14	1.92	0.7588	ENSMUSG00000023156	Rpp14
ENSMUSG00000025228 - Actr1a	1.92	0.4965	ENSMUSG00000025228	Actr1a
ENSMUSG00000028657 - Ppt1	1.92	0.963	ENSMUSG00000028657	Ppt1
ENSMUSG00000029319 - Coq2	1.92	0.8028	ENSMUSG00000029319	Coq2
ENSMUSG00000034981 - Parm1	1.92	0.9319	ENSMUSG00000034981	Parm1
ENSMUSG00000042042 - Csgalnact2	1.92	0.9367	ENSMUSG00000042042	Csgalnact2
ENSMUSG00000042289 - Hsd3b7	1.92	0.6541	ENSMUSG00000042289	Hsd3b7
ENSMUSG00000048486 - Fitm2	1.92	0.6017	ENSMUSG00000048486	Fitm2
ENSMUSG00000050428 - Fbxo46	1.92	0.6185	ENSMUSG00000050428	Fbxo46
ENSMUSG00000068154 - Insm1	1.92	0.4833	ENSMUSG00000068154	Insm1
ENSMUSG00000071302 - 2610044O15Rik8	1.92	0.4756	ENSMUSG00000071302	2610044O15Rik8
ENSMUSG00000016624 - Phf21b	1.91	0.7185	ENSMUSG00000016624	Phf21b
ENSMUSG00000020283 - Pex13	1.91	0.7893	ENSMUSG00000020283	Pex13
ENSMUSG00000021379 - Id4	1.91	0.714	ENSMUSG00000021379	Id4
ENSMUSG00000023723 - Mrps23	1.91	0.6962	ENSMUSG00000023723	Mrps23
ENSMUSG00000025026 - Add3	1.91	0.7106	ENSMUSG00000025026	Add3
ENSMUSG00000027746 - Ufm1	1.91	0.678	ENSMUSG00000027746	Ufm1
ENSMUSG00000035805 - Mlc1	1.91	0.7343	ENSMUSG00000035805	Mlc1
ENSMUSG00000036636 - Clcn7	1.91	0.9211	ENSMUSG00000036636	Clcn7
ENSMUSG00000042787 - Exog	1.91	0.7462	ENSMUSG00000042787	Exog
ENSMUSG00000052105 - Mtcl1	1.91	0.7577	ENSMUSG00000052105	Mtcl1
ENSMUSG00000055137 - Sugct	1.91	0.8259	ENSMUSG00000055137	Sugct
ENSMUSG00000062729 - Ppox	1.91	0.8332	ENSMUSG00000062729	Ppox
ENSMUSG00000064343 - -	1.91	0.8881	ENSMUSG00000064343	-
ENSMUSG00000074384 - AI429214	1.91	0.5089	ENSMUSG00000074384	AI429214
ENSMUSG00000097039 - -	1.91	0.68	ENSMUSG00000097039	-
ENSMUSG00000004221 - Ikbkg	1.9	0.8686	ENSMUSG00000004221	Ikbkg
ENSMUSG00000026226 - Spata3	1.9	0.7244	ENSMUSG00000026226	Spata3
ENSMUSG00000028096 - Gpr89	1.9	0.8677	ENSMUSG00000028096	Gpr89
ENSMUSG00000029439 - Sfswap	1.9	0.7057	ENSMUSG00000029439	Sfswap
ENSMUSG00000033208 - S100b	1.9	0.5237	ENSMUSG00000033208	S100b
ENSMUSG00000035212 - Leprot	1.9	0.6775	ENSMUSG00000035212	Leprot
ENSMUSG00000041915 - Ammecr1l	1.9	0.5449	ENSMUSG00000041915	Ammecr1l
ENSMUSG00000043587 - Pxylp1	1.9	0.5815	ENSMUSG00000043587	Pxylp1
ENSMUSG00000048027 - Rgmb	1.9	0.7858	ENSMUSG00000048027	Rgmb
ENSMUSG00000090386 - -	1.9	0.9124	ENSMUSG00000090386	-
ENSMUSG00000097431 - -	1.9	0.897	ENSMUSG00000097431	-
ENSMUSG00000021420 - Fars2	1.89	0.8064	ENSMUSG00000021420	Fars2
ENSMUSG00000023072 - Cep89	1.89	0.899	ENSMUSG00000023072	Cep89
ENSMUSG00000028945 - Rheb	1.89	0.5306	ENSMUSG00000028945	Rheb
ENSMUSG00000029097 - Trmt44	1.89	0.879	ENSMUSG00000029097	Trmt44
ENSMUSG00000029416 - Slc15a4	1.89	0.5422	ENSMUSG00000029416	Slc15a4
ENSMUSG00000032786 - Alas1	1.89	0.7811	ENSMUSG00000032786	Alas1
ENSMUSG00000033126 - Ybey	1.89	0.6746	ENSMUSG00000033126	Ybey
ENSMUSG00000038248 - Sobp	1.89	0.7972	ENSMUSG00000038248	Sobp
ENSMUSG00000038507 - Parp12	1.89	0.9936	ENSMUSG00000038507	Parp12
ENSMUSG00000039546 - Ajap1	1.89	0.6275	ENSMUSG00000039546	Ajap1
ENSMUSG00000042498 - D330045A20Rik	1.89	0.5307	ENSMUSG00000042498	D330045A20Rik
ENSMUSG00000043207 - Zmpste24	1.89	0.7636	ENSMUSG00000043207	Zmpste24
ENSMUSG00000045100 - Slc25a26	1.89	0.4998	ENSMUSG00000045100	Slc25a26
ENSMUSG00000055026 - Gabrg3	1.89	0.5303	ENSMUSG00000055026	Gabrg3
ENSMUSG00000056260 - Lrif1	1.89	0.7884	ENSMUSG00000056260	Lrif1
ENSMUSG00000019461 - Plscr3	1.88	0.8556	ENSMUSG00000019461	Plscr3
ENSMUSG00000021294 - Kif26a	1.88	0.7186	ENSMUSG00000021294	Kif26a
ENSMUSG00000027472 - Pdrg1	1.88	0.4219	ENSMUSG00000027472	Pdrg1
ENSMUSG00000033400 - Agl	1.88	0.8114	ENSMUSG00000033400	Agl
ENSMUSG00000040133 - Gpr176	1.88	0.8267	ENSMUSG00000040133	Gpr176
ENSMUSG00000042514 - Klhl14	1.88	0.8998	ENSMUSG00000042514	Klhl14
ENSMUSG00000043668 - Tox3	1.88	0.6746	ENSMUSG00000043668	Tox3
ENSMUSG00000047881 - Rell1	1.88	0.6682	ENSMUSG00000047881	Rell1
ENSMUSG00000049287 - Iba57	1.88	0.7429	ENSMUSG00000049287	Iba57
ENSMUSG00000049641 - Vgll2	1.88	0.5237	ENSMUSG00000049641	Vgll2
ENSMUSG00000059273 - Zc3h4	1.88	0.7772	ENSMUSG00000059273	Zc3h4
ENSMUSG00000059475 - Zfp426	1.88	0.5476	ENSMUSG00000059475	Zfp426
ENSMUSG00000060882 - Kcnd2	1.88	0.6914	ENSMUSG00000060882	Kcnd2
ENSMUSG00000062151 - Unc13c	1.88	0.6308	ENSMUSG00000062151	Unc13c
ENSMUSG00000034154 - Ino80	1.87	0.6443	ENSMUSG00000034154	Ino80
ENSMUSG00000001025 - S100a6	1.87	0.7951	ENSMUSG00000001025	S100a6
ENSMUSG00000024927 - Rela	1.87	0.6867	ENSMUSG00000024927	Rela
ENSMUSG00000030768 - Disp1	1.87	0.6959	ENSMUSG00000030768	Disp1
ENSMUSG00000031971 - Ccsap	1.87	0.7014	ENSMUSG00000031971	Ccsap
ENSMUSG00000034987 - Hrh2	1.87	0.9086	ENSMUSG00000034987	Hrh2
ENSMUSG00000036131 - Frmd7	1.87	0.6201	ENSMUSG00000036131	Frmd7
ENSMUSG00000038174 - Fam126b	1.87	0.5446	ENSMUSG00000038174	Fam126b
ENSMUSG00000039539 - Sgcz	1.87	0.9303	ENSMUSG00000039539	Sgcz
ENSMUSG00000041654 - Slc39a11	1.87	0.5812	ENSMUSG00000041654	Slc39a11
ENSMUSG00000042272 - Sestd1	1.87	0.5995	ENSMUSG00000042272	Sestd1
ENSMUSG00000051375 - Pcdh1	1.87	0.705	ENSMUSG00000051375	Pcdh1
ENSMUSG00000062542 - Syt9	1.87	0.5978	ENSMUSG00000062542	Syt9
ENSMUSG00000063626 - Unc5d	1.87	0.9213	ENSMUSG00000063626	Unc5d
ENSMUSG00000005610 - Eif4g2	1.86	0.7236	ENSMUSG00000005610	Eif4g2
ENSMUSG00000016940 - Kctd2	1.86	0.5269	ENSMUSG00000016940	Kctd2
ENSMUSG00000020910 - Adprm	1.86	0.8467	ENSMUSG00000020910	Adprm
ENSMUSG00000022263 - Trio	1.86	0.5953	ENSMUSG00000022263	Trio
ENSMUSG00000025246 - Tbl1x	1.86	0.5306	ENSMUSG00000025246	Tbl1x
ENSMUSG00000027849 - Syt6	1.86	0.9826	ENSMUSG00000027849	Syt6
ENSMUSG00000029306 - Ibsp	1.86	0.6365	ENSMUSG00000029306	Ibsp
ENSMUSG00000030236 - Slco1b2	1.86	0.5513	ENSMUSG00000030236	Slco1b2
ENSMUSG00000033790 - Tubgcp5	1.86	0.7323	ENSMUSG00000033790	Tubgcp5
ENSMUSG00000035649 - Zcchc7	1.86	0.7977	ENSMUSG00000035649	Zcchc7
ENSMUSG00000036790 - Slitrk2	1.86	0.8394	ENSMUSG00000036790	Slitrk2
ENSMUSG00000036968 - Cnpy4	1.86	0.5555	ENSMUSG00000036968	Cnpy4
ENSMUSG00000037031 - Tspan15	1.86	0.8888	ENSMUSG00000037031	Tspan15
ENSMUSG00000039114 - Nrn1	1.86	0.588	ENSMUSG00000039114	Nrn1
ENSMUSG00000040322 - Slc25a24	1.86	0.9011	ENSMUSG00000040322	Slc25a24
ENSMUSG00000016239 - Lonrf3	1.85	0.7632	ENSMUSG00000016239	Lonrf3
ENSMUSG00000018900 - Slc22a5	1.85	0.769	ENSMUSG00000018900	Slc22a5
ENSMUSG00000019848 - Popdc3	1.85	0.643	ENSMUSG00000019848	Popdc3
ENSMUSG00000025041 - Nt5c2	1.85	0.5642	ENSMUSG00000025041	Nt5c2
ENSMUSG00000025283 - Sat1	1.85	0.8948	ENSMUSG00000025283	Sat1
ENSMUSG00000025289 - Prdx4	1.85	0.7278	ENSMUSG00000025289	Prdx4
ENSMUSG00000027221 - Chst1	1.85	0.7862	ENSMUSG00000027221	Chst1
ENSMUSG00000031438 - Rnf128	1.85	0.6944	ENSMUSG00000031438	Rnf128
ENSMUSG00000032834 - Pwp2	1.85	0.7235	ENSMUSG00000032834	Pwp2
ENSMUSG00000035578 - Iqcg	1.85	0.9379	ENSMUSG00000035578	Iqcg
ENSMUSG00000039461 - Tcta	1.85	0.8631	ENSMUSG00000039461	Tcta
ENSMUSG00000040771 - Oard1	1.85	0.9077	ENSMUSG00000040771	Oard1
ENSMUSG00000044847 - Lsm11	1.85	0.4927	ENSMUSG00000044847	Lsm11
ENSMUSG00000046719 - Nxph3	1.85	0.5797	ENSMUSG00000046719	Nxph3
ENSMUSG00000058952 - Cfi	1.85	0.4454	ENSMUSG00000058952	Cfi
ENSMUSG00000087598 - Zfp111	1.85	0.6402	ENSMUSG00000087598	Zfp111
ENSMUSG00000027358 - Bmp2	1.84	0.7952	ENSMUSG00000027358	Bmp2
ENSMUSG00000027519 - Rab22a	1.84	0.6537	ENSMUSG00000027519	Rab22a
ENSMUSG00000029189 - Sel1l3	1.84	0.5583	ENSMUSG00000029189	Sel1l3
ENSMUSG00000044768 - D1Ertd622e	1.84	0.6761	ENSMUSG00000044768	D1Ertd622e
ENSMUSG00000047409 - Ctdspl	1.84	0.7828	ENSMUSG00000047409	Ctdspl
ENSMUSG00000050822 - Slc29a4	1.84	0.7892	ENSMUSG00000050822	Slc29a4
ENSMUSG00000052581 - Lrrtm4	1.84	0.5859	ENSMUSG00000052581	Lrrtm4
ENSMUSG00000060780 - Lrrtm1	1.84	0.7061	ENSMUSG00000060780	Lrrtm1
ENSMUSG00000095407 - Tmem200c	1.84	0.9208	ENSMUSG00000095407	Tmem200c
ENSMUSG00000030322 - Mbd4	1.83	0.7044	ENSMUSG00000030322	Mbd4
ENSMUSG00000004317 - Clcn5	1.83	0.9617	ENSMUSG00000004317	Clcn5
ENSMUSG00000014856 - Tmem208	1.83	0.8729	ENSMUSG00000014856	Tmem208
ENSMUSG00000025473 - Adam8	1.83	0.4528	ENSMUSG00000025473	Adam8
ENSMUSG00000031209 - Heph	1.83	0.9814	ENSMUSG00000031209	Heph
ENSMUSG00000051243 - Islr2	1.83	0.7778	ENSMUSG00000051243	Islr2
ENSMUSG00000054409 - Tmem74	1.83	0.5649	ENSMUSG00000054409	Tmem74
ENSMUSG00000060950 - Trmt61a	1.83	0.7461	ENSMUSG00000060950	Trmt61a
ENSMUSG00000000693 - Loxl3	1.82	0.985	ENSMUSG00000000693	Loxl3
ENSMUSG00000008206 - Cers4	1.82	0.616	ENSMUSG00000008206	Cers4
ENSMUSG00000013523 - Bcas1	1.82	0.6186	ENSMUSG00000013523	Bcas1
ENSMUSG00000017861 - Mybl2	1.82	0.6922	ENSMUSG00000017861	Mybl2
ENSMUSG00000018334 - Ksr1	1.82	0.5886	ENSMUSG00000018334	Ksr1
ENSMUSG00000024293 - Esco1	1.82	0.9779	ENSMUSG00000024293	Esco1
ENSMUSG00000026778 - Prkcq	1.82	0.6945	ENSMUSG00000026778	Prkcq
ENSMUSG00000027875 - Hmgcs2	1.82	0.9706	ENSMUSG00000027875	Hmgcs2
ENSMUSG00000035770 - Dync1li2	1.82	0.7285	ENSMUSG00000035770	Dync1li2
ENSMUSG00000036309 - Skp1a	1.82	0.5526	ENSMUSG00000036309	Skp1a
ENSMUSG00000037816 - Fbxw17	1.82	0.6824	ENSMUSG00000037816	Fbxw17
ENSMUSG00000039116 - Adgrg6	1.82	0.5767	ENSMUSG00000039116	Adgrg6
ENSMUSG00000039298 - Cdk5rap2	1.82	0.7199	ENSMUSG00000039298	Cdk5rap2
ENSMUSG00000052942 - Glis3	1.82	0.7288	ENSMUSG00000052942	Glis3
ENSMUSG00000054737 - Zfp182	1.82	0.7047	ENSMUSG00000054737	Zfp182
ENSMUSG00000057409 - Zfp53	1.82	0.6852	ENSMUSG00000057409	Zfp53
ENSMUSG00000072582 - Ptrh2	1.82	0.9554	ENSMUSG00000072582	Ptrh2
ENSMUSG00000073725 - Lmbrd1	1.82	0.7098	ENSMUSG00000073725	Lmbrd1
ENSMUSG00000021852 - Slc35f4	1.81	0.8825	ENSMUSG00000021852	Slc35f4
ENSMUSG00000022434 - Fam118a	1.81	0.8958	ENSMUSG00000022434	Fam118a
ENSMUSG00000022833 - Ccdc14	1.81	0.9737	ENSMUSG00000022833	Ccdc14
ENSMUSG00000036411 - 9530077C05Rik	1.81	0.5031	ENSMUSG00000036411	9530077C05Rik
ENSMUSG00000045515 - Pou3f3	1.81	0.4797	ENSMUSG00000045515	Pou3f3
ENSMUSG00000046709 - Mapk10	1.81	0.5317	ENSMUSG00000046709	Mapk10
ENSMUSG00000050473 - Slc35d3	1.81	0.7984	ENSMUSG00000050473	Slc35d3
ENSMUSG00000002205 - Vrk3	1.8	0.6917	ENSMUSG00000002205	Vrk3
ENSMUSG00000003923 - Tfam	1.8	0.735	ENSMUSG00000003923	Tfam
ENSMUSG00000008348 - Ubc	1.8	0.9515	ENSMUSG00000008348	Ubc
ENSMUSG00000024833 - Pola2	1.8	0.9645	ENSMUSG00000024833	Pola2
ENSMUSG00000025962 - Fastkd2	1.8	0.6246	ENSMUSG00000025962	Fastkd2
ENSMUSG00000027827 - Kcnab1	1.8	0.7182	ENSMUSG00000027827	Kcnab1
ENSMUSG00000029913 - Prdm5	1.8	0.499	ENSMUSG00000029913	Prdm5
ENSMUSG00000032712 - 2810474O19Rik	1.8	0.5591	ENSMUSG00000032712	2810474O19Rik
ENSMUSG00000033972 - Zfp944	1.8	0.708	ENSMUSG00000033972	Zfp944
ENSMUSG00000035601 - Trmt10b	1.8	0.8229	ENSMUSG00000035601	Trmt10b
ENSMUSG00000038457 - Tmem255b	1.8	0.4474	ENSMUSG00000038457	Tmem255b
ENSMUSG00000041354 - Rgl2	1.8	0.7516	ENSMUSG00000041354	Rgl2
ENSMUSG00000047259 - Mc4r	1.8	0.5643	ENSMUSG00000047259	Mc4r
ENSMUSG00000010307 - Tmem86a	1.79	0.5613	ENSMUSG00000010307	Tmem86a
ENSMUSG00000019891 - Dcbld1	1.79	0.8958	ENSMUSG00000019891	Dcbld1
ENSMUSG00000021179 - Nrde2	1.79	0.9652	ENSMUSG00000021179	Nrde2
ENSMUSG00000022523 - Fgf12	1.79	0.441	ENSMUSG00000022523	Fgf12
ENSMUSG00000022562 - Oplah	1.79	0.7321	ENSMUSG00000022562	Oplah
ENSMUSG00000022607 - Ptk2	1.79	0.754	ENSMUSG00000022607	Ptk2
ENSMUSG00000024939 - Fam89b	1.79	0.8042	ENSMUSG00000024939	Fam89b
ENSMUSG00000026121 - Sema4c	1.79	0.6675	ENSMUSG00000026121	Sema4c
ENSMUSG00000027978 - Prss12	1.79	0.9217	ENSMUSG00000027978	Prss12
ENSMUSG00000028643 - Svbp	1.79	0.6385	ENSMUSG00000028643	Svbp
ENSMUSG00000030614 - Tmem126b	1.79	0.9636	ENSMUSG00000030614	Tmem126b
ENSMUSG00000036721 - Zscan12	1.79	0.8382	ENSMUSG00000036721	Zscan12
ENSMUSG00000038037 - Socs1	1.79	0.6729	ENSMUSG00000038037	Socs1
ENSMUSG00000047344 - Lancl3	1.79	0.7039	ENSMUSG00000047344	Lancl3
ENSMUSG00000048731 - Ggnbp1	1.79	0.9652	ENSMUSG00000048731	Ggnbp1
ENSMUSG00000050973 - Gdpgp1	1.79	0.5026	ENSMUSG00000050973	Gdpgp1
ENSMUSG00000060568 - Fam78b	1.79	0.8907	ENSMUSG00000060568	Fam78b
ENSMUSG00000063919 - Srrm4	1.79	0.7754	ENSMUSG00000063919	Srrm4
ENSMUSG00000079260 - Tmppe	1.79	0.7224	ENSMUSG00000079260	Tmppe
ENSMUSG00000004562 - Arhgef40	1.78	0.8371	ENSMUSG00000004562	Arhgef40
ENSMUSG00000014245 - Pigl	1.78	0.7834	ENSMUSG00000014245	Pigl
ENSMUSG00000021550 - 2210016F16Rik	1.78	0.6629	ENSMUSG00000021550	2210016F16Rik
ENSMUSG00000024096 - Ralbp1	1.78	0.5977	ENSMUSG00000024096	Ralbp1
ENSMUSG00000026425 - Srgap2	1.78	0.5744	ENSMUSG00000026425	Srgap2
ENSMUSG00000028540 - Dph2	1.78	0.8491	ENSMUSG00000028540	Dph2
ENSMUSG00000029570 - Lfng	1.78	0.6899	ENSMUSG00000029570	Lfng
ENSMUSG00000031532 - Saraf	1.78	0.9789	ENSMUSG00000031532	Saraf
ENSMUSG00000031665 - Sall1	1.78	0.9317	ENSMUSG00000031665	Sall1
ENSMUSG00000032532 - Cck	1.78	0.6034	ENSMUSG00000032532	Cck
ENSMUSG00000034867 - Ankrd27	1.78	0.553	ENSMUSG00000034867	Ankrd27
ENSMUSG00000037089 - Slc35b2	1.78	0.954	ENSMUSG00000037089	Slc35b2
ENSMUSG00000037610 - Kcnmb2	1.78	0.9501	ENSMUSG00000037610	Kcnmb2
ENSMUSG00000037855 - Zfp365	1.78	0.5825	ENSMUSG00000037855	Zfp365
ENSMUSG00000057228 - Aadat	1.78	0.6018	ENSMUSG00000057228	Aadat
ENSMUSG00000060268 - Gm1661	1.78	0.7627	ENSMUSG00000060268	Gm1661
ENSMUSG00000066456 - Hmgn3	1.78	0.5955	ENSMUSG00000066456	Hmgn3
ENSMUSG00000070939 - Tgfbrap1	1.78	0.9791	ENSMUSG00000070939	Tgfbrap1
ENSMUSG00000086006 - -	1.78	0.8225	ENSMUSG00000086006	-
ENSMUSG00000029004 - Kmt2e	1.77	0.8255	ENSMUSG00000029004	Kmt2e
ENSMUSG00000005360 - Slc1a3	1.77	0.9516	ENSMUSG00000005360	Slc1a3
ENSMUSG00000021700 - Rab3c	1.77	0.8654	ENSMUSG00000021700	Rab3c
ENSMUSG00000022040 - Ephx2	1.77	0.7217	ENSMUSG00000022040	Ephx2
ENSMUSG00000022365 - Derl1	1.77	0.9395	ENSMUSG00000022365	Derl1
ENSMUSG00000025358 - Cdk2	1.77	0.7406	ENSMUSG00000025358	Cdk2
ENSMUSG00000026826 - Nr4a2	1.77	0.735	ENSMUSG00000026826	Nr4a2
ENSMUSG00000029068 - Ccnl2	1.77	0.9237	ENSMUSG00000029068	Ccnl2
ENSMUSG00000029152 - Ociad1	1.77	0.4734	ENSMUSG00000029152	Ociad1
ENSMUSG00000029557 - Ftsj2	1.77	0.9766	ENSMUSG00000029557	Ftsj2
ENSMUSG00000031232 - Magt1	1.77	0.8278	ENSMUSG00000031232	Magt1
ENSMUSG00000031967 - Afg3l1	1.77	0.9494	ENSMUSG00000031967	Afg3l1
ENSMUSG00000035681 - Kcnc2	1.77	0.5187	ENSMUSG00000035681	Kcnc2
ENSMUSG00000037279 - Ovol2	1.77	0.6587	ENSMUSG00000037279	Ovol2
ENSMUSG00000038094 - Atp13a4	1.77	0.6985	ENSMUSG00000038094	Atp13a4
ENSMUSG00000040724 - Kcna2	1.77	0.6321	ENSMUSG00000040724	Kcna2
ENSMUSG00000041975 - Mettl8	1.77	0.8942	ENSMUSG00000041975	Mettl8
ENSMUSG00000053070 - 9230110C19Rik	1.77	0.5418	ENSMUSG00000053070	9230110C19Rik
ENSMUSG00000068959 - Zfp619	1.77	0.6979	ENSMUSG00000068959	Zfp619
ENSMUSG00000070867 - Trabd2b	1.77	0.8782	ENSMUSG00000070867	Trabd2b
ENSMUSG00000097734 - -	1.77	0.8206	ENSMUSG00000097734	-
ENSMUSG00000015745 - Plekho1	1.76	0.5884	ENSMUSG00000015745	Plekho1
ENSMUSG00000022982 - Sod1	1.76	0.6604	ENSMUSG00000022982	Sod1
ENSMUSG00000024487 - Yipf5	1.76	0.7766	ENSMUSG00000024487	Yipf5
ENSMUSG00000037007 - Zfp113	1.76	0.9635	ENSMUSG00000037007	Zfp113
ENSMUSG00000037262 - Kin	1.76	0.9487	ENSMUSG00000037262	Kin
ENSMUSG00000042032 - Mat2b	1.76	0.7713	ENSMUSG00000042032	Mat2b
ENSMUSG00000042670 - Immp1l	1.76	0.7794	ENSMUSG00000042670	Immp1l
ENSMUSG00000044465 - Fam160a2	1.76	0.6479	ENSMUSG00000044465	Fam160a2
ENSMUSG00000048895 - Cdk5r1	1.76	0.6559	ENSMUSG00000048895	Cdk5r1
ENSMUSG00000074736 - Syndig1	1.76	0.6677	ENSMUSG00000074736	Syndig1
ENSMUSG00000013495 - Tmem175	1.75	0.7699	ENSMUSG00000013495	Tmem175
ENSMUSG00000024228 - Nudt12	1.75	0.7948	ENSMUSG00000024228	Nudt12
ENSMUSG00000027287 - Snap23	1.75	0.6974	ENSMUSG00000027287	Snap23
ENSMUSG00000030450 - Oca2	1.75	0.7056	ENSMUSG00000030450	Oca2
ENSMUSG00000031246 - Sh3bgrl	1.75	0.5594	ENSMUSG00000031246	Sh3bgrl
ENSMUSG00000031431 - Tsc22d3	1.75	0.9497	ENSMUSG00000031431	Tsc22d3
ENSMUSG00000040459 - Arglu1	1.75	0.9661	ENSMUSG00000040459	Arglu1
ENSMUSG00000042734 - Ttc9	1.75	0.9056	ENSMUSG00000042734	Ttc9
ENSMUSG00000045802 - Hsf3	1.75	0.9167	ENSMUSG00000045802	Hsf3
ENSMUSG00000060288 - Ppih	1.75	0.5351	ENSMUSG00000060288	Ppih
ENSMUSG00000009207 - Lnp	1.74	0.9587	ENSMUSG00000009207	Lnp
ENSMUSG00000027861 - Casq2	1.74	0.657	ENSMUSG00000027861	Casq2
ENSMUSG00000029413 - Naaa	1.74	0.7753	ENSMUSG00000029413	Naaa
ENSMUSG00000030562 - Nox4	1.74	0.7498	ENSMUSG00000030562	Nox4
ENSMUSG00000031700 - Gpt2	1.74	0.5091	ENSMUSG00000031700	Gpt2
ENSMUSG00000031786 - Drc7	1.74	0.6249	ENSMUSG00000031786	Drc7
ENSMUSG00000037933 - Bicd2	1.74	0.9292	ENSMUSG00000037933	Bicd2
ENSMUSG00000039217 - Il18	1.74	0.8515	ENSMUSG00000039217	Il18
ENSMUSG00000040242 - Fgfr1op2	1.74	0.5877	ENSMUSG00000040242	Fgfr1op2
ENSMUSG00000044499 - Hs3st5	1.74	0.917	ENSMUSG00000044499	Hs3st5
ENSMUSG00000044813 - Shb	1.74	0.925	ENSMUSG00000044813	Shb
ENSMUSG00000054312 - Mrps21	1.74	0.7877	ENSMUSG00000054312	Mrps21
ENSMUSG00000058354 - Krt6a	1.74	0.9502	ENSMUSG00000058354	Krt6a
ENSMUSG00000058589 - Anks1b	1.74	0.6078	ENSMUSG00000058589	Anks1b
ENSMUSG00000073982 - Rhog	1.74	0.9313	ENSMUSG00000073982	Rhog
ENSMUSG00000074825 - Itpripl1	1.74	0.5154	ENSMUSG00000074825	Itpripl1
ENSMUSG00000078546 - 2210404O09Rik	1.74	0.9423	ENSMUSG00000078546	2210404O09Rik
ENSMUSG00000004768 - Rab23	1.73	0.4954	ENSMUSG00000004768	Rab23
ENSMUSG00000019647 - Sema6a	1.73	0.7688	ENSMUSG00000019647	Sema6a
ENSMUSG00000020181 - Nav3	1.73	0.9196	ENSMUSG00000020181	Nav3
ENSMUSG00000020770 - Unk	1.73	0.6114	ENSMUSG00000020770	Unk
ENSMUSG00000022210 - Dhrs4	1.73	0.7905	ENSMUSG00000022210	Dhrs4
ENSMUSG00000024431 - Nr3c1	1.73	0.7588	ENSMUSG00000024431	Nr3c1
ENSMUSG00000026154 - Sdhaf4	1.73	0.7455	ENSMUSG00000026154	Sdhaf4
ENSMUSG00000028344 - Invs	1.73	0.6559	ENSMUSG00000028344	Invs
ENSMUSG00000030493 - Faap24	1.73	0.9494	ENSMUSG00000030493	Faap24
ENSMUSG00000032469 - Dbr1	1.73	0.4777	ENSMUSG00000032469	Dbr1
ENSMUSG00000038215 - Cep44	1.73	0.9359	ENSMUSG00000038215	Cep44
ENSMUSG00000038481 - Cdk19	1.73	0.9218	ENSMUSG00000038481	Cdk19
ENSMUSG00000040181 - Fmo1	1.73	0.8644	ENSMUSG00000040181	Fmo1
ENSMUSG00000044617 - Zbtb39	1.73	0.6295	ENSMUSG00000044617	Zbtb39
ENSMUSG00000047842 - Diras2	1.73	0.6176	ENSMUSG00000047842	Diras2
ENSMUSG00000009470 - Tnpo1	1.72	0.7452	ENSMUSG00000009470	Tnpo1
ENSMUSG00000025971 - 9430016H08Rik	1.72	0.717	ENSMUSG00000025971	9430016H08Rik
ENSMUSG00000027559 - Car3	1.72	0.9405	ENSMUSG00000027559	Car3
ENSMUSG00000030782 - Tgfb1i1	1.72	0.5416	ENSMUSG00000030782	Tgfb1i1
ENSMUSG00000031023 - Akip1	1.72	0.6999	ENSMUSG00000031023	Akip1
ENSMUSG00000032103 - Pus3	1.72	0.966	ENSMUSG00000032103	Pus3
ENSMUSG00000033739 - Fkbpl	1.72	0.6348	ENSMUSG00000033739	Fkbpl
ENSMUSG00000038244 - Mical2	1.72	0.6061	ENSMUSG00000038244	Mical2
ENSMUSG00000045092 - S1pr1	1.72	0.8342	ENSMUSG00000045092	S1pr1
ENSMUSG00000054693 - Adam10	1.72	0.6913	ENSMUSG00000054693	Adam10
ENSMUSG00000056155 - Nanos3	1.72	0.8303	ENSMUSG00000056155	Nanos3
ENSMUSG00000061175 - Fnip2	1.72	0.5947	ENSMUSG00000061175	Fnip2
ENSMUSG00000061882 - Ccdc62	1.72	0.9648	ENSMUSG00000061882	Ccdc62
ENSMUSG00000000278 - Scpep1	1.71	0.7363	ENSMUSG00000000278	Scpep1
ENSMUSG00000018733 - Pex12	1.71	0.8816	ENSMUSG00000018733	Pex12
ENSMUSG00000020948 - Klhl28	1.71	0.7403	ENSMUSG00000020948	Klhl28
ENSMUSG00000023927 - Satb1	1.71	0.9924	ENSMUSG00000023927	Satb1
ENSMUSG00000025737 - Wdr24	1.71	0.8863	ENSMUSG00000025737	Wdr24
ENSMUSG00000027425 - Csrp2bp	1.71	0.8425	ENSMUSG00000027425	Csrp2bp
ENSMUSG00000027937 - Jtb	1.71	0.9576	ENSMUSG00000027937	Jtb
ENSMUSG00000028796 - Phc2	1.71	0.6791	ENSMUSG00000028796	Phc2
ENSMUSG00000029388 - Eif2b1	1.71	0.9838	ENSMUSG00000029388	Eif2b1
ENSMUSG00000031077 - Fadd	1.71	0.6868	ENSMUSG00000031077	Fadd
ENSMUSG00000032077 - Bud13	1.71	0.739	ENSMUSG00000032077	Bud13
ENSMUSG00000038535 - Zfp280d	1.71	0.7714	ENSMUSG00000038535	Zfp280d
ENSMUSG00000042473 - Tbc1d8b	1.71	0.9178	ENSMUSG00000042473	Tbc1d8b
ENSMUSG00000046718 - Bst2	1.71	0.6609	ENSMUSG00000046718	Bst2
ENSMUSG00000051323 - Pcdh19	1.71	0.7007	ENSMUSG00000051323	Pcdh19
ENSMUSG00000059852 - Kcng2	1.71	0.9046	ENSMUSG00000059852	Kcng2
ENSMUSG00000063659 - Zbtb18	1.71	0.9553	ENSMUSG00000063659	Zbtb18
ENSMUSG00000084792 - -	1.71	0.9457	ENSMUSG00000084792	-
ENSMUSG00000022843 - Clcn2	1.7	0.5353	ENSMUSG00000022843	Clcn2
ENSMUSG00000024190 - Dusp1	1.7	0.4932	ENSMUSG00000024190	Dusp1
ENSMUSG00000028180 - Zranb2	1.7	0.9539	ENSMUSG00000028180	Zranb2
ENSMUSG00000028857 - Tmem222	1.7	0.797	ENSMUSG00000028857	Tmem222
ENSMUSG00000029213 - Commd8	1.7	0.9284	ENSMUSG00000029213	Commd8
ENSMUSG00000029627 - Zkscan14	1.7	0.9516	ENSMUSG00000029627	Zkscan14
ENSMUSG00000033596 - Rfwd3	1.7	0.7037	ENSMUSG00000033596	Rfwd3
ENSMUSG00000033854 - Kcnk10	1.7	0.9872	ENSMUSG00000033854	Kcnk10
ENSMUSG00000035566 - Pcdh17	1.7	0.9662	ENSMUSG00000035566	Pcdh17
ENSMUSG00000035845 - Alg12	1.7	0.6855	ENSMUSG00000035845	Alg12
ENSMUSG00000036022 - Fam122b	1.7	0.6694	ENSMUSG00000036022	Fam122b
ENSMUSG00000041958 - Pigs	1.7	0.7996	ENSMUSG00000041958	Pigs
ENSMUSG00000044716 - Dok7	1.7	0.6015	ENSMUSG00000044716	Dok7
ENSMUSG00000045967 - Gpr158	1.7	0.8079	ENSMUSG00000045967	Gpr158
ENSMUSG00000071291 - Zfp58	1.7	0.9488	ENSMUSG00000071291	Zfp58
ENSMUSG00000103707 - Pcdha6	1.7	0.9186	ENSMUSG00000103707	Pcdha6
ENSMUSG00000106317 - -	1.7	0.8487	ENSMUSG00000106317	-
ENSMUSG00000000561 - Wdr77	1.69	0.9288	ENSMUSG00000000561	Wdr77
ENSMUSG00000001786 - Fbxo7	1.69	0.6114	ENSMUSG00000001786	Fbxo7
ENSMUSG00000002845 - Tmem39a	1.69	0.8381	ENSMUSG00000002845	Tmem39a
ENSMUSG00000007815 - Rhoa	1.69	0.9233	ENSMUSG00000007815	Rhoa
ENSMUSG00000020288 - Ahsa2	1.69	0.822	ENSMUSG00000020288	Ahsa2
ENSMUSG00000021219 - Rgs6	1.69	0.7494	ENSMUSG00000021219	Rgs6
ENSMUSG00000024818 - Slc25a45	1.69	0.8734	ENSMUSG00000024818	Slc25a45
ENSMUSG00000026879 - Gsn	1.69	0.7901	ENSMUSG00000026879	Gsn
ENSMUSG00000027803 - Wwtr1	1.69	0.7404	ENSMUSG00000027803	Wwtr1
ENSMUSG00000029571 - Tmem106b	1.69	0.9429	ENSMUSG00000029571	Tmem106b
ENSMUSG00000033808 - Tmem87a	1.69	0.6408	ENSMUSG00000033808	Tmem87a
ENSMUSG00000034009 - Rxfp1	1.69	0.8366	ENSMUSG00000034009	Rxfp1
ENSMUSG00000034290 - Nek9	1.69	0.8312	ENSMUSG00000034290	Nek9
ENSMUSG00000039178 - Tbc1d19	1.69	0.8755	ENSMUSG00000039178	Tbc1d19
ENSMUSG00000051111 - Sv2c	1.69	0.8268	ENSMUSG00000051111	Sv2c
ENSMUSG00000019188 - H13	1.68	0.9791	ENSMUSG00000019188	H13
ENSMUSG00000021613 - Hapln1	1.68	0.6886	ENSMUSG00000021613	Hapln1
ENSMUSG00000022701 - Ccdc191	1.68	0.7241	ENSMUSG00000022701	Ccdc191
ENSMUSG00000022999 - Lmbr1l	1.68	0.7774	ENSMUSG00000022999	Lmbr1l
ENSMUSG00000024174 - Pot1b	1.68	0.8989	ENSMUSG00000024174	Pot1b
ENSMUSG00000024188 - Luc7l	1.68	0.7734	ENSMUSG00000024188	Luc7l
ENSMUSG00000026649 - Cfap126	1.68	0.966	ENSMUSG00000026649	Cfap126
ENSMUSG00000028619 - Tceanc2	1.68	0.666	ENSMUSG00000028619	Tceanc2
ENSMUSG00000032123 - Dpagt1	1.68	0.6406	ENSMUSG00000032123	Dpagt1
ENSMUSG00000036120 - Rfxank	1.68	0.7203	ENSMUSG00000036120	Rfxank
ENSMUSG00000039294 - BC017643	1.68	0.9797	ENSMUSG00000039294	BC017643
ENSMUSG00000040025 - Ythdf2	1.68	0.8703	ENSMUSG00000040025	Ythdf2
ENSMUSG00000051950 - B3glct	1.68	0.8379	ENSMUSG00000051950	B3glct
ENSMUSG00000068479 - Mfap1a	1.68	0.7137	ENSMUSG00000068479	Mfap1a
ENSMUSG00000087574 - -	1.68	0.7319	ENSMUSG00000087574	-
ENSMUSG00000097134 - -	1.68	0.9126	ENSMUSG00000097134	-
ENSMUSG00000021022 - Ppp2r3c	1.67	0.8918	ENSMUSG00000021022	Ppp2r3c
ENSMUSG00000021973 - Micu2	1.67	0.9033	ENSMUSG00000021973	Micu2
ENSMUSG00000022178 - Ajuba	1.67	0.8349	ENSMUSG00000022178	Ajuba
ENSMUSG00000022553 - Maf1	1.67	0.7044	ENSMUSG00000022553	Maf1
ENSMUSG00000022790 - Igsf11	1.67	0.7537	ENSMUSG00000022790	Igsf11
ENSMUSG00000025931 - Paqr8	1.67	0.8979	ENSMUSG00000025931	Paqr8
ENSMUSG00000032932 - Hspa13	1.67	0.8015	ENSMUSG00000032932	Hspa13
ENSMUSG00000038895 - Zfp653	1.67	0.9178	ENSMUSG00000038895	Zfp653
ENSMUSG00000039763 - Dnajc28	1.67	0.9587	ENSMUSG00000039763	Dnajc28
ENSMUSG00000040940 - Arhgef1	1.67	0.9229	ENSMUSG00000040940	Arhgef1
ENSMUSG00000047759 - Hs3st3a1	1.67	0.9388	ENSMUSG00000047759	Hs3st3a1
ENSMUSG00000049739 - Zfp646	1.67	0.9355	ENSMUSG00000049739	Zfp646
ENSMUSG00000050321 - Neto1	1.67	0.748	ENSMUSG00000050321	Neto1
ENSMUSG00000051499 - Zfp786	1.67	0.7774	ENSMUSG00000051499	Zfp786
ENSMUSG00000056153 - Socs6	1.67	0.7368	ENSMUSG00000056153	Socs6
ENSMUSG00000063704 - Mapk15	1.67	0.8613	ENSMUSG00000063704	Mapk15
ENSMUSG00000064065 - Ipcef1	1.67	0.9586	ENSMUSG00000064065	Ipcef1
ENSMUSG00000066877 - Nck2	1.67	0.5269	ENSMUSG00000066877	Nck2
ENSMUSG00000069755 - -	1.67	0.7752	ENSMUSG00000069755	-
ENSMUSG00000073427 - -	1.67	0.8453	ENSMUSG00000073427	-
ENSMUSG00000078453 - Abracl	1.67	0.9446	ENSMUSG00000078453	Abracl
ENSMUSG00000097174 - -	1.67	0.882	ENSMUSG00000097174	-
ENSMUSG00000097337 - -	1.67	0.662	ENSMUSG00000097337	-
ENSMUSG00000022324 - Matn2	1.66	0.9542	ENSMUSG00000022324	Matn2
ENSMUSG00000024793 - Tnfrsf25	1.66	0.6662	ENSMUSG00000024793	Tnfrsf25
ENSMUSG00000026227 - 2810459M11Rik	1.66	0.7592	ENSMUSG00000026227	2810459M11Rik
ENSMUSG00000026525 - Opn3	1.66	0.9226	ENSMUSG00000026525	Opn3
ENSMUSG00000026754 - Golga1	1.66	0.8317	ENSMUSG00000026754	Golga1
ENSMUSG00000027351 - Spred1	1.66	0.6518	ENSMUSG00000027351	Spred1
ENSMUSG00000029101 - Rgs12	1.66	0.9172	ENSMUSG00000029101	Rgs12
ENSMUSG00000029861 - Fam131b	1.66	0.9154	ENSMUSG00000029861	Fam131b
ENSMUSG00000030094 - Xpc	1.66	0.8296	ENSMUSG00000030094	Xpc
ENSMUSG00000032363 - Adamts7	1.66	0.6548	ENSMUSG00000032363	Adamts7
ENSMUSG00000033579 - Fa2h	1.66	0.7698	ENSMUSG00000033579	Fa2h
ENSMUSG00000034158 - Lrrc58	1.66	0.6046	ENSMUSG00000034158	Lrrc58
ENSMUSG00000036030 - Prtg	1.66	0.5782	ENSMUSG00000036030	Prtg
ENSMUSG00000042608 - Stk40	1.66	0.7851	ENSMUSG00000042608	Stk40
ENSMUSG00000044519 - Zfp488	1.66	0.8434	ENSMUSG00000044519	Zfp488
ENSMUSG00000046519 - Golph3l	1.66	0.8644	ENSMUSG00000046519	Golph3l
ENSMUSG00000047749 - Zc3hav1l	1.66	0.6125	ENSMUSG00000047749	Zc3hav1l
ENSMUSG00000057219 - Armc7	1.66	0.6229	ENSMUSG00000057219	Armc7
ENSMUSG00000066148 - Prpf4	1.66	0.9345	ENSMUSG00000066148	Prpf4
ENSMUSG00000002871 - Tpra1	1.65	0.6094	ENSMUSG00000002871	Tpra1
ENSMUSG00000003178 - -	1.65	0.634	ENSMUSG00000003178	-
ENSMUSG00000020151 - Ptprr	1.65	0.5133	ENSMUSG00000020151	Ptprr
ENSMUSG00000020184 - Mdm2	1.65	0.581	ENSMUSG00000020184	Mdm2
ENSMUSG00000022369 - Mtbp	1.65	0.8545	ENSMUSG00000022369	Mtbp
ENSMUSG00000022842 - Ece2	1.65	0.8106	ENSMUSG00000022842	Ece2
ENSMUSG00000022893 - Adamts1	1.65	0.5194	ENSMUSG00000022893	Adamts1
ENSMUSG00000026638 - Irf6	1.65	0.8498	ENSMUSG00000026638	Irf6
ENSMUSG00000027286 - Lrrc57	1.65	0.8864	ENSMUSG00000027286	Lrrc57
ENSMUSG00000028381 - Ugcg	1.65	0.809	ENSMUSG00000028381	Ugcg
ENSMUSG00000029994 - Anxa4	1.65	0.8486	ENSMUSG00000029994	Anxa4
ENSMUSG00000030699 - Tbx6	1.65	0.7397	ENSMUSG00000030699	Tbx6
ENSMUSG00000036197 - Gxylt1	1.65	0.6425	ENSMUSG00000036197	Gxylt1
ENSMUSG00000036295 - Lrrn3	1.65	0.5893	ENSMUSG00000036295	Lrrn3
ENSMUSG00000037813 - D630003M21Rik	1.65	0.5715	ENSMUSG00000037813	D630003M21Rik
ENSMUSG00000044667 - Plppr4	1.65	0.4848	ENSMUSG00000044667	Plppr4
ENSMUSG00000061838 - Suclg2	1.65	0.8234	ENSMUSG00000061838	Suclg2
ENSMUSG00000066152 - Slc31a2	1.65	0.8081	ENSMUSG00000066152	Slc31a2
ENSMUSG00000078919 - Dpm1	1.65	0.8123	ENSMUSG00000078919	Dpm1
ENSMUSG00000091931 - AK010878	1.65	0.9368	ENSMUSG00000091931	AK010878
ENSMUSG00000097572 - -	1.65	0.7547	ENSMUSG00000097572	-
ENSMUSG00000105161 - -	1.65	0.839	ENSMUSG00000105161	-
ENSMUSG00000003518 - Dusp3	1.64	0.7714	ENSMUSG00000003518	Dusp3
ENSMUSG00000009293 - Ube2g2	1.64	0.6795	ENSMUSG00000009293	Ube2g2
ENSMUSG00000010505 - Myt1	1.64	0.9467	ENSMUSG00000010505	Myt1
ENSMUSG00000022614 - Lmf2	1.64	0.8953	ENSMUSG00000022614	Lmf2
ENSMUSG00000022774 - Ncbp2	1.64	0.7211	ENSMUSG00000022774	Ncbp2
ENSMUSG00000026836 - Acvr1	1.64	0.6437	ENSMUSG00000026836	Acvr1
ENSMUSG00000027160 - Ccdc34	1.64	0.7557	ENSMUSG00000027160	Ccdc34
ENSMUSG00000029836 - Cbx3	1.64	0.8871	ENSMUSG00000029836	Cbx3
ENSMUSG00000031861 - Lpar2	1.64	0.7719	ENSMUSG00000031861	Lpar2
ENSMUSG00000035133 - Arhgap5	1.64	0.9364	ENSMUSG00000035133	Arhgap5
ENSMUSG00000037134 - Prmt10	1.64	0.8913	ENSMUSG00000037134	Prmt10
ENSMUSG00000041895 - Wipi1	1.64	0.8147	ENSMUSG00000041895	Wipi1
ENSMUSG00000050605 - Zfp61	1.64	0.9458	ENSMUSG00000050605	Zfp61
ENSMUSG00000062098 - Btbd3	1.64	0.6797	ENSMUSG00000062098	Btbd3
ENSMUSG00000062184 - Hs6st2	1.64	0.8292	ENSMUSG00000062184	Hs6st2
ENSMUSG00000063406 - Tmed5	1.64	0.8457	ENSMUSG00000063406	Tmed5
ENSMUSG00000071661 - Zbtb3	1.64	0.7969	ENSMUSG00000071661	Zbtb3
ENSMUSG00000092094 - Zfp804b	1.64	0.6322	ENSMUSG00000092094	Zfp804b
ENSMUSG00000092242 - -	1.64	0.7386	ENSMUSG00000092242	-
ENSMUSG00000018238 - Gdf9	1.63	0.8521	ENSMUSG00000018238	Gdf9
ENSMUSG00000021846 - Peli2	1.63	0.6865	ENSMUSG00000021846	Peli2
ENSMUSG00000022313 - Utp23	1.63	0.9641	ENSMUSG00000022313	Utp23
ENSMUSG00000024070 - Prkd3	1.63	0.9436	ENSMUSG00000024070	Prkd3
ENSMUSG00000026254 - Eif4e2	1.63	0.6277	ENSMUSG00000026254	Eif4e2
ENSMUSG00000031392 - Irak1	1.63	0.7661	ENSMUSG00000031392	Irak1
ENSMUSG00000033799 - Fam208b	1.63	0.8371	ENSMUSG00000033799	Fam208b
ENSMUSG00000035960 - Apex1	1.63	0.7896	ENSMUSG00000035960	Apex1
ENSMUSG00000037752 - Xkr8	1.63	0.5899	ENSMUSG00000037752	Xkr8
ENSMUSG00000040209 - Zfp704	1.63	0.6808	ENSMUSG00000040209	Zfp704
ENSMUSG00000041552 - Ptchd1	1.63	0.9311	ENSMUSG00000041552	Ptchd1
ENSMUSG00000042607 - Asb4	1.63	0.8332	ENSMUSG00000042607	Asb4
ENSMUSG00000050447 - Lypd6	1.63	0.7813	ENSMUSG00000050447	Lypd6
ENSMUSG00000053094 - Tmem248	1.63	0.9688	ENSMUSG00000053094	Tmem248
ENSMUSG00000058558 - Rpl5	1.63	0.8685	ENSMUSG00000058558	Rpl5
ENSMUSG00000059495 - Arhgef12	1.63	0.9106	ENSMUSG00000059495	Arhgef12
ENSMUSG00000063531 - Sema3e	1.63	0.7966	ENSMUSG00000063531	Sema3e
ENSMUSG00000088947 - -	1.63	0.8991	ENSMUSG00000088947	-
ENSMUSG00000000958 - Slc7a7	1.62	0.7845	ENSMUSG00000000958	Slc7a7
ENSMUSG00000021598 - Med10	1.62	0.6625	ENSMUSG00000021598	Med10
ENSMUSG00000022124 - Fbxl3	1.62	0.562	ENSMUSG00000022124	Fbxl3
ENSMUSG00000027395 - Polr1b	1.62	0.8324	ENSMUSG00000027395	Polr1b
ENSMUSG00000030342 - Cd9	1.62	0.6993	ENSMUSG00000030342	Cd9
ENSMUSG00000035992 - Fnip1	1.62	0.8579	ENSMUSG00000035992	Fnip1
ENSMUSG00000038011 - Dnah10	1.62	0.8705	ENSMUSG00000038011	Dnah10
ENSMUSG00000038872 - Zfhx3	1.62	0.9856	ENSMUSG00000038872	Zfhx3
ENSMUSG00000040125 - Gpr26	1.62	0.8302	ENSMUSG00000040125	Gpr26
ENSMUSG00000062510 - Nsl1	1.62	0.8619	ENSMUSG00000062510	Nsl1
ENSMUSG00000096929 - -	1.62	0.9231	ENSMUSG00000096929	-
ENSMUSG00000001020 - S100a4	1.61	0.683	ENSMUSG00000001020	S100a4
ENSMUSG00000005718 - Tfap4	1.61	0.563	ENSMUSG00000005718	Tfap4
ENSMUSG00000009030 - Pdcl	1.61	0.8143	ENSMUSG00000009030	Pdcl
ENSMUSG00000024589 - Nedd4l	1.61	0.6413	ENSMUSG00000024589	Nedd4l
ENSMUSG00000024827 - Gldc	1.61	0.8572	ENSMUSG00000024827	Gldc
ENSMUSG00000027341 - Tmem230	1.61	0.9861	ENSMUSG00000027341	Tmem230
ENSMUSG00000029832 - Nfe2l3	1.61	0.879	ENSMUSG00000029832	Nfe2l3
ENSMUSG00000030092 - Cntn6	1.61	0.7961	ENSMUSG00000030092	Cntn6
ENSMUSG00000030499 - Kctd15	1.61	0.8544	ENSMUSG00000030499	Kctd15
ENSMUSG00000030854 - Ptpn5	1.61	0.6134	ENSMUSG00000030854	Ptpn5
ENSMUSG00000031595 - Pdgfrl	1.61	0.7687	ENSMUSG00000031595	Pdgfrl
ENSMUSG00000035051 - Dhx57	1.61	0.7431	ENSMUSG00000035051	Dhx57
ENSMUSG00000036469 - -	1.61	0.8169	ENSMUSG00000036469	-
ENSMUSG00000041241 - Mul1	1.61	0.6568	ENSMUSG00000041241	Mul1
ENSMUSG00000047766 - Lrrc49	1.61	0.75	ENSMUSG00000047766	Lrrc49
ENSMUSG00000048826 - Dact2	1.61	0.7222	ENSMUSG00000048826	Dact2
ENSMUSG00000049100 - Pcdh10	1.61	0.851	ENSMUSG00000049100	Pcdh10
ENSMUSG00000050708 - Ftl1	1.61	0.9674	ENSMUSG00000050708	Ftl1
ENSMUSG00000053965 - Pde5a	1.61	0.9795	ENSMUSG00000053965	Pde5a
ENSMUSG00000057561 - Eif1a	1.61	0.7041	ENSMUSG00000057561	Eif1a
ENSMUSG00000071648 - Rom1	1.61	0.6559	ENSMUSG00000071648	Rom1
ENSMUSG00000079173 - Zan	1.61	0.8657	ENSMUSG00000079173	Zan
ENSMUSG00000087620 - -	1.61	0.8024	ENSMUSG00000087620	-
ENSMUSG00000004266 - Ptpn6	1.6	0.7798	ENSMUSG00000004266	Ptpn6
ENSMUSG00000019880 - Rspo3	1.6	0.9428	ENSMUSG00000019880	Rspo3
ENSMUSG00000024135 - Srbd1	1.6	0.8627	ENSMUSG00000024135	Srbd1
ENSMUSG00000025400 - Tac2	1.6	0.7905	ENSMUSG00000025400	Tac2
ENSMUSG00000031129 - Slc9a9	1.6	0.7534	ENSMUSG00000031129	Slc9a9
ENSMUSG00000039458 - Mtmr12	1.6	0.7152	ENSMUSG00000039458	Mtmr12
ENSMUSG00000040254 - Sema3d	1.6	0.8035	ENSMUSG00000040254	Sema3d
ENSMUSG00000042724 - Map3k9	1.6	0.8519	ENSMUSG00000042724	Map3k9
ENSMUSG00000042834 - Nrep	1.6	0.9587	ENSMUSG00000042834	Nrep
ENSMUSG00000045817 - Zfp36l2	1.6	0.8366	ENSMUSG00000045817	Zfp36l2
ENSMUSG00000047515 - BC049715	1.6	0.5939	ENSMUSG00000047515	BC049715
ENSMUSG00000049957 - Ccdc137	1.6	0.7689	ENSMUSG00000049957	Ccdc137
ENSMUSG00000050229 - Pigm	1.6	0.9608	ENSMUSG00000050229	Pigm
ENSMUSG00000060149 - -	1.6	0.8644	ENSMUSG00000060149	-
ENSMUSG00000096947 - -	1.6	0.7927	ENSMUSG00000096947	-
ENSMUSG00000007122 - Casq1	1.59	0.9108	ENSMUSG00000007122	Casq1
ENSMUSG00000012296 - Tjap1	1.59	0.7736	ENSMUSG00000012296	Tjap1
ENSMUSG00000015755 - Tab2	1.59	0.7067	ENSMUSG00000015755	Tab2
ENSMUSG00000019772 - Vip	1.59	0.9748	ENSMUSG00000019772	Vip
ENSMUSG00000020811 - Wscd1	1.59	0.8597	ENSMUSG00000020811	Wscd1
ENSMUSG00000027132 - Katnbl1	1.59	0.9837	ENSMUSG00000027132	Katnbl1
ENSMUSG00000027335 - Adra1d	1.59	0.7912	ENSMUSG00000027335	Adra1d
ENSMUSG00000028933 - Xrcc2	1.59	0.8318	ENSMUSG00000028933	Xrcc2
ENSMUSG00000029920 - Smarcad1	1.59	0.8322	ENSMUSG00000029920	Smarcad1
ENSMUSG00000045994 - B3gat1	1.59	0.7678	ENSMUSG00000045994	B3gat1
ENSMUSG00000048439 - Nupl2	1.59	0.8909	ENSMUSG00000048439	Nupl2
ENSMUSG00000053279 - Aldh1a1	1.59	0.7146	ENSMUSG00000053279	Aldh1a1
ENSMUSG00000055900 - Tmem69	1.59	0.5409	ENSMUSG00000055900	Tmem69
ENSMUSG00000066000 - 2610305D13Rik	1.59	0.6577	ENSMUSG00000066000	2610305D13Rik
ENSMUSG00000068749 - Psma5	1.59	0.956	ENSMUSG00000068749	Psma5
ENSMUSG00000075284 - Wipf1	1.59	0.9543	ENSMUSG00000075284	Wipf1
ENSMUSG00000078671 - Chd2	1.59	0.6934	ENSMUSG00000078671	Chd2
ENSMUSG00000094626 - Cecr6	1.59	0.6255	ENSMUSG00000094626	Cecr6
ENSMUSG00000020472 - Zkscan17	1.58	0.677	ENSMUSG00000020472	Zkscan17
ENSMUSG00000022992 - Kansl2	1.58	0.9816	ENSMUSG00000022992	Kansl2
ENSMUSG00000026491 - Ahctf1	1.58	0.9038	ENSMUSG00000026491	Ahctf1
ENSMUSG00000029534 - St7	1.58	0.7331	ENSMUSG00000029534	St7
ENSMUSG00000031111 - Igsf1	1.58	0.8382	ENSMUSG00000031111	Igsf1
ENSMUSG00000031137 - Fgf13	1.58	0.8343	ENSMUSG00000031137	Fgf13
ENSMUSG00000032217 - Rnf111	1.58	0.7264	ENSMUSG00000032217	Rnf111
ENSMUSG00000032253 - Phip	1.58	0.7288	ENSMUSG00000032253	Phip
ENSMUSG00000032656 - -	1.58	0.8413	ENSMUSG00000032656	-
ENSMUSG00000034265 - Zdhhc14	1.58	0.9638	ENSMUSG00000034265	Zdhhc14
ENSMUSG00000036437 - Npy1r	1.58	0.7659	ENSMUSG00000036437	Npy1r
ENSMUSG00000038268 - Ovca2	1.58	0.733	ENSMUSG00000038268	Ovca2
ENSMUSG00000039814 - Xkr5	1.58	0.9622	ENSMUSG00000039814	Xkr5
ENSMUSG00000040420 - Cdh18	1.58	0.8218	ENSMUSG00000040420	Cdh18
ENSMUSG00000040723 - Rcsd1	1.58	0.6849	ENSMUSG00000040723	Rcsd1
ENSMUSG00000049439 - Cyp20a1	1.58	0.8998	ENSMUSG00000049439	Cyp20a1
ENSMUSG00000050332 - Amer1	1.58	0.7086	ENSMUSG00000050332	Amer1
ENSMUSG00000071398 - 2410004P03Rik	1.58	0.8963	ENSMUSG00000071398	2410004P03Rik
ENSMUSG00000074867 - Zfp808	1.58	0.8854	ENSMUSG00000074867	Zfp808
ENSMUSG00000097440 - -	1.58	0.8796	ENSMUSG00000097440	-
ENSMUSG00000102548 - -	1.58	0.8263	ENSMUSG00000102548	-
ENSMUSG00000006586 - Runx1t1	1.57	0.6464	ENSMUSG00000006586	Runx1t1
ENSMUSG00000017897 - Eya2	1.57	0.7409	ENSMUSG00000017897	Eya2
ENSMUSG00000021750 - Fam107a	1.57	0.9482	ENSMUSG00000021750	Fam107a
ENSMUSG00000023348 - Trip6	1.57	0.9629	ENSMUSG00000023348	Trip6
ENSMUSG00000024935 - Slc1a1	1.57	0.8745	ENSMUSG00000024935	Slc1a1
ENSMUSG00000027763 - Mbnl1	1.57	0.7865	ENSMUSG00000027763	Mbnl1
ENSMUSG00000029390 - Tmed2	1.57	0.9364	ENSMUSG00000029390	Tmed2
ENSMUSG00000032175 - Tyk2	1.57	0.915	ENSMUSG00000032175	Tyk2
ENSMUSG00000032913 - Lrig2	1.57	0.5603	ENSMUSG00000032913	Lrig2
ENSMUSG00000039270 - Megf9	1.57	0.7553	ENSMUSG00000039270	Megf9
ENSMUSG00000055373 - Fut9	1.57	0.8276	ENSMUSG00000055373	Fut9
ENSMUSG00000059689 - Zfp637	1.57	0.9864	ENSMUSG00000059689	Zfp637
ENSMUSG00000059820 - AU019823	1.57	0.702	ENSMUSG00000059820	AU019823
ENSMUSG00000070576 - Mn1	1.57	0.8601	ENSMUSG00000070576	Mn1
ENSMUSG00000089872 - Rps6kc1	1.57	0.771	ENSMUSG00000089872	Rps6kc1
ENSMUSG00000097412 - -	1.57	0.7871	ENSMUSG00000097412	-
ENSMUSG00000009376 - Met	1.56	0.8809	ENSMUSG00000009376	Met
ENSMUSG00000014932 - Yes1	1.56	0.9791	ENSMUSG00000014932	Yes1
ENSMUSG00000019577 - Pdk4	1.56	0.9148	ENSMUSG00000019577	Pdk4
ENSMUSG00000019813 - Cep57l1	1.56	0.5954	ENSMUSG00000019813	Cep57l1
ENSMUSG00000022131 - Gpr180	1.56	0.5493	ENSMUSG00000022131	Gpr180
ENSMUSG00000025648 - Pfkfb4	1.56	0.8025	ENSMUSG00000025648	Pfkfb4
ENSMUSG00000025887 - Casp12	1.56	0.7785	ENSMUSG00000025887	Casp12
ENSMUSG00000031760 - Mt3	1.56	0.9044	ENSMUSG00000031760	Mt3
ENSMUSG00000032320 - Rcn2	1.56	0.7122	ENSMUSG00000032320	Rcn2
ENSMUSG00000035142 - Nubpl	1.56	0.9416	ENSMUSG00000035142	Nubpl
ENSMUSG00000036902 - Neto2	1.56	0.7653	ENSMUSG00000036902	Neto2
ENSMUSG00000040167 - Ikzf5	1.56	0.7675	ENSMUSG00000040167	Ikzf5
ENSMUSG00000041235 - Chd7	1.56	0.8136	ENSMUSG00000041235	Chd7
ENSMUSG00000045349 - Sh2d5	1.56	0.789	ENSMUSG00000045349	Sh2d5
ENSMUSG00000046985 - Tapt1	1.56	0.9074	ENSMUSG00000046985	Tapt1
ENSMUSG00000048351 - Coa7	1.56	0.9468	ENSMUSG00000048351	Coa7
ENSMUSG00000060512 - 0610040J01Rik	1.56	0.8213	ENSMUSG00000060512	0610040J01Rik
ENSMUSG00000067942 - Zfp160	1.56	0.8995	ENSMUSG00000067942	Zfp160
ENSMUSG00000097728 - -	1.56	0.7956	ENSMUSG00000097728	-
ENSMUSG00000004865 - Srpk1	1.55	0.7968	ENSMUSG00000004865	Srpk1
ENSMUSG00000006720 - Zfp184	1.55	0.793	ENSMUSG00000006720	Zfp184
ENSMUSG00000014867 - Surf4	1.55	0.9653	ENSMUSG00000014867	Surf4
ENSMUSG00000020009 - Ifngr1	1.55	0.7104	ENSMUSG00000020009	Ifngr1
ENSMUSG00000021217 - Tshz3	1.55	0.7682	ENSMUSG00000021217	Tshz3
ENSMUSG00000023755 - Rhebl1	1.55	0.8983	ENSMUSG00000023755	Rhebl1
ENSMUSG00000027582 - Zgpat	1.55	0.9634	ENSMUSG00000027582	Zgpat
ENSMUSG00000027797 - Dclk1	1.55	0.9696	ENSMUSG00000027797	Dclk1
ENSMUSG00000027854 - Sike1	1.55	0.9596	ENSMUSG00000027854	Sike1
ENSMUSG00000030849 - Fgfr2	1.55	0.6514	ENSMUSG00000030849	Fgfr2
ENSMUSG00000031513 - Leprotl1	1.55	0.7213	ENSMUSG00000031513	Leprotl1
ENSMUSG00000032531 - Amotl2	1.55	0.8935	ENSMUSG00000032531	Amotl2
ENSMUSG00000033316 - Galnt9	1.55	0.6992	ENSMUSG00000033316	Galnt9
ENSMUSG00000037824 - Tspan14	1.55	0.7096	ENSMUSG00000037824	Tspan14
ENSMUSG00000038160 - Atg5	1.55	0.9318	ENSMUSG00000038160	Atg5
ENSMUSG00000039789 - Zfp597	1.55	0.8758	ENSMUSG00000039789	Zfp597
ENSMUSG00000040029 - Ipo8	1.55	0.8157	ENSMUSG00000040029	Ipo8
ENSMUSG00000040097 - Flywch1	1.55	0.6861	ENSMUSG00000040097	Flywch1
ENSMUSG00000049421 - Zfp260	1.55	0.7386	ENSMUSG00000049421	Zfp260
ENSMUSG00000050711 - Scg2	1.55	0.9795	ENSMUSG00000050711	Scg2
ENSMUSG00000050944 - Efcab5	1.55	0.905	ENSMUSG00000050944	Efcab5
ENSMUSG00000063889 - Crem	1.55	0.6879	ENSMUSG00000063889	Crem
ENSMUSG00000066800 - Rnasel	1.55	0.8774	ENSMUSG00000066800	Rnasel
ENSMUSG00000074221 - Zfp568	1.55	0.9427	ENSMUSG00000074221	Zfp568
ENSMUSG00000005505 - Kbtbd4	1.54	0.6438	ENSMUSG00000005505	Kbtbd4
ENSMUSG00000010064 - Slc38a3	1.54	0.9418	ENSMUSG00000010064	Slc38a3
ENSMUSG00000015120 - Ube2i	1.54	0.7621	ENSMUSG00000015120	Ube2i
ENSMUSG00000021070 - Bdkrb2	1.54	0.9466	ENSMUSG00000021070	Bdkrb2
ENSMUSG00000021948 - Prkcd	1.54	0.9415	ENSMUSG00000021948	Prkcd
ENSMUSG00000024218 - Taf11	1.54	0.6936	ENSMUSG00000024218	Taf11
ENSMUSG00000025507 - Pidd1	1.54	0.9315	ENSMUSG00000025507	Pidd1
ENSMUSG00000027016 - Zfp385b	1.54	0.7318	ENSMUSG00000027016	Zfp385b
ENSMUSG00000030353 - Tead4	1.54	0.8235	ENSMUSG00000030353	Tead4
ENSMUSG00000032259 - Drd2	1.54	0.6373	ENSMUSG00000032259	Drd2
ENSMUSG00000032449 - Slc25a36	1.54	0.7998	ENSMUSG00000032449	Slc25a36
ENSMUSG00000034320 - Slc26a2	1.54	0.938	ENSMUSG00000034320	Slc26a2
ENSMUSG00000039153 - Runx2	1.54	0.8642	ENSMUSG00000039153	Runx2
ENSMUSG00000040260 - Daam2	1.54	0.8421	ENSMUSG00000040260	Daam2
ENSMUSG00000047153 - Khnyn	1.54	0.7515	ENSMUSG00000047153	Khnyn
ENSMUSG00000052684 - Jun	1.54	0.7482	ENSMUSG00000052684	Jun
ENSMUSG00000059991 - Nptx2	1.54	0.817	ENSMUSG00000059991	Nptx2
ENSMUSG00000070972 - Dnajc25	1.54	0.9373	ENSMUSG00000070972	Dnajc25
ENSMUSG00000079055 - Slc8a3	1.54	0.7675	ENSMUSG00000079055	Slc8a3
ENSMUSG00000053470 - Kdm3a	1.53	0.7907	ENSMUSG00000053470	Kdm3a
ENSMUSG00000001128 - Cfp	1.53	0.8789	ENSMUSG00000001128	Cfp
ENSMUSG00000005983 - 1700037C18Rik	1.53	0.9451	ENSMUSG00000005983	1700037C18Rik
ENSMUSG00000008489 - Elavl2	1.53	0.9119	ENSMUSG00000008489	Elavl2
ENSMUSG00000010097 - Nxf1	1.53	0.8449	ENSMUSG00000010097	Nxf1
ENSMUSG00000011256 - Adam19	1.53	0.8474	ENSMUSG00000011256	Adam19
ENSMUSG00000011427 - Zfp790	1.53	0.9031	ENSMUSG00000011427	Zfp790
ENSMUSG00000024515 - Smad4	1.53	0.9425	ENSMUSG00000024515	Smad4
ENSMUSG00000033257 - Ttll4	1.53	0.929	ENSMUSG00000033257	Ttll4
ENSMUSG00000036333 - Kidins220	1.53	0.9694	ENSMUSG00000036333	Kidins220
ENSMUSG00000037465 - Klf10	1.53	0.7067	ENSMUSG00000037465	Klf10
ENSMUSG00000040195 - Tmem194	1.53	0.8785	ENSMUSG00000040195	Tmem194
ENSMUSG00000041945 - Mfsd9	1.53	0.9755	ENSMUSG00000041945	Mfsd9
ENSMUSG00000045318 - Adra2c	1.53	0.814	ENSMUSG00000045318	Adra2c
ENSMUSG00000050088 - 1600012H06Rik	1.53	0.8993	ENSMUSG00000050088	1600012H06Rik
ENSMUSG00000050382 - Kif7	1.53	0.9835	ENSMUSG00000050382	Kif7
ENSMUSG00000074228 - -	1.53	0.9342	ENSMUSG00000074228	-
ENSMUSG00000090266 - Mettl23	1.53	0.9331	ENSMUSG00000090266	Mettl23
ENSMUSG00000091002 - Tcerg1l	1.53	0.9439	ENSMUSG00000091002	Tcerg1l
ENSMUSG00000099876 - -	1.53	0.9926	ENSMUSG00000099876	-
ENSMUSG00000016493 - Cd46	1.52	0.8111	ENSMUSG00000016493	Cd46
ENSMUSG00000019822 - Smpd2	1.52	0.7879	ENSMUSG00000019822	Smpd2
ENSMUSG00000021069 - Pygl	1.52	0.9735	ENSMUSG00000021069	Pygl
ENSMUSG00000022025 - Lect1	1.52	0.7655	ENSMUSG00000022025	Lect1
ENSMUSG00000022665 - Ccdc80	1.52	0.8265	ENSMUSG00000022665	Ccdc80
ENSMUSG00000022863 - Btg3	1.52	0.9111	ENSMUSG00000022863	Btg3
ENSMUSG00000023008 - Fmnl3	1.52	0.8142	ENSMUSG00000023008	Fmnl3
ENSMUSG00000024661 - Fth1	1.52	0.8443	ENSMUSG00000024661	Fth1
ENSMUSG00000028952 - Zbtb48	1.52	0.952	ENSMUSG00000028952	Zbtb48
ENSMUSG00000033323 - Ctdp1	1.52	0.7906	ENSMUSG00000033323	Ctdp1
ENSMUSG00000034216 - Vps18	1.52	0.6508	ENSMUSG00000034216	Vps18
ENSMUSG00000041540 - Sox5	1.52	0.9544	ENSMUSG00000041540	Sox5
ENSMUSG00000042444 - Fam63b	1.52	0.8079	ENSMUSG00000042444	Fam63b
ENSMUSG00000048732 - Klhl11	1.52	0.896	ENSMUSG00000048732	Klhl11
ENSMUSG00000051373 - Plpp7	1.52	0.941	ENSMUSG00000051373	Plpp7
ENSMUSG00000051413 - Plagl2	1.52	0.9288	ENSMUSG00000051413	Plagl2
ENSMUSG00000054752 - Fsd1l	1.52	0.9631	ENSMUSG00000054752	Fsd1l
ENSMUSG00000060257 - Scrt2	1.52	0.958	ENSMUSG00000060257	Scrt2
ENSMUSG00000092260 - Zfp963	1.52	0.787	ENSMUSG00000092260	Zfp963
ENSMUSG00000006127 - Inpp5k	1.51	0.9055	ENSMUSG00000006127	Inpp5k
ENSMUSG00000006471 - Ndor1	1.51	0.9316	ENSMUSG00000006471	Ndor1
ENSMUSG00000006800 - Sulf2	1.51	0.8584	ENSMUSG00000006800	Sulf2
ENSMUSG00000019865 - Nmbr	1.51	0.883	ENSMUSG00000019865	Nmbr
ENSMUSG00000021962 - Dcp1a	1.51	0.8251	ENSMUSG00000021962	Dcp1a
ENSMUSG00000022174 - Dad1	1.51	0.8456	ENSMUSG00000022174	Dad1
ENSMUSG00000026196 - Bard1	1.51	0.8579	ENSMUSG00000026196	Bard1
ENSMUSG00000027253 - Lrp4	1.51	0.9117	ENSMUSG00000027253	Lrp4
ENSMUSG00000031711 - Zfp330	1.51	0.9373	ENSMUSG00000031711	Zfp330
ENSMUSG00000031880 - Rrad	1.51	0.9475	ENSMUSG00000031880	Rrad
ENSMUSG00000032181 - Scg3	1.51	0.823	ENSMUSG00000032181	Scg3
ENSMUSG00000033420 - Antxr1	1.51	0.8719	ENSMUSG00000033420	Antxr1
ENSMUSG00000039201 - Tbc1d25	1.51	0.8335	ENSMUSG00000039201	Tbc1d25
ENSMUSG00000053870 - Fpgt	1.51	0.8129	ENSMUSG00000053870	Fpgt
ENSMUSG00000060424 - -	1.51	0.8837	ENSMUSG00000060424	-
ENSMUSG00000060923 - Acyp2	1.51	0.821	ENSMUSG00000060923	Acyp2
ENSMUSG00000069171 - Nr2f1	1.51	0.8067	ENSMUSG00000069171	Nr2f1
ENSMUSG00000097805 - -	1.51	0.9358	ENSMUSG00000097805	-
ENSMUSG00000010825 - Grid2ip	1.5	0.8398	ENSMUSG00000010825	Grid2ip
ENSMUSG00000011831 - Evi5	1.5	0.9736	ENSMUSG00000011831	Evi5
ENSMUSG00000017386 - Traf4	1.5	0.9666	ENSMUSG00000017386	Traf4
ENSMUSG00000019518 - Ap4m1	1.5	0.7821	ENSMUSG00000019518	Ap4m1
ENSMUSG00000019923 - Zwint	1.5	0.6495	ENSMUSG00000019923	Zwint
ENSMUSG00000022684 - Bfar	1.5	0.9745	ENSMUSG00000022684	Bfar
ENSMUSG00000026147 - Col9a1	1.5	0.8029	ENSMUSG00000026147	Col9a1
ENSMUSG00000026848 - Tor1b	1.5	0.8691	ENSMUSG00000026848	Tor1b
ENSMUSG00000027977 - Ndst3	1.5	0.8142	ENSMUSG00000027977	Ndst3
ENSMUSG00000029378 - Areg	1.5	0.7257	ENSMUSG00000029378	Areg
ENSMUSG00000029924 - Slc37a3	1.5	0.9108	ENSMUSG00000029924	Slc37a3
ENSMUSG00000030393 - Zik1	1.5	0.6542	ENSMUSG00000030393	Zik1
ENSMUSG00000036167 - Pphln1	1.5	0.8784	ENSMUSG00000036167	Pphln1
ENSMUSG00000038291 - Snx25	1.5	0.9485	ENSMUSG00000038291	Snx25
ENSMUSG00000041718 - Alg13	1.5	0.9015	ENSMUSG00000041718	Alg13
ENSMUSG00000043673 - Kcns3	1.5	0.6646	ENSMUSG00000043673	Kcns3
ENSMUSG00000046844 - Vat1l	1.5	0.8056	ENSMUSG00000046844	Vat1l
ENSMUSG00000049907 - Rasl11b	1.5	0.9443	ENSMUSG00000049907	Rasl11b
ENSMUSG00000054648 - Zfp869	1.5	0.9435	ENSMUSG00000054648	Zfp869
ENSMUSG00000091780 - Sco2	1.5	0.7733	ENSMUSG00000091780	Sco2
ENSMUSG00000025138 - Sirt7	1.49	0.9511	ENSMUSG00000025138	Sirt7
ENSMUSG00000000827 - Tpd52l2	1.49	0.9657	ENSMUSG00000000827	Tpd52l2
ENSMUSG00000006281 - Tep1	1.49	0.9566	ENSMUSG00000006281	Tep1
ENSMUSG00000022747 - St3gal6	1.49	0.7019	ENSMUSG00000022747	St3gal6
ENSMUSG00000024571 - -	1.49	0.9293	ENSMUSG00000024571	-
ENSMUSG00000026188 - Tmem169	1.49	0.7517	ENSMUSG00000026188	Tmem169
ENSMUSG00000028681 - Ptch2	1.49	0.7541	ENSMUSG00000028681	Ptch2
ENSMUSG00000039191 - Rbpj	1.49	0.9566	ENSMUSG00000039191	Rbpj
ENSMUSG00000041736 - Tspo	1.49	0.9656	ENSMUSG00000041736	Tspo
ENSMUSG00000045083 - Lingo2	1.49	0.7084	ENSMUSG00000045083	Lingo2
ENSMUSG00000049148 - Plcxd3	1.49	0.9367	ENSMUSG00000049148	Plcxd3
ENSMUSG00000051557 - Pusl1	1.49	0.8874	ENSMUSG00000051557	Pusl1
ENSMUSG00000053012 - Krcc1	1.49	0.8548	ENSMUSG00000053012	Krcc1
ENSMUSG00000065590 - -	1.49	0.8621	ENSMUSG00000065590	-
ENSMUSG00000078870 - -	1.49	0.8439	ENSMUSG00000078870	-
ENSMUSG00000079659 - Tmem243	1.49	0.9223	ENSMUSG00000079659	Tmem243
ENSMUSG00000089726 - -	1.49	0.8546	ENSMUSG00000089726	-
ENSMUSG00000091183 - Gm5141	1.49	0.9758	ENSMUSG00000091183	Gm5141
ENSMUSG00000005034 - Prkacb	1.48	0.9592	ENSMUSG00000005034	Prkacb
ENSMUSG00000018634 - Crhr1	1.48	0.5902	ENSMUSG00000018634	Crhr1
ENSMUSG00000020467 - Efemp1	1.48	0.9243	ENSMUSG00000020467	Efemp1
ENSMUSG00000022387 - Brd1	1.48	0.9636	ENSMUSG00000022387	Brd1
ENSMUSG00000022561 - Gpaa1	1.48	0.7734	ENSMUSG00000022561	Gpaa1
ENSMUSG00000024907 - Gal	1.48	0.6852	ENSMUSG00000024907	Gal
ENSMUSG00000026377 - Nifk	1.48	0.66	ENSMUSG00000026377	Nifk
ENSMUSG00000026810 - Dpm2	1.48	0.8379	ENSMUSG00000026810	Dpm2
ENSMUSG00000028034 - Fubp1	1.48	0.9683	ENSMUSG00000028034	Fubp1
ENSMUSG00000028195 - Cyr61	1.48	0.9631	ENSMUSG00000028195	Cyr61
ENSMUSG00000031387 - Renbp	1.48	0.8671	ENSMUSG00000031387	Renbp
ENSMUSG00000033488 - BC026585	1.48	0.9535	ENSMUSG00000033488	BC026585
ENSMUSG00000035033 - Tbr1	1.48	0.9226	ENSMUSG00000035033	Tbr1
ENSMUSG00000035580 - Kcnh8	1.48	0.9227	ENSMUSG00000035580	Kcnh8
ENSMUSG00000035936 - Aldh5a1	1.48	0.8017	ENSMUSG00000035936	Aldh5a1
ENSMUSG00000039199 - Zdhhc1	1.48	0.9473	ENSMUSG00000039199	Zdhhc1
ENSMUSG00000040272 - Accs	1.48	0.7651	ENSMUSG00000040272	Accs
ENSMUSG00000044501 - Zfp758	1.48	0.8887	ENSMUSG00000044501	Zfp758
ENSMUSG00000048440 - Cyp4f16	1.48	0.8783	ENSMUSG00000048440	Cyp4f16
ENSMUSG00000051335 - Gfod1	1.48	0.941	ENSMUSG00000051335	Gfod1
ENSMUSG00000051343 - Rab11fip5	1.48	0.8618	ENSMUSG00000051343	Rab11fip5
ENSMUSG00000055471 - Alk	1.48	0.9254	ENSMUSG00000055471	Alk
ENSMUSG00000064052 - -	1.48	0.7376	ENSMUSG00000064052	-
ENSMUSG00000065124 - -	1.48	0.8793	ENSMUSG00000065124	-
ENSMUSG00000068206 - Pick1	1.48	0.8078	ENSMUSG00000068206	Pick1
ENSMUSG00000069020 - Urm1	1.48	0.7459	ENSMUSG00000069020	Urm1
ENSMUSG00000071267 - Zfp942	1.48	0.8014	ENSMUSG00000071267	Zfp942
ENSMUSG00000100851 - -	1.48	0.9504	ENSMUSG00000100851	-
ENSMUSG00000009569 - Mkl2	1.47	0.7619	ENSMUSG00000009569	Mkl2
ENSMUSG00000026176 - Ctdsp1	1.47	0.8023	ENSMUSG00000026176	Ctdsp1
ENSMUSG00000026511 - Srp9	1.47	0.9129	ENSMUSG00000026511	Srp9
ENSMUSG00000027674 - Pex5l	1.47	0.8732	ENSMUSG00000027674	Pex5l
ENSMUSG00000028389 - Zfp37	1.47	0.8804	ENSMUSG00000028389	Zfp37
ENSMUSG00000031105 - Slc25a14	1.47	0.9537	ENSMUSG00000031105	Slc25a14
ENSMUSG00000031723 - Txnl4b	1.47	0.8833	ENSMUSG00000031723	Txnl4b
ENSMUSG00000032251 - Irak1bp1	1.47	0.9018	ENSMUSG00000032251	Irak1bp1
ENSMUSG00000033855 - Ston1	1.47	0.886	ENSMUSG00000033855	Ston1
ENSMUSG00000034640 - Tiparp	1.47	0.7625	ENSMUSG00000034640	Tiparp
ENSMUSG00000037029 - Zfp146	1.47	0.8109	ENSMUSG00000037029	Zfp146
ENSMUSG00000039745 - Htatip2	1.47	0.8027	ENSMUSG00000039745	Htatip2
ENSMUSG00000040540 - -	1.47	0.9391	ENSMUSG00000040540	-
ENSMUSG00000042901 - Aida	1.47	0.9582	ENSMUSG00000042901	Aida
ENSMUSG00000051043 - Gprc5c	1.47	0.8895	ENSMUSG00000051043	Gprc5c
ENSMUSG00000051344 - Plekhm3	1.47	0.9515	ENSMUSG00000051344	Plekhm3
ENSMUSG00000052446 - Zfp961	1.47	0.8828	ENSMUSG00000052446	Zfp961
ENSMUSG00000053950 - Adnp2	1.47	0.8578	ENSMUSG00000053950	Adnp2
ENSMUSG00000055723 - Rras2	1.47	0.8722	ENSMUSG00000055723	Rras2
ENSMUSG00000062234 - Gak	1.47	0.9424	ENSMUSG00000062234	Gak
ENSMUSG00000068115 - Ninl	1.47	0.7783	ENSMUSG00000068115	Ninl
ENSMUSG00000068130 - Zfp442	1.47	0.8694	ENSMUSG00000068130	Zfp442
ENSMUSG00000069045 - Ddx3y	1.47	0.666	ENSMUSG00000069045	Ddx3y
ENSMUSG00000071369 - Map3k5	1.47	0.7359	ENSMUSG00000071369	Map3k5
ENSMUSG00000033326 - Kdm4a	1.46	0.9068	ENSMUSG00000033326	Kdm4a
ENSMUSG00000000792 - Slc5a5	1.46	0.7619	ENSMUSG00000000792	Slc5a5
ENSMUSG00000004100 - Ppan	1.46	0.9274	ENSMUSG00000004100	Ppan
ENSMUSG00000022130 - Tgds	1.46	0.9039	ENSMUSG00000022130	Tgds
ENSMUSG00000022498 - Txndc11	1.46	0.8193	ENSMUSG00000022498	Txndc11
ENSMUSG00000022864 - D16Ertd472e	1.46	0.8853	ENSMUSG00000022864	D16Ertd472e
ENSMUSG00000026889 - Rbm18	1.46	0.7094	ENSMUSG00000026889	Rbm18
ENSMUSG00000028152 - Tspan5	1.46	0.797	ENSMUSG00000028152	Tspan5
ENSMUSG00000029033 - Acap3	1.46	0.9347	ENSMUSG00000029033	Acap3
ENSMUSG00000029192 - Tbc1d14	1.46	0.9049	ENSMUSG00000029192	Tbc1d14
ENSMUSG00000030495 - Slc7a10	1.46	0.8387	ENSMUSG00000030495	Slc7a10
ENSMUSG00000031490 - Eif4ebp1	1.46	0.872	ENSMUSG00000031490	Eif4ebp1
ENSMUSG00000031502 - Col4a1	1.46	0.8613	ENSMUSG00000031502	Col4a1
ENSMUSG00000033542 - Arhgef5	1.46	0.8039	ENSMUSG00000033542	Arhgef5
ENSMUSG00000034757 - Tmub2	1.46	0.9342	ENSMUSG00000034757	Tmub2
ENSMUSG00000037738 - Nek5	1.46	0.9537	ENSMUSG00000037738	Nek5
ENSMUSG00000039110 - Mycbpap	1.46	0.7464	ENSMUSG00000039110	Mycbpap
ENSMUSG00000041380 - Htr2c	1.46	0.9261	ENSMUSG00000041380	Htr2c
ENSMUSG00000042208 - 0610010F05Rik	1.46	0.7645	ENSMUSG00000042208	0610010F05Rik
ENSMUSG00000044786 - Zfp36	1.46	0.8345	ENSMUSG00000044786	Zfp36
ENSMUSG00000051515 - -	1.46	0.8974	ENSMUSG00000051515	-
ENSMUSG00000052135 - Foxo6	1.46	0.6594	ENSMUSG00000052135	Foxo6
ENSMUSG00000055612 - Cdca7	1.46	0.7041	ENSMUSG00000055612	Cdca7
ENSMUSG00000057093 - C030039L03Rik	1.46	0.9411	ENSMUSG00000057093	C030039L03Rik
ENSMUSG00000057367 - Birc2	1.46	0.7594	ENSMUSG00000057367	Birc2
ENSMUSG00000075054 - Yae1d1	1.46	0.8831	ENSMUSG00000075054	Yae1d1
ENSMUSG00000002486 - Tchp	1.45	0.9651	ENSMUSG00000002486	Tchp
ENSMUSG00000016520 - Lnx2	1.45	0.9132	ENSMUSG00000016520	Lnx2
ENSMUSG00000020873 - Slc35b1	1.45	0.9403	ENSMUSG00000020873	Slc35b1
ENSMUSG00000022229 - Atp12a	1.45	0.8058	ENSMUSG00000022229	Atp12a
ENSMUSG00000022505 - Emp2	1.45	0.9132	ENSMUSG00000022505	Emp2
ENSMUSG00000022636 - Alcam	1.45	0.815	ENSMUSG00000022636	Alcam
ENSMUSG00000026281 - Dtymk	1.45	0.8024	ENSMUSG00000026281	Dtymk
ENSMUSG00000027834 - Serpini1	1.45	0.8335	ENSMUSG00000027834	Serpini1
ENSMUSG00000030655 - Smg1	1.45	0.6931	ENSMUSG00000030655	Smg1
ENSMUSG00000032097 - Ddx6	1.45	0.9311	ENSMUSG00000032097	Ddx6
ENSMUSG00000034164 - Emid1	1.45	0.8658	ENSMUSG00000034164	Emid1
ENSMUSG00000034520 - Gjc1	1.45	0.9324	ENSMUSG00000034520	Gjc1
ENSMUSG00000039067 - Psmd7	1.45	0.9366	ENSMUSG00000039067	Psmd7
ENSMUSG00000040373 - Cacng5	1.45	0.7492	ENSMUSG00000040373	Cacng5
ENSMUSG00000042258 - Isl1	1.45	0.8205	ENSMUSG00000042258	Isl1
ENSMUSG00000060475 - Wtap	1.45	0.7206	ENSMUSG00000060475	Wtap
ENSMUSG00000062753 - AI413582	1.45	0.9415	ENSMUSG00000062753	AI413582
ENSMUSG00000063260 - Syt10	1.45	0.8011	ENSMUSG00000063260	Syt10
ENSMUSG00000063281 - Zfp35	1.45	0.9475	ENSMUSG00000063281	Zfp35
ENSMUSG00000070814 - 6330408A02Rik	1.45	0.9559	ENSMUSG00000070814	6330408A02Rik
ENSMUSG00000010048 - Ifrd2	1.44	0.7631	ENSMUSG00000010048	Ifrd2
ENSMUSG00000010110 - Stx5a	1.44	0.8844	ENSMUSG00000010110	Stx5a
ENSMUSG00000020962 - Gtf2a1	1.44	0.8671	ENSMUSG00000020962	Gtf2a1
ENSMUSG00000021431 - Snrnp48	1.44	0.9818	ENSMUSG00000021431	Snrnp48
ENSMUSG00000022228 - Zscan26	1.44	0.9437	ENSMUSG00000022228	Zscan26
ENSMUSG00000022407 - Adsl	1.44	0.8685	ENSMUSG00000022407	Adsl
ENSMUSG00000023909 - Paqr4	1.44	0.799	ENSMUSG00000023909	Paqr4
ENSMUSG00000025537 - Phkg1	1.44	0.8891	ENSMUSG00000025537	Phkg1
ENSMUSG00000026694 - Mettl13	1.44	0.8292	ENSMUSG00000026694	Mettl13
ENSMUSG00000031536 - Polb	1.44	0.8617	ENSMUSG00000031536	Polb
ENSMUSG00000032841 - Prr5l	1.44	0.907	ENSMUSG00000032841	Prr5l
ENSMUSG00000033313 - Fbxl8	1.44	0.8152	ENSMUSG00000033313	Fbxl8
ENSMUSG00000034858 - Fam214a	1.44	0.7635	ENSMUSG00000034858	Fam214a
ENSMUSG00000039037 - St6galnac5	1.44	0.9669	ENSMUSG00000039037	St6galnac5
ENSMUSG00000040274 - Cdk6	1.44	0.8978	ENSMUSG00000040274	Cdk6
ENSMUSG00000046110 - Serinc4	1.44	0.8429	ENSMUSG00000046110	Serinc4
ENSMUSG00000052713 - Zfp608	1.44	0.9098	ENSMUSG00000052713	Zfp608
ENSMUSG00000054204 - Fam150b	1.44	0.8936	ENSMUSG00000054204	Fam150b
ENSMUSG00000055240 - Zfp101	1.44	0.8522	ENSMUSG00000055240	Zfp101
ENSMUSG00000056854 - Pou3f4	1.44	0.9445	ENSMUSG00000056854	Pou3f4
ENSMUSG00000059187 - Fam19a1	1.44	0.6251	ENSMUSG00000059187	Fam19a1
ENSMUSG00000064339 - -	1.44	0.9426	ENSMUSG00000064339	-
ENSMUSG00000074934 - Grem1	1.44	0.6976	ENSMUSG00000074934	Grem1
ENSMUSG00000090122 - Kcne1l	1.44	0.8976	ENSMUSG00000090122	Kcne1l
ENSMUSG00000095403 - -	1.44	0.8265	ENSMUSG00000095403	-
ENSMUSG00000004500 - Zfp324	1.43	0.9248	ENSMUSG00000004500	Zfp324
ENSMUSG00000005103 - Wdr1	1.43	0.6338	ENSMUSG00000005103	Wdr1
ENSMUSG00000008976 - Gabpa	1.43	0.8278	ENSMUSG00000008976	Gabpa
ENSMUSG00000010045 - Tmem115	1.43	0.7937	ENSMUSG00000010045	Tmem115
ENSMUSG00000018581 - Dnah11	1.43	0.9648	ENSMUSG00000018581	Dnah11
ENSMUSG00000021306 - Gpr137b	1.43	0.8952	ENSMUSG00000021306	Gpr137b
ENSMUSG00000024896 - Minpp1	1.43	0.8751	ENSMUSG00000024896	Minpp1
ENSMUSG00000026516 - Nvl	1.43	0.8283	ENSMUSG00000026516	Nvl
ENSMUSG00000031537 - Ikbkb	1.43	0.8234	ENSMUSG00000031537	Ikbkb
ENSMUSG00000033170 - Card10	1.43	0.8784	ENSMUSG00000033170	Card10
ENSMUSG00000037525 - Bcdin3d	1.43	0.8524	ENSMUSG00000037525	Bcdin3d
ENSMUSG00000038503 - Mesdc2	1.43	0.922	ENSMUSG00000038503	Mesdc2
ENSMUSG00000043241 - Upf2	1.43	0.7195	ENSMUSG00000043241	Upf2
ENSMUSG00000049176 - Frmpd4	1.43	0.8035	ENSMUSG00000049176	Frmpd4
ENSMUSG00000058248 - Kcnh1	1.43	0.7825	ENSMUSG00000058248	Kcnh1
ENSMUSG00000058729 - Lin9	1.43	0.9187	ENSMUSG00000058729	Lin9
ENSMUSG00000075701 - Vimp	1.43	0.9609	ENSMUSG00000075701	Vimp
ENSMUSG00000078681 - Tm2d3	1.43	0.9071	ENSMUSG00000078681	Tm2d3
ENSMUSG00000079509 - Zfx	1.43	0.9097	ENSMUSG00000079509	Zfx
ENSMUSG00000092981 - -	1.43	0.9005	ENSMUSG00000092981	-
ENSMUSG00000102215 - -	1.43	0.6774	ENSMUSG00000102215	-
ENSMUSG00000038773 - Kdm3b	1.42	0.8189	ENSMUSG00000038773	Kdm3b
ENSMUSG00000015850 - Adamtsl4	1.42	0.9875	ENSMUSG00000015850	Adamtsl4
ENSMUSG00000020950 - Foxg1	1.42	0.9588	ENSMUSG00000020950	Foxg1
ENSMUSG00000021794 - Glud1	1.42	0.9107	ENSMUSG00000021794	Glud1
ENSMUSG00000021916 - Glt8d1	1.42	0.9509	ENSMUSG00000021916	Glt8d1
ENSMUSG00000023912 - Slc25a27	1.42	0.8754	ENSMUSG00000023912	Slc25a27
ENSMUSG00000024856 - Cdk2ap2	1.42	0.776	ENSMUSG00000024856	Cdk2ap2
ENSMUSG00000025969 - Nrp2	1.42	0.7795	ENSMUSG00000025969	Nrp2
ENSMUSG00000027935 - Rab13	1.42	0.914	ENSMUSG00000027935	Rab13
ENSMUSG00000030604 - -	1.42	0.8833	ENSMUSG00000030604	-
ENSMUSG00000031823 - Zdhhc7	1.42	0.8489	ENSMUSG00000031823	Zdhhc7
ENSMUSG00000032611 - 1700102P08Rik	1.42	0.8188	ENSMUSG00000032611	1700102P08Rik
ENSMUSG00000034893 - Cog3	1.42	0.7544	ENSMUSG00000034893	Cog3
ENSMUSG00000034936 - Arl4d	1.42	0.8324	ENSMUSG00000034936	Arl4d
ENSMUSG00000037366 - Pafah2	1.42	0.929	ENSMUSG00000037366	Pafah2
ENSMUSG00000038335 - Tsr1	1.42	0.894	ENSMUSG00000038335	Tsr1
ENSMUSG00000046295 - Ankle1	1.42	0.9297	ENSMUSG00000046295	Ankle1
ENSMUSG00000047123 - Ticam1	1.42	0.9157	ENSMUSG00000047123	Ticam1
ENSMUSG00000048450 - Msx1	1.42	0.8863	ENSMUSG00000048450	Msx1
ENSMUSG00000049721 - Gal3st1	1.42	0.7679	ENSMUSG00000049721	Gal3st1
ENSMUSG00000092035 - Peg10	1.42	0.8644	ENSMUSG00000092035	Peg10
ENSMUSG00000005813 - Metap1	1.41	0.8209	ENSMUSG00000005813	Metap1
ENSMUSG00000007653 - Gabrb2	1.41	0.7439	ENSMUSG00000007653	Gabrb2
ENSMUSG00000020032 - Nuak1	1.41	0.7241	ENSMUSG00000020032	Nuak1
ENSMUSG00000020364 - Zfp354a	1.41	0.9402	ENSMUSG00000020364	Zfp354a
ENSMUSG00000020621 - Rdh14	1.41	0.8385	ENSMUSG00000020621	Rdh14
ENSMUSG00000020758 - Itgb4	1.41	0.9206	ENSMUSG00000020758	Itgb4
ENSMUSG00000022441 - Efcab6	1.41	0.8079	ENSMUSG00000022441	Efcab6
ENSMUSG00000025856 - Pdgfa	1.41	0.8889	ENSMUSG00000025856	Pdgfa
ENSMUSG00000025893 - Kbtbd3	1.41	0.8214	ENSMUSG00000025893	Kbtbd3
ENSMUSG00000026103 - Gls	1.41	0.806	ENSMUSG00000026103	Gls
ENSMUSG00000028167 - Bdh2	1.41	0.8738	ENSMUSG00000028167	Bdh2
ENSMUSG00000028199 - Cryz	1.41	0.934	ENSMUSG00000028199	Cryz
ENSMUSG00000028608 - 0610037L13Rik	1.41	0.871	ENSMUSG00000028608	0610037L13Rik
ENSMUSG00000032087 - Dscaml1	1.41	0.7619	ENSMUSG00000032087	Dscaml1
ENSMUSG00000035896 - Rnase1	1.41	0.8574	ENSMUSG00000035896	Rnase1
ENSMUSG00000054836 - Elp6	1.41	0.7186	ENSMUSG00000054836	Elp6
ENSMUSG00000057719 - Sh3rf2	1.41	0.8633	ENSMUSG00000057719	Sh3rf2
ENSMUSG00000071359 - Tbpl1	1.41	0.8456	ENSMUSG00000071359	Tbpl1
ENSMUSG00000021134 - Srsf5	1.4	0.9571	ENSMUSG00000021134	Srsf5
ENSMUSG00000023055 - Calcoco1	1.4	0.8479	ENSMUSG00000023055	Calcoco1
ENSMUSG00000024750 - Zfand5	1.4	0.9037	ENSMUSG00000024750	Zfand5
ENSMUSG00000026676 - Ccdc3	1.4	0.9185	ENSMUSG00000026676	Ccdc3
ENSMUSG00000027965 - Olfm3	1.4	0.8487	ENSMUSG00000027965	Olfm3
ENSMUSG00000028641 - P3h1	1.4	0.9528	ENSMUSG00000028641	P3h1
ENSMUSG00000029578 - Wipi2	1.4	0.8939	ENSMUSG00000029578	Wipi2
ENSMUSG00000029641 - Rasl11a	1.4	0.9052	ENSMUSG00000029641	Rasl11a
ENSMUSG00000030787 - Lyve1	1.4	0.7878	ENSMUSG00000030787	Lyve1
ENSMUSG00000032269 - Htr3a	1.4	0.9443	ENSMUSG00000032269	Htr3a
ENSMUSG00000035086 - Becn1	1.4	0.8009	ENSMUSG00000035086	Becn1
ENSMUSG00000036676 - Tmtc3	1.4	0.9294	ENSMUSG00000036676	Tmtc3
ENSMUSG00000038178 - Slc43a2	1.4	0.9359	ENSMUSG00000038178	Slc43a2
ENSMUSG00000039563 - -	1.4	0.9695	ENSMUSG00000039563	-
ENSMUSG00000041703 - Zic5	1.4	0.8826	ENSMUSG00000041703	Zic5
ENSMUSG00000042408 - Zmym6	1.4	0.8165	ENSMUSG00000042408	Zmym6
ENSMUSG00000048347 - Pcdhb18	1.4	0.9483	ENSMUSG00000048347	Pcdhb18
ENSMUSG00000048756 - Foxo3	1.4	0.8374	ENSMUSG00000048756	Foxo3
ENSMUSG00000050714 - Zbtb26	1.4	0.8498	ENSMUSG00000050714	Zbtb26
ENSMUSG00000057315 - Arhgap24	1.4	0.9311	ENSMUSG00000057315	Arhgap24
ENSMUSG00000059588 - Calcrl	1.4	0.8576	ENSMUSG00000059588	Calcrl
ENSMUSG00000075470 - Alg10b	1.4	0.719	ENSMUSG00000075470	Alg10b
[truncated: 12,130 more rows]

## Sheet: mouse_gene_to_human_gene
Zscore	Pvalue	human gene symbol
30.3	<1e-04	GCLM
17.96	<1e-04	#N/A
12.62	<1e-04	GSR
12.37	<1e-04	FAM69C
12.14	<1e-04	CBR3
11.74	<1e-04	HMOX1
11.02	<1e-04	SRXN1
10.7	<1e-04	TXNRD1
10.25	<1e-04	OSGIN1
10.12	<1e-04	MAT2A
9.91	<1e-04	MAFG
9.55	<1e-04	GCLC
9.31	<1e-04	FRMD8
9.16	<1e-04	VIPR2
9.14	<1e-04	ESD
9.04	<1e-04	TMEM43
8.9	<1e-04	ITGA8
8.74	<1e-04	ASAP2
8.64	<1e-04	SQRDL
8.64	<1e-04	#N/A
8.53	<1e-04	PGD
8.49	<1e-04	SLC2A1
8.48	<1e-04	DLG5
8.19	<1e-04	AMPD3
8.17	<1e-04	BLVRB
8.1	<1e-04	EPDR1
8.09	<1e-04	MYOD1
8.06	<1e-04	RXRA
8.01	<1e-04	G6PD
7.98	<1e-04	SNX18
7.75	<1e-04	TALDO1
7.72	<1e-04	#N/A
7.62	<1e-04	SYNPO2
7.38	<1e-04	SLC7A11
7.28	<1e-04	#N/A
7.08	<1e-04	HDAC4
6.88	<1e-04	ZDHHC18
6.73	<1e-04	ID2
6.59	<1e-04	YPEL5
6.5	<1e-04	AOX1
6.39	<1e-04	PRDX1
6.39	<1e-04	ADRA1A
6.15	<1e-04	ABCC4
6.1	<1e-04	#N/A
5.98	<1e-04	SHC1
5.91	<1e-04	#N/A
5.9	<1e-04	SPAG1
5.8	<1e-04	LPCAT1
5.8	<1e-04	#N/A
5.77	<1e-04	CAT
5.74	<1e-04	PRDX6
5.74	<1e-04	PANX1
5.73	<1e-04	ABCC1
5.68	<1e-04	GNA13
5.57	<1e-04	UGDH
5.54	<1e-04	BAMBI
5.52	<1e-04	STK35
5.52	<1e-04	B3GALT5
5.47	<1e-04	DNAJC3
5.43	<1e-04	E2F6
5.42	<1e-04	KLHL21
5.33	<1e-04	RBM38
5.32	<1e-04	MLEC
5.3	<1e-04	MOCOS
5.19	<1e-04	NACC2
5.18	<1e-04	TNRC6A
5.12	0.0001	SH3BP5L
5.07	<1e-04	TRIM56
5.03	<1e-04	KNOP1
4.97	0.0002	CRLF3
4.97	0.0001	DERL2
4.97	0.0002	PRKCDBP
4.96	0.0001	PDGFB
4.85	0.0003	PTPRM
4.84	0.0001	HSPA5
4.81	0.0001	SEC24D
4.78	0.0001	FSTL1
4.77	0.0002	LIX1
4.75	0.0002	PTGFR
4.7	0.0001	TMEM57
4.68	0.0007	EFNA5
4.66	0.0004	ACKR3
4.63	0.0003	PDIA3
4.6	0.0005	PROKR2
4.58	0.0011	SLC48A1
4.57	0.0011	SRSF6
4.56	0.0006	ITPRIPL2
4.55	0.0011	FBXO2
4.54	0.0004	SFPQ
4.54	0.0013	#N/A
4.52	0.0003	XBP1
4.52	0.0014	SLC9A8
4.5	0.0004	CHML
4.46	0.0006	SORT1
4.44	0.0007	IRGM
4.43	0.0011	TMEM50B
4.39	0.0006	IRF2BPL
4.38	0.0009	MANF
4.36	0.0015	RAPGEF5
4.3	0.0038	GSTA3
4.3	0.0013	TAF7
4.23	0.0053	VCAN
4.21	0.0029	#N/A
4.21	0.0015	TBCEL
4.21	0.001	FZD5
4.2	0.0061	PIR
4.2	0.0012	FOXO1
4.19	0.0062	NQO1
4.18	0.0034	FRAT2
4.15	0.0025	SETD7
4.15	0.0009	TBC1D2B
4.15	0.0025	NT5DC2
4.14	0.004	#N/A
4.14	0.008	KCTD18
4.14	0.002	#N/A
4.13	0.0027	PDIA6
4.09	0.005	PMEPA1
4.07	0.0026	PLEKHG1
4.05	0.0115	SASH1
4.05	0.0023	MTMR4
4.03	0.0063	PTGR1
4.03	0.0129	CACHD1
4.03	0.0063	KIAA1644
4.02	0.0045	DNAJB11
4.02	0.0067	COL11A1
4.02	0.0065	DDIT4L
4	0.0037	ELOVL4
3.98	0.0078	UNC5B
3.96	0.0171	GPR37
3.93	0.0099	#N/A
3.92	0.0051	IL4R
3.91	0.007	#N/A
3.91	0.0072	SP9
3.91	0.0043	TMEM132B
3.9	0.0056	MGST1
3.9	0.0109	HRSP12
3.89	0.0056	HSP90B1
3.88	0.0059	CRELD2
3.87	0.025	MYL4
3.86	0.0051	SDF2L1
3.86	0.0255	WDR72
3.86	0.0085	FJX1
3.85	0.0265	TFE3
3.85	0.0091	PPARD
3.85	0.0089	NR2E1
3.84	0.014	BCL11B
3.83	0.0074	CALR
3.82	0.0101	CDKN2B
3.81	0.0106	CERS6
3.8	0.0166	LAYN
3.8	0.0148	ZNF253
3.79	0.0085	PAPSS2
3.79	0.0113	UNC5C
3.78	0.0051	IRGQ
3.77	0.0141	TMEM55A
3.77	0.0359	CEP76
3.76	0.0388	ETV1
3.75	0.02	GPRC5B
3.74	0.0211	CDC42SE1
3.74	0.0413	TMEM37
3.73	0.0086	ENOX1
3.73	0.0434	KANK1
3.73	0.0215	TARBP1
3.72	0.009	TPBG
3.71	0.0234	KEAP1
3.71	0.0117	WNT5A
3.7	0.025	SMPD4
3.7	0.0097	EPHB6
3.7	0.0248	FZD8
3.69	0.013	XYLT1
3.68	0.0049	TRPC4
3.66	0.014	GTF3C4
3.66	0.0569	ENTPD5
3.66	0.0143	SALL3
3.66	0.0287	ST5
3.66	0.0283	SOGA1
3.65	0.0148	PLA2G4A
3.62	0.0251	ZKSCAN5
3.61	0.0698	ZNF276
3.61	0.0346	HBP1
3.61	0.0232	MFSD11
3.6	0.0239	ASF1A
3.6	0.0105	TLE4
3.6	0.0241	ITGA9
3.58	0.0395	CREB1
3.58	0.0386	MKKS
3.58	0.0129	LIF
3.58	0.0786	ZNF2
3.57	0.0412	SNX22
3.56	0.0835	NKX2-2
3.56	0.0647	DOK1
3.55	0.0218	ZEB2
3.55	0.0147	PAX6
3.55	0.0146	FAM167A
3.55	0.037	ZNF560
3.54	0.0459	ICK
3.54	0.0301	#N/A
3.53	0.0313	TGFBR1
3.53	0.0314	#N/A
3.52	0.0242	KPNA4
3.52	0.0969	#N/A
3.49	0.037	NRP1
3.49	0.0371	MIS12
3.49	0.0373	KCNK13
3.48	0.0577	#N/A
3.48	0.0378	PRPF39
3.47	0.0132	GPER1
3.46	0.1165	HFE
3.46	0.0414	VASH1
3.46	0.0245	GRIN3A
3.45	0.1269	SEMA5A
3.45	0.0208	BACH1
3.45	0.1256	#N/A
3.44	0.1258	TEX261
3.44	0.1327	UIMC1
3.42	0.0306	TMED10
3.41	0.0501	RIT1
3.4	0.1005	#N/A
3.4	0.1537	ACSF2
3.39	0.0315	CHST15
3.39	0.0539	PRAMEF8
3.38	0.0235	HTR1B
3.38	0.0203	VSTM4
3.38	0.0828	CNIH4
3.37	0.0653	GRPEL2
3.36	0.0298	DSCR3
3.36	0.0441	PDIA4
3.36	0.0443	ANKRD6
3.34	0.1454	LZTS1
3.34	0.0645	KDELR2
3.33	0.0993	PDE1C
3.33	0.0327	TXLNA
3.32	0.0689	ARL6IP1
3.31	0.0532	CTNS
3.31	0.1046	REEP3
3.31	0.044	TKT
3.31	0.0428	ZSWIM6
3.31	0.0209	PQLC1
3.31	0.0246	SH3RF3
3.3	0.0737	SCML4
3.3	0.1113	VWC2
3.3	0.1867	HNRNPM
3.29	0.0572	ST6GAL1
3.29	0.1158	OXTR
3.29	0.0459	LGR4
3.29	0.038	METTL7A
3.28	0.0267	RNF145
3.28	0.0587	CDH11
3.27	0.2427	PAMR1
3.27	0.062	GCC1
3.27	0.0608	SLC2A6
3.26	0.0462	KIRREL3
3.26	0.0367	PIK3R1
3.25	0.0326	CLN8
3.25	0.133	#N/A
3.24	0.055	CASP2
3.24	0.0458	WDR81
3.24	0.0758	TSHZ1
3.24	0.068	TYW1
3.22	0.0488	BCL2L11
3.2	0.0529	LIMD1
3.2	0.0621	MAP4K4
3.19	0.0821	ALDH2
3.18	0.1808	POP1
3.17	0.043	DIO2
3.17	0.0684	SFRP4
3.17	0.1156	POFUT1
3.17	0.0683	SOX4
3.16	0.045	ABTB2
3.16	0.1524	TXLNB
3.16	0.1678	ARHGAP12
3.14	0.0643	SPEN
3.14	0.1161	#N/A
3.13	0.081	GSS
3.13	0.1013	BMF
3.13	0.0845	IRS1
3.12	0.3886	CLDN10
3.12	0.1027	SHISA9
3.11	0.0422	DYRK1A
3.11	0.0609	OAF
3.11	0.0855	BACH2
3.11	0.1425	GRM7
3.1	0.0895	DPY19L1
3.1	0.1472	RBM12
3.09	0.0456	DNAJB9
3.09	0.2251	#N/A
3.09	0.114	CBLN2
3.09	0.0925	VASN
3.08	0.0787	IST1
3.08	0.1931	CHPF2
3.06	0.1746	IKBIP
3.06	0.2134	NDUFAB1
3.06	0.0726	PLEKHM1
3.06	0.1024	#N/A
3.05	0.105	USP40
3.05	0.174	NCLN
3.05	0.058	EIF5
3.05	0.1305	AGPAT4
3.05	0.0877	DMRT3
3.05	0.1012	PBX1
3.05	0.0738	GRIK2
3.05	0.0987	#N/A
3.04	0.27	#N/A
3.04	0.0684	RRAGC
3.03	0.0919	UBN1
3.03	0.14	PCF11
3.03	0.0694	FBXO28
3.02	0.0812	SPTLC1
3.02	0.097	GEM
3.01	0.0658	TTPAL
3.01	0.1499	SNX11
3.01	0.0589	SLCO3A1
3.01	0.139	TIAL1
3.01	0.149	WNT8B
3.01	0.0847	GPR161
3.01	0.0871	RAP2A
3	0.123	PHYH
3	0.0616	FAM84A
3	0.0766	ID1
3	0.2023	COX19
3	0.0725	GPR68
2.99	0.0796	CBFA2T3
2.99	0.0827	CABLES1
2.99	0.2154	#N/A
2.98	0.2142	GNAI3
2.98	0.0924	ST8SIA4
2.97	0.1664	ZSWIM4
2.97	0.2254	TRMT12
2.97	0.2046	PLCL1
2.96	0.1166	FBXO32
2.96	0.0869	#N/A
2.96	0.1751	HSDL1
2.96	0.1415	#N/A
2.95	0.1227	TMEM178A
2.95	0.1539	ATP9B
2.95	0.0902	EPHB1
2.95	0.1812	RTN4R
2.94	0.2456	BRINP2
2.94	0.2825	PIGA
2.94	0.1057	GPR17
2.93	0.4435	#N/A
2.93	0.2591	DMP1
2.93	0.1537	BAG3
2.93	0.2596	#N/A
2.93	0.2936	FBXL18
2.92	0.4734	#N/A
2.92	0.1621	WDR45
2.91	0.1663	CHRNA7
2.91	0.2711	GATAD2A
2.91	0.1841	TARDBP
2.9	0.0953	PMP22
2.9	0.3086	ZDHHC24
2.9	0.2502	STK10
2.9	0.1225	ZNF606
2.9	0.425	SP8
2.89	0.1086	DLX2
2.89	0.1745	#N/A
2.88	0.4494	SLC40A1
2.88	0.1116	ANGPTL2
2.88	0.2133	RAB32
2.88	0.1496	FZD6
2.88	0.1529	ARX
2.88	0.0744	MED20
2.87	0.1598	NOB1
2.87	0.1897	PQLC2
2.87	0.2307	ATP6V0B
2.86	0.4847	LAMP2
2.86	0.2379	ORAOV1
2.85	0.9842	MRE11A
2.85	0.1685	GORAB
2.85	0.1674	#N/A
2.83	0.2136	NEK11
2.83	0.0967	RDH11
2.82	0.1727	KCTD10
2.82	0.11	WDR4
2.82	0.3696	CREB3
2.82	0.3618	PSKH1
2.81	0.2037	MIEF1
2.81	0.1984	NPY2R
2.8	0.1687	ABCB6
2.8	0.1451	PAG1
2.79	0.3554	HS1BP3
2.79	0.4817	MCM7
2.79	0.2017	SEMA4B
2.78	0.2274	POLR2D
2.78	0.1274	DAPK2
2.78	0.1378	UTP14C
2.77	0.6343	#N/A
2.77	0.161	TRIB2
2.77	0.2377	NCOA5
2.77	0.0708	GABRA5
2.77	0.5278	#N/A
2.76	0.165	EFNB2
2.76	0.1454	VWA7
2.76	0.4345	AFAP1L2
2.76	0.3172	CBX2
2.76	0.6355	DECR1
2.76	0.2866	KLHL2
2.76	0.1029	SLC26A7
2.76	0.2128	BACE2
2.76	0.1706	#N/A
2.76	0.2605	#N/A
2.75	0.1947	KCTD20
2.75	0.2653	SNAP29
2.75	0.503	FAM189A1
2.74	0.6598	DEPDC7
2.74	0.4086	DUSP11
2.74	0.4653	DKC1
2.74	0.3498	PTGS2
2.73	0.2878	BCL11A
2.73	0.3639	TXN
2.73	0.2277	APLF
2.73	0.3445	GABARAPL1
2.73	0.1619	GRAMD4
2.72	0.2983	RPS15A
2.72	0.1237	SQSTM1
2.72	0.1744	TRPM4
2.72	0.6254	ACACB
2.72	0.2104	TMEM198
2.71	0.2222	ANKRD11
2.71	0.1707	#N/A
2.71	0.9261	RNF182
2.71	0.5127	SLC30A7
2.71	0.1873	#N/A
2.7	0.3341	GBE1
2.7	0.2648	HERPUD2
2.7	0.1971	CNKSR3
2.7	0.1066	KCNV1
2.7	0.3126	SLC35D2
2.7	0.2256	CPEB2
2.69	0.4196	DSN1
2.69	0.7438	DRAM2
2.69	0.5414	APH1B
2.69	0.4095	LCLAT1
2.69	0.4122	#N/A
2.68	0.416	CYP39A1
2.68	0.5298	DHX15
2.68	0.1422	EMC8
2.68	0.209	DLX1
2.67	0.4345	ACADL
2.67	0.218	SORD
2.67	0.4944	CD1D
2.67	0.3901	POLR1D
2.67	0.2436	SCAMP2
2.66	0.2578	TMEM167A
2.66	0.3552	C16orf59
2.66	0.2995	EMC3
2.66	0.1962	DUSP10
2.66	0.1265	FLRT3
2.65	0.3694	MFAP3
2.65	0.1837	VAV3
2.64	0.7394	ADCY2
2.64	0.4717	GINS3
2.64	0.7018	INHBA
2.64	0.38	FAM109A
2.64	0.1634	POU3F2
2.63	0.1215	#N/A
2.63	0.1161	TFRC
2.63	0.2751	COL15A1
2.63	0.1453	MFSD6
2.63	0.2137	ATXN1
2.63	0.2791	SLC39A9
2.63	0.3884	SCN3B
2.63	0.2801	PWWP2B
2.62	0.2877	ABCD2
2.62	0.3509	RTN4
2.62	0.3778	#N/A
2.62	0.2842	RAB33B
2.62	0.2288	ANKRD49
2.62	0.1991	FAM53C
2.62	0.2839	C2orf42
2.61	0.433	NFIB
2.61	0.3744	MUTYH
2.61	0.455	CXCL6
2.61	0.173	ZW10
2.61	0.2278	TRIM36
2.61	0.9306	LGR6
2.61	0.3239	GPR75
2.61	0.3424	TCF4
2.6	0.9797	ID3
2.6	0.4952	RNF219
2.6	0.3368	IFI30
2.6	0.3568	KCTD9
2.6	0.2382	SHISA2
2.6	0.9414	SLC35E3
2.59	0.1806	CSTF3
2.59	0.2697	SLC25A44
2.58	0.1588	KANSL3
2.58	0.2282	CPT1A
2.58	0.2834	DFFB
2.58	0.1885	PLEKHF2
2.58	0.4565	SEPN1
2.58	0.2812	ZNF212
2.57	0.9549	PPFIBP1
2.57	0.2697	THUMPD2
2.56	0.4787	EIF2D
2.56	0.6049	COMMD9
2.56	0.2622	TRA2A
2.56	0.5068	DUSP4
2.56	0.3573	FAM76B
2.56	0.8066	HTR5A
2.56	0.1477	PAIP2B
2.56	0.2985	SOX11
2.56	0.2014	AHNAK
2.55	0.267	RBM14
2.55	0.3292	CACFD1
2.55	0.3069	OCIAD2
2.55	0.115	GPR19
2.55	0.5032	#N/A
2.55	0.3446	S1PR3
2.54	0.1819	PCDH7
2.54	0.2563	DLX5
2.54	0.2308	#N/A
2.54	0.3989	TMCO1
2.54	0.4104	MBTD1
2.53	0.2144	MGEA5
2.53	0.2194	SYT4
2.53	0.3719	SEMA6D
2.53	0.1542	DPH5
2.53	0.2573	KLF9
2.53	0.2567	ZNF627
2.53	0.4869	CCDC28A
2.53	0.2574	BTC
2.52	0.2999	#N/A
2.52	0.296	PSMD11
2.52	0.205	#N/A
2.52	0.5083	PITRM1
2.52	0.3813	TRMT6
2.52	0.3393	ZMAT4
2.52	0.5302	TSPAN7
2.51	0.3045	MYC
2.51	0.275	ORMDL1
2.51	0.5572	STX16
2.51	0.3456	PCDH18
2.51	0.5429	CREG1
2.51	0.3438	#N/A
2.5	0.1558	ATP5G1
2.5	0.2007	CCDC88C
2.5	0.3529	IL15RA
2.5	0.2861	ZNF521
2.5	0.1894	SNN
2.5	0.3534	EMX2
2.5	0.3537	LRRTM2
2.49	0.467	LRP8
2.49	0.2593	GPM6B
2.49	0.2649	MCL1
2.49	0.2632	SOX21
2.49	0.2626	MAS1
2.48	0.2019	GLI3
2.48	0.4937	TBL1XR1
2.48	0.2483	#N/A
2.48	0.4584	KIF16B
2.48	0.869	BAHCC1
2.48	0.3366	GPR22
2.48	0.2919	CHRM3
2.48	0.3718	LRRC8C
2.47	0.5131	FOSB
2.47	0.2721	DHX33
2.46	0.3504	KREMEN1
2.46	0.3606	CDC42BPA
2.46	0.2621	SLC22A23
2.46	0.7457	ZNF280B
2.46	0.391	PTCD3
2.46	0.2498	C15orf59
2.46	0.4558	#N/A
2.45	0.1934	PDE7B
2.45	0.2201	#N/A
2.45	0.2959	ST6GAL2
2.45	0.4116	ROBO3
2.45	0.2712	NEUROD6
2.45	0.4769	COX15
2.45	0.2539	MAP3K19
2.45	0.359	EXT1
2.44	0.3315	MED22
2.44	0.5271	FAM134C
2.44	0.3638	LIPA
2.44	0.7347	MGME1
2.44	0.2409	PDLIM5
2.44	0.2397	TMEM209
2.44	0.3428	RPN1
2.44	0.4268	#N/A
2.44	0.1964	CSGALNACT1
2.44	0.2443	UBXN8
2.44	0.407	#N/A
2.43	0.8223	CR1L
2.43	0.4022	#N/A
2.43	0.5708	UBE2E3
2.43	0.163	CCKBR
2.43	0.8206	SFRP1
2.43	0.4594	SSTR1
2.43	0.5725	RNF139
2.43	0.2162	PRKCA
2.43	0.3133	#N/A
2.42	0.3587	JUP
2.42	0.4368	CARHSP1
2.42	0.4888	HTR7
2.42	0.2532	MIER3
2.42	0.2704	#N/A
2.42	0.9493	GPX1
2.41	0.2816	GPR107
2.41	0.9107	DDX39B
2.41	0.6476	CERS5
2.41	0.1806	GRM2
2.41	0.2502	NOL4
2.41	0.4853	#N/A
2.4	0.4431	KIT
2.4	0.4339	ANXA7
2.4	0.3257	DGCR8
2.4	0.7552	LIMA1
2.4	0.3234	SHROOM3
2.4	0.4872	TAF1C
2.4	0.7116	SIX4
2.4	0.2184	B3GNTL1
2.39	0.3513	ETV5
2.39	0.4764	ABCA8
2.39	0.4785	NLE1
2.39	0.2889	C10orf2
2.39	0.4289	SUMF2
2.39	0.3806	C7orf26
2.39	0.6198	TRPC5
2.39	0.5495	SSTR2
2.39	0.6604	SLC35G2
2.38	0.3896	PSEN2
2.38	0.3022	DDX5
2.38	0.3686	#N/A
2.38	0.4859	RAB39B
2.38	0.2342	SLC30A1
2.38	0.4417	FAM102B
2.38	0.5932	NUP160
2.38	0.3527	GRIN2A
2.38	0.6881	#N/A
2.38	0.6593	#N/A
2.38	0.3314	#N/A
2.37	0.3833	IGF1
2.37	0.8202	KHDRBS3
2.37	0.5377	ZNF416
2.37	0.4008	HTR2A
2.37	0.2374	CREB3L2
2.37	0.7043	#N/A
2.36	0.2817	RALGPS2
2.36	0.2056	GSE1
2.36	0.514	RNF167
2.36	0.3237	ZNF410
2.36	0.469	FZD1
2.36	0.4729	#N/A
2.36	0.4737	#N/A
2.36	0.9433	ZIC2
2.36	0.3931	#N/A
2.35	0.1942	FRZB
2.35	0.5291	CPXM1
2.35	0.3599	RAVER2
2.35	0.4232	ARHGAP21
2.35	0.6064	INPP5F
2.35	0.233	#N/A
2.34	0.5078	CNNM3
2.34	0.7803	GRIK3
2.34	0.4981	SLC3A2
2.34	0.5038	ANKRD28
2.34	0.8372	GPLD1
2.34	0.5518	TAF5
2.34	0.4041	BET1
2.34	0.8237	PM20D1
2.34	0.256	CTTNBP2NL
2.34	0.4458	MED18
2.33	0.7461	ING4
2.33	0.3498	SEL1L
2.33	0.4122	ACADS
2.33	0.5007	RPUSD4
2.33	0.3093	#N/A
2.33	0.2686	ELMO1
2.33	0.2538	CD2BP2
2.33	0.6363	SAFB2
2.33	0.5156	C1orf226
2.32	0.7747	ABHD4
2.32	0.5221	ADRA1B
2.32	0.7159	#N/A
2.31	0.4562	PXDN
2.31	0.9558	TSR2
2.31	0.455	CNIH3
2.31	0.9282	CENPU
2.31	0.8987	EPHX1
2.31	0.4989	HNRNPU
2.31	0.4853	PTGER3
2.31	0.3719	SERPINB6
2.31	0.4954	CTDSP2
2.3	0.8056	PLA2G7
2.3	0.4052	SSR3
2.3	0.8396	#N/A
2.29	0.4578	TBK1
2.29	0.4475	EHHADH
2.29	0.436	CCNJ
2.29	0.2514	TLE3
2.29	0.3382	CNTNAP3
2.29	0.6269	ALG5
2.29	0.4931	#N/A
2.29	0.3382	KIRREL
2.29	0.4317	AMN1
2.28	0.4387	ELL2
2.28	0.3201	SEC14L2
2.28	0.4702	TJP2
2.28	0.3594	COL4A2
2.28	0.5961	CENPT
2.28	0.734	CMTR2
2.28	0.397	DDX17
2.27	0.2731	KIAA0408
2.27	0.661	TRAF6
2.27	0.666	SLC20A2
2.27	0.4838	NTNG1
2.26	0.4566	CHN2
2.26	0.3849	PRPSAP1
2.26	0.4438	ANGEL1
2.26	0.5218	EAF1
2.26	0.2836	GALNT14
2.26	0.2995	ANKRD10
2.26	0.6866	ZSCAN21
2.26	0.8672	ARMC10
2.26	0.6295	RIC3
2.26	0.3895	#N/A
2.26	0.6014	ZNF274
2.26	0.3857	SERPINB2
2.26	0.9306	ZNF726
2.26	0.7242	#N/A
2.25	0.4702	PMM2
2.25	0.5933	NNMT
2.25	0.6561	IGFBPL1
2.25	0.7049	AUP1
2.25	0.3759	#N/A
2.25	0.8877	RBM15B
2.24	0.4846	FAM32A
2.24	0.2973	PSPC1
2.24	0.5018	TIAM2
2.24	0.3153	NFYA
2.24	0.5762	KLHL20
2.24	0.42	CRELD1
2.24	0.3629	CASP3
2.24	0.4213	UTP15
2.24	0.7758	TMEM67
2.24	0.6559	DCC
2.23	0.8351	SEC11A
2.23	0.3888	TMCC1
2.23	0.4403	ARHGAP17
2.23	0.4039	#N/A
2.23	0.4631	#N/A
2.23	0.4992	COL10A1
2.22	0.6119	NAA16
2.22	0.4689	GALNT18
2.22	0.5509	TRPS1
2.22	0.4644	C1GALT1C1
2.22	0.3566	CEBPB
2.22	0.853	ADO
2.22	0.5724	LIME1
2.21	0.7561	FKBP10
2.21	0.5421	RNF215
2.21	0.695	ELMO3
2.21	0.7677	AP4S1
2.21	0.475	LRCH3
2.21	0.5398	PIGC
2.21	0.5587	TRPM7
2.21	0.7288	C1orf131
2.21	0.5347	SLC35E4
2.21	0.366	#N/A
2.21	0.4385	MTAP
2.2	0.636	PIGH
2.2	0.4908	UBFD1
2.2	0.4901	CRYM
2.2	0.4191	EBP
2.2	0.3551	STT3A
2.2	0.4485	SPCS2
2.2	0.7019	RNF122
2.2	0.3199	#N/A
2.2	0.5563	SCO1
2.2	0.8021	#N/A
2.19	0.5904	CSMD3
2.19	0.5934	GPR83
2.19	0.2698	IP6K1
2.19	0.6938	FAM13B
2.19	0.6052	#N/A
2.19	0.4975	IL17RD
2.19	0.6011	RAMP3
2.19	0.4567	ZNF451
2.19	0.8519	TRIM65
2.19	0.3445	ZNF516
2.18	0.5956	MMP11
2.18	0.4653	HCN1
2.18	0.5147	C20orf24
2.18	0.4467	PLIN2
2.18	0.7037	ME1
2.18	0.5457	TBC1D4
2.18	0.5869	ADRBK2
2.18	0.663	ARMCX3
2.18	0.7477	LAX1
2.18	0.6857	CCDC102A
2.17	0.2981	NARF
2.17	0.6204	FST
2.17	0.515	RAPGEF1
2.17	0.9648	TMEM205
2.17	0.5485	DMRTA2
2.17	0.4031	RNF152
2.17	0.4917	SMCR8
2.17	0.2855	#N/A
2.16	0.3068	HIVEP2
2.16	0.3319	THRB
2.16	0.5881	GABPB1
2.16	0.7826	TP53INP1
2.16	0.9585	SEMA3C
2.16	0.3891	EDEM1
2.16	0.507	SMC4
2.16	0.695	SEC22A
2.16	0.4119	TMTC4
2.16	0.3926	TSPYL1
2.16	0.5722	HIST1H2BA
2.16	0.6342	MB21D2
2.16	0.7797	#N/A
2.16	0.4369	ZBTB16
2.16	0.9308	C8orf46
2.15	0.2867	IFT52
2.15	0.89	ANKZF1
2.15	0.5975	STK16
2.15	0.9054	NSUN6
2.15	0.4903	RPUSD2
2.15	0.5215	OSBPL3
2.15	0.4837	TRPC6
2.15	0.4406	RASA2
2.15	0.3614	ARHGAP26
2.15	0.616	RBM48
2.15	0.3241	HS3ST2
2.15	0.2791	ARL4A
2.15	0.6524	SENP8
2.15	0.6535	SKIDA1
2.15	0.7318	#N/A
2.15	0.5395	#N/A
2.14	0.7386	#N/A
2.14	0.4122	LMAN2
2.14	0.869	ISOC1
2.14	0.4226	ADAM23
2.14	0.9548	SLC39A10
2.14	0.6694	BCL10
2.14	0.8864	HYOU1
2.14	0.6267	CDR2L
2.14	0.612	FASTKD5
2.13	0.7553	VIPAS39
2.13	0.3275	TGFB3
2.13	0.6502	#N/A
2.13	0.2627	KCNJ3
2.13	0.5904	#N/A
2.13	0.3175	GJA3
2.13	0.4352	CD47
2.13	0.5327	#N/A
2.13	0.53	IER5
2.12	0.7136	TNFAIP1
2.12	0.4612	SLC35B4
2.12	0.3524	GRINA
2.12	0.8896	SLC2A10
2.12	0.5552	MYCL
2.12	0.4762	PRSS23
2.12	0.4107	MAOB
2.12	0.3903	NUP62
2.12	0.6285	ADAMTS19
2.12	0.8238	ZNF317
2.12	0.5959	#N/A
2.12	0.6807	EDARADD
2.11	0.9302	GDPD2
2.11	0.3184	EIF2AK3
2.11	0.4446	PLLP
2.11	0.6121	DCUN1D5
2.11	0.4345	CCDC40
2.11	0.5329	IKBKE
2.11	0.445	PPP4R1
2.11	0.5443	CDK7
2.11	0.6631	TAF1A
2.11	0.7307	KCNG1
2.11	0.6717	GBP6
2.1	0.5745	DDX52
2.1	0.7777	GCNT2
2.1	0.4507	TMEFF2
2.1	0.7879	CAPN10
2.1	0.796	C22orf23
2.1	0.5543	ZNF770
2.1	0.5495	PREB
2.1	0.4271	ZFP2
2.1	0.3884	FAM171A1
2.09	0.319	GABRG2
2.09	0.737	FAM114A2
2.09	0.5622	CBLL1
2.09	0.6264	SH3BP4
2.09	0.5618	TMEM194B
2.09	0.9166	RSPO2
2.09	0.4657	KCNH7
2.09	0.8718	#N/A
2.09	0.5241	GRID2
2.09	0.4415	SYNJ2BP
2.08	0.5398	SETDB2
2.08	0.6602	ABHD3
2.08	0.4241	TMEM165
2.08	0.9301	SLCO1C1
2.08	0.6145	MGLL
2.08	0.7068	BTG1
2.08	0.545	SFT2D2
2.08	0.3816	RNF150
2.08	0.6176	VSTM2A
2.08	0.5638	GPR21
2.08	0.5358	MAF
2.08	0.8395	SYNPR
2.08	0.5318	EML1
2.07	0.7384	#N/A
2.07	0.4376	ZFYVE27
2.07	0.4894	RNASE4
2.07	0.3296	UBAP1
2.07	0.6019	PTPRO
2.07	0.9372	GSTM5
2.07	0.7087	#N/A
2.07	0.5188	NR2C2AP
2.07	0.4774	ZNF213
2.06	0.7746	ST3GAL1
2.06	0.7444	HEBP2
2.06	0.9636	SRGAP1
2.06	0.684	#N/A
2.06	0.5581	CENPQ
2.06	0.9042	ALG8
2.06	0.6807	#N/A
2.06	0.3466	CHST8
2.06	0.9849	#N/A
2.05	0.8167	GPC5
2.05	0.3657	KHDRBS2
2.05	0.9665	TTL
2.05	0.7292	NRAS
2.05	0.6028	CREBL2
2.05	0.6647	DOK3
2.05	0.6618	FBXO25
2.05	0.434	ZNF519
2.05	0.55	KCNA1
2.04	0.5157	HPSE
2.04	0.9149	OSTC
2.04	0.9472	CNR1
2.04	0.4796	CYP4X1
2.04	0.4858	FLRT2
2.04	0.4058	TMEM200A
2.03	0.9879	LIMS2
2.03	0.5746	IGF1R
2.03	0.6408	PHAX
2.03	0.8113	SPTA1
2.03	0.9623	NKAIN4
2.03	0.7748	STX2
2.03	0.6804	CHRNA5
2.03	0.4944	NOV
2.03	0.8321	TGIF1
2.03	0.4058	GPR85
2.03	0.5509	ZNF623
2.03	0.4871	LGI1
2.02	0.7834	ZAK
2.02	0.5778	PVRL3
2.02	0.6545	QTRTD1
2.02	0.72	ULK1
2.02	0.5922	#N/A
2.02	0.446	TEAD2
2.02	0.7411	DCX
2.02	0.8041	IQCC
2.02	0.4134	ARL4C
2.02	0.6267	KCNF1
2.02	0.6023	UBE4A
2.02	0.9671	GSTP1
2.01	0.2791	KDM5D
2.01	0.4425	ILF2
2.01	0.6937	HMG20B
2.01	0.6627	ANGPT1
2.01	0.7402	TMEM2
2.01	0.717	ENTPD7
2.01	0.8836	ERLIN1
2.01	0.6694	TMEM63A
2.01	0.8348	TMEM35
2.01	0.8447	MAD2L1BP
2.01	0.8947	PSME4
2.01	0.3776	LHFPL2
2.01	0.6968	SLC26A1
2.01	0.6393	ZFYVE26
2.01	0.6188	#N/A
2	0.6086	TBCCD1
2	0.9418	SLC1A2
2	0.7213	PCYT1A
2	0.8844	MAN1A2
2	0.9473	CDCA7L
2	0.4129	CLCC1
2	0.7565	AKIRIN2
2	0.5142	DCAF12
2	0.5698	FLCN
2	0.8278	REEP1
2	0.6908	SEC22C
1.99	0.4962	VAX1
1.99	0.492	PCSK1
1.99	0.5052	KCTD6
1.99	0.4504	RNASEH2B
1.99	0.6207	APOOL
1.99	0.9685	METTL21A
1.99	0.6147	PTP4A1
1.99	0.8788	FLNA
1.99	0.5321	PVRL1
1.99	0.4055	CCDC85A
1.99	0.6156	ATG14
1.99	0.7549	TRIM16
1.99	0.4849	C11orf95
1.99	0.4816	USP47
1.99	0.8864	PSMA3
1.99	0.7642	#N/A
1.98	0.4576	GABRA1
1.98	0.5906	USP16
1.98	0.831	SPEF1
1.98	0.5454	GRIA2
1.98	0.5621	NEU4
1.98	0.967	#N/A
1.98	0.6994	DDX28
1.98	0.5597	ZNF558
1.97	0.8209	DAZAP2
1.97	0.6624	PROX1
1.97	0.5899	FAM21A
1.97	0.512	SYVN1
1.97	0.6573	DCLRE1C
1.97	0.961	CASP8AP2
1.97	0.3747	RGS4
1.97	0.9715	OSGIN2
1.97	0.5446	PENK
1.97	0.8046	GPR6
1.97	0.7524	AMIGO2
1.96	0.884	LPL
1.96	0.696	SAAL1
1.96	0.7047	NUP50
1.96	0.946	ETAA1
1.96	0.871	RND3
1.96	0.4514	KLHL29
1.96	0.5712	IVD
1.96	0.7441	DAPP1
1.96	0.8298	SSPN
1.96	0.9259	ARID4B
1.96	0.8792	NSUN3
1.96	0.4546	ARNTL
1.96	0.5979	CHRM5
1.96	0.7666	#N/A
1.96	0.7422	#N/A
1.95	0.3991	TMEM8C
1.95	0.5347	RNF180
1.95	0.6511	RABL2A
1.95	0.4309	ST8SIA2
1.95	0.9676	VANGL1
1.95	0.7348	ACAD8
1.95	0.5327	ABCC10
1.95	0.9482	CNPPD1
1.95	0.6814	ZNRF1
1.95	0.6712	PIK3IP1
1.95	0.6262	KIAA0930
1.95	0.833	RC3H1
1.95	0.5783	SLITRK4
1.95	0.5343	#N/A
1.95	0.9603	#N/A
1.94	0.5993	TMBIM1
1.94	0.8497	RGS9
1.94	0.4661	SOX8
1.94	0.5715	NPAS2
1.94	0.4638	RASGRP1
1.94	0.5958	DAB1
1.94	0.624	MTHFSD
1.94	0.935	ZDHHC9
1.94	0.659	ZNF717
1.94	0.3856	COL27A1
1.94	0.6781	SLC38A9
1.94	0.3624	PPP1R3G
1.94	0.5496	MPV17
1.93	0.7641	HTR1A
1.93	0.6198	ADCYAP1
1.93	0.697	DGKA
1.93	0.4817	MGAT4A
1.93	0.5778	ATIC
1.93	0.7125	MAP1LC3B
1.93	0.7498	TTC28
1.93	0.9748	PHKA1
1.93	0.7631	KCTD21
1.92	0.547	PXMP4
1.92	0.9525	HN1
1.92	0.7588	RPP14
1.92	0.4965	ACTR1A
1.92	0.963	PPT1
1.92	0.8028	COQ2
1.92	0.9319	PARM1
1.92	0.9367	CSGALNACT2
1.92	0.6541	HSD3B7
1.92	0.6017	FITM2
1.92	0.6185	FBXO46
1.92	0.4833	INSM1
1.92	0.4756	#N/A
1.91	0.7185	PHF21B
1.91	0.7893	PEX13
1.91	0.714	ID4
1.91	0.6962	MRPS23
1.91	0.7106	ADD3
1.91	0.678	UFM1
1.91	0.7343	MLC1
1.91	0.9211	CLCN7
1.91	0.7462	EXOG
1.91	0.7577	#N/A
1.91	0.8259	SUGCT
1.91	0.8332	PPOX
1.91	0.8881	#N/A
1.91	0.5089	C8orf48
1.91	0.68	#N/A
1.9	0.8686	IKBKG
1.9	0.7244	SPATA3
1.9	0.8677	GPR89A
1.9	0.7057	SFSWAP
1.9	0.5237	S100B
1.9	0.6775	LEPROT
1.9	0.5449	AMMECR1L
1.9	0.5815	#N/A
1.9	0.7858	RGMB
1.9	0.9124	#N/A
1.9	0.897	#N/A
1.89	0.8064	FARS2
1.89	0.899	CEP89
1.89	0.5306	RHEB
1.89	0.879	TRMT44
1.89	0.5422	SLC15A4
1.89	0.7811	ALAS1
1.89	0.6746	YBEY
1.89	0.7972	SOBP
1.89	0.9936	PARP12
1.89	0.6275	AJAP1
1.89	0.5307	CXorf57
1.89	0.7636	ZMPSTE24
1.89	0.4998	SLC25A26
1.89	0.5303	GABRG3
1.89	0.7884	LRIF1
1.88	0.8556	PLSCR3
1.88	0.7186	KIF26A
1.88	0.4219	PDRG1
1.88	0.8114	AGL
1.88	0.8267	GPR176
1.88	0.8998	KLHL14
1.88	0.6746	TOX3
1.88	0.6682	RELL1
1.88	0.7429	IBA57
1.88	0.5237	VGLL2
1.88	0.7772	ZC3H4
1.88	0.5476	ZNF426
1.88	0.6914	KCND2
1.88	0.6308	UNC13C
1.87	0.6443	INO80
1.87	0.7951	S100A6
1.87	0.6867	RELA
1.87	0.6959	DISP1
1.87	0.7014	CCSAP
1.87	0.9086	HRH2
1.87	0.6201	FRMD7
1.87	0.5446	FAM126B
1.87	0.9303	SGCZ
1.87	0.5812	SLC39A11
1.87	0.5995	SESTD1
1.87	0.705	PCDH1
1.87	0.5978	SYT9
1.87	0.9213	UNC5D
1.86	0.7236	EIF4G2
1.86	0.5269	KCTD2
1.86	0.8467	ADPRM
1.86	0.5953	TRIO
1.86	0.5306	TBL1X
1.86	0.9826	SYT6
1.86	0.6365	IBSP
1.86	0.5513	SLCO1B3
1.86	0.7323	TUBGCP5
1.86	0.7977	ZCCHC7
1.86	0.8394	SLITRK2
1.86	0.5555	CNPY4
1.86	0.8888	TSPAN15
1.86	0.588	NRN1
1.86	0.9011	SLC25A24
1.85	0.7632	LONRF3
1.85	0.769	SLC22A5
1.85	0.643	POPDC3
1.85	0.5642	NT5C2
1.85	0.8948	SAT1
1.85	0.7278	PRDX4
1.85	0.7862	CHST1
1.85	0.6944	RNF128
1.85	0.7235	#N/A
1.85	0.9379	IQCG
1.85	0.8631	TCTA
1.85	0.9077	OARD1
1.85	0.4927	LSM11
1.85	0.5797	NXPH3
1.85	0.4454	CFI
1.85	0.6402	ZNF226
1.84	0.7952	BMP2
1.84	0.6537	RAB22A
1.84	0.5583	SEL1L3
1.84	0.6761	C5orf30
1.84	0.7828	CTDSPL
1.84	0.7892	SLC29A4
1.84	0.5859	LRRTM4
1.84	0.7061	LRRTM1
1.84	0.9208	TMEM200C
1.83	0.7044	MBD4
1.83	0.9617	CLCN5
1.83	0.8729	TMEM208
1.83	0.4528	ADAM8
1.83	0.9814	HEPH
1.83	0.7778	ISLR2
1.83	0.5649	TMEM74
1.83	0.7461	TRMT61A
1.82	0.985	LOXL3
1.82	0.616	CERS4
1.82	0.6186	BCAS1
1.82	0.6922	MYBL2
1.82	0.5886	KSR1
1.82	0.9779	ESCO1
1.82	0.6945	PRKCQ
1.82	0.9706	HMGCS2
1.82	0.7285	DYNC1LI2
1.82	0.5526	SKP1
1.82	0.6824	#N/A
1.82	0.5767	#N/A
1.82	0.7199	CDK5RAP2
1.82	0.7288	GLIS3
1.82	0.7047	ZNF182
1.82	0.6852	#N/A
1.82	0.9554	PTRH2
1.82	0.7098	LMBRD1
1.81	0.8825	SLC35F4
1.81	0.8958	FAM118A
1.81	0.9737	CCDC14
1.81	0.5031	KIAA0895
1.81	0.4797	POU3F3
1.81	0.5317	MAPK10
1.81	0.7984	SLC35D3
1.8	0.6917	VRK3
1.8	0.735	TFAM
1.8	0.9515	UBC
1.8	0.9645	POLA2
1.8	0.6246	FASTKD2
1.8	0.7182	KCNAB1
1.8	0.499	PRDM5
1.8	0.5591	KIAA1551
1.8	0.708	#N/A
1.8	0.8229	TRMT10B
1.8	0.4474	TMEM255B
1.8	0.7516	RGL2
1.8	0.5643	MC4R
1.79	0.5613	TMEM86A
1.79	0.8958	DCBLD1
1.79	0.9652	NRDE2
1.79	0.441	FGF12
1.79	0.7321	OPLAH
1.79	0.754	PTK2
1.79	0.8042	FAM89B
1.79	0.6675	SEMA4C
1.79	0.9217	PRSS12
1.79	0.6385	#N/A
1.79	0.9636	TMEM126B
1.79	0.8382	ZSCAN12
1.79	0.6729	SOCS1
1.79	0.7039	LANCL3
1.79	0.9652	#N/A
1.79	0.5026	GDPGP1
1.79	0.8907	FAM78B
1.79	0.7754	SRRM4
1.79	0.7224	TMPPE
1.78	0.8371	ARHGEF40
1.78	0.7834	PIGL
1.78	0.6629	C9orf64
1.78	0.5977	RALBP1
1.78	0.5744	SRGAP2
1.78	0.8491	DPH2
1.78	0.6899	LFNG
1.78	0.9789	#N/A
1.78	0.9317	SALL1
1.78	0.6034	CCK
1.78	0.553	ANKRD27
1.78	0.954	SLC35B2
1.78	0.9501	KCNMB2
1.78	0.5825	ZNF365
1.78	0.6018	AADAT
1.78	0.7627	C1orf228
1.78	0.5955	#N/A
1.78	0.9791	TGFBRAP1
1.78	0.8225	#N/A
1.77	0.8255	KMT2E
1.77	0.9516	SLC1A3
1.77	0.8654	RAB3C
1.77	0.7217	EPHX2
1.77	0.9395	DERL1
1.77	0.7406	CDK2
1.77	0.735	NR4A2
1.77	0.9237	CCNL2
1.77	0.4734	OCIAD1
1.77	0.9766	FTSJ2
1.77	0.8278	MAGT1
1.77	0.9494	#N/A
1.77	0.5187	KCNC2
1.77	0.6587	OVOL2
1.77	0.6985	ATP13A4
1.77	0.6321	KCNA2
1.77	0.8942	METTL8
1.77	0.5418	C11orf70
1.77	0.6979	ZNF208
1.77	0.8782	TRABD2B
1.77	0.8206	#N/A
1.76	0.5884	PLEKHO1
1.76	0.6604	SOD1
1.76	0.7766	YIPF5
1.76	0.9635	ZNF3
1.76	0.9487	KIN
1.76	0.7713	MAT2B
1.76	0.7794	IMMP1L
1.76	0.6479	FAM160A2
1.76	0.6559	CDK5R1
1.76	0.6677	SYNDIG1
1.75	0.7699	TMEM175
1.75	0.7948	NUDT12
1.75	0.6974	SNAP23
1.75	0.7056	OCA2
1.75	0.5594	SH3BGRL
1.75	0.9497	TSC22D3
1.75	0.9661	ARGLU1
1.75	0.9056	TTC9
1.75	0.9167	#N/A
1.75	0.5351	PPIH
1.74	0.9587	KIAA1715
1.74	0.657	CASQ2
1.74	0.7753	NAAA
1.74	0.7498	NOX4
1.74	0.5091	GPT2
1.74	0.6249	#N/A
1.74	0.9292	BICD2
1.74	0.8515	IL18
1.74	0.5877	FGFR1OP2
1.74	0.917	HS3ST5
1.74	0.925	SHB
1.74	0.7877	MRPS21
1.74	0.9502	KRT6B
1.74	0.6078	ANKS1B
1.74	0.9313	RHOG
1.74	0.5154	ITPRIPL1
1.74	0.9423	#N/A
1.73	0.4954	RAB23
1.73	0.7688	SEMA6A
1.73	0.9196	NAV3
1.73	0.6114	UNK
1.73	0.7905	DHRS4
1.73	0.7588	NR3C1
1.73	0.7455	#N/A
1.73	0.6559	INVS
1.73	0.9494	#N/A
1.73	0.4777	DBR1
1.73	0.9359	CEP44
1.73	0.9218	CDK19
1.73	0.8644	FMO1
1.73	0.6295	ZBTB39
1.73	0.6176	DIRAS2
1.72	0.7452	TNPO1
1.72	0.717	C2orf47
1.72	0.9405	CA3
1.72	0.5416	TGFB1I1
1.72	0.6999	AKIP1
1.72	0.966	PUS3
1.72	0.6348	FKBPL
1.72	0.6061	MICAL2
1.72	0.8342	S1PR1
1.72	0.6913	ADAM10
1.72	0.8303	NANOS3
1.72	0.5947	FNIP2
1.72	0.9648	CCDC62
1.71	0.7363	SCPEP1
1.71	0.8816	PEX12
1.71	0.7403	KLHL28
1.71	0.9924	SATB1
1.71	0.8863	WDR24
1.71	0.8425	CSRP2BP
1.71	0.9576	JTB
1.71	0.6791	PHC2
1.71	0.9838	EIF2B1
1.71	0.6868	FADD
1.71	0.739	BUD13
1.71	0.7714	ZNF280D
1.71	0.9178	TBC1D8B
1.71	0.6609	#N/A
1.71	0.7007	PCDH19
1.71	0.9046	KCNG2
1.71	0.9553	ZBTB18
1.71	0.9457	#N/A
1.7	0.5353	CLCN2
1.7	0.4932	DUSP1
1.7	0.9539	#N/A
1.7	0.797	TMEM222
1.7	0.9284	COMMD8
1.7	0.9516	ZNF394
1.7	0.7037	RFWD3
1.7	0.9872	KCNK10
1.7	0.9662	PCDH17
1.7	0.6855	ALG12
1.7	0.6694	FAM122B
1.7	0.7996	PIGS
1.7	0.6015	DOK7
1.7	0.8079	GPR158
1.7	0.9488	#N/A
1.7	0.9186	PCDHA6
1.7	0.8487	#N/A
1.69	0.9288	WDR77
1.69	0.6114	FBXO7
1.69	0.8381	TMEM39A
1.69	0.9233	RHOA
1.69	0.822	#N/A
1.69	0.7494	RGS6
1.69	0.8734	SLC25A45
1.69	0.7901	GSN
1.69	0.7404	WWTR1
1.69	0.9429	TMEM106B
1.69	0.6408	TMEM87A
1.69	0.8366	RXFP1
1.69	0.8312	NEK9
1.69	0.8755	TBC1D19
1.69	0.8268	SV2C
1.68	0.9791	HM13
1.68	0.6886	HAPLN1
1.68	0.7241	#N/A
1.68	0.7774	LMBR1L
1.68	0.8989	#N/A
1.68	0.7734	LUC7L
1.68	0.966	#N/A
1.68	0.666	TCEANC2
1.68	0.6406	DPAGT1
1.68	0.7203	RFXANK
1.68	0.9797	C17orf62
1.68	0.8703	YTHDF2
1.68	0.8379	#N/A
1.68	0.7137	MFAP1
1.68	0.7319	#N/A
1.68	0.9126	#N/A
1.67	0.8918	PPP2R3C
1.67	0.9033	MICU2
1.67	0.8349	AJUBA
1.67	0.7044	MAF1
1.67	0.7537	IGSF11
1.67	0.8979	PAQR8
1.67	0.8015	HSPA13
1.67	0.9178	ZNF653
1.67	0.9587	DNAJC28
1.67	0.9229	ARHGEF1
1.67	0.9388	HS3ST3A1
1.67	0.9355	ZNF646
1.67	0.748	NETO1
1.67	0.7774	ZNF786
1.67	0.7368	SOCS6
1.67	0.8613	MAPK15
1.67	0.9586	IPCEF1
1.67	0.5269	NCK2
1.67	0.7752	#N/A
1.67	0.8453	#N/A
1.67	0.9446	ABRACL
1.67	0.882	#N/A
1.67	0.662	#N/A
1.66	0.9542	MATN2
1.66	0.6662	TNFRSF25
1.66	0.7592	C2orf72
1.66	0.9226	OPN3
1.66	0.8317	GOLGA1
1.66	0.6518	SPRED1
1.66	0.9172	RGS12
1.66	0.9154	FAM131B
1.66	0.8296	XPC
1.66	0.6548	ADAMTS7
1.66	0.7698	FA2H
1.66	0.6046	LRRC58
1.66	0.5782	PRTG
1.66	0.7851	STK40
1.66	0.8434	ZNF488
1.66	0.8644	GOLPH3L
1.66	0.6125	ZC3HAV1L
1.66	0.6229	ARMC7
1.66	0.9345	PRPF4
1.65	0.6094	TPRA1
1.65	0.634	#N/A
1.65	0.5133	PTPRR
1.65	0.581	MDM2
1.65	0.8545	MTBP
1.65	0.8106	ECE2
1.65	0.5194	ADAMTS1
1.65	0.8498	IRF6
1.65	0.8864	LRRC57
1.65	0.809	UGCG
1.65	0.8486	ANXA4
1.65	0.7397	TBX6
1.65	0.6425	GXYLT1
1.65	0.5893	LRRN3
1.65	0.5715	KIAA1755
1.65	0.4848	#N/A
1.65	0.8234	SUCLG2
1.65	0.8081	SLC31A2
1.65	0.8123	DPM1
1.65	0.9368	C14orf142
1.65	0.7547	#N/A
1.65	0.839	#N/A
1.64	0.7714	DUSP3
1.64	0.6795	UBE2G2
1.64	0.9467	MYT1
1.64	0.8953	LMF2
1.64	0.7211	NCBP2
1.64	0.6437	ACVR1
1.64	0.7557	CCDC34
1.64	0.8871	CBX3
1.64	0.7719	LPAR2
1.64	0.9364	ARHGAP5
1.64	0.8913	PRMT9
1.64	0.8147	WIPI1
1.64	0.9458	#N/A
1.64	0.6797	BTBD3
1.64	0.8292	HS6ST2
1.64	0.8457	TMED5
1.64	0.7969	ZBTB3
1.64	0.6322	ZNF804B
1.64	0.7386	#N/A
1.63	0.8521	GDF9
1.63	0.6865	PELI2
1.63	0.9641	UTP23
1.63	0.9436	PRKD3
1.63	0.6277	EIF4E2
1.63	0.7661	IRAK1
1.63	0.8371	#N/A
1.63	0.7896	APEX1
1.63	0.5899	XKR8
1.63	0.6808	ZNF704
1.63	0.9311	PTCHD1
1.63	0.8332	ASB4
1.63	0.7813	LYPD6
1.63	0.9688	TMEM248
1.63	0.8685	RPL5
1.63	0.9106	ARHGEF12
1.63	0.7966	SEMA3E
1.63	0.8991	#N/A
1.62	0.7845	SLC7A7
1.62	0.6625	MED10
1.62	0.562	FBXL3
1.62	0.8324	POLR1B
1.62	0.6993	CD9
1.62	0.8579	FNIP1
1.62	0.8705	DNAH10
1.62	0.9856	ZFHX3
1.62	0.8302	GPR26
1.62	0.8619	NSL1
1.62	0.9231	#N/A
1.61	0.683	S100A4
1.61	0.563	TFAP4
1.61	0.8143	PDCL
1.61	0.6413	NEDD4L
1.61	0.8572	GLDC
1.61	0.9861	TMEM230
1.61	0.879	NFE2L3
1.61	0.7961	CNTN6
1.61	0.8544	KCTD15
1.61	0.6134	PTPN5
1.61	0.7687	PDGFRL
1.61	0.7431	DHX57
1.61	0.8169	#N/A
1.61	0.6568	MUL1
1.61	0.75	LRRC49
1.61	0.7222	DACT2
1.61	0.851	PCDH10
1.61	0.9674	FTL
1.61	0.9795	PDE5A
1.61	0.7041	EIF1AX
1.61	0.6559	ROM1
1.61	0.8657	ZAN
1.61	0.8024	#N/A
1.6	0.7798	PTPN6
1.6	0.9428	RSPO3
1.6	0.8627	SRBD1
1.6	0.7905	TAC3
1.6	0.7534	SLC9A9
1.6	0.7152	MTMR12
1.6	0.8035	SEMA3D
1.6	0.8519	MAP3K9
1.6	0.9587	NREP
1.6	0.8366	ZFP36L2
1.6	0.5939	C12orf60
1.6	0.7689	CCDC137
1.6	0.9608	PIGM
1.6	0.8644	#N/A
1.6	0.7927	#N/A
1.59	0.9108	CASQ1
1.59	0.7736	TJAP1
1.59	0.7067	TAB2
1.59	0.9748	VIP
1.59	0.8597	WSCD1
1.59	0.9837	KATNBL1
1.59	0.7912	ADRA1D
1.59	0.8318	XRCC2
1.59	0.8322	SMARCAD1
1.59	0.7678	B3GAT1
1.59	0.8909	NUPL2
1.59	0.7146	ALDH1A1
1.59	0.5409	TMEM69
1.59	0.6577	ZNF616
1.59	0.956	PSMA5
1.59	0.9543	WIPF1
1.59	0.6934	CHD2
1.59	0.6255	CECR6
1.58	0.677	ZNF496
1.58	0.9816	KANSL2
1.58	0.9038	AHCTF1
1.58	0.7331	ST7
1.58	0.8382	IGSF1
1.58	0.8343	FGF13
1.58	0.7264	RNF111
1.58	0.7288	PHIP
1.58	0.8413	#N/A
1.58	0.9638	ZDHHC14
1.58	0.7659	NPY1R
1.58	0.733	OVCA2
1.58	0.9622	XKR5
1.58	0.8218	CDH18
1.58	0.6849	RCSD1
1.58	0.8998	CYP20A1
1.58	0.7086	AMER1
1.58	0.8963	C2orf50
1.58	0.8854	#N/A
1.58	0.8796	#N/A
1.58	0.8263	#N/A
1.57	0.6464	RUNX1T1
1.57	0.7409	EYA2
1.57	0.9482	FAM107A
1.57	0.9629	TRIP6
1.57	0.8745	SLC1A1
1.57	0.7865	MBNL1
1.57	0.9364	TMED2
1.57	0.915	TYK2
1.57	0.5603	LRIG2
1.57	0.7553	MEGF9
1.57	0.8276	FUT9
1.57	0.9864	ZNF32
1.57	0.702	C11orf57
1.57	0.8601	MN1
1.57	0.771	RPS6KC1
1.57	0.7871	#N/A
1.56	0.8809	MET
1.56	0.9791	YES1
1.56	0.9148	PDK4
1.56	0.5954	CEP57L1
1.56	0.5493	GPR180
1.56	0.8025	PFKFB4
1.56	0.7785	#N/A
1.56	0.9044	#N/A
1.56	0.7122	RCN2
1.56	0.9416	NUBPL
1.56	0.7653	NETO2
1.56	0.7675	IKZF5
1.56	0.8136	CHD7
1.56	0.789	SH2D5
1.56	0.9074	TAPT1
1.56	0.9468	COA7
1.56	0.8213	C4orf19
1.56	0.8995	ZNF665
1.56	0.7956	#N/A
1.55	0.7968	SRPK1
1.55	0.793	ZNF184
1.55	0.9653	SURF4
1.55	0.7104	IFNGR1
1.55	0.7682	TSHZ3
1.55	0.8983	RHEBL1
1.55	0.9634	ZGPAT
1.55	0.9696	DCLK1
1.55	0.9596	SIKE1
1.55	0.6514	FGFR2
1.55	0.7213	LEPROTL1
1.55	0.8935	AMOTL2
1.55	0.6992	GALNT9
1.55	0.7096	TSPAN14
1.55	0.9318	ATG5
1.55	0.8758	ZNF597
1.55	0.8157	IPO8
1.55	0.6861	FLYWCH1
1.55	0.7386	ZNF260
1.55	0.9795	SCG2
1.55	0.905	EFCAB5
1.55	0.6879	CREM
1.55	0.8774	RNASEL
1.55	0.9427	#N/A
1.54	0.6438	KBTBD4
1.54	0.9418	SLC38A3
1.54	0.7621	UBE2I
1.54	0.9466	BDKRB2
1.54	0.9415	PRKCD
1.54	0.6936	TAF11
1.54	0.9315	#N/A
1.54	0.7318	ZNF385B
1.54	0.8235	TEAD4
1.54	0.6373	DRD2
1.54	0.7998	SLC25A36
1.54	0.938	SLC26A2
1.54	0.8642	RUNX2
1.54	0.8421	DAAM2
1.54	0.7515	KHNYN
1.54	0.7482	JUN
1.54	0.817	NPTX2
1.54	0.9373	DNAJC25
1.54	0.7675	SLC8A3
1.53	0.7907	KDM3A
1.53	0.8789	CFP
1.53	0.9451	C16orf90
1.53	0.9119	ELAVL2
1.53	0.8449	NXF1
1.53	0.8474	ADAM19
1.53	0.9031	ZNF790
1.53	0.9425	SMAD4
1.53	0.929	TTLL4
1.53	0.9694	KIDINS220
1.53	0.7067	KLF10
1.53	0.8785	TMEM194A
1.53	0.9755	MFSD9
1.53	0.814	ADRA2C
1.53	0.8993	C6orf120
1.53	0.9835	KIF7
1.53	0.9342	#N/A
1.53	0.9331	METTL23
1.53	0.9439	TCERG1L
1.53	0.9926	#N/A
1.52	0.8111	CD46
1.52	0.7879	SMPD2
1.52	0.9735	PYGL
1.52	0.7655	LECT1
1.52	0.8265	CCDC80
1.52	0.9111	BTG3
1.52	0.8142	FMNL3
1.52	0.8443	FTH1
1.52	0.952	ZBTB48
1.52	0.7906	CTDP1
1.52	0.6508	VPS18
1.52	0.9544	SOX5
1.52	0.8079	FAM63B
1.52	0.896	KLHL11
1.52	0.941	#N/A
1.52	0.9288	PLAGL2
1.52	0.9631	FSD1L
1.52	0.958	SCRT2
1.52	0.787	ZNF669
1.51	0.9055	INPP5K
1.51	0.9316	NDOR1
1.51	0.8584	SULF2
1.51	0.883	NMBR
1.51	0.8251	DCP1A
1.51	0.8456	DAD1
1.51	0.8579	BARD1
1.51	0.9117	LRP4
1.51	0.9373	ZNF330
1.51	0.9475	RRAD
1.51	0.823	SCG3
1.51	0.8719	ANTXR1
1.51	0.8335	TBC1D25
1.51	0.8129	FPGT
1.51	0.8837	#N/A
1.51	0.821	ACYP2
1.51	0.8067	NR2F1
1.51	0.9358	#N/A
1.5	0.8398	GRID2IP
1.5	0.9736	EVI5
1.5	0.9666	TRAF4
1.5	0.7821	AP4M1
1.5	0.6495	ZWINT
1.5	0.9745	BFAR
1.5	0.8029	COL9A1
1.5	0.8691	TOR1B
1.5	0.8142	NDST3
1.5	0.7257	AREG
1.5	0.9108	SLC37A3
1.5	0.6542	ZIK1
1.5	0.8784	PPHLN1
1.5	0.9485	SNX25
1.5	0.9015	#N/A
1.5	0.6646	KCNS3
1.5	0.8056	VAT1L
1.5	0.9443	RASL11B
1.5	0.9435	ZNF91
1.5	0.7733	SCO2
1.49	0.9511	SIRT7
1.49	0.9657	TPD52L2
1.49	0.9566	TEP1
1.49	0.7019	ST3GAL6
1.49	0.9293	#N/A
1.49	0.7517	TMEM169
1.49	0.7541	PTCH2
1.49	0.9566	RBPJ
1.49	0.9656	TSPO
1.49	0.7084	LINGO2
1.49	0.9367	PLCXD3
1.49	0.8874	PUSL1
1.49	0.8548	KRCC1
1.49	0.8621	#N/A
1.49	0.8439	#N/A
1.49	0.9223	TMEM243
1.49	0.8546	#N/A
1.49	0.9758	#N/A
1.48	0.9592	PRKACB
1.48	0.5902	CRHR1
1.48	0.9243	EFEMP1
1.48	0.9636	BRD1
1.48	0.7734	GPAA1
1.48	0.6852	GAL
1.48	0.66	NIFK
1.48	0.8379	DPM2
1.48	0.9683	FUBP1
1.48	0.9631	CYR61
1.48	0.8671	RENBP
1.48	0.9535	#N/A
1.48	0.9226	TBR1
1.48	0.9227	KCNH8
1.48	0.8017	ALDH5A1
1.48	0.9473	ZDHHC1
1.48	0.7651	ACCS
1.48	0.8887	#N/A
1.48	0.8783	#N/A
1.48	0.941	GFOD1
1.48	0.8618	RAB11FIP5
1.48	0.9254	ALK
1.48	0.7376	#N/A
1.48	0.8793	#N/A
1.48	0.8078	PICK1
1.48	0.7459	URM1
1.48	0.8014	#N/A
1.48	0.9504	#N/A
1.47	0.7619	MKL2
1.47	0.8023	CTDSP1
1.47	0.9129	SRP9
1.47	0.8732	PEX5L
1.47	0.8804	ZFP37
1.47	0.9537	SLC25A14
1.47	0.8833	TXNL4B
1.47	0.9018	IRAK1BP1
1.47	0.886	STON1
1.47	0.7625	TIPARP
1.47	0.8109	ZNF146
1.47	0.8027	HTATIP2
1.47	0.9391	#N/A
1.47	0.9582	AIDA
1.47	0.8895	GPRC5C
1.47	0.9515	PLEKHM3
1.47	0.8828	#N/A
1.47	0.8578	ADNP2
1.47	0.8722	RRAS2
1.47	0.9424	GAK
1.47	0.7783	NINL
1.47	0.8694	#N/A
1.47	0.666	DDX3Y
1.47	0.7359	MAP3K5
1.46	0.9068	KDM4A
1.46	0.7619	SLC5A5
1.46	0.9274	PPAN
1.46	0.9039	TGDS
1.46	0.8193	TXNDC11
1.46	0.8853	C21orf91
1.46	0.7094	RBM18
1.46	0.797	TSPAN5
1.46	0.9347	ACAP3
1.46	0.9049	TBC1D14
1.46	0.8387	SLC7A10
1.46	0.872	EIF4EBP1
1.46	0.8613	COL4A1
1.46	0.8039	ARHGEF5
1.46	0.9342	TMUB2
1.46	0.9537	NEK5
1.46	0.7464	MYCBPAP
1.46	0.9261	HTR2C
1.46	0.7645	KIAA1841
1.46	0.8345	ZFP36
1.46	0.8974	#N/A
1.46	0.6594	FOXO6
1.46	0.7041	CDCA7
1.46	0.9411	ZNF780A
1.46	0.7594	BIRC2
1.46	0.8831	YAE1D1
1.45	0.9651	TCHP
1.45	0.9132	LNX2
1.45	0.9403	SLC35B1
1.45	0.8058	ATP12A
1.45	0.9132	EMP2
1.45	0.815	ALCAM
1.45	0.8024	DTYMK
1.45	0.8335	SERPINI1
1.45	0.6931	SMG1
1.45	0.9311	DDX6
1.45	0.8658	EMID1
1.45	0.9324	GJC1
1.45	0.9366	PSMD7
1.45	0.7492	CACNG5
1.45	0.8205	ISL1
1.45	0.7206	WTAP
1.45	0.9415	#N/A
1.45	0.8011	SYT10
1.45	0.9475	#N/A
1.45	0.9559	C19orf68
1.44	0.7631	IFRD2
1.44	0.8844	STX5
1.44	0.8671	GTF2A1
1.44	0.9818	SNRNP48
1.44	0.9437	ZSCAN26
1.44	0.8685	ADSL
1.44	0.799	PAQR4
1.44	0.8891	PHKG1
1.44	0.8292	METTL13
1.44	0.8617	POLB
1.44	0.907	PRR5L
1.44	0.8152	FBXL8
1.44	0.7635	FAM214A
1.44	0.9669	ST6GALNAC5
1.44	0.8978	CDK6
1.44	0.8429	SERINC4
1.44	0.9098	ZNF608
1.44	0.8936	FAM150B
1.44	0.8522	#N/A
1.44	0.9445	POU3F4
1.44	0.6251	FAM19A1
1.44	0.9426	#N/A
1.44	0.6976	GREM1
1.44	0.8976	KCNE1L
1.44	0.8265	#N/A
1.43	0.9248	ZNF324
1.43	0.6338	WDR1
1.43	0.8278	GABPA
1.43	0.7937	#N/A
1.43	0.9648	DNAH11
1.43	0.8952	GPR137B
1.43	0.8751	MINPP1
1.43	0.8283	NVL
1.43	0.8234	IKBKB
1.43	0.8784	CARD10
1.43	0.8524	BCDIN3D
1.43	0.922	MESDC2
1.43	0.7195	UPF2
1.43	0.8035	FRMPD4
1.43	0.7825	KCNH1
1.43	0.9187	LIN9
1.43	0.9609	VIMP
1.43	0.9071	TM2D3
1.43	0.9097	ZFX
1.43	0.9005	#N/A
1.43	0.6774	#N/A
1.42	0.8189	KDM3B
1.42	0.9875	ADAMTSL4
1.42	0.9588	FOXG1
1.42	0.9107	GLUD1
1.42	0.9509	GLT8D1
1.42	0.8754	SLC25A27
1.42	0.776	CDK2AP2
1.42	0.7795	NRP2
1.42	0.914	RAB13
1.42	0.8833	#N/A
1.42	0.8489	ZDHHC7
1.42	0.8188	C3orf62
1.42	0.7544	COG3
1.42	0.8324	ARL4D
1.42	0.929	PAFAH2
1.42	0.894	TSR1
1.42	0.9297	ANKLE1
1.42	0.9157	TICAM1
1.42	0.8863	MSX1
1.42	0.7679	GAL3ST1
1.42	0.8644	PEG10
1.41	0.8209	METAP1
1.41	0.7439	GABRB2
1.41	0.7241	NUAK1
1.41	0.9402	ZNF354A
1.41	0.8385	RDH14
1.41	0.9206	ITGB4
1.41	0.8079	EFCAB6
1.41	0.8889	PDGFA
1.41	0.8214	KBTBD3
1.41	0.806	GLS
1.41	0.8738	BDH2
1.41	0.934	CRYZ
1.41	0.871	C1orf123
1.41	0.7619	DSCAML1
1.41	0.8574	RNASE1
1.41	0.7186	ELP6
1.41	0.8633	SH3RF2
1.41	0.8456	TBPL1
1.4	0.9571	#N/A
1.4	0.8479	CALCOCO1
1.4	0.9037	ZFAND5
1.4	0.9185	CCDC3
1.4	0.8487	OLFM3
1.4	0.9528	#N/A
1.4	0.8939	WIPI2
1.4	0.9052	RASL11A
1.4	0.7878	LYVE1
1.4	0.9443	HTR3A
1.4	0.8009	BECN1
1.4	0.9294	TMTC3
1.4	0.9359	SLC43A2
1.4	0.9695	#N/A
1.4	0.8826	ZIC5
1.4	0.8165	ZMYM6
1.4	0.9483	#N/A
1.4	0.8374	FOXO3
1.4	0.8498	ZBTB26
1.4	0.9311	ARHGAP24
1.4	0.8576	CALCRL
1.4	0.719	ALG10
[truncated: 12,130 more rows]

## Sheet: Cortex-Related Q-ADGs (FC)
Zscore	Pvalue	frontal cortex
12.62	<1e-04	GSR
10.12	<1e-04	MAT2A
8.9	<1e-04	ITGA8
8.49	<1e-04	SLC2A1
8.48	<1e-04	DLG5
8.09	<1e-04	MYOD1
6.73	<1e-04	ID2
5.77	<1e-04	CAT
5.74	<1e-04	PANX1
5.47	<1e-04	DNAJC3
5.42	<1e-04	KLHL21
5.32	<1e-04	MLEC
5.19	<1e-04	NACC2
5.18	<1e-04	TNRC6A
5.03	<1e-04	KNOP1
4.78	0.0001	FSTL1
4.77	0.0002	LIX1
4.56	0.0006	ITPRIPL2
4.39	0.0006	IRF2BPL
4.36	0.0015	RAPGEF5
4.23	0.0053	VCAN
4.2	0.0012	FOXO1
4.15	0.0009	TBC1D2B
4.05	0.0115	SASH1
4.03	0.0063	PTGR1
4.03	0.0129	CACHD1
4.02	0.0067	COL11A1
4.02	0.0065	DDIT4L
3.96	0.0171	GPR37
3.92	0.0051	IL4R
3.91	0.0043	TMEM132B
3.89	0.0056	HSP90B1
3.85	0.0265	TFE3
3.85	0.0089	NR2E1
3.73	0.0434	KANK1
3.66	0.0287	ST5
3.65	0.0148	PLA2G4A
3.6	0.0105	TLE4
3.55	0.0218	ZEB2
3.55	0.0147	PAX6
3.55	0.0146	FAM167A
3.47	0.0132	GPER1
3.31	0.0428	ZSWIM6
3.29	0.0459	LGR4
3.29	0.038	METTL7A
3.09	0.0456	DNAJB9
-4.58	0.0009	ADRBK1
-4.41	0.0012	PPP5C
-4.34	0.0005	GPHN
-4	0.0143	ZMYND11
-3.96	0.0087	FXR1
-3.92	0.0102	INPP5A
-3.79	0.0168	EXOC2
-3.76	0.0078	LAMA5
-3.68	0.0132	ZFP91
-3.67	0.0274	SMARCD3
-3.66	0.0158	RNF41
-3.58	0.0393	PALD1
-3.55	0.0291	AP2A1
-3.53	0.0351	NOTCH3
-3.52	0.0161	IDH3A
-3.48	0.0185	EEF2
-3.44	0.047	HDGF
-3.42	0.0472	CXCL16
-3.42	0.0481	RNF208

## Sheet: Cortex-Related Q-ADGs (EC)
Zscore	Pvalue	entorhinal cortex
8.9	<1e-04	ITGA8
8.17	<1e-04	BLVRB
8.01	<1e-04	G6PD
7.62	<1e-04	SYNPO2
7.38	<1e-04	SLC7A11
5.47	<1e-04	DNAJC3
5.19	<1e-04	NACC2
4.78	0.0001	FSTL1
4.77	0.0002	LIX1
4.56	0.0006	ITPRIPL2
4.39	0.0006	IRF2BPL
4.36	0.0015	RAPGEF5
4.23	0.0053	VCAN
4.02	0.0065	DDIT4L
4	0.0037	ELOVL4
3.92	0.0051	IL4R
3.86	0.0255	WDR72
3.83	0.0074	CALR
3.77	0.0359	CEP76
3.74	0.0413	TMEM37
3.73	0.0434	KANK1
3.73	0.0215	TARBP1
3.7	0.0097	EPHB6
3.55	0.0218	ZEB2
3.55	0.0146	FAM167A
3.47	0.0132	GPER1
3.46	0.0414	VASH1
3.36	0.0443	ANKRD6
3.31	0.0428	ZSWIM6
3.29	0.038	METTL7A
-5.29	<1e-04	CKAP5
-4.62	0.0009	MED16
-4.33	0.0017	TSC22D4
-4	0.0143	ZMYND11
-3.82	0.0171	DCAF15
-3.8	0.0329	CHD4
-3.78	0.036	USP11
-3.73	0.0147	CLPP
-3.68	0.0132	ZFP91
-3.58	0.0393	PALD1
-3.57	0.0273	PACS1
-3.53	0.0465	ARRDC1
-3.42	0.0472	CXCL16

## Sheet: Cortex-Related Q-ADGs (TC)
Zscore	Pvalue	temporal cortex
9.14	<1e-04	ESD
8.9	<1e-04	ITGA8
8.74	<1e-04	ASAP2
8.53	<1e-04	PGD
8.49	<1e-04	SLC2A1
8.48	<1e-04	DLG5
8.1	<1e-04	EPDR1
8.01	<1e-04	G6PD
7.75	<1e-04	TALDO1
6.88	<1e-04	ZDHHC18
6.73	<1e-04	ID2
6.59	<1e-04	YPEL5
5.77	<1e-04	CAT
5.42	<1e-04	KLHL21
5.32	<1e-04	MLEC
5.3	<1e-04	MOCOS
5.19	<1e-04	NACC2
5.07	<1e-04	TRIM56
5.03	<1e-04	KNOP1
4.97	0.0002	CRLF3
4.97	0.0002	PRKCDBP
4.78	0.0001	FSTL1
4.77	0.0002	LIX1
4.56	0.0006	ITPRIPL2
4.54	0.0004	SFPQ
4.52	0.0014	SLC9A8
4.39	0.0006	IRF2BPL
4.23	0.0053	VCAN
4.2	0.0061	PIR
4.2	0.0012	FOXO1
4.09	0.005	PMEPA1
4.07	0.0026	PLEKHG1
4.05	0.0115	SASH1
4.05	0.0023	MTMR4
4.03	0.0063	KIAA1644
4.02	0.0065	DDIT4L
3.98	0.0078	UNC5B
3.96	0.0171	GPR37
3.92	0.0051	IL4R
3.89	0.0056	HSP90B1
3.85	0.0089	NR2E1
3.82	0.0101	CDKN2B
3.81	0.0106	CERS6
3.79	0.0085	PAPSS2
3.77	0.0141	TMEM55A
3.73	0.0434	KANK1
3.73	0.0215	TARBP1
3.72	0.009	TPBG
3.69	0.013	XYLT1
3.66	0.0287	ST5
3.61	0.0232	MFSD11
3.58	0.0386	MKKS
3.55	0.0218	ZEB2
3.55	0.0147	PAX6
3.55	0.0146	FAM167A
3.47	0.0132	GPER1
3.46	0.0245	GRIN3A
3.29	0.0459	LGR4
3.29	0.038	METTL7A
3.26	0.0462	KIRREL3
3.26	0.0367	PIK3R1
3.25	0.0326	CLN8
3.24	0.0458	WDR81
3.16	0.045	ABTB2
-5.29	<1e-04	CKAP5
-5.03	<1e-04	MAGED1
-4.78	0.0004	SYPL2
-4.74	0.0005	CARD6
-4.37	0.0014	STK39
-4.27	0.0045	RRAS
-4.14	0.0027	HEATR5B
-3.96	0.0087	FXR1
-3.8	0.0329	CHD4
-3.71	0.0157	SNX3
-3.68	0.0132	ZFP91
-3.64	0.0311	MRPL17
-3.64	0.021	TM7SF3
-3.63	0.0393	RBM26
-3.58	0.0144	DMD
-3.58	0.0393	PALD1
-3.57	0.0273	PACS1
-3.56	0.028	CAPZB
-3.55	0.0222	HK1
-3.51	0.0201	ARMCX2
-3.48	0.0185	EEF2
-3.44	0.0334	PABPC1
-3.42	0.0472	CXCL16
-3.42	0.0394	EEA1
