# Supplementary material for: Network pharmacology identify intersection genes of quercetin and Alzheimer’s disease as potential therapeutic targets
Source: Front Aging Neurosci. 2022 Aug 23;14:902092. doi: 10.3389/fnagi.2022.902092 (PMC9447902; doi:10.3389/fnagi.2022.902092)
Supplement: Supplementary file 8 [file Table_7.XLSX]

## Sheet: Sheet 1
sample	GSM1176255	GSM1176259	GSM1176262	GSM1176263	GSM1176264	GSM1176266	GSM1176270	GSM1176272	GSM1176273	GSM1176274	R_correlation_coefficient	P.value
MMSE	17	26	12	17	20	11	22	19	18	15
BCL6	4.87936	4.15424	5.52471	4.65045	4.20994	5.02001	3.88165	4.47175	4.63649	4.35086	-0.805105	0.00495247
CEBPB	4.43054	3.5052	4.64062	3.96096	3.73455	3.96004	3.25396	3.33833	4.05769	3.69982	-0.644983	0.0440481
CEBPD	4.82024	3.30862	5.2091	3.85885	3.99192	4.16536	3.15637	3.19662	4.52721	4.43329	-0.704425	0.0229456
FSTL1	3.92092	3.10493	4.3613	3.45154	3.29584	3.58073	3.2423	2.94592	3.30098	3.83215	-0.710554	0.0212749
HIF3A	3.67886	2.18508	4.02315	3.99556	3.20799	3.59194	2.2746	2.37352	3.81832	2.73147	-0.683165	0.0294376
HSP90B1	3.41408	3.28657	3.75207	3.33207	3.32874	3.59311	3.3668	3.34618	3.71107	3.38006	-0.649103	0.0422775
HSPB1	4.39569	3.1667	5.06642	4.06636	3.60052	4.72458	2.93144	3.23458	4.79811	4.31588	-0.831976	0.00283202
IRS2	4.3709	3.8299	4.50647	4.594	4.24241	4.42844	3.96906	3.90667	4.52549	4.04985	-0.660578	0.0375993
KLF6	4.17759	3.38888	4.41262	3.66392	3.43465	3.57357	3.37778	3.56485	3.82241	4.12941	-0.636241	0.0479682
RFC3	2.8875	3.55648	2.76045	2.87709	3.35458	3.00667	3.31588	3.10676	2.89909	2.95885	0.82345	0.00341465
RORA	3.32015	3.15494	4.14617	3.7718	3.49848	4.09113	3.00069	3.00018	3.64919	3.69446	-0.831592	0.0028566
RRAGB	2.08887	2.80411	1.98971	2.18594	2.29067	2.09372	2.46018	2.66397	1.86917	2.54621	0.637353	0.0474572
SDC4	4.07643	3.43326	4.59596	3.45584	3.63967	4.0973	3.64232	3.70105	3.79071	3.50029	-0.672729	0.0330404
SMC2	2.52136	3.05051	2.49166	2.28989	2.81843	2.19894	3.44523	2.77649	2.34294	2.49568	0.768174	0.00944952
STAT3	3.81931	3.14465	3.86841	3.34119	3.41673	3.63285	3.42029	3.20523	3.33675	3.58657	-0.738132	0.0147874
USF1	1.2786	4.29973	1.35539	1.34987	1.88826	1.52017	1.42078	1.3452	1.38681	1.67879	0.652717	0.0407642
