# Supplementary material for: Network pharmacology identify intersection genes of quercetin and Alzheimer’s disease as potential therapeutic targets
Source: Front Aging Neurosci. 2022 Aug 23;14:902092. doi: 10.3389/fnagi.2022.902092 (PMC9447902; doi:10.3389/fnagi.2022.902092)
Supplement: Supplementary file 9 [file Table_8.XLSX]

## Sheet: Sheet1
miRNA	gene
hsa-let-7d-5p	HIF3A
hsa-let-7d-5p	HIF3A
hsa-let-7d-5p	IRS2
hsa-miR-301a-3p	STAT3
hsa-let-7d-5p	CEBPD
hsa-miR-106b-5p	BCL6
hsa-miR-454-3p	STAT3
hsa-miR-17-5p	STAT3
hsa-miR-17-5p	STAT3
hsa-miR-130b-3p	KLF6
hsa-miR-135a-5p	IRS2
hsa-miR-135b-5p	IRS2
hsa-miR-140-5p	KLF6
hsa-miR-141-3p	IRS2
hsa-miR-141-3p	KLF6
hsa-miR-142-5p	CEBPD
hsa-miR-148a-3p	KLF6
hsa-miR-148a-3p	KLF6
hsa-miR-148b-3p	KLF6
hsa-miR-148b-3p	KLF6
hsa-miR-15b-5p	FSTL1
hsa-miR-16-5p	FSTL1
hsa-miR-17-5p	BCL6
hsa-miR-106b-5p	STAT3
hsa-miR-106b-5p	STAT3
hsa-miR-194-5p	SDC4
hsa-miR-195-5p	FSTL1
hsa-miR-19a-3p	KLF6
hsa-miR-200c-3p	FSTL1
hsa-miR-200c-3p	CEBPD
hsa-miR-200c-3p	KLF6
hsa-miR-204-5p	SMC2
hsa-miR-205-5p	BCL6
hsa-miR-24-3p	KLF6
hsa-miR-29a-3p	HIF3A
hsa-miR-29a-3p	HIF3A
hsa-miR-130b-3p	STAT3
hsa-miR-29a-3p	FSTL1
hsa-miR-29a-3p	STAT3
hsa-miR-301a-3p	KLF6
hsa-miR-302b-3p	BCL6
hsa-miR-32-5p	IRS2
hsa-miR-32-5p	IRS2
hsa-miR-32-5p	FSTL1
hsa-miR-32-5p	KLF6
hsa-miR-338-3p	USF1
hsa-miR-33a-5p	IRS2
hsa-miR-361-5p	SMC2
hsa-miR-363-3p	IRS2
hsa-miR-363-3p	IRS2
hsa-miR-363-3p	FSTL1
hsa-miR-363-3p	KLF6
hsa-miR-369-3p	CEBPB
hsa-miR-374a-5p	CEBPB
hsa-miR-374b-5p	CEBPB
hsa-miR-424-5p	FSTL1
hsa-let-7d-5p	STAT3
hsa-miR-454-3p	KLF6
hsa-miR-485-5p	HIF3A
hsa-miR-7-5p	IRS2
hsa-miR-7-5p	IRS2
