# Supplementary material for: Network pharmacology identify intersection genes of quercetin and Alzheimer’s disease as potential therapeutic targets
Source: Front Aging Neurosci. 2022 Aug 23;14:902092. doi: 10.3389/fnagi.2022.902092 (PMC9447902; doi:10.3389/fnagi.2022.902092)
Supplement: Supplementary file 10 [file Table_9.xlsx]

## Sheet: Sheet1
Supplementary Material Table 9
Primer Sequences for Real-time PCR (5' to 3').
Gene	Sequences (5' to 3')
GAPDH	Forward: CTGGAGAAACCTGCCAAGTATG
	Reverse: GGTGGAAGAATGGGAGTTGCT
STAT3	Forward: TTAACATTCTGGGCACGAACA
	Reverse: TGACAATCAAGGAGGCATCAC
HMGB1	Forward: AAAGGAGATCCTAAGAAGCCGA
	Reverse: TCATAACGAGCCTTGTCAGCC
NGF	Forward: CATCACTGTGGACCCCAAACTGT
	Reverse: GTCCGTGGCTGTGGTCTTATCTC
NOS2	Forward: TCACGACACCCTTCACCACA
	Reverse: GGTAGGTTCCTGTTGTTTCTATTTCC
FOXO1	Forward: CTTCAAGGATAAGGGCGACAG
	Reverse: GCCATTTAGAAAACTGAGACCCA
CXCL16	Forward: ACAAACAATGTGGAATCGGTCA
	Reverse: GGACTGCTGGGTGCTCTGAAA
BCL6	Forward: CAGACGCACAGTGACAAACCA
	Reverse: CACAAATGTTACAGCGGTAGGGT
NOTCH3	Forward: GTACCTTTGGAGTTTGCCGTGAT
	Reverse: TCGTGGCAGACTCCATGACTAC
RORA	Forward: AGCCGAGGTATCTCAGTCACGAA
	Reverse: TCTGCCGAGGACAGGAGTAGGT
KEAP1	Forward: GAGATATGAGCCAGATCGAGACG
	Reverse: GGTGTAATCATCCGCCACTCAT
DYRK1A	Forward: AGGTGCTACTGGGAATGCCTTAT
	Reverse: AGAACTTTCTTGCTTTCGGTGC
NQO1	Forward: GCGGTGAGAAGAGCCCTGAT
	Reverse: GCTCCCCTGTGATGTCGTTTC
